# Supplementary material for: Earth orbital rhythms links timing of Deccan trap volcanism phases and global climate change
Source: Sci Adv. 2025 Mar 7;11(10):eadr8584. doi: 10.1126/sciadv.adr8584 (PMC11887795; doi:10.1126/sciadv.adr8584)
Supplement: Supplementary file 2 — Data S1 to S7 [file sciadv.adr8584_data_s1_to_s7.zip]

Archive with 7 entries (7 files):
- adr8584_data_s1.xlsx
- adr8584_data_s2.xlsx
- adr8584_data_s3.xlsx
- adr8584_data_s4.xlsx
- adr8584_data_s5.xlsx
- adr8584_data_s6.xlsx
- adr8584_data_s7.xlsx
