# Supplementary material for: Earth orbital rhythms links timing of Deccan trap volcanism phases and global climate change
Source: Sci Adv. 2025 Mar 7;11(10):eadr8584. doi: 10.1126/sciadv.adr8584 (PMC11887795; doi:10.1126/sciadv.adr8584)
Supplement: Supplementary file 2 — Data S1 to S7 [file sciadv.adr8584_data_s1_to_s7.zip › adr8584_data_s1.xlsx]

## Sheet: XRF1209_Hull
Sample_ID	depth mbsf	depth rmcd	depth adj-rmcd	BaArea (total counts)	Source
198-1209A25H-4, 57	231.77	258.05	258.05	7785	Hull and Norris 2011
198-1209A25H-4, 58	231.78	258.06	258.06	8844	Hull and Norris 2011
198-1209A25H-4, 59	231.79	258.07	258.07	7830	Hull and Norris 2011
198-1209A25H-4, 60	231.8	258.08	258.08	7156	Hull and Norris 2011
198-1209A25H-4, 61	231.81	258.09	258.09	6400	Hull and Norris 2011
198-1209A25H-4, 62	231.82	258.1	258.1	6740	Hull and Norris 2011
198-1209A25H-4, 63	231.83	258.11	258.11	7425	Hull and Norris 2011
198-1209A25H-4, 64	231.84	258.12	258.12	7597	Hull and Norris 2011
198-1209A25H-4, 65	231.85	258.13	258.13	7557	Hull and Norris 2011
198-1209A25H-4, 66	231.86	258.14	258.14	7228	Hull and Norris 2011
198-1209A25H-4, 67	231.87	258.15	258.15	7307	Hull and Norris 2011
198-1209A25H-4, 68	231.88	258.16	258.16	7229	Hull and Norris 2011
198-1209A25H-4, 69	231.89	258.17	258.17	7174	Hull and Norris 2011
198-1209A25H-4, 70	231.9	258.18	258.18	7318	Hull and Norris 2011
198-1209A25H-4, 71	231.91	258.19	258.19	6793	Hull and Norris 2011
198-1209A25H-4, 72	231.92	258.2	258.2	7632	Hull and Norris 2011
198-1209A25H-4, 73	231.93	258.21	258.21	8186	Hull and Norris 2011
198-1209A25H-4, 74	231.94	258.22	258.22	8788	Hull and Norris 2011
198-1209A25H-4, 75	231.95	258.23	258.23	8138	Hull and Norris 2011
198-1209A25H-4, 76	231.96	258.24	258.24	7874	Hull and Norris 2011
198-1209A25H-4, 77	231.97	258.25	258.25	8005	Hull and Norris 2011
198-1209A25H-4, 78	231.98	258.26	258.26	8257	Hull and Norris 2011
198-1209A25H-4, 79	231.99	258.27	258.27	6430	Hull and Norris 2011
198-1209A25H-4, 80	232	258.28	258.28	5803	Hull and Norris 2011
198-1209A25H-4, 81	232.01	258.29	258.29	7073	Hull and Norris 2011
198-1209A25H-4, 82	232.02	258.3	258.3	7459	Hull and Norris 2011
198-1209A25H-4, 83	232.03	258.31	258.31	7471	Hull and Norris 2011
198-1209A25H-4, 84	232.04	258.32	258.32	7186	Hull and Norris 2011
198-1209A25H-4, 85	232.05	258.33	258.33	6578	Hull and Norris 2011
198-1209A25H-4, 86	232.06	258.34	258.34	6606	Hull and Norris 2011
198-1209A25H-4, 87	232.07	258.35	258.35	5900	Hull and Norris 2011
198-1209A25H-4, 88	232.08	258.36	258.36	4976	Hull and Norris 2011
198-1209A25H-4, 89	232.09	258.37	258.37	4904	Hull and Norris 2011
198-1209A25H-4, 90	232.1	258.38	258.38	4557	Hull and Norris 2011
198-1209A25H-4, 91	232.11	258.39	258.39	4932	Hull and Norris 2011
198-1209A25H-4, 92	232.12	258.4	258.4	5553	Hull and Norris 2011
198-1209A25H-4, 93	232.13	258.41	258.41	5479	Hull and Norris 2011
198-1209A25H-4, 94	232.14	258.42	258.42	5058	Hull and Norris 2011
198-1209A25H-4, 95	232.15	258.43	258.43	4207	Hull and Norris 2011
198-1209A25H-4, 96	232.16	258.44	258.44	4751	Hull and Norris 2011
198-1209A25H-4, 97	232.17	258.45	258.45	5055	Hull and Norris 2011
198-1209A25H-4, 98	232.18	258.46	258.46	4935	Hull and Norris 2011
198-1209A25H-4, 99	232.19	258.47	258.47	4909	Hull and Norris 2011
198-1209A25H-4, 100	232.2	258.48	258.48	4502	Hull and Norris 2011
198-1209A25H-4, 101	232.21	258.49	258.49	5392	Hull and Norris 2011
198-1209A25H-4, 102	232.22	258.5	258.5	5627	Hull and Norris 2011
198-1209A25H-4, 103	232.23	258.51	258.51	5545	Hull and Norris 2011
198-1209A25H-4, 104	232.24	258.52	258.52	5425	Hull and Norris 2011
198-1209A25H-4, 105	232.25	258.53	258.53	5702	Hull and Norris 2011
198-1209A25H-4, 106	232.26	258.54	258.54	5220	Hull and Norris 2011
198-1209A25H-4, 107	232.27	258.55	258.55	5135	Hull and Norris 2011
198-1209A25H-4, 108	232.28	258.56	258.56	4603	Hull and Norris 2011
198-1209A25H-4, 109	232.29	258.57	258.57	5011	Hull and Norris 2011
198-1209A25H-4, 110	232.3	258.58	258.58	5692	Hull and Norris 2011
198-1209A25H-4, 111	232.31	258.59	258.59	6107	Hull and Norris 2011
198-1209A25H-4, 112	232.32	258.6	258.6	6437	Hull and Norris 2011
198-1209A25H-4, 113	232.33	258.61	258.61	5788	Hull and Norris 2011
198-1209A25H-4, 114	232.34	258.62	258.62	5849	Hull and Norris 2011
198-1209A25H-4, 115	232.35	258.63	258.63	5872	Hull and Norris 2011
198-1209A25H-4, 116	232.36	258.64	258.64	5443	Hull and Norris 2011
198-1209A25H-4, 117	232.37	258.65	258.65	5382	Hull and Norris 2011
198-1209A25H-4, 118	232.38	258.66	258.66	5459	Hull and Norris 2011
198-1209A25H-4, 119	232.39	258.67	258.67	5586	Hull and Norris 2011
198-1209A25H-4, 120	232.4	258.68	258.68	6341	Hull and Norris 2011
198-1209A25H-4, 121	232.41	258.69	258.69	6927	Hull and Norris 2011
198-1209A25H-4, 122	232.42	258.7	258.7	6346	Hull and Norris 2011
198-1209A25H-4, 123	232.43	258.71	258.71	6268	Hull and Norris 2011
198-1209A25H-4, 124	232.44	258.72	258.72	6713	Hull and Norris 2011
198-1209A25H-4, 125	232.45	258.73	258.73	8384	Hull and Norris 2011
198-1209A25H-4, 126	232.46	258.74	258.74	6330	Hull and Norris 2011
198-1209A25H-4, 127	232.47	258.75	258.75	5572	Hull and Norris 2011
198-1209A25H-4, 128	232.48	258.76	258.76	5813	Hull and Norris 2011
198-1209A25H-4, 129	232.49	258.77	258.77	5433	Hull and Norris 2011
198-1209A25H-4, 130	232.5	258.78	258.78	5076	Hull and Norris 2011
198-1209A25H-4, 131	232.51	258.79	258.79	4803	Hull and Norris 2011
198-1209A25H-4, 132	232.52	258.8	258.8	5123	Hull and Norris 2011
198-1209A25H-4, 133	232.53	258.81	258.81	5423	Hull and Norris 2011
198-1209A25H-4, 134	232.54	258.82	258.82	5177	Hull and Norris 2011
198-1209A25H-4, 135	232.55	258.83	258.83	4825	Hull and Norris 2011
198-1209A25H-4, 136	232.56	258.84	258.84	4121	Hull and Norris 2011
198-1209A25H-4, 137	232.57	258.85	258.85	4132	Hull and Norris 2011
198-1209A25H-4, 138	232.58	258.86	258.86	5039	Hull and Norris 2011
198-1209A25H-4, 139	232.59	258.87	258.87	5579	Hull and Norris 2011
198-1209A25H-4, 140	232.6	258.88	258.88	6092	Hull and Norris 2011
198-1209A25H-4, 141	232.61	258.89	258.89	6089	Hull and Norris 2011
198-1209A25H-4, 142	232.62	258.9	258.9	5030	Hull and Norris 2011
198-1209A25H-4, 143	232.63	258.91	258.91	3474	Hull and Norris 2011
198-1209A25H-4, 144	232.64	258.92	258.92	4139	Hull and Norris 2011
198-1209A25H-4, 145	232.65	258.93	258.93	4853	Hull and Norris 2011
198-1209A25H-4, 146	232.66	258.94	258.94	4020	Hull and Norris 2011
198-1209A25H-4, 147	232.67	258.95	258.95	3809	Hull and Norris 2011
198-1209A25H-4, 148	232.68	258.96	258.96	4504	Hull and Norris 2011
198-1209A25H-4, 149	232.69	258.97	258.97	4324	Hull and Norris 2011
198-1209A25H-5, 1	232.71	258.99	258.99	6426	Hull and Norris 2011
198-1209A25H-5, 2	232.72	259	259	6833	Hull and Norris 2011
198-1209A25H-5, 3	232.73	259.01	259.01	6828	Hull and Norris 2011
198-1209A25H-5, 4	232.74	259.02	259.02	6493	Hull and Norris 2011
198-1209A25H-5, 5	232.75	259.03	259.03	6982	Hull and Norris 2011
198-1209A25H-5, 6	232.76	259.04	259.04	6656	Hull and Norris 2011
198-1209A25H-5, 7	232.77	259.05	259.05	6911	Hull and Norris 2011
198-1209A25H-5, 8	232.78	259.06	259.06	6563	Hull and Norris 2011
198-1209A25H-5, 9	232.79	259.07	259.07	6284	Hull and Norris 2011
198-1209A25H-5, 10	232.8	259.08	259.08	6083	Hull and Norris 2011
198-1209A25H-5, 11	232.81	259.09	259.09	5939	Hull and Norris 2011
198-1209A25H-5, 12	232.82	259.1	259.1	6306	Hull and Norris 2011
198-1209A25H-5, 13	232.83	259.11	259.11	6893	Hull and Norris 2011
198-1209A25H-5, 14	232.84	259.12	259.12	6630	Hull and Norris 2011
198-1209A25H-5, 15	232.85	259.13	259.13	7169	Hull and Norris 2011
198-1209A25H-5, 16	232.86	259.14	259.14	8004	Hull and Norris 2011
198-1209A25H-5, 17	232.87	259.15	259.15	7819	Hull and Norris 2011
198-1209A25H-5, 18	232.88	259.16	259.16	7811	Hull and Norris 2011
198-1209A25H-5, 19	232.89	259.17	259.17	8050	Hull and Norris 2011
198-1209A25H-5, 20	232.9	259.18	259.18	8235	Hull and Norris 2011
198-1209A25H-5, 21	232.91	259.19	259.19	7058	Hull and Norris 2011
198-1209A25H-5, 22	232.92	259.2	259.2	7139	Hull and Norris 2011
198-1209A25H-5, 23	232.93	259.21	259.21	7377	Hull and Norris 2011
198-1209A25H-5, 24	232.94	259.22	259.22	7102	Hull and Norris 2011
198-1209A25H-5, 25	232.95	259.23	259.23	7618	Hull and Norris 2011
198-1209A25H-5, 26	232.96	259.24	259.24	7216	Hull and Norris 2011
198-1209A25H-5, 27	232.97	259.25	259.25	8246	Hull and Norris 2011
198-1209A25H-5, 28	232.98	259.26	259.26	8833	Hull and Norris 2011
198-1209A25H-5, 29	232.99	259.27	259.27	7905	Hull and Norris 2011
198-1209A25H-5, 30	233	259.28	259.28	8023	Hull and Norris 2011
198-1209A25H-5, 31	233.01	259.29	259.29	6659	Hull and Norris 2011
198-1209A25H-5, 32	233.02	259.3	259.3	6164	Hull and Norris 2011
198-1209A25H-5, 33	233.03	259.31	259.31	7496	Hull and Norris 2011
198-1209A25H-5, 34	233.04	259.32	259.32	8470	Hull and Norris 2011
198-1209A25H-5, 35	233.05	259.33	259.33	7681	Hull and Norris 2011
198-1209A25H-5, 36	233.06	259.34	259.34	7314	Hull and Norris 2011
198-1209A25H-5, 37	233.07	259.35	259.35	7395	Hull and Norris 2011
198-1209A25H-5, 38	233.08	259.36	259.36	7320	Hull and Norris 2011
198-1209A25H-5, 39	233.09	259.37	259.37	7382	Hull and Norris 2011
198-1209A25H-5, 40	233.1	259.38	259.38	6892	Hull and Norris 2011
198-1209A25H-5, 41	233.11	259.39	259.39	6641	Hull and Norris 2011
198-1209A25H-5, 42	233.12	259.4	259.4	6744	Hull and Norris 2011
198-1209A25H-5, 43	233.13	259.41	259.41	6545	Hull and Norris 2011
198-1209A25H-5, 44	233.14	259.42	259.42	6902	Hull and Norris 2011
198-1209A25H-5, 45	233.15	259.43	259.43	6805	Hull and Norris 2011
198-1209A25H-5, 46	233.16	259.44	259.44	6955	Hull and Norris 2011
198-1209A25H-5, 47	233.17	259.45	259.45	6635	Hull and Norris 2011
198-1209A25H-5, 48	233.18	259.46	259.46	6889	Hull and Norris 2011
198-1209A25H-5, 49	233.19	259.47	259.47	6964	Hull and Norris 2011
198-1209A25H-5, 50	233.2	259.48	259.48	6626	Hull and Norris 2011
198-1209A25H-5, 51	233.21	259.49	259.49	6411	Hull and Norris 2011
198-1209A25H-5, 52	233.22	259.5	259.5	6218	Hull and Norris 2011
198-1209A25H-5, 53	233.23	259.51	259.51	6842	Hull and Norris 2011
198-1209A25H-5, 54	233.24	259.52	259.52	6982	Hull and Norris 2011
198-1209A25H-5, 55	233.25	259.53	259.53	6889	Hull and Norris 2011
198-1209A25H-5, 56	233.26	259.54	259.54	5940	Hull and Norris 2011
198-1209A25H-5, 57	233.27	259.55	259.55	6757	Hull and Norris 2011
198-1209A25H-5, 58	233.28	259.56	259.56	8855	Hull and Norris 2011
198-1209A25H-5, 59	233.29	259.57	259.57	8671	Hull and Norris 2011
198-1209A25H-5, 60	233.3	259.58	259.58	6483	Hull and Norris 2011
198-1209A25H-5, 61	233.31	259.59	259.59	6431	Hull and Norris 2011
198-1209A25H-5, 62	233.32	259.6	259.6	6191	Hull and Norris 2011
198-1209A25H-5, 63	233.33	259.61	259.61	6170	Hull and Norris 2011
198-1209A25H-5, 64	233.34	259.62	259.62	6292	Hull and Norris 2011
198-1209A25H-5, 65	233.35	259.63	259.63	6272	Hull and Norris 2011
198-1209A25H-5, 66	233.36	259.64	259.64	5986	Hull and Norris 2011
198-1209A25H-5, 67	233.37	259.65	259.65	6076	Hull and Norris 2011
198-1209A25H-5, 68	233.38	259.66	259.66	6390	Hull and Norris 2011
198-1209A25H-5, 69	233.39	259.67	259.67	5976	Hull and Norris 2011
198-1209A25H-5, 70	233.4	259.68	259.68	5914	Hull and Norris 2011
198-1209A25H-5, 71	233.41	259.69	259.69	7592	Hull and Norris 2011
198-1209A25H-5, 72	233.42	259.7	259.7	7423	Hull and Norris 2011
198-1209A25H-5, 73	233.43	259.71	259.71	5852	Hull and Norris 2011
198-1209A25H-5, 74	233.44	259.72	259.72	6449	Hull and Norris 2011
198-1209A25H-5, 75	233.45	259.73	259.73	6368	Hull and Norris 2011
198-1209A25H-5, 76	233.46	259.74	259.74	6613	Hull and Norris 2011
198-1209A25H-5, 77	233.47	259.75	259.75	6025	Hull and Norris 2011
198-1209A25H-5, 78	233.48	259.76	259.76	5891	Hull and Norris 2011
198-1209A25H-5, 79	233.49	259.77	259.77	5869	Hull and Norris 2011
198-1209A25H-5, 80	233.5	259.78	259.78	6666	Hull and Norris 2011
198-1209A25H-5, 81	233.51	259.79	259.79	7267	Hull and Norris 2011
198-1209A25H-5, 82	233.52	259.8	259.8	6893	Hull and Norris 2011
198-1209A25H-5, 83	233.53	259.81	259.81	7173	Hull and Norris 2011
198-1209A25H-5, 84	233.54	259.82	259.82	6893	Hull and Norris 2011
198-1209A25H-5, 85	233.55	259.83	259.83	6662	Hull and Norris 2011
198-1209A25H-5, 86	233.56	259.84	259.84	6312	Hull and Norris 2011
198-1209A25H-5, 87	233.57	259.85	259.85	5521	Hull and Norris 2011
198-1209A25H-5, 88	233.58	259.86	259.86	5578	Hull and Norris 2011
198-1209A25H-5, 89	233.59	259.87	259.87	5935	Hull and Norris 2011
198-1209A25H-5, 90	233.6	259.88	259.88	6373	Hull and Norris 2011
198-1209A25H-5, 91	233.61	259.89	259.89	5607	Hull and Norris 2011
198-1209A25H-5, 92	233.62	259.9	259.9	5880	Hull and Norris 2011
198-1209A25H-5, 93	233.63	259.91	259.91	6256	Hull and Norris 2011
198-1209A25H-5, 94	233.64	259.92	259.92	7022	Hull and Norris 2011
198-1209A25H-5, 95	233.65	259.93	259.93	7143	Hull and Norris 2011
198-1209A25H-5, 97	233.67	259.95	259.95	8307	Hull and Norris 2011
198-1209A25H-5, 98	233.68	259.96	259.96	7939	Hull and Norris 2011
198-1209A25H-5, 99	233.69	259.97	259.97	7776	Hull and Norris 2011
198-1209A25H-5, 100	233.7	259.98	259.98	6530	Hull and Norris 2011
198-1209A25H-5, 101	233.71	259.99	259.99	5397	Hull and Norris 2011
198-1209A25H-5, 102	233.72	260	260	4841	Hull and Norris 2011
198-1209A25H-5, 103	233.73	260.01	260.01	4481	Hull and Norris 2011
198-1209A25H-5, 104	233.74	260.02	260.02	4757	Hull and Norris 2011
198-1209A25H-5, 105	233.75	260.03	260.03	6145	Hull and Norris 2011
198-1209A25H-5, 106	233.76	260.04	260.04	6505	Hull and Norris 2011
198-1209A25H-5, 107	233.77	260.05	260.05	6145	Hull and Norris 2011
198-1209A25H-5, 108	233.78	260.06	260.06	5868	Hull and Norris 2011
198-1209A25H-5, 109	233.79	260.07	260.07	5164	Hull and Norris 2011
198-1209A25H-5, 110	233.8	260.08	260.08	3986	Hull and Norris 2011
198-1209A25H-5, 111	233.81	260.09	260.09	5030	Hull and Norris 2011
198-1209A25H-5, 112	233.82	260.1	260.1	4852	Hull and Norris 2011
198-1209A25H-5, 113	233.83	260.11	260.11	5146	Hull and Norris 2011
198-1209A25H-5, 114	233.84	260.12	260.12	4559	Hull and Norris 2011
198-1209A25H-5, 115	233.85	260.13	260.13	4285	Hull and Norris 2011
198-1209A25H-5, 116	233.86	260.14	260.14	4301	Hull and Norris 2011
198-1209A25H-5, 117	233.87	260.15	260.15	4839	Hull and Norris 2011
198-1209A25H-5, 118	233.88	260.16	260.16	4859	Hull and Norris 2011
198-1209A25H-5, 119	233.89	260.17	260.17	5581	Hull and Norris 2011
198-1209A25H-5, 120	233.9	260.18	260.18	5825	Hull and Norris 2011
198-1209A25H-5, 121	233.91	260.19	260.19	6011	Hull and Norris 2011
198-1209A25H-5, 122	233.92	260.2	260.2	5520	Hull and Norris 2011
198-1209A25H-5, 126	233.96	260.24	260.24	5769	Hull and Norris 2011
198-1209A25H-5, 127	233.97	260.25	260.25	5063	Hull and Norris 2011
198-1209A25H-5, 128	233.98	260.26	260.26	5427	Hull and Norris 2011
198-1209A25H-5, 129	233.99	260.27	260.27	5093	Hull and Norris 2011
198-1209A25H-5, 130	234	260.28	260.28	4710	Hull and Norris 2011
198-1209A25H-5, 131	234.01	260.29	260.29	5539	Hull and Norris 2011
198-1209A25H-5, 132	234.02	260.3	260.3	6070	Hull and Norris 2011
198-1209A25H-5, 133	234.03	260.31	260.31	6454	Hull and Norris 2011
198-1209A25H-5, 134	234.04	260.32	260.32	6599	Hull and Norris 2011
198-1209A25H-5, 135	234.05	260.33	260.33	7419	Hull and Norris 2011
198-1209A25H-5, 136	234.06	260.34	260.34	6808	Hull and Norris 2011
198-1209A25H-5, 137	234.07	260.35	260.35	6670	Hull and Norris 2011
198-1209A25H-5, 138	234.08	260.36	260.36	4711	Hull and Norris 2011
198-1209A25H-5, 142	234.12	260.4	260.4	4734	Hull and Norris 2011
198-1209A25H-5, 143	234.13	260.41	260.41	5720	Hull and Norris 2011
198-1209A25H-5, 144	234.14	260.42	260.42	5607	Hull and Norris 2011
198-1209A25H-5, 145	234.15	260.43	260.43	5464	Hull and Norris 2011
198-1209A25H-5, 146	234.16	260.44	260.44	5375	Hull and Norris 2011
198-1209A25H-5, 147	234.17	260.45	260.45	5262	Hull and Norris 2011
198-1209A25H-5, 148	234.18	260.46	260.46	6110	Hull and Norris 2011
198-1209A25H-5, 149	234.19	260.47	260.47	5981	Hull and Norris 2011
198-1209A25H-5, 150	234.2	260.48	260.48	6124	Hull and Norris 2011
198-1209A25H-6, 1	234.21	260.49	260.49	4891	Hull and Norris 2011
198-1209A25H-6, 2	234.22	260.5	260.5	5626	Hull and Norris 2011
198-1209A25H-6, 3	234.23	260.51	260.51	4889	Hull and Norris 2011
198-1209A25H-6, 4	234.24	260.52	260.52	5222	Hull and Norris 2011
198-1209A25H-6, 5	234.25	260.53	260.53	4624	Hull and Norris 2011
198-1209A25H-6, 6	234.26	260.54	260.54	3368	Hull and Norris 2011
198-1209A25H-6, 8	234.28	260.56	260.56	3579	Hull and Norris 2011
198-1209A25H-6, 9	234.29	260.57	260.57	4638	Hull and Norris 2011
198-1209A25H-6, 10	234.3	260.58	260.58	4654	Hull and Norris 2011
198-1209A25H-6, 11	234.31	260.59	260.59	4185	Hull and Norris 2011
198-1209A25H-6, 12	234.32	260.6	260.6	3241	Hull and Norris 2011
198-1209A25H-6, 13	234.33	260.61	260.61	3908	Hull and Norris 2011
198-1209A25H-6, 14	234.34	260.62	260.62	4207	Hull and Norris 2011
198-1209A25H-6, 15	234.35	260.63	260.63	4594	Hull and Norris 2011
198-1209A25H-6, 16	234.36	260.64	260.64	4863	Hull and Norris 2011
198-1209A25H-6, 17	234.37	260.65	260.65	4654	Hull and Norris 2011
198-1209A25H-6, 18	234.38	260.66	260.66	4808	Hull and Norris 2011
198-1209A25H-6, 19	234.39	260.67	260.67	4046	Hull and Norris 2011
198-1209A25H-6, 20	234.4	260.68	260.68	3931	Hull and Norris 2011
198-1209A25H-6, 21	234.41	260.69	260.69	4233	Hull and Norris 2011
198-1209A25H-6, 22	234.42	260.7	260.7	4431	Hull and Norris 2011
198-1209A25H-6, 23	234.43	260.71	260.71	4076	Hull and Norris 2011
198-1209A25H-6, 24	234.44	260.72	260.72	5013	Hull and Norris 2011
198-1209A25H-6, 25	234.45	260.73	260.73	5285	Hull and Norris 2011
198-1209A25H-6, 26	234.46	260.74	260.74	4925	Hull and Norris 2011
198-1209A25H-6, 27	234.47	260.75	260.75	5153	Hull and Norris 2011
198-1209A25H-6, 28	234.48	260.76	260.76	4542	Hull and Norris 2011
198-1209A25H-6, 29	234.49	260.77	260.77	4710	Hull and Norris 2011
198-1209A25H-6, 30	234.5	260.78	260.78	4495	Hull and Norris 2011
198-1209A25H-6, 31	234.51	260.79	260.79	5227	Hull and Norris 2011
198-1209A25H-6, 32	234.52	260.8	260.8	5466	Hull and Norris 2011
198-1209A25H-6, 33	234.53	260.81	260.81	5142	Hull and Norris 2011
198-1209A25H-6, 34	234.54	260.82	260.82	5097	Hull and Norris 2011
198-1209A25H-6, 35	234.55	260.83	260.83	5276	Hull and Norris 2011
198-1209A25H-6, 36	234.56	260.84	260.84	4826	Hull and Norris 2011
198-1209A25H-6, 37	234.57	260.85	260.85	5025	Hull and Norris 2011
198-1209A25H-6, 38	234.58	260.86	260.86	4938	Hull and Norris 2011
198-1209A25H-6, 39	234.59	260.87	260.87	5925	Hull and Norris 2011
198-1209A25H-6, 40	234.6	260.88	260.88	5639	Hull and Norris 2011
198-1209A25H-6, 41	234.61	260.89	260.89	5464	Hull and Norris 2011
198-1209A25H-6, 42	234.62	260.9	260.9	5911	Hull and Norris 2011
198-1209A25H-6, 43	234.63	260.91	260.91	6775	Hull and Norris 2011
198-1209A25H-6, 44	234.64	260.92	260.92	6655	Hull and Norris 2011
198-1209A25H-6, 45	234.65	260.93	260.93	6458	Hull and Norris 2011
198-1209A25H-6, 46	234.66	260.94	260.94	6156	Hull and Norris 2011
198-1209A25H-6, 47	234.67	260.95	260.95	6463	Hull and Norris 2011
198-1209A25H-6, 48	234.68	260.96	260.96	6652	Hull and Norris 2011
198-1209A25H-6, 49	234.69	260.97	260.97	6915	Hull and Norris 2011
198-1209A25H-6, 50	234.7	260.98	260.98	6414	Hull and Norris 2011
198-1209A25H-6, 51	234.71	260.99	260.99	5931	Hull and Norris 2011
198-1209A25H-6, 52	234.72	261	261	6386	Hull and Norris 2011
198-1209A25H-6, 53	234.73	261.01	261.01	6658	Hull and Norris 2011
198-1209A25H-6, 54	234.74	261.02	261.02	6403	Hull and Norris 2011
198-1209A25H-6, 55	234.75	261.03	261.03	5520	Hull and Norris 2011
198-1209A25H-6, 56	234.76	261.04	261.04	5967	Hull and Norris 2011
198-1209A25H-6, 57	234.77	261.05	261.05	5514	Hull and Norris 2011
198-1209A25H-6, 58	234.78	261.06	261.06	7154	Hull and Norris 2011
198-1209A25H-6, 59	234.79	261.07	261.07	7194	Hull and Norris 2011
198-1209A25H-6, 60	234.8	261.08	261.08	6672	Hull and Norris 2011
198-1209A25H-6, 61	234.81	261.09	261.09	6363	Hull and Norris 2011
198-1209A25H-6, 62	234.82	261.1	261.1	5712	Hull and Norris 2011
198-1209A25H-6, 63	234.83	261.11	261.11	6709	Hull and Norris 2011
198-1209A25H-6, 64	234.84	261.12	261.12	6940	Hull and Norris 2011
198-1209A25H-6, 65	234.85	261.13	261.13	6271	Hull and Norris 2011
198-1209A25H-6, 66	234.86	261.14	261.14	5381	Hull and Norris 2011
198-1209A25H-6, 67	234.87	261.15	261.15	5719	Hull and Norris 2011
198-1209A25H-6, 68	234.88	261.16	261.16	5151	Hull and Norris 2011
198-1209A25H-6, 69	234.89	261.17	261.17	5388	Hull and Norris 2011
198-1209A25H-6, 70	234.9	261.18	261.18	4991	Hull and Norris 2011
198-1209A25H-6, 72	234.92	261.2	261.2	6017	Hull and Norris 2011
198-1209A25H-6, 73	234.93	261.21	261.21	5993	Hull and Norris 2011
198-1209A25H-6, 74	234.94	261.22	261.22	5028	Hull and Norris 2011
198-1209A25H-6, 75	234.95	261.23	261.23	5168	Hull and Norris 2011
198-1209A25H-6, 76	234.96	261.24	261.24	4056	Hull and Norris 2011
198-1209A25H-6, 77	234.97	261.25	261.25	4758	Hull and Norris 2011
198-1209A25H-6, 78	234.98	261.26	261.26	5557	Hull and Norris 2011
198-1209A25H-6, 79	234.99	261.27	261.27	6031	Hull and Norris 2011
198-1209A25H-6, 80	235	261.28	261.28	5813	Hull and Norris 2011
198-1209A25H-6, 81	235.01	261.29	261.29	6491	Hull and Norris 2011
198-1209A25H-6, 82	235.02	261.3	261.3	5783	Hull and Norris 2011
198-1209A25H-6, 83	235.03	261.31	261.31	5784	Hull and Norris 2011
198-1209A25H-6, 85	235.05	261.33	261.33	5176	Hull and Norris 2011
198-1209A25H-6, 86	235.06	261.34	261.34	5252	Hull and Norris 2011
198-1209A25H-6, 87	235.07	261.35	261.35	4491	Hull and Norris 2011
198-1209A25H-6, 88	235.08	261.36	261.36	5665	Hull and Norris 2011
198-1209A25H-6, 89	235.09	261.37	261.37	5398	Hull and Norris 2011
198-1209A25H-6, 90	235.1	261.38	261.38	4936	Hull and Norris 2011
198-1209A25H-6, 91	235.11	261.39	261.39	7245	Hull and Norris 2011
198-1209A25H-6, 92	235.12	261.4	261.4	9393	Hull and Norris 2011
198-1209A25H-6, 93	235.13	261.41	261.41	9827	Hull and Norris 2011
198-1209A25H-6, 94	235.14	261.42	261.42	9951	Hull and Norris 2011
198-1209A25H-6, 95	235.15	261.43	261.43	8852	Hull and Norris 2011
198-1209A25H-6, 96	235.16	261.44	261.44	9783	Hull and Norris 2011
198-1209A25H-6, 97	235.17	261.45	261.45	11751	Hull and Norris 2011
198-1209A25H-6, 98	235.18	261.46	261.46	12962	Hull and Norris 2011
198-1209A25H-6, 99	235.19	261.47	261.47	12480	Hull and Norris 2011
198-1209A25H-6, 100	235.2	261.48	261.48	12058	Hull and Norris 2011
198-1209A25H-6, 101	235.21	261.49	261.49	9913	Hull and Norris 2011
198-1209A25H-6, 102	235.22	261.5	261.5	6541	Hull and Norris 2011
198-1209A25H-6, 103	235.23	261.51	261.51	9559	Hull and Norris 2011
198-1209A25H-6, 104	235.24	261.52	261.52	11428	Hull and Norris 2011
198-1209A25H-6, 105	235.25	261.53	261.53	8518	Hull and Norris 2011
198-1209A25H-6, 106	235.26	261.54	261.54	8572	Hull and Norris 2011
198-1209A25H-6, 107	235.27	261.55	261.55	12325	Hull and Norris 2011
198-1209A25H-6, 108	235.28	261.56	261.56	10322	Hull and Norris 2011
198-1209A25H-6, 109	235.29	261.57	261.57	7096	Hull and Norris 2011
198-1209A25H-6, 110	235.3	261.58	261.58	4737	Hull and Norris 2011
198-1209A25H-6, 111	235.31	261.59	261.59	4558	Hull and Norris 2011
198-1209A25H-6, 112	235.32	261.6	261.6	3948	Hull and Norris 2011
198-1209A25H-6, 122	235.42	261.7	261.7	5817	Hull and Norris 2011
198-1209A25H-6, 123	235.43	261.71	261.71	6126	Hull and Norris 2011
198-1209B25H-5, 1	229.61	255.84	255.84	15968	Hull and Norris 2011
198-1209B25H-5, 2	229.62	255.85	255.85	15291	Hull and Norris 2011
198-1209B25H-5, 3	229.63	255.86	255.86	12896	Hull and Norris 2011
198-1209B25H-5, 4	229.64	255.87	255.87	15050	Hull and Norris 2011
198-1209B25H-5, 5	229.65	255.88	255.88	15224	Hull and Norris 2011
198-1209B25H-5, 6	229.66	255.89	255.89	14856	Hull and Norris 2011
198-1209B25H-5, 7	229.67	255.9	255.9	11208	Hull and Norris 2011
198-1209B25H-5, 8	229.68	255.91	255.91	12505	Hull and Norris 2011
198-1209B25H-5, 9	229.69	255.92	255.92	13418	Hull and Norris 2011
198-1209B25H-5, 10	229.7	255.93	255.93	13253	Hull and Norris 2011
198-1209B25H-5, 11	229.71	255.94	255.94	13443	Hull and Norris 2011
198-1209B25H-5, 12	229.72	255.95	255.95	14231	Hull and Norris 2011
198-1209B25H-5, 13	229.73	255.96	255.96	14757	Hull and Norris 2011
198-1209B25H-5, 14	229.74	255.97	255.97	13226	Hull and Norris 2011
198-1209B25H-5, 15	229.75	255.98	255.98	14625	Hull and Norris 2011
198-1209B25H-5, 16	229.76	255.99	255.99	14374	Hull and Norris 2011
198-1209B25H-5, 17	229.77	256	256	13783	Hull and Norris 2011
198-1209B25H-5, 18	229.78	256.01	256.01	12925	Hull and Norris 2011
198-1209B25H-5, 19	229.79	256.02	256.02	11736	Hull and Norris 2011
198-1209B25H-5, 20	229.8	256.03	256.03	11312	Hull and Norris 2011
198-1209B25H-5, 21	229.81	256.04	256.04	17497	Hull and Norris 2011
198-1209B25H-5, 22	229.82	256.05	256.05	9672	Hull and Norris 2011
198-1209B25H-5, 23	229.83	256.06	256.06	9085	Hull and Norris 2011
198-1209B25H-5, 24	229.84	256.07	256.07	9684	Hull and Norris 2011
198-1209B25H-5, 25	229.85	256.08	256.08	9833	Hull and Norris 2011
198-1209B25H-5, 26	229.86	256.09	256.09	10354	Hull and Norris 2011
198-1209B25H-5, 27	229.87	256.1	256.1	10592	Hull and Norris 2011
198-1209B25H-5, 28	229.88	256.11	256.11	8852	Hull and Norris 2011
198-1209B25H-5, 29	229.89	256.12	256.12	9963	Hull and Norris 2011
198-1209B25H-5, 30	229.9	256.13	256.13	10492	Hull and Norris 2011
198-1209B25H-5, 31	229.91	256.14	256.14	10372	Hull and Norris 2011
198-1209B25H-5, 32	229.92	256.15	256.15	10918	Hull and Norris 2011
198-1209B25H-5, 33	229.93	256.16	256.16	11288	Hull and Norris 2011
198-1209B25H-5, 34	229.94	256.17	256.17	10483	Hull and Norris 2011
198-1209B25H-5, 35	229.95	256.18	256.18	9450	Hull and Norris 2011
198-1209B25H-5, 36	229.96	256.19	256.19	10898	Hull and Norris 2011
198-1209B25H-5, 37	229.97	256.2	256.2	9449	Hull and Norris 2011
198-1209B25H-5, 38	229.98	256.21	256.21	9965	Hull and Norris 2011
198-1209B25H-5, 39	229.99	256.22	256.22	9981	Hull and Norris 2011
198-1209B25H-5, 40	230	256.23	256.23	12097	Hull and Norris 2011
198-1209B25H-5, 41	230.01	256.24	256.24	10984	Hull and Norris 2011
198-1209B25H-5, 42	230.02	256.25	256.25	9841	Hull and Norris 2011
198-1209B25H-5, 43	230.03	256.26	256.26	9767	Hull and Norris 2011
198-1209B25H-5, 44	230.04	256.27	256.27	8666	Hull and Norris 2011
198-1209B25H-5, 45	230.05	256.28	256.28	9558	Hull and Norris 2011
198-1209B25H-5, 46	230.06	256.29	256.29	9861	Hull and Norris 2011
198-1209B25H-5, 47	230.07	256.3	256.3	9917	Hull and Norris 2011
198-1209B25H-5, 48	230.08	256.31	256.31	11102	Hull and Norris 2011
198-1209B25H-5, 49	230.09	256.32	256.32	13091	Hull and Norris 2011
198-1209B25H-5, 50	230.1	256.33	256.33	13027	Hull and Norris 2011
198-1209B25H-5, 51	230.11	256.34	256.34	13455	Hull and Norris 2011
198-1209B25H-5, 52	230.12	256.35	256.35	14319	Hull and Norris 2011
198-1209B25H-5, 53	230.13	256.36	256.36	13206	Hull and Norris 2011
198-1209B25H-5, 54	230.14	256.37	256.37	13050	Hull and Norris 2011
198-1209B25H-5, 55	230.15	256.38	256.38	12671	Hull and Norris 2011
198-1209B25H-5, 56	230.16	256.39	256.39	11174	Hull and Norris 2011
198-1209B25H-5, 57	230.17	256.4	256.4	10857	Hull and Norris 2011
198-1209B25H-5, 58	230.18	256.41	256.41	9959	Hull and Norris 2011
198-1209B25H-5, 59	230.19	256.42	256.42	8341	Hull and Norris 2011
198-1209B25H-5, 60	230.2	256.43	256.43	9032	Hull and Norris 2011
198-1209B25H-5, 61	230.21	256.44	256.44	9834	Hull and Norris 2011
198-1209B25H-5, 62	230.22	256.45	256.45	10642	Hull and Norris 2011
198-1209B25H-5, 63	230.23	256.46	256.46	10980	Hull and Norris 2011
198-1209B25H-5, 64	230.24	256.47	256.47	11086	Hull and Norris 2011
198-1209B25H-5, 65	230.25	256.48	256.48	10224	Hull and Norris 2011
198-1209B25H-5, 66	230.26	256.49	256.49	10094	Hull and Norris 2011
198-1209B25H-5, 67	230.27	256.5	256.5	9596	Hull and Norris 2011
198-1209B25H-5, 68	230.28	256.51	256.51	9756	Hull and Norris 2011
198-1209B25H-5, 69	230.29	256.52	256.52	10575	Hull and Norris 2011
198-1209B25H-5, 70	230.3	256.53	256.53	10956	Hull and Norris 2011
198-1209B25H-5, 71	230.31	256.54	256.54	10155	Hull and Norris 2011
198-1209B25H-5, 72	230.32	256.55	256.55	10673	Hull and Norris 2011
198-1209B25H-5, 73	230.33	256.56	256.56	9983	Hull and Norris 2011
198-1209B25H-5, 75	230.35	256.58	256.58	10193	Hull and Norris 2011
198-1209B25H-5, 76	230.36	256.59	256.59	10320	Hull and Norris 2011
198-1209B25H-5, 77	230.37	256.6	256.6	9526	Hull and Norris 2011
198-1209B25H-5, 78	230.38	256.61	256.61	9218	Hull and Norris 2011
198-1209B25H-5, 79	230.39	256.62	256.62	7922	Hull and Norris 2011
198-1209B25H-5, 80	230.4	256.63	256.63	6110	Hull and Norris 2011
198-1209B25H-5, 81	230.41	256.64	256.64	6602	Hull and Norris 2011
198-1209B25H-5, 82	230.42	256.65	256.65	8790	Hull and Norris 2011
198-1209B25H-5, 83	230.43	256.66	256.66	8007	Hull and Norris 2011
198-1209B25H-5, 84	230.44	256.67	256.67	8017	Hull and Norris 2011
198-1209B25H-5, 85	230.45	256.68	256.68	8059	Hull and Norris 2011
198-1209B25H-5, 86	230.46	256.69	256.69	8033	Hull and Norris 2011
198-1209B25H-5, 87	230.47	256.7	256.7	7710	Hull and Norris 2011
198-1209B25H-5, 88	230.48	256.71	256.71	7939	Hull and Norris 2011
198-1209B25H-5, 89	230.49	256.72	256.72	7105	Hull and Norris 2011
198-1209B25H-5, 90	230.5	256.73	256.73	6974	Hull and Norris 2011
198-1209B25H-5, 91	230.51	256.74	256.74	7706	Hull and Norris 2011
198-1209B25H-5, 92	230.52	256.75	256.75	8773	Hull and Norris 2011
198-1209B25H-5, 93	230.53	256.76	256.76	9686	Hull and Norris 2011
198-1209B25H-5, 94	230.54	256.77	256.77	8819	Hull and Norris 2011
198-1209B25H-5, 95	230.55	256.78	256.78	9572	Hull and Norris 2011
198-1209B25H-5, 96	230.56	256.79	256.79	10371	Hull and Norris 2011
198-1209B25H-5, 97	230.57	256.8	256.8	11836	Hull and Norris 2011
198-1209B25H-5, 98	230.58	256.81	256.81	11881	Hull and Norris 2011
198-1209B25H-5, 99	230.59	256.82	256.82	18600	Hull and Norris 2011
198-1209B25H-5, 100	230.6	256.83	256.83	17321	Hull and Norris 2011
198-1209B25H-5, 101	230.61	256.84	256.84	18652	Hull and Norris 2011
198-1209B25H-5, 102	230.62	256.85	256.85	15540	Hull and Norris 2011
198-1209B25H-5, 103	230.63	256.86	256.86	21397	Hull and Norris 2011
198-1209B25H-5, 104	230.64	256.87	256.87	25721	Hull and Norris 2011
198-1209B25H-5, 105	230.65	256.88	256.88	17153	Hull and Norris 2011
198-1209B25H-5, 106	230.66	256.89	256.89	15767	Hull and Norris 2011
198-1209B25H-5, 107	230.67	256.9	256.9	15683	Hull and Norris 2011
198-1209B25H-5, 108	230.68	256.91	256.91	19343	Hull and Norris 2011
198-1209B25H-5, 109	230.69	256.92	256.92	18490	Hull and Norris 2011
198-1209B25H-5, 110	230.7	256.93	256.93	15921	Hull and Norris 2011
198-1209B25H-5, 111	230.71	256.94	256.94	14765	Hull and Norris 2011
198-1209B25H-5, 112	230.72	256.95	256.95	14806	Hull and Norris 2011
198-1209B25H-5, 113	230.73	256.96	256.96	12532	Hull and Norris 2011
198-1209B25H-5, 114	230.74	256.97	256.97	13137	Hull and Norris 2011
198-1209B25H-5, 115	230.75	256.98	256.98	12050	Hull and Norris 2011
198-1209B25H-5, 116	230.76	256.99	256.99	12852	Hull and Norris 2011
198-1209B25H-5, 117	230.77	257	257	13848	Hull and Norris 2011
198-1209B25H-5, 118	230.78	257.01	257.01	15306	Hull and Norris 2011
198-1209B25H-5, 119	230.79	257.02	257.02	15373	Hull and Norris 2011
198-1209B25H-5, 120	230.8	257.03	257.03	16168	Hull and Norris 2011
198-1209B25H-5, 121	230.81	257.04	257.04	22049	Hull and Norris 2011
198-1209B25H-5, 122	230.82	257.05	257.05	21466	Hull and Norris 2011
198-1209B25H-5, 123	230.83	257.06	257.06	22752	Hull and Norris 2011
198-1209B25H-5, 124	230.84	257.07	257.07	22773	Hull and Norris 2011
198-1209B25H-5, 125	230.85	257.08	257.08	20461	Hull and Norris 2011
198-1209B25H-5, 126	230.86	257.09	257.09	16409	Hull and Norris 2011
198-1209B25H-5, 127	230.87	257.1	257.1	11560	Hull and Norris 2011
198-1209B25H-5, 128	230.88	257.11	257.11	12860	Hull and Norris 2011
198-1209B25H-5, 129	230.89	257.12	257.12	18148	Hull and Norris 2011
198-1209B25H-5, 130	230.9	257.13	257.13	15117	Hull and Norris 2011
198-1209B25H-5, 131	230.91	257.14	257.14	12987	Hull and Norris 2011
198-1209B25H-5, 132	230.92	257.15	257.15	15105	Hull and Norris 2011
198-1209B25H-5, 133	230.93	257.16	257.16	11155	Hull and Norris 2011
198-1209B25H-5, 134	230.94	257.17	257.17	11631	Hull and Norris 2011
198-1209B25H-5, 135	230.95	257.18	257.18	9071	Hull and Norris 2011
198-1209B25H-5, 136	230.96	257.19	257.19	6599	Hull and Norris 2011
198-1209B25H-5, 137	230.97	257.2	257.2	8158	Hull and Norris 2011
198-1209B25H-5, 138	230.98	257.21	257.21	8643	Hull and Norris 2011
198-1209B25H-5, 139	230.99	257.22	257.22	9571	Hull and Norris 2011
198-1209B25H-5, 140	231	257.23	257.23	8446	Hull and Norris 2011
198-1209B25H-5, 141	231.01	257.24	257.24	5970	Hull and Norris 2011
198-1209B25H-5, 142	231.02	257.25	257.25	8874	Hull and Norris 2011
198-1209B25H-5, 143	231.03	257.26	257.26	9622	Hull and Norris 2011
198-1209B25H-5, 144	231.04	257.27	257.27	10860	Hull and Norris 2011
198-1209B25H-5, 145	231.05	257.28	257.28	11381	Hull and Norris 2011
198-1209B25H-5, 146	231.06	257.29	257.29	11557	Hull and Norris 2011
198-1209B25H-5, 147	231.07	257.3	257.3	10286	Hull and Norris 2011
198-1209B25H-6, 1	231.11	257.34	257.34	10679	Hull and Norris 2011
198-1209B25H-6, 2	231.12	257.35	257.35	9387	Hull and Norris 2011
198-1209B25H-6, 3	231.13	257.36	257.36	8776	Hull and Norris 2011
198-1209B25H-6, 4	231.14	257.37	257.37	7748	Hull and Norris 2011
198-1209B25H-6, 5	231.15	257.38	257.38	6513	Hull and Norris 2011
198-1209B25H-6, 6	231.16	257.39	257.39	7282	Hull and Norris 2011
198-1209B25H-6, 7	231.17	257.4	257.4	7239	Hull and Norris 2011
198-1209B25H-6, 8	231.18	257.41	257.41	6616	Hull and Norris 2011
198-1209B25H-6, 9	231.19	257.42	257.42	6053	Hull and Norris 2011
198-1209B25H-6, 10	231.2	257.43	257.43	5709	Hull and Norris 2011
198-1209B25H-6, 11	231.21	257.44	257.44	5428	Hull and Norris 2011
198-1209B25H-6, 12	231.22	257.45	257.45	5590	Hull and Norris 2011
198-1209B25H-6, 14	231.24	257.47	257.47	6314	Hull and Norris 2011
198-1209B25H-6, 15	231.25	257.48	257.48	7945	Hull and Norris 2011
198-1209B25H-6, 16	231.26	257.49	257.49	8735	Hull and Norris 2011
198-1209B25H-6, 17	231.27	257.5	257.5	9071	Hull and Norris 2011
198-1209B25H-6, 18	231.28	257.51	257.51	9833	Hull and Norris 2011
198-1209B25H-6, 19	231.29	257.52	257.52	10825	Hull and Norris 2011
198-1209B25H-6, 20	231.3	257.53	257.53	11628	Hull and Norris 2011
198-1209B25H-6, 21	231.31	257.54	257.54	11254	Hull and Norris 2011
198-1209B25H-6, 22	231.32	257.55	257.55	9227	Hull and Norris 2011
198-1209B25H-6, 23	231.33	257.56	257.56	8291	Hull and Norris 2011
198-1209B25H-6, 24	231.34	257.57	257.57	9494	Hull and Norris 2011
198-1209B25H-6, 25	231.35	257.58	257.58	9969	Hull and Norris 2011
198-1209B25H-6, 26	231.36	257.59	257.59	8967	Hull and Norris 2011
198-1209B25H-6, 27	231.37	257.6	257.6	9500	Hull and Norris 2011
198-1209B25H-6, 28	231.38	257.61	257.61	9871	Hull and Norris 2011
198-1209B25H-6, 29	231.39	257.62	257.62	9585	Hull and Norris 2011
198-1209B25H-6, 30	231.4	257.63	257.63	10116	Hull and Norris 2011
198-1209B25H-6, 31	231.41	257.64	257.64	9069	Hull and Norris 2011
198-1209B25H-6, 32	231.42	257.65	257.65	9738	Hull and Norris 2011
198-1209B25H-6, 33	231.43	257.66	257.66	9863	Hull and Norris 2011
198-1209B25H-6, 34	231.44	257.67	257.67	9216	Hull and Norris 2011
198-1209B25H-6, 35	231.45	257.68	257.68	9824	Hull and Norris 2011
198-1209B25H-6, 36	231.46	257.69	257.69	8825	Hull and Norris 2011
198-1209B25H-6, 37	231.47	257.7	257.7	9391	Hull and Norris 2011
198-1209B25H-6, 38	231.48	257.71	257.71	8900	Hull and Norris 2011
198-1209B25H-6, 39	231.49	257.72	257.72	7681	Hull and Norris 2011
198-1209B25H-6, 40	231.5	257.73	257.73	7441	Hull and Norris 2011
198-1209B25H-6, 41	231.51	257.74	257.74	6866	Hull and Norris 2011
198-1209B25H-6, 42	231.52	257.75	257.75	7969	Hull and Norris 2011
198-1209B25H-6, 43	231.53	257.76	257.76	6854	Hull and Norris 2011
198-1209B25H-6, 44	231.54	257.77	257.77	6393	Hull and Norris 2011
198-1209B25H-6, 45	231.55	257.78	257.78	6537	Hull and Norris 2011
198-1209B25H-6, 46	231.56	257.79	257.79	6166	Hull and Norris 2011
198-1209B25H-6, 47	231.57	257.8	257.8	6600	Hull and Norris 2011
198-1209B25H-6, 48	231.58	257.81	257.81	6766	Hull and Norris 2011
198-1209B25H-6, 49	231.59	257.82	257.82	6904	Hull and Norris 2011
198-1209B25H-6, 50	231.6	257.83	257.83	7117	Hull and Norris 2011
198-1209B25H-6, 51	231.61	257.84	257.84	7564	Hull and Norris 2011
198-1209B25H-6, 52	231.62	257.85	257.85	7485	Hull and Norris 2011
198-1209B25H-6, 53	231.63	257.86	257.86	7724	Hull and Norris 2011
198-1209B25H-6, 54	231.64	257.87	257.87	8068	Hull and Norris 2011
198-1209B25H-6, 55	231.65	257.88	257.88	8944	Hull and Norris 2011
198-1209B25H-6, 56	231.66	257.89	257.89	8419	Hull and Norris 2011
198-1209B25H-6, 57	231.67	257.9	257.9	8097	Hull and Norris 2011
198-1209B25H-6, 58	231.68	257.91	257.91	7454	Hull and Norris 2011
198-1209B25H-6, 59	231.69	257.92	257.92	6474	Hull and Norris 2011
198-1209B25H-6, 60	231.7	257.93	257.93	6898	Hull and Norris 2011
198-1209B25H-6, 61	231.71	257.94	257.94	7197	Hull and Norris 2011
198-1209B25H-6, 62	231.72	257.95	257.95	7225	Hull and Norris 2011
198-1209B25H-6, 63	231.73	257.96	257.96	7577	Hull and Norris 2011
198-1209B25H-6, 64	231.74	257.97	257.97	7271	Hull and Norris 2011
198-1209B25H-6, 65	231.75	257.98	257.98	7215	Hull and Norris 2011
198-1209B25H-6, 66	231.76	257.99	257.99	6448	Hull and Norris 2011
198-1209B25H-6, 67	231.77	258	258	5953	Hull and Norris 2011
198-1209B25H-6, 68	231.78	258.01	258.01	6804	Hull and Norris 2011
198-1209B25H-6, 69	231.79	258.02	258.02	7221	Hull and Norris 2011
198-1209B25H-6, 70	231.8	258.03	258.029	7958	Hull and Norris 2011
198-1209C15H-4, 10	235.1	261.72	261.72	5324	Hull and Norris 2011
198-1209C15H-4, 11	235.11	261.73	261.73	4236	Hull and Norris 2011
198-1209C15H-4, 12	235.12	261.74	261.74	5971	Hull and Norris 2011
198-1209C15H-4, 13	235.13	261.75	261.75	5271	Hull and Norris 2011
198-1209C15H-4, 14	235.14	261.76	261.76	4681	Hull and Norris 2011
198-1209C15H-4, 15	235.15	261.77	261.77	4816	Hull and Norris 2011
198-1209C15H-4, 16	235.16	261.78	261.78	5606	Hull and Norris 2011
198-1209C15H-4, 17	235.17	261.79	261.79	5657	Hull and Norris 2011
198-1209C15H-4, 18	235.18	261.8	261.8	4842	Hull and Norris 2011
198-1209C15H-4, 19	235.19	261.81	261.81	4477	Hull and Norris 2011
198-1209C15H-4, 20	235.2	261.82	261.82	5039	Hull and Norris 2011
198-1209C15H-4, 21	235.21	261.83	261.83	6529	Hull and Norris 2011
198-1209C15H-4, 22	235.22	261.84	261.84	6315	Hull and Norris 2011
198-1209C15H-4, 24	235.24	261.86	261.86	5953	Hull and Norris 2011
198-1209C15H-4, 25	235.25	261.87	261.87	5228	Hull and Norris 2011
198-1209C15H-4, 26	235.26	261.88	261.88	4896	Hull and Norris 2011
198-1209C15H-4, 27	235.27	261.89	261.89	5286	Hull and Norris 2011
198-1209C15H-4, 28	235.28	261.9	261.9	4779	Hull and Norris 2011
198-1209C15H-4, 30	235.3	261.92	261.92	4311	Hull and Norris 2011
198-1209C15H-4, 31	235.31	261.93	261.93	5677	Hull and Norris 2011
198-1209C15H-4, 32	235.32	261.94	261.94	5081	Hull and Norris 2011
198-1209C15H-4, 33	235.33	261.95	261.95	5114	Hull and Norris 2011
198-1209C15H-4, 34	235.34	261.96	261.96	6762	Hull and Norris 2011
198-1209C15H-4, 35	235.35	261.97	261.97	6438	Hull and Norris 2011
198-1209C15H-4, 36	235.36	261.98	261.98	4331	Hull and Norris 2011
198-1209C15H-4, 37	235.37	261.99	261.99	5816	Hull and Norris 2011
198-1209C15H-4, 38	235.38	262	262	5639	Hull and Norris 2011
198-1209C15H-4, 39	235.39	262.01	262.01	5710	Hull and Norris 2011
198-1209C15H-4, 40	235.4	262.02	262.02	5157	Hull and Norris 2011
198-1209C15H-4, 42	235.42	262.04	262.04	5417	Hull and Norris 2011
198-1209C15H-4, 45	235.45	262.07	262.07	7181	Hull and Norris 2011
198-1209C15H-4, 46	235.46	262.08	262.08	6441	Hull and Norris 2011
198-1209C15H-4, 47	235.47	262.09	262.09	6156	Hull and Norris 2011
198-1209C15H-4, 48	235.48	262.1	262.1	5798	Hull and Norris 2011
198-1209C15H-4, 49	235.49	262.11	262.11	6697	Hull and Norris 2011
198-1209C15H-4, 50	235.5	262.12	262.12	5078	Hull and Norris 2011
198-1209C15H-4, 51	235.51	262.13	262.13	5906	Hull and Norris 2011
198-1209C15H-4, 52	235.52	262.14	262.14	6281	Hull and Norris 2011
198-1209C15H-4, 53	235.53	262.15	262.15	6138	Hull and Norris 2011
198-1209C15H-4, 54	235.54	262.16	262.16	6260	Hull and Norris 2011
198-1209C15H-4, 55	235.55	262.17	262.17	8599	Hull and Norris 2011
198-1209C15H-4, 56	235.56	262.18	262.18	7310	Hull and Norris 2011
198-1209C15H-4, 62	235.62	262.24	262.24	8073	Hull and Norris 2011
198-1209C15H-4, 63	235.63	262.25	262.25	10081	Hull and Norris 2011
198-1209C15H-4, 64	235.64	262.26	262.26	9366	Hull and Norris 2011
198-1209C15H-4, 65	235.65	262.27	262.27	8662	Hull and Norris 2011
198-1209C15H-4, 66	235.66	262.28	262.28	7212	Hull and Norris 2011
198-1209C15H-4, 67	235.67	262.29	262.29	6725	Hull and Norris 2011
198-1209C15H-4, 68	235.68	262.3	262.3	8395	Hull and Norris 2011
198-1209C15H-4, 69	235.69	262.31	262.31	6549	Hull and Norris 2011
198-1209C15H-4, 70	235.7	262.32	262.32	7342	Hull and Norris 2011
198-1209C15H-4, 71	235.71	262.33	262.33	10790	Hull and Norris 2011
198-1209C15H-4, 72	235.72	262.34	262.34	7726	Hull and Norris 2011
198-1209C15H-4, 73	235.73	262.35	262.35	8024	Hull and Norris 2011
198-1209C15H-4, 74	235.74	262.36	262.36	7335	Hull and Norris 2011
198-1209C15H-4, 75	235.75	262.37	262.37	7753	Hull and Norris 2011
198-1209C15H-4, 76	235.76	262.38	262.38	7022	Hull and Norris 2011
198-1209C15H-4, 77	235.77	262.39	262.39	8094	Hull and Norris 2011
198-1209C15H-4, 78	235.78	262.4	262.4	9252	Hull and Norris 2011
198-1209C15H-4, 79	235.79	262.41	262.41	7843	Hull and Norris 2011
198-1209C15H-4, 81	235.81	262.43	262.43	7401	Hull and Norris 2011
198-1209C15H-4, 82	235.82	262.44	262.44	8804	Hull and Norris 2011
198-1209C15H-4, 83	235.83	262.45	262.45	5621	Hull and Norris 2011
198-1209C15H-4, 84	235.84	262.46	262.46	6701	Hull and Norris 2011
198-1209C15H-4, 85	235.85	262.47	262.47	7668	Hull and Norris 2011
198-1209C15H-4, 86	235.86	262.48	262.48	8124	Hull and Norris 2011
198-1209C15H-4, 87	235.87	262.49	262.49	7042	Hull and Norris 2011
198-1209C15H-4, 88	235.88	262.5	262.5	8903	Hull and Norris 2011
198-1209C15H-4, 91	235.91	262.53	262.53	6889	Hull and Norris 2011
198-1209C15H-4, 92	235.92	262.54	262.54	6948	Hull and Norris 2011
198-1209C15H-4, 93	235.93	262.55	262.55	5684	Hull and Norris 2011
198-1209C15H-4, 94	235.94	262.56	262.56	6966	Hull and Norris 2011
198-1209C15H-4, 95	235.95	262.57	262.57	7491	Hull and Norris 2011
198-1209C15H-4, 96	235.96	262.58	262.58	6812	Hull and Norris 2011
198-1209C15H-4, 97	235.97	262.59	262.59	7709	Hull and Norris 2011
198-1209C15H-4, 98	235.98	262.6	262.6	7395	Hull and Norris 2011
198-1209C15H-4, 100	236	262.62	262.62	9002	Hull and Norris 2011
198-1209C15H-4, 101	236.01	262.63	262.63	7136	Hull and Norris 2011
198-1209C15H-4, 102	236.02	262.64	262.64	6631	Hull and Norris 2011
198-1209C15H-4, 103	236.03	262.65	262.65	8162	Hull and Norris 2011
198-1209C15H-4, 104	236.04	262.66	262.66	8043	Hull and Norris 2011
198-1209C15H-4, 105	236.05	262.67	262.67	4996	Hull and Norris 2011
198-1209C15H-5, 125	237.75	264.37	264.37	4677	Hull and Norris 2011
198-1209C15H-5, 126	237.76	264.38	264.38	5804	Hull and Norris 2011
198-1209C15H-5, 127	237.77	264.39	264.39	6048	Hull and Norris 2011
198-1209C15H-5, 128	237.78	264.4	264.4	6561	Hull and Norris 2011
198-1209C15H-5, 129	237.79	264.41	264.41	7086	Hull and Norris 2011
198-1209C15H-5, 130	237.8	264.42	264.42	8064	Hull and Norris 2011
198-1209C15H-5, 131	237.81	264.43	264.43	8534	Hull and Norris 2011
198-1209C15H-5, 132	237.82	264.44	264.44	7686	Hull and Norris 2011
198-1209C15H-5, 133	237.83	264.45	264.45	7264	Hull and Norris 2011
198-1209C15H-5, 134	237.84	264.46	264.46	6891	Hull and Norris 2011
198-1209C15H-5, 135	237.85	264.47	264.47	5856	Hull and Norris 2011
198-1209C15H-5, 136	237.86	264.48	264.48	4940	Hull and Norris 2011
198-1209C15H-5, 137	237.87	264.49	264.49	4471	Hull and Norris 2011
198-1209C15H-5, 138	237.88	264.5	264.5	4883	Hull and Norris 2011
198-1209C15H-5, 139	237.89	264.51	264.51	5485	Hull and Norris 2011
198-1209C15H-5, 140	237.9	264.52	264.52	5863	Hull and Norris 2011
198-1209C15H-5, 141	237.91	264.53	264.53	6038	Hull and Norris 2011
198-1209C15H-5, 142	237.92	264.54	264.54	6273	Hull and Norris 2011
198-1209C15H-5, 143	237.93	264.55	264.55	5561	Hull and Norris 2011
198-1209C15H-5, 144	237.94	264.56	264.56	6155	Hull and Norris 2011
198-1209C15H-5, 145	237.95	264.57	264.57	7159	Hull and Norris 2011
198-1209C15H-5, 146	237.96	264.58	264.58	7024	Hull and Norris 2011
198-1209C15H-5, 147	237.97	264.59	264.59	6804	Hull and Norris 2011
198-1209C15H-5, 148	237.98	264.6	264.6	7320	Hull and Norris 2011
198-1209C15H-5, 149	237.99	264.61	264.61	8389	Hull and Norris 2011

## Sheet: XRF1209_Kim
Sample_ID	depth mbsf	depth rmcd	depth adj-rmcd	BaArea (total counts)	Source
198-1209A25H-7, 5	235.75	262.03	262.03	3385	Kim et al. 2022
198-1209A25H-7, 6	235.76	262.04	262.04	4292	Kim et al. 2022
198-1209A25H-7, 9	235.79	262.07	262.07	4502	Kim et al. 2022
198-1209A25H-7, 10	235.8	262.08	262.08	4634	Kim et al. 2022
198-1209A25H-7, 12	235.82	262.1	262.1	5470	Kim et al. 2022
198-1209A25H-7, 13	235.83	262.11	262.11	6153	Kim et al. 2022
198-1209A25H-7, 16	235.86	262.14	262.14	5613	Kim et al. 2022
198-1209A25H-7, 18	235.88	262.16	262.16	6736	Kim et al. 2022
198-1209A25H-7, 20	235.9	262.18	262.18	6060	Kim et al. 2022
198-1209A25H-7, 21	235.91	262.19	262.19	5037	Kim et al. 2022
198-1209A25H-7, 24	235.94	262.22	262.22	4736	Kim et al. 2022
198-1209A25H-7, 26	235.96	262.24	262.24	6423	Kim et al. 2022
198-1209A25H-7, 28	235.98	262.26	262.26	6600	Kim et al. 2022
198-1209A25H-7, 29.5	235.995	262.275	262.275	5102	Kim et al. 2022
198-1209A25H-7, 32	236.02	262.3	262.3	5287	Kim et al. 2022
198-1209A25H-7, 36	236.06	262.34	262.34	7798	Kim et al. 2022
198-1209A25H-7, 37	236.07	262.35	262.35	8549	Kim et al. 2022
198-1209A25H-7, 40	236.1	262.38	262.38	6355	Kim et al. 2022
198-1209A25H-7, 42	236.12	262.4	262.4	7999	Kim et al. 2022
198-1209A25H-7, 44	236.14	262.42	262.42	7195	Kim et al. 2022
198-1209A25H-7, 45	236.15	262.43	262.43	6972	Kim et al. 2022
198-1209A25H-7, 48	236.18	262.46	262.46	7561	Kim et al. 2022
198-1209A25H-7, 49	236.19	262.47	262.47	7949	Kim et al. 2022
198-1209A25H-7, 52	236.22	262.5	262.5	8961	Kim et al. 2022
198-1209A25H-7, 53	236.23	262.51	262.51	9523	Kim et al. 2022
198-1209A25H-7, 54	236.24	262.52	262.52	5837	Kim et al. 2022
198-1209A25H-7, 56	236.26	262.54	262.54	7634	Kim et al. 2022
198-1209A25H-7, 57	236.27	262.55	262.55	6093	Kim et al. 2022
198-1209A25H-7, 60	236.3	262.58	262.58	7138	Kim et al. 2022
198-1209A25H-7, 62	236.32	262.6	262.6	7730	Kim et al. 2022
198-1209A25H-7, 64	236.34	262.62	262.62	9922	Kim et al. 2022
198-1209A25H-8, 2	236.37	262.65	262.65	7915	Kim et al. 2022
198-1209A25H-8, 4	236.39	262.67	262.67	6678	Kim et al. 2022
198-1209A25H-8, 6	236.41	262.69	262.69	7038	Kim et al. 2022
198-1209A25H-8, 8	236.43	262.71	262.71	7226	Kim et al. 2022
198-1209A25H-8, 10	236.45	262.73	262.73	6998	Kim et al. 2022
198-1209A25H-8, 11	236.46	262.74	262.74	7343	Kim et al. 2022
198-1209A26H-1, 6	236.26	264.3	264.273	5288	Kim et al. 2022
198-1209A26H-1, 8	236.28	264.32	264.293	4989	Kim et al. 2022
198-1209A26H-1, 10	236.3	264.34	264.313	5080	Kim et al. 2022
198-1209A26H-1, 13	236.33	264.37	264.343	4834	Kim et al. 2022
198-1209A26H-1, 14	236.34	264.38	264.353	4495	Kim et al. 2022
198-1209A26H-1, 16	236.36	264.4	264.373	5719	Kim et al. 2022
198-1209A26H-1, 18	236.38	264.42	264.393	7319	Kim et al. 2022
198-1209A26H-1, 20	236.4	264.44	264.412	9645	Kim et al. 2022
198-1209A26H-1, 22	236.42	264.46	264.43	9018	Kim et al. 2022
198-1209A26H-1, 24	236.44	264.48	264.448	6721	Kim et al. 2022
198-1209A26H-1, 26	236.46	264.5	264.466	4911	Kim et al. 2022
198-1209A26H-1, 28	236.48	264.52	264.484	5031	Kim et al. 2022
198-1209A26H-1, 30	236.5	264.54	264.502	5968	Kim et al. 2022
198-1209A26H-1, 31	236.51	264.55	264.511	6055	Kim et al. 2022
198-1209A26H-1, 34	236.54	264.58	264.538	6678	Kim et al. 2022
198-1209A26H-1, 36	236.56	264.6	264.556	8018	Kim et al. 2022
198-1209A26H-1, 38	236.58	264.62	264.574	8194	Kim et al. 2022
198-1209A26H-1, 40	236.6	264.64	264.592	9175	Kim et al. 2022
198-1209A26H-1, 42	236.62	264.66	264.61	9242	Kim et al. 2022
198-1209A26H-1, 44	236.64	264.68	264.632	9160	Kim et al. 2022
198-1209A26H-1, 46	236.66	264.7	264.654	7214	Kim et al. 2022
198-1209A26H-1, 48	236.68	264.72	264.675	6105	Kim et al. 2022
198-1209A26H-1, 49	236.69	264.73	264.686	5373	Kim et al. 2022
198-1209A26H-1, 52	236.72	264.76	264.719	4733	Kim et al. 2022
198-1209A26H-1, 55	236.75	264.79	264.751	5259	Kim et al. 2022
198-1209A26H-1, 56	236.76	264.8	264.762	5365	Kim et al. 2022
198-1209A26H-1, 58	236.78	264.82	264.784	6492	Kim et al. 2022
198-1209A26H-1, 60	236.8	264.84	264.806	6802	Kim et al. 2022
198-1209A26H-1, 62	236.82	264.86	264.828	5666	Kim et al. 2022
198-1209A26H-1, 64	236.84	264.88	264.849	3546	Kim et al. 2022
198-1209A26H-1, 66	236.86	264.9	264.871	4062	Kim et al. 2022
198-1209A26H-1, 68	236.88	264.92	264.893	4726	Kim et al. 2022
198-1209A26H-1, 70	236.9	264.94	264.915	5326	Kim et al. 2022
198-1209A26H-1, 72	236.92	264.96	264.936	5755	Kim et al. 2022
198-1209A26H-1, 74	236.94	264.98	264.958	7083	Kim et al. 2022
198-1209A26H-1, 76	236.96	265	264.98	8868	Kim et al. 2022
198-1209A26H-1, 78	236.98	265.02	265.004	8293	Kim et al. 2022
198-1209A26H-1, 80	237	265.04	265.027	4525	Kim et al. 2022
198-1209A26H-1, 82	237.02	265.06	265.051	4981	Kim et al. 2022
198-1209A26H-1, 84	237.04	265.08	265.074	4101	Kim et al. 2022
198-1209A26H-1, 86	237.06	265.1	265.098	5433	Kim et al. 2022
198-1209A26H-1, 88	237.08	265.12	265.12	6642	Kim et al. 2022
198-1209A26H-1, 90	237.1	265.14	265.14	7957	Kim et al. 2022
198-1209A26H-1, 92	237.12	265.16	265.16	8134	Kim et al. 2022
198-1209A26H-1, 93	237.13	265.17	265.17	7591	Kim et al. 2022
198-1209A26H-1, 96	237.16	265.2	265.2	7136	Kim et al. 2022
198-1209A26H-1, 98	237.18	265.22	265.22	5271	Kim et al. 2022
198-1209A26H-1, 99	237.19	265.23	265.23	4419	Kim et al. 2022
198-1209A26H-1, 102	237.22	265.26	265.26	4673	Kim et al. 2022
198-1209A26H-1, 104	237.24	265.28	265.279	6766	Kim et al. 2022
198-1209A26H-1, 106	237.26	265.3	265.299	7387	Kim et al. 2022
198-1209A26H-1, 108	237.28	265.32	265.319	8389	Kim et al. 2022
198-1209A26H-1, 111	237.31	265.35	265.349	9073	Kim et al. 2022
198-1209A26H-1, 112	237.32	265.36	265.359	7431	Kim et al. 2022
198-1209A26H-1, 114	237.34	265.38	265.379	6818	Kim et al. 2022
198-1209A26H-1, 115	237.35	265.39	265.389	6842	Kim et al. 2022
198-1209A26H-1, 119	237.39	265.43	265.429	4939	Kim et al. 2022
198-1209A26H-1, 121	237.41	265.45	265.449	5360	Kim et al. 2022
198-1209A26H-1, 123	237.43	265.47	265.469	4921	Kim et al. 2022
198-1209A26H-1, 124	237.44	265.48	265.479	4921	Kim et al. 2022
198-1209A26H-1, 126	237.46	265.5	265.499	5060	Kim et al. 2022
198-1209A26H-1, 128	237.48	265.52	265.519	5883	Kim et al. 2022
198-1209A26H-1, 130	237.5	265.54	265.539	6294	Kim et al. 2022
198-1209A26H-1, 132	237.52	265.56	265.559	6426	Kim et al. 2022
198-1209A26H-1, 136	237.56	265.6	265.598	6688	Kim et al. 2022
198-1209A26H-1, 137	237.57	265.61	265.608	6794	Kim et al. 2022
198-1209A26H-1, 140	237.6	265.64	265.638	7644	Kim et al. 2022
198-1209A26H-1, 142	237.62	265.66	265.658	6708	Kim et al. 2022
198-1209A26H-1, 144	237.64	265.68	265.678	6511	Kim et al. 2022
198-1209A26H-1, 146	237.66	265.7	265.698	4797	Kim et al. 2022
198-1209A26H-1, 147	237.67	265.71	265.708	4655	Kim et al. 2022
198-1209A26H-2, 2	237.72	265.76	265.758	4449	Kim et al. 2022
198-1209A26H-2, 4	237.74	265.78	265.778	4879	Kim et al. 2022
198-1209A26H-2, 6	237.76	265.8	265.798	4241	Kim et al. 2022
198-1209A26H-2, 8	237.78	265.82	265.818	6252	Kim et al. 2022
198-1209A26H-2, 10	237.8	265.84	265.838	7109	Kim et al. 2022
198-1209A26H-2, 12	237.82	265.86	265.858	8336	Kim et al. 2022
198-1209A26H-2, 14	237.84	265.88	265.878	8461	Kim et al. 2022
198-1209A26H-2, 16	237.86	265.9	265.897	6488	Kim et al. 2022
198-1209A26H-2, 17	237.87	265.91	265.907	5641	Kim et al. 2022
198-1209A26H-2, 19	237.89	265.93	265.927	5293	Kim et al. 2022
198-1209A26H-2, 20	237.9	265.94	265.937	4415	Kim et al. 2022
198-1209A26H-2, 22	237.92	265.96	265.957	5316	Kim et al. 2022
198-1209A26H-2, 24	237.94	265.98	265.977	4393	Kim et al. 2022
198-1209A26H-2, 26	237.96	266	265.997	3977	Kim et al. 2022
198-1209A26H-2, 28	237.98	266.02	266.017	5138	Kim et al. 2022
198-1209A26H-2, 30	238	266.04	266.037	6880	Kim et al. 2022
198-1209A26H-2, 32	238.02	266.06	266.057	8243	Kim et al. 2022
198-1209A26H-2, 34	238.04	266.08	266.077	9452	Kim et al. 2022
198-1209A26H-2, 35	238.05	266.09	266.087	10148	Kim et al. 2022
198-1209A26H-2, 37	238.07	266.11	266.107	9174	Kim et al. 2022
198-1209A26H-2, 38	238.08	266.12	266.117	8243	Kim et al. 2022
198-1209A26H-2, 40	238.1	266.14	266.137	4743	Kim et al. 2022
198-1209A26H-2, 42	238.12	266.16	266.157	4655	Kim et al. 2022
198-1209A26H-2, 44	238.14	266.18	266.177	3595	Kim et al. 2022
198-1209A26H-2, 46	238.16	266.2	266.197	3931	Kim et al. 2022
198-1209A26H-2, 48	238.18	266.22	266.216	4571	Kim et al. 2022
198-1209A26H-2, 50	238.2	266.24	266.236	4050	Kim et al. 2022
198-1209A26H-2, 52	238.22	266.26	266.256	5060	Kim et al. 2022
198-1209A26H-2, 54	238.24	266.28	266.276	5937	Kim et al. 2022
198-1209A26H-2, 56	238.26	266.3	266.296	6960	Kim et al. 2022
198-1209A26H-2, 58	238.28	266.32	266.316	7347	Kim et al. 2022
198-1209A26H-2, 60	238.3	266.34	266.336	9048	Kim et al. 2022
198-1209A26H-2, 62	238.32	266.36	266.356	9479	Kim et al. 2022
198-1209A26H-2, 64	238.34	266.38	266.376	8225	Kim et al. 2022
198-1209A26H-2, 66	238.36	266.4	266.396	5987	Kim et al. 2022
198-1209A26H-2, 68	238.38	266.42	266.416	5404	Kim et al. 2022
198-1209A26H-2, 70	238.4	266.44	266.436	4555	Kim et al. 2022
198-1209A26H-2, 72	238.42	266.46	266.456	4619	Kim et al. 2022
198-1209A26H-2, 74	238.44	266.48	266.476	4948	Kim et al. 2022
198-1209A26H-2, 76	238.46	266.5	266.496	5200	Kim et al. 2022
198-1209A26H-2, 78	238.48	266.52	266.515	5884	Kim et al. 2022
198-1209A26H-2, 80	238.5	266.54	266.535	7457	Kim et al. 2022
198-1209A26H-2, 82	238.52	266.56	266.555	7798	Kim et al. 2022
198-1209A26H-2, 84	238.54	266.58	266.575	8408	Kim et al. 2022
198-1209A26H-2, 86	238.56	266.6	266.595	9078	Kim et al. 2022
198-1209A26H-2, 88	238.58	266.62	266.615	8269	Kim et al. 2022
198-1209A26H-2, 90	238.6	266.64	266.635	7657	Kim et al. 2022
198-1209A26H-2, 92	238.62	266.66	266.655	6373	Kim et al. 2022
198-1209A26H-2, 94	238.64	266.68	266.675	5086	Kim et al. 2022
198-1209A26H-2, 96	238.66	266.7	266.695	5388	Kim et al. 2022
198-1209A26H-2, 97	238.67	266.71	266.705	5352	Kim et al. 2022
198-1209A26H-2, 98	238.68	266.72	266.715	4367	Kim et al. 2022
198-1209A26H-2, 99	238.69	266.73	266.725	5394	Kim et al. 2022
198-1209A26H-2, 100	238.7	266.74	266.735	5320	Kim et al. 2022
198-1209A26H-2, 102	238.72	266.76	266.755	5177	Kim et al. 2022
198-1209A26H-2, 104	238.74	266.78	266.775	4888	Kim et al. 2022
198-1209A26H-2, 106	238.76	266.8	266.795	4877	Kim et al. 2022
198-1209A26H-2, 108	238.78	266.82	266.815	6348	Kim et al. 2022
198-1209A26H-2, 109	238.79	266.83	266.824	6513	Kim et al. 2022
198-1209A26H-2, 112	238.82	266.86	266.854	6425	Kim et al. 2022
198-1209A26H-2, 114	238.84	266.88	266.874	6778	Kim et al. 2022
198-1209A26H-2, 116	238.86	266.9	266.894	8164	Kim et al. 2022
198-1209A26H-2, 118	238.88	266.92	266.914	8468	Kim et al. 2022
198-1209A26H-2, 120	238.9	266.94	266.934	8035	Kim et al. 2022
198-1209A26H-2, 122	238.92	266.96	266.954	5986	Kim et al. 2022
198-1209A26H-2, 123	238.93	266.97	266.964	5923	Kim et al. 2022
198-1209A26H-2, 126	238.96	267	266.994	5455	Kim et al. 2022
198-1209A26H-2, 128	238.98	267.02	267.014	5165	Kim et al. 2022
198-1209A26H-2, 130	239	267.04	267.034	6310	Kim et al. 2022
198-1209A26H-2, 132	239.02	267.06	267.054	8369	Kim et al. 2022
198-1209A26H-2, 134	239.04	267.08	267.074	8943	Kim et al. 2022
198-1209A26H-2, 136	239.06	267.1	267.094	9020	Kim et al. 2022
198-1209A26H-2, 138	239.08	267.12	267.114	8406	Kim et al. 2022
198-1209A26H-2, 140	239.1	267.14	267.134	8166	Kim et al. 2022
198-1209A26H-2, 142	239.12	267.16	267.153	7547	Kim et al. 2022
198-1209A26H-2, 144	239.14	267.18	267.173	5587	Kim et al. 2022
198-1209A26H-2, 146	239.16	267.2	267.193	7095	Kim et al. 2022
198-1209A26H-2, 147	239.17	267.21	267.203	9214	Kim et al. 2022
198-1209A26H-3, 3	239.23	267.27	267.263	11516	Kim et al. 2022
198-1209A26H-3, 4	239.24	267.28	267.273	11511	Kim et al. 2022
198-1209A26H-3, 6	239.26	267.3	267.293	8125	Kim et al. 2022
198-1209A26H-3, 8	239.28	267.32	267.313	6149	Kim et al. 2022
198-1209A26H-3, 10	239.3	267.34	267.333	7423	Kim et al. 2022
198-1209A26H-3, 12	239.32	267.36	267.353	8222	Kim et al. 2022
198-1209A26H-3, 15	239.35	267.39	267.383	8610	Kim et al. 2022
198-1209A26H-3, 16	239.36	267.4	267.393	10156	Kim et al. 2022
198-1209A26H-3, 18	239.38	267.42	267.413	8965	Kim et al. 2022
198-1209A26H-3, 20	239.4	267.44	267.433	6399	Kim et al. 2022
198-1209A26H-3, 22	239.42	267.46	267.452	6153	Kim et al. 2022
198-1209A26H-3, 24	239.44	267.48	267.472	6878	Kim et al. 2022
198-1209A26H-3, 26	239.46	267.5	267.492	5949	Kim et al. 2022
198-1209A26H-3, 28	239.48	267.52	267.512	6034	Kim et al. 2022
198-1209A26H-3, 29	239.49	267.53	267.522	6699	Kim et al. 2022
198-1209A26H-3, 32	239.52	267.56	267.552	7159	Kim et al. 2022
198-1209A26H-3, 34	239.54	267.58	267.572	8356	Kim et al. 2022
198-1209A26H-3, 35	239.55	267.59	267.582	7950	Kim et al. 2022
198-1209A26H-3, 38	239.58	267.62	267.612	7020	Kim et al. 2022
198-1209A26H-3, 40	239.6	267.64	267.632	5455	Kim et al. 2022
198-1209A26H-3, 42	239.62	267.66	267.652	6285	Kim et al. 2022
198-1209A26H-3, 44	239.64	267.68	267.672	7292	Kim et al. 2022
198-1209A26H-3, 46	239.66	267.7	267.692	9291	Kim et al. 2022
198-1209A26H-3, 48	239.68	267.72	267.712	8658	Kim et al. 2022
198-1209A26H-3, 50	239.7	267.74	267.732	8739	Kim et al. 2022
198-1209A26H-3, 52	239.72	267.76	267.752	8944	Kim et al. 2022
198-1209A26H-3, 54	239.74	267.78	267.771	8546	Kim et al. 2022
198-1209A26H-3, 56	239.76	267.8	267.791	7673	Kim et al. 2022
198-1209A26H-3, 57	239.77	267.81	267.801	7307	Kim et al. 2022
198-1209A26H-3, 60	239.8	267.84	267.831	5814	Kim et al. 2022
198-1209A26H-3, 62	239.82	267.86	267.851	6805	Kim et al. 2022
198-1209A26H-3, 64	239.84	267.88	267.871	6802	Kim et al. 2022
198-1209A26H-3, 66	239.86	267.9	267.891	8250	Kim et al. 2022
198-1209A26H-3, 68	239.88	267.92	267.911	9561	Kim et al. 2022
198-1209A26H-3, 70	239.9	267.94	267.931	9799	Kim et al. 2022
198-1209A26H-3, 72	239.92	267.96	267.951	10375	Kim et al. 2022
198-1209A26H-3, 74	239.94	267.98	267.971	9293	Kim et al. 2022
198-1209A26H-3, 76	239.96	268	267.991	9003	Kim et al. 2022
198-1209A26H-3, 78	239.98	268.02	268.011	6868	Kim et al. 2022
198-1209A26H-3, 80	240	268.04	268.031	6701	Kim et al. 2022
198-1209A26H-3, 83	240.03	268.07	268.061	6707	Kim et al. 2022
198-1209A26H-3, 84	240.04	268.08	268.07	6878	Kim et al. 2022
198-1209A26H-3, 86	240.06	268.1	268.09	8842	Kim et al. 2022
198-1209A26H-3, 88	240.08	268.12	268.11	10618	Kim et al. 2022
198-1209A26H-3, 90	240.1	268.14	268.13	11885	Kim et al. 2022
198-1209A26H-3, 92	240.12	268.16	268.15	12380	Kim et al. 2022
198-1209A26H-3, 94	240.14	268.18	268.17	10416	Kim et al. 2022
198-1209A26H-3, 96	240.16	268.2	268.19	9200	Kim et al. 2022
198-1209A26H-3, 98	240.18	268.22	268.21	8757	Kim et al. 2022
198-1209A26H-3, 100	240.2	268.24	268.23	9071	Kim et al. 2022
198-1209A26H-3, 102	240.22	268.26	268.25	9606	Kim et al. 2022
198-1209A26H-3, 104	240.24	268.28	268.27	9682	Kim et al. 2022
198-1209A26H-3, 106	240.26	268.3	268.29	10273	Kim et al. 2022
198-1209A26H-3, 107	240.27	268.31	268.3	10115	Kim et al. 2022
198-1209A26H-3, 110	240.3	268.34	268.33	8881	Kim et al. 2022
198-1209A26H-3, 112	240.32	268.36	268.35	9930	Kim et al. 2022
198-1209A26H-3, 114	240.34	268.38	268.37	9226	Kim et al. 2022
198-1209A26H-3, 116	240.36	268.4	268.389	8915	Kim et al. 2022
198-1209A26H-3, 118	240.38	268.42	268.409	9283	Kim et al. 2022
198-1209A26H-3, 120	240.4	268.44	268.429	10313	Kim et al. 2022
198-1209A26H-3, 122	240.42	268.46	268.449	11000	Kim et al. 2022
198-1209A26H-3, 124	240.44	268.48	268.469	11292	Kim et al. 2022
198-1209A26H-3, 126	240.46	268.5	268.489	10471	Kim et al. 2022
198-1209A26H-3, 128	240.48	268.52	268.509	9750	Kim et al. 2022
198-1209A26H-3, 130	240.5	268.54	268.529	7969	Kim et al. 2022
198-1209A26H-3, 132	240.52	268.56	268.549	8010	Kim et al. 2022
198-1209A26H-3, 134	240.54	268.58	268.569	7856	Kim et al. 2022
198-1209A26H-3, 136	240.56	268.6	268.589	8378	Kim et al. 2022
198-1209A26H-3, 138	240.58	268.62	268.609	8947	Kim et al. 2022
198-1209A26H-3, 140	240.6	268.64	268.629	9467	Kim et al. 2022
198-1209A26H-3, 142	240.62	268.66	268.649	10795	Kim et al. 2022
198-1209A26H-3, 144	240.64	268.68	268.669	10462	Kim et al. 2022
198-1209A26H-3, 146	240.66	268.7	268.689	9765	Kim et al. 2022
198-1209A26H-3, 148	240.68	268.72	268.708	9709	Kim et al. 2022
198-1209A26H-3, 149	240.69	268.73	268.718	9378	Kim et al. 2022
198-1209A26H-4, 3	240.73	268.77	268.758	8977	Kim et al. 2022
198-1209A26H-4, 4	240.74	268.78	268.768	8750	Kim et al. 2022
198-1209A26H-4, 6	240.76	268.8	268.788	5614	Kim et al. 2022
198-1209A26H-4, 8	240.78	268.82	268.808	6268	Kim et al. 2022
198-1209A26H-4, 10	240.8	268.84	268.828	7566	Kim et al. 2022
198-1209A26H-4, 12	240.82	268.86	268.848	8505	Kim et al. 2022
198-1209A26H-4, 14	240.84	268.88	268.868	9485	Kim et al. 2022
198-1209A26H-4, 16	240.86	268.9	268.888	10751	Kim et al. 2022
198-1209A26H-4, 18	240.88	268.92	268.908	10782	Kim et al. 2022
198-1209A26H-4, 20	240.9	268.94	268.928	10842	Kim et al. 2022
198-1209A26H-4, 22	240.92	268.96	268.948	7132	Kim et al. 2022
198-1209A26H-4, 24	240.94	268.98	268.968	5933	Kim et al. 2022
198-1209A26H-4, 26	240.96	269	268.988	9224	Kim et al. 2022
198-1209A26H-4, 28	240.98	269.02	269.008	9002	Kim et al. 2022
198-1209A26H-4, 30	241	269.04	269.027	7718	Kim et al. 2022
198-1209A26H-4, 32	241.02	269.06	269.047	7181	Kim et al. 2022
198-1209A26H-4, 34	241.04	269.08	269.067	8126	Kim et al. 2022
198-1209A26H-4, 36	241.06	269.1	269.087	9229	Kim et al. 2022
198-1209A26H-4, 38	241.08	269.12	269.107	9941	Kim et al. 2022
198-1209A26H-4, 40	241.1	269.14	269.127	10797	Kim et al. 2022
198-1209A26H-4, 42	241.12	269.16	269.147	10479	Kim et al. 2022
198-1209A26H-4, 44	241.14	269.18	269.167	10399	Kim et al. 2022
198-1209A26H-4, 46	241.16	269.2	269.187	9917	Kim et al. 2022
198-1209A26H-4, 48	241.18	269.22	269.207	6624	Kim et al. 2022
198-1209A26H-4, 50	241.2	269.24	269.227	7192	Kim et al. 2022
198-1209A26H-4, 52	241.22	269.26	269.247	7824	Kim et al. 2022
198-1209A26H-4, 54	241.24	269.28	269.267	8448	Kim et al. 2022
198-1209A26H-4, 56	241.26	269.3	269.287	8240	Kim et al. 2022
198-1209A26H-4, 58	241.28	269.32	269.307	8662	Kim et al. 2022
198-1209A26H-4, 60	241.3	269.34	269.326	10485	Kim et al. 2022
198-1209A26H-4, 62	241.32	269.36	269.346	10732	Kim et al. 2022
198-1209A26H-4, 64	241.34	269.38	269.366	9078	Kim et al. 2022
198-1209A26H-4, 66	241.36	269.4	269.386	8744	Kim et al. 2022
198-1209A26H-4, 68	241.38	269.42	269.406	7872	Kim et al. 2022
198-1209A26H-4, 70	241.4	269.44	269.426	6641	Kim et al. 2022
198-1209A26H-4, 72	241.42	269.46	269.446	7070	Kim et al. 2022
198-1209A26H-4, 74	241.44	269.48	269.466	7080	Kim et al. 2022
198-1209A26H-4, 76	241.46	269.5	269.486	6455	Kim et al. 2022
198-1209A26H-4, 77	241.47	269.51	269.496	7725	Kim et al. 2022
198-1209A26H-4, 79	241.49	269.53	269.516	7224	Kim et al. 2022
198-1209A26H-4, 80	241.5	269.54	269.526	8307	Kim et al. 2022
198-1209A26H-4, 82	241.52	269.56	269.546	8849	Kim et al. 2022
198-1209A26H-4, 84	241.54	269.58	269.566	9937	Kim et al. 2022
198-1209A26H-4, 86	241.56	269.6	269.586	8842	Kim et al. 2022
198-1209A26H-4, 88	241.58	269.62	269.606	9621	Kim et al. 2022
198-1209A26H-4, 90	241.6	269.64	269.626	9365	Kim et al. 2022
198-1209A26H-4, 92	241.62	269.66	269.645	8445	Kim et al. 2022
198-1209A26H-4, 94	241.64	269.68	269.665	9104	Kim et al. 2022
198-1209A26H-4, 96	241.66	269.7	269.685	7656	Kim et al. 2022
198-1209A26H-4, 98	241.68	269.72	269.705	6839	Kim et al. 2022
198-1209A26H-4, 100	241.7	269.74	269.725	5639	Kim et al. 2022
198-1209A26H-4, 102	241.72	269.76	269.744	5055	Kim et al. 2022
198-1209A26H-4, 104	241.74	269.78	269.759	6435	Kim et al. 2022
198-1209A26H-4, 106	241.76	269.8	269.774	6694	Kim et al. 2022
198-1209A26H-4, 108	241.78	269.82	269.79	6110	Kim et al. 2022
198-1209A26H-4, 110	241.8	269.84	269.805	5753	Kim et al. 2022
198-1209A26H-4, 112	241.82	269.86	269.82	6024	Kim et al. 2022
198-1209A26H-4, 114	241.84	269.88	269.836	6010	Kim et al. 2022
198-1209A26H-4, 116	241.86	269.9	269.851	6088	Kim et al. 2022
198-1209A26H-4, 118	241.88	269.92	269.866	6755	Kim et al. 2022
198-1209A26H-4, 120	241.9	269.94	269.881	6683	Kim et al. 2022
198-1209A26H-4, 122	241.92	269.96	269.897	7758	Kim et al. 2022
198-1209A26H-4, 124	241.94	269.98	269.912	7726	Kim et al. 2022
198-1209A26H-4, 126	241.96	270	269.927	10344	Kim et al. 2022
198-1209A26H-4, 128	241.98	270.02	269.942	10012	Kim et al. 2022
198-1209A26H-4, 129	241.99	270.03	269.95	9001	Kim et al. 2022
198-1209A26H-4, 131	242.01	270.05	269.965	7571	Kim et al. 2022
198-1209A26H-4, 132	242.02	270.06	269.973	7822	Kim et al. 2022
198-1209A26H-4, 134	242.04	270.08	269.988	7996	Kim et al. 2022
198-1209A26H-4, 136	242.06	270.1	270.004	7906	Kim et al. 2022
198-1209A26H-4, 138	242.08	270.12	270.019	8513	Kim et al. 2022
198-1209A26H-4, 140	242.1	270.14	270.034	8485	Kim et al. 2022
198-1209A26H-4, 142	242.12	270.16	270.049	7885	Kim et al. 2022
198-1209A26H-4, 144	242.14	270.18	270.065	6297	Kim et al. 2022
198-1209A26H-4, 146	242.16	270.2	270.08	6866	Kim et al. 2022
198-1209A26H-4, 147	242.17	270.21	270.088	7184	Kim et al. 2022
198-1209A26H-5, 2	242.22	270.26	270.126	8901	Kim et al. 2022
198-1209A26H-5, 4	242.24	270.28	270.141	9306	Kim et al. 2022
198-1209A26H-5, 6	242.26	270.3	270.156	10129	Kim et al. 2022
198-1209A26H-5, 8	242.28	270.32	270.172	9936	Kim et al. 2022
198-1209A26H-5, 9	242.29	270.33	270.179	10198	Kim et al. 2022
198-1209A26H-5, 12	242.32	270.36	270.202	9497	Kim et al. 2022
198-1209A26H-5, 14	242.34	270.38	270.217	10103	Kim et al. 2022
198-1209A26H-5, 16	242.36	270.4	270.233	9675	Kim et al. 2022
198-1209A26H-5, 18	242.38	270.42	270.248	9419	Kim et al. 2022
198-1209A26H-5, 19	242.39	270.43	270.256	9678	Kim et al. 2022
198-1209A26H-5, 21	242.41	270.45	270.271	9313	Kim et al. 2022
198-1209A26H-5, 22	242.42	270.46	270.278	9454	Kim et al. 2022
198-1209A26H-5, 24	242.44	270.48	270.294	9286	Kim et al. 2022
198-1209A26H-5, 26	242.46	270.5	270.309	9367	Kim et al. 2022
198-1209A26H-5, 28	242.48	270.52	270.324	8982	Kim et al. 2022
198-1209A26H-5, 30	242.5	270.54	270.34	9900	Kim et al. 2022
198-1209A26H-5, 32	242.52	270.56	270.355	9892	Kim et al. 2022
198-1209A26H-5, 33	242.53	270.57	270.362	9599	Kim et al. 2022
198-1209A26H-5, 36	242.56	270.6	270.385	9270	Kim et al. 2022
198-1209A26H-5, 38	242.58	270.62	270.401	9771	Kim et al. 2022
198-1209A26H-5, 40	242.6	270.64	270.416	8674	Kim et al. 2022
198-1209A26H-5, 42	242.62	270.66	270.431	8323	Kim et al. 2022
198-1209A26H-5, 44	242.64	270.68	270.446	7412	Kim et al. 2022
198-1209A26H-5, 46	242.66	270.7	270.462	7307	Kim et al. 2022
198-1209A26H-5, 48	242.68	270.72	270.477	6965	Kim et al. 2022
198-1209A26H-5, 50	242.7	270.74	270.492	7735	Kim et al. 2022
198-1209A26H-5, 52	242.72	270.76	270.508	8232	Kim et al. 2022
198-1209A26H-5, 54	242.74	270.78	270.523	8079	Kim et al. 2022
198-1209A26H-5, 56	242.76	270.8	270.538	7455	Kim et al. 2022
198-1209A26H-5, 58	242.78	270.82	270.553	8606	Kim et al. 2022
198-1209A26H-5, 60	242.8	270.84	270.569	8019	Kim et al. 2022
198-1209A26H-5, 62	242.82	270.86	270.584	8691	Kim et al. 2022
198-1209A26H-5, 64	242.84	270.88	270.599	9385	Kim et al. 2022
198-1209A26H-5, 66	242.86	270.9	270.614	9920	Kim et al. 2022
198-1209A26H-5, 68	242.88	270.92	270.63	10026	Kim et al. 2022
198-1209A26H-5, 70	242.9	270.94	270.645	9370	Kim et al. 2022
198-1209A26H-5, 72	242.92	270.96	270.66	8358	Kim et al. 2022
198-1209A26H-5, 74	242.94	270.98	270.676	8431	Kim et al. 2022
198-1209A26H-5, 76	242.96	271	270.691	8444	Kim et al. 2022
198-1209A26H-5, 78	242.98	271.02	270.706	9626	Kim et al. 2022
198-1209A26H-5, 80	243	271.04	270.721	8962	Kim et al. 2022
198-1209A26H-5, 82	243.02	271.06	270.737	7838	Kim et al. 2022
198-1209A26H-5, 84	243.04	271.08	270.752	9429	Kim et al. 2022
198-1209A26H-5, 86	243.06	271.1	270.767	9683	Kim et al. 2022
198-1209A26H-5, 88	243.08	271.12	270.782	9021	Kim et al. 2022
198-1209A26H-5, 90	243.1	271.14	270.798	8778	Kim et al. 2022
198-1209A26H-5, 91	243.11	271.15	270.805	8239	Kim et al. 2022
198-1209A26H-5, 94	243.14	271.18	270.828	8210	Kim et al. 2022
198-1209A26H-5, 96	243.16	271.2	270.844	8544	Kim et al. 2022
198-1209A26H-5, 98	243.18	271.22	270.859	8292	Kim et al. 2022
198-1209A26H-5, 100	243.2	271.24	270.874	7499	Kim et al. 2022
198-1209A26H-5, 102	243.22	271.26	270.889	8139	Kim et al. 2022
198-1209A26H-5, 104	243.24	271.28	270.905	7232	Kim et al. 2022
198-1209A26H-5, 105	243.25	271.29	270.912	8091	Kim et al. 2022
198-1209A26H-5, 110	243.3	271.34	270.95	8008	Kim et al. 2022
198-1209A26H-5, 112	243.32	271.36	270.966	7895	Kim et al. 2022
198-1209A26H-5, 114	243.34	271.38	270.981	8751	Kim et al. 2022
198-1209A26H-5, 116	243.36	271.4	270.996	9304	Kim et al. 2022
198-1209A26H-5, 118	243.38	271.42	271.012	8353	Kim et al. 2022
198-1209A26H-5, 120	243.4	271.44	271.027	6798	Kim et al. 2022
198-1209A26H-5, 122	243.42	271.46	271.042	6980	Kim et al. 2022
198-1209A26H-5, 124	243.44	271.48	271.057	7711	Kim et al. 2022
198-1209A26H-5, 126	243.46	271.5	271.073	8301	Kim et al. 2022
198-1209A26H-5, 128	243.48	271.52	271.088	8451	Kim et al. 2022
198-1209A26H-5, 130	243.5	271.54	271.103	8725	Kim et al. 2022
198-1209A26H-5, 132	243.52	271.56	271.118	9572	Kim et al. 2022
198-1209A26H-5, 134	243.54	271.58	271.134	9303	Kim et al. 2022
198-1209A26H-5, 136	243.56	271.6	271.149	8980	Kim et al. 2022
198-1209A26H-5, 138	243.58	271.62	271.164	8953	Kim et al. 2022
198-1209A26H-5, 140	243.6	271.64	271.18	8845	Kim et al. 2022
198-1209A26H-5, 142	243.62	271.66	271.195	8252	Kim et al. 2022
198-1209A26H-5, 144	243.64	271.68	271.21	9086	Kim et al. 2022
198-1209A26H-5, 146	243.66	271.7	271.225	8423	Kim et al. 2022
198-1209A26H-5, 147	243.67	271.71	271.233	8309	Kim et al. 2022
198-1209A26H-6, 2	243.72	271.76	271.277	7375	Kim et al. 2022
198-1209A26H-6, 4	243.74	271.78	271.296	6571	Kim et al. 2022
198-1209A26H-6, 5	243.75	271.79	271.305	6764	Kim et al. 2022
198-1209A26H-6, 8	243.78	271.82	271.334	8433	Kim et al. 2022
198-1209A26H-6, 10	243.8	271.84	271.353	8674	Kim et al. 2022
198-1209A26H-6, 12	243.82	271.86	271.371	7147	Kim et al. 2022
198-1209A26H-6, 14	243.84	271.88	271.39	9838	Kim et al. 2022
198-1209A26H-6, 15	243.85	271.89	271.4	9492	Kim et al. 2022
198-1209A26H-6, 18	243.88	271.92	271.428	8720	Kim et al. 2022
198-1209A26H-6, 20	243.9	271.94	271.447	9321	Kim et al. 2022
198-1209A26H-6, 22	243.92	271.96	271.466	9474	Kim et al. 2022
198-1209A26H-6, 25	243.95	271.99	271.494	8096	Kim et al. 2022
198-1209A26H-6, 26	243.96	272	271.504	8265	Kim et al. 2022
198-1209A26H-6, 28	243.98	272.02	271.523	8418	Kim et al. 2022
198-1209A26H-6, 30	244	272.04	271.541	8711	Kim et al. 2022
198-1209A26H-6, 32	244.02	272.06	271.56	8035	Kim et al. 2022
198-1209A26H-6, 34	244.04	272.08	271.579	7906	Kim et al. 2022
198-1209A26H-6, 36	244.06	272.1	271.598	8266	Kim et al. 2022
198-1209A26H-6, 38	244.08	272.12	271.617	8202	Kim et al. 2022
198-1209A26H-6, 40	244.1	272.14	271.636	8683	Kim et al. 2022
198-1209A26H-6, 42	244.12	272.16	271.655	8872	Kim et al. 2022
198-1209A26H-6, 44	244.14	272.18	271.674	8440	Kim et al. 2022
198-1209A26H-6, 46	244.16	272.2	271.693	8405	Kim et al. 2022
198-1209A26H-6, 48	244.18	272.22	271.711	8578	Kim et al. 2022
198-1209A26H-6, 50	244.2	272.24	271.73	8341	Kim et al. 2022
198-1209A26H-6, 52	244.22	272.26	271.749	8247	Kim et al. 2022
198-1209A26H-6, 54	244.24	272.28	271.768	7845	Kim et al. 2022
198-1209A26H-6, 56	244.26	272.3	271.787	8310	Kim et al. 2022
198-1209A26H-6, 58	244.28	272.32	271.806	8392	Kim et al. 2022
198-1209A26H-6, 60	244.3	272.34	271.825	8519	Kim et al. 2022
198-1209A26H-6, 62	244.32	272.36	271.844	8745	Kim et al. 2022
198-1209A26H-6, 64	244.34	272.38	271.863	8503	Kim et al. 2022
198-1209A26H-6, 66	244.36	272.4	271.881	9490	Kim et al. 2022
198-1209A26H-6, 68	244.38	272.42	271.9	9369	Kim et al. 2022
198-1209A26H-6, 70	244.4	272.44	271.919	9698	Kim et al. 2022
198-1209A26H-6, 72	244.42	272.46	271.938	9474	Kim et al. 2022
198-1209A26H-6, 74	244.44	272.48	271.957	9478	Kim et al. 2022
198-1209A26H-6, 76	244.46	272.5	271.976	9062	Kim et al. 2022
198-1209A26H-6, 78	244.48	272.52	271.995	9254	Kim et al. 2022
198-1209A26H-6, 80	244.5	272.54	272.014	9270	Kim et al. 2022
198-1209A26H-6, 82	244.52	272.56	272.033	8201	Kim et al. 2022
198-1209A26H-6, 84	244.54	272.58	272.051	8541	Kim et al. 2022
198-1209A26H-6, 86	244.56	272.6	272.07	8624	Kim et al. 2022
198-1209A26H-6, 89	244.59	272.63	272.099	7989	Kim et al. 2022
198-1209A26H-6, 90	244.6	272.64	272.108	7756	Kim et al. 2022
198-1209A26H-6, 92	244.62	272.66	272.127	7287	Kim et al. 2022
198-1209A26H-6, 94	244.64	272.68	272.147	8127	Kim et al. 2022
198-1209A26H-6, 96	244.66	272.7	272.167	7538	Kim et al. 2022
198-1209A26H-6, 98	244.68	272.72	272.187	7496	Kim et al. 2022
198-1209A26H-6, 100	244.7	272.74	272.207	7769	Kim et al. 2022
198-1209A26H-6, 102	244.72	272.76	272.227	7818	Kim et al. 2022
198-1209A26H-6, 104	244.74	272.78	272.247	8606	Kim et al. 2022
198-1209A26H-6, 106	244.76	272.8	272.267	8065	Kim et al. 2022
198-1209A26H-6, 108	244.78	272.82	272.287	9008	Kim et al. 2022
198-1209A26H-6, 110	244.8	272.84	272.307	9634	Kim et al. 2022
198-1209A26H-6, 112	244.82	272.86	272.327	10065	Kim et al. 2022
198-1209A26H-6, 113	244.83	272.87	272.337	10142	Kim et al. 2022
198-1209A26H-6, 116	244.86	272.9	272.367	9934	Kim et al. 2022
198-1209A26H-6, 118	244.88	272.92	272.387	9793	Kim et al. 2022
198-1209A26H-6, 120	244.9	272.94	272.407	9605	Kim et al. 2022
198-1209A26H-6, 122	244.92	272.96	272.427	10146	Kim et al. 2022
198-1209A26H-6, 124	244.94	272.98	272.447	9154	Kim et al. 2022
198-1209A26H-6, 126	244.96	273	272.467	9504	Kim et al. 2022
198-1209A26H-6, 128	244.98	273.02	272.487	10083	Kim et al. 2022
198-1209A26H-6, 130	245	273.04	272.507	9101	Kim et al. 2022
198-1209A26H-6, 132	245.02	273.06	272.527	8781	Kim et al. 2022
198-1209A26H-6, 134	245.04	273.08	272.547	8385	Kim et al. 2022
198-1209A26H-6, 136	245.06	273.1	272.567	8788	Kim et al. 2022
198-1209A26H-6, 138	245.08	273.12	272.587	8591	Kim et al. 2022
198-1209A26H-6, 140	245.1	273.14	272.607	7399	Kim et al. 2022
198-1209A26H-6, 142	245.12	273.16	272.627	7670	Kim et al. 2022
198-1209A26H-6, 144	245.14	273.18	272.647	6148	Kim et al. 2022
198-1209A26H-6, 146	245.16	273.2	272.667	5743	Kim et al. 2022
198-1209A26H-6, 148	245.18	273.22	272.687	6575	Kim et al. 2022
198-1209A27X-1, 16	245.86	273.89	273.972	6456	Kim et al. 2022
198-1209A27X-1, 18	245.88	273.91	273.992	7526	Kim et al. 2022
198-1209A27X-1, 20	245.9	273.93	274.012	8892	Kim et al. 2022
198-1209A27X-1, 22	245.92	273.95	274.032	8409	Kim et al. 2022
198-1209A27X-1, 24	245.94	273.97	274.052	9100	Kim et al. 2022
198-1209A27X-1, 26	245.96	273.99	274.071	8923	Kim et al. 2022
198-1209A27X-1, 28	245.98	274.01	274.091	8169	Kim et al. 2022
198-1209A27X-1, 30	246	274.03	274.11	7233	Kim et al. 2022
198-1209A27X-1, 32	246.02	274.05	274.129	7460	Kim et al. 2022
198-1209A27X-1, 34	246.04	274.07	274.148	6565	Kim et al. 2022
198-1209A27X-1, 36	246.06	274.09	274.167	5510	Kim et al. 2022
198-1209A27X-1, 38	246.08	274.11	274.186	5127	Kim et al. 2022
198-1209A27X-1, 40	246.1	274.13	274.205	5471	Kim et al. 2022
198-1209A27X-1, 42	246.12	274.15	274.224	5583	Kim et al. 2022
198-1209A27X-1, 44	246.14	274.17	274.243	6201	Kim et al. 2022
198-1209A27X-1, 46	246.16	274.19	274.262	5407	Kim et al. 2022
198-1209A27X-1, 49	246.19	274.22	274.291	7056	Kim et al. 2022
198-1209A27X-1, 50	246.2	274.23	274.3	6377	Kim et al. 2022
198-1209A27X-1, 52	246.22	274.25	274.319	6491	Kim et al. 2022
198-1209A27X-1, 53	246.23	274.26	274.329	6849	Kim et al. 2022
198-1209A27X-1, 55	246.25	274.28	274.348	6778	Kim et al. 2022
198-1209A27X-1, 56	246.26	274.29	274.355	6480	Kim et al. 2022
198-1209A27X-1, 58	246.28	274.31	274.371	6020	Kim et al. 2022
198-1209A27X-1, 60	246.3	274.33	274.387	5880	Kim et al. 2022
198-1209A27X-1, 62	246.32	274.35	274.403	5087	Kim et al. 2022
198-1209A27X-1, 64	246.34	274.37	274.419	4969	Kim et al. 2022
198-1209A27X-1, 66	246.36	274.39	274.435	4945	Kim et al. 2022
198-1209A27X-1, 68	246.38	274.41	274.451	5777	Kim et al. 2022
198-1209A27X-1, 70	246.4	274.43	274.467	4580	Kim et al. 2022
198-1209A27X-1, 73	246.43	274.46	274.491	6215	Kim et al. 2022
198-1209A27X-1, 74	246.44	274.47	274.499	7201	Kim et al. 2022
198-1209A27X-1, 76	246.46	274.49	274.514	6230	Kim et al. 2022
198-1209A27X-1, 78	246.48	274.51	274.53	6935	Kim et al. 2022
198-1209A27X-1, 80	246.5	274.53	274.546	6756	Kim et al. 2022
198-1209A27X-1, 83	246.53	274.56	274.572	7509	Kim et al. 2022
198-1209A27X-1, 84	246.54	274.57	274.581	6627	Kim et al. 2022
198-1209A27X-1, 86	246.56	274.59	274.599	7608	Kim et al. 2022
198-1209A27X-1, 88	246.58	274.61	274.617	7554	Kim et al. 2022
198-1209A27X-1, 90	246.6	274.63	274.636	6726	Kim et al. 2022
198-1209A27X-1, 92	246.62	274.65	274.654	6626	Kim et al. 2022
198-1209A27X-1, 95	246.65	274.68	274.681	4916	Kim et al. 2022
198-1209A27X-1, 96	246.66	274.69	274.69	4732	Kim et al. 2022
198-1209A27X-1, 99	246.69	274.72	274.717	6234	Kim et al. 2022
198-1209A27X-1, 100	246.7	274.73	274.726	6019	Kim et al. 2022
198-1209A27X-1, 102	246.72	274.75	274.744	6443	Kim et al. 2022
198-1209A27X-1, 104	246.74	274.77	274.763	6270	Kim et al. 2022
198-1209A27X-1, 105	246.75	274.78	274.772	6155	Kim et al. 2022
198-1209A27X-1, 108	246.78	274.81	274.799	5752	Kim et al. 2022
198-1209A27X-1, 110	246.8	274.83	274.817	6386	Kim et al. 2022
198-1209A27X-1, 112	246.82	274.85	274.835	6368	Kim et al. 2022
198-1209A27X-1, 114	246.84	274.87	274.853	6078	Kim et al. 2022
198-1209A27X-1, 116	246.86	274.89	274.871	6322	Kim et al. 2022
198-1209A27X-1, 118	246.88	274.91	274.89	6455	Kim et al. 2022
198-1209A27X-1, 120	246.9	274.93	274.908	5411	Kim et al. 2022
198-1209A27X-1, 122	246.92	274.95	274.926	4639	Kim et al. 2022
198-1209A27X-1, 124	246.94	274.97	274.944	5043	Kim et al. 2022
198-1209A27X-1, 126	246.96	274.99	274.962	4051	Kim et al. 2022
198-1209A27X-1, 128	246.98	275.01	274.98	4959	Kim et al. 2022
198-1209A27X-1, 130	247	275.03	274.998	5443	Kim et al. 2022
198-1209A27X-1, 132	247.02	275.05	275.017	4613	Kim et al. 2022
198-1209A27X-1, 133	247.03	275.06	275.026	5352	Kim et al. 2022
198-1209A27X-1, 136	247.06	275.09	275.053	5797	Kim et al. 2022
198-1209A27X-1, 138	247.08	275.11	275.071	6089	Kim et al. 2022
198-1209A27X-1, 140	247.1	275.13	275.089	6787	Kim et al. 2022
198-1209A27X-1, 142	247.12	275.15	275.107	6918	Kim et al. 2022
198-1209A27X-1, 143	247.13	275.16	275.116	6442	Kim et al. 2022
198-1209A27X-2, 4	247.24	275.27	275.214	6604	Kim et al. 2022
198-1209A27X-2, 6	247.26	275.29	275.23	5475	Kim et al. 2022
198-1209A27X-2, 7	247.27	275.3	275.239	5850	Kim et al. 2022
198-1209A27X-2, 10	247.3	275.33	275.264	4796	Kim et al. 2022
198-1209A27X-2, 12	247.32	275.35	275.281	4931	Kim et al. 2022
198-1209A27X-2, 14	247.34	275.37	275.297	5043	Kim et al. 2022
198-1209A27X-2, 16	247.36	275.39	275.314	3972	Kim et al. 2022
198-1209A27X-2, 18	247.38	275.41	275.331	4945	Kim et al. 2022
198-1209A27X-2, 20	247.4	275.43	275.348	5182	Kim et al. 2022
198-1209A27X-2, 21	247.41	275.44	275.356	5129	Kim et al. 2022
198-1209A27X-2, 24	247.44	275.47	275.381	6094	Kim et al. 2022
198-1209A27X-2, 26	247.46	275.49	275.398	6784	Kim et al. 2022
198-1209A27X-2, 28	247.48	275.51	275.415	6625	Kim et al. 2022
198-1209A27X-2, 30	247.5	275.53	275.432	6858	Kim et al. 2022
198-1209A27X-2, 32	247.52	275.55	275.448	6599	Kim et al. 2022
198-1209A27X-2, 34	247.54	275.57	275.465	7590	Kim et al. 2022
198-1209A27X-2, 36	247.56	275.59	275.479	6881	Kim et al. 2022
198-1209A27X-2, 38	247.58	275.61	275.488	7241	Kim et al. 2022
198-1209A27X-2, 40	247.6	275.63	275.498	7456	Kim et al. 2022
198-1209A27X-2, 42	247.62	275.65	275.507	7335	Kim et al. 2022
198-1209A27X-2, 45	247.65	275.68	275.522	6368	Kim et al. 2022
198-1209A27X-2, 46	247.66	275.69	275.526	6310	Kim et al. 2022
198-1209A27X-2, 48	247.68	275.71	275.536	5425	Kim et al. 2022
198-1209A27X-2, 50	247.7	275.73	275.546	4748	Kim et al. 2022
198-1209A27X-2, 52	247.72	275.75	275.555	5565	Kim et al. 2022
198-1209A27X-2, 54	247.74	275.77	275.565	5745	Kim et al. 2022
198-1209A27X-2, 56	247.76	275.79	275.574	4683	Kim et al. 2022
198-1209A27X-2, 58	247.78	275.81	275.584	5629	Kim et al. 2022
198-1209A27X-2, 60	247.8	275.83	275.593	5034	Kim et al. 2022
198-1209A27X-2, 62	247.82	275.85	275.603	5055	Kim et al. 2022
198-1209A27X-2, 64	247.84	275.87	275.613	5460	Kim et al. 2022
198-1209A27X-2, 66	247.86	275.89	275.622	5770	Kim et al. 2022
198-1209A27X-2, 68	247.88	275.91	275.632	6549	Kim et al. 2022
198-1209A27X-2, 70	247.9	275.93	275.648	6079	Kim et al. 2022
198-1209A27X-2, 72	247.92	275.95	275.664	5738	Kim et al. 2022
198-1209A27X-2, 74	247.94	275.97	275.681	6238	Kim et al. 2022
198-1209A27X-2, 76	247.96	275.99	275.697	6500	Kim et al. 2022
198-1209A27X-2, 78	247.98	276.01	275.714	6428	Kim et al. 2022
198-1209A27X-2, 80	248	276.03	275.73	6249	Kim et al. 2022
198-1209A27X-2, 82	248.02	276.05	275.747	6413	Kim et al. 2022
198-1209A27X-2, 84	248.04	276.07	275.763	5958	Kim et al. 2022
198-1209A27X-2, 86	248.06	276.09	275.78	5272	Kim et al. 2022
198-1209A27X-2, 88	248.08	276.11	275.796	5426	Kim et al. 2022
198-1209A27X-2, 90	248.1	276.13	275.813	6312	Kim et al. 2022
198-1209A27X-2, 92	248.12	276.15	275.829	4289	Kim et al. 2022
198-1209A27X-2, 94	248.14	276.17	275.846	4306	Kim et al. 2022
198-1209A27X-2, 96	248.16	276.19	275.862	5252	Kim et al. 2022
198-1209A27X-2, 98	248.18	276.21	275.878	5542	Kim et al. 2022
198-1209A27X-2, 100	248.2	276.23	275.895	5911	Kim et al. 2022
198-1209A27X-2, 101	248.21	276.24	275.903	6250	Kim et al. 2022
198-1209A27X-2, 103	248.23	276.26	275.92	6658	Kim et al. 2022
198-1209A27X-2, 104	248.24	276.27	275.928	6300	Kim et al. 2022
198-1209A27X-2, 106	248.26	276.29	275.944	7624	Kim et al. 2022
198-1209A27X-2, 108	248.28	276.31	275.961	7149	Kim et al. 2022
198-1209A27X-2, 110	248.3	276.33	275.977	7881	Kim et al. 2022
198-1209A27X-2, 112	248.32	276.35	275.995	7209	Kim et al. 2022
198-1209A27X-2, 113	248.33	276.36	276.004	8188	Kim et al. 2022
198-1209A27X-2, 115	248.35	276.38	276.022	7861	Kim et al. 2022
198-1209A27X-2, 116	248.36	276.39	276.031	7171	Kim et al. 2022
198-1209A27X-2, 118	248.38	276.41	276.05	6650	Kim et al. 2022
198-1209A27X-2, 120	248.4	276.43	276.068	6532	Kim et al. 2022
198-1209A27X-2, 122	248.42	276.45	276.086	6068	Kim et al. 2022
198-1209A27X-2, 124	248.44	276.47	276.105	5351	Kim et al. 2022
198-1209A27X-2, 126	248.46	276.49	276.123	5566	Kim et al. 2022
198-1209A27X-2, 128	248.48	276.51	276.141	4837	Kim et al. 2022
198-1209A27X-2, 130	248.5	276.53	276.16	4007	Kim et al. 2022
198-1209A27X-2, 132	248.52	276.55	276.178	4995	Kim et al. 2022
198-1209A27X-2, 134	248.54	276.57	276.196	4225	Kim et al. 2022
198-1209A27X-2, 136	248.56	276.59	276.215	4930	Kim et al. 2022
198-1209A27X-2, 138	248.58	276.61	276.233	4729	Kim et al. 2022
198-1209A27X-2, 140	248.6	276.63	276.251	5660	Kim et al. 2022
198-1209A27X-2, 142	248.62	276.65	276.27	5303	Kim et al. 2022
198-1209A27X-2, 144	248.64	276.67	276.288	5737	Kim et al. 2022
198-1209A27X-2, 146	248.66	276.69	276.306	6051	Kim et al. 2022
198-1209A27X-2, 148	248.68	276.71	276.325	6162	Kim et al. 2022
198-1209A27X-2, 149	248.69	276.72	276.334	6409	Kim et al. 2022
198-1209A27X-3, 2	248.72	276.75	276.364	6218	Kim et al. 2022
198-1209A27X-3, 4	248.74	276.77	276.384	5010	Kim et al. 2022
198-1209A27X-3, 6	248.76	276.79	276.404	5663	Kim et al. 2022
198-1209A27X-3, 8	248.78	276.81	276.424	4952	Kim et al. 2022
198-1209A27X-3, 10	248.8	276.83	276.445	5564	Kim et al. 2022
198-1209A27X-3, 12	248.82	276.85	276.465	4958	Kim et al. 2022
198-1209A27X-3, 14	248.84	276.87	276.485	5477	Kim et al. 2022
198-1209A27X-3, 16	248.86	276.89	276.505	5623	Kim et al. 2022
198-1209A27X-3, 18	248.88	276.91	276.526	5687	Kim et al. 2022
198-1209A27X-3, 20	248.9	276.93	276.546	5797	Kim et al. 2022
198-1209A27X-3, 22	248.92	276.95	276.566	6920	Kim et al. 2022
198-1209A27X-3, 24	248.94	276.97	276.587	7161	Kim et al. 2022
198-1209A27X-3, 26	248.96	276.99	276.607	7264	Kim et al. 2022
198-1209A27X-3, 28	248.98	277.01	276.627	7309	Kim et al. 2022
198-1209A27X-3, 30	249	277.03	276.647	6589	Kim et al. 2022
198-1209A27X-3, 32	249.02	277.05	276.668	6944	Kim et al. 2022
198-1209A27X-3, 35	249.05	277.08	276.698	5882	Kim et al. 2022
198-1209A27X-3, 36	249.06	277.09	276.708	6213	Kim et al. 2022
198-1209A27X-3, 37	249.07	277.1	276.718	5477	Kim et al. 2022
198-1209A27X-3, 39	249.09	277.12	276.739	4821	Kim et al. 2022
198-1209A27X-3, 40	249.1	277.13	276.749	5264	Kim et al. 2022
198-1209A27X-3, 42	249.12	277.15	276.769	4954	Kim et al. 2022
198-1209A27X-3, 44	249.14	277.17	276.79	5233	Kim et al. 2022
198-1209A27X-3, 46	249.16	277.19	276.811	6767	Kim et al. 2022
198-1209A27X-3, 48	249.18	277.21	276.831	5866	Kim et al. 2022
198-1209A27X-3, 50	249.2	277.23	276.852	6440	Kim et al. 2022
198-1209A27X-3, 52	249.22	277.25	276.873	6186	Kim et al. 2022
198-1209A27X-3, 54	249.24	277.27	276.894	6061	Kim et al. 2022
198-1209A27X-3, 56	249.26	277.29	276.915	6420	Kim et al. 2022
198-1209A27X-3, 58	249.28	277.31	276.936	6547	Kim et al. 2022
198-1209A27X-3, 60	249.3	277.33	276.956	6193	Kim et al. 2022
198-1209A27X-3, 61	249.31	277.34	276.967	6749	Kim et al. 2022
198-1209A27X-3, 64	249.34	277.37	276.998	6646	Kim et al. 2022
198-1209A27X-3, 66	249.36	277.39	277.019	6431	Kim et al. 2022
198-1209A27X-3, 68	249.38	277.41	277.04	7007	Kim et al. 2022
198-1209A27X-3, 70	249.4	277.43	277.061	6439	Kim et al. 2022
198-1209A27X-3, 72	249.42	277.45	277.082	6288	Kim et al. 2022
198-1209A27X-3, 74	249.44	277.47	277.102	5801	Kim et al. 2022
198-1209A27X-3, 76	249.46	277.49	277.123	5560	Kim et al. 2022
198-1209A27X-3, 77	249.47	277.5	277.134	5873	Kim et al. 2022
198-1209A27X-3, 80	249.5	277.53	277.165	5786	Kim et al. 2022
198-1209A27X-3, 82	249.52	277.55	277.186	5460	Kim et al. 2022
198-1209A27X-3, 84	249.54	277.57	277.207	4596	Kim et al. 2022
198-1209A27X-3, 86	249.56	277.59	277.228	4377	Kim et al. 2022
198-1209A27X-3, 88	249.58	277.61	277.248	4629	Kim et al. 2022
198-1209A27X-3, 90	249.6	277.63	277.269	4253	Kim et al. 2022
198-1209A27X-3, 98	249.68	277.71	277.353	5612	Kim et al. 2022
198-1209A27X-3, 99	249.69	277.72	277.363	6144	Kim et al. 2022
198-1209A27X-3, 101	249.71	277.74	277.384	6828	Kim et al. 2022
198-1209A27X-3, 102	249.72	277.75	277.394	5637	Kim et al. 2022
198-1209A27X-3, 104	249.74	277.77	277.415	4917	Kim et al. 2022
198-1209A27X-3, 106	249.76	277.79	277.436	5424	Kim et al. 2022
198-1209A27X-3, 108	249.78	277.81	277.457	6252	Kim et al. 2022
198-1209A27X-3, 110	249.8	277.83	277.478	6015	Kim et al. 2022
198-1209A27X-3, 112	249.82	277.85	277.499	6436	Kim et al. 2022
198-1209A27X-3, 114	249.84	277.87	277.519	5831	Kim et al. 2022
198-1209A27X-3, 117	249.87	277.9	277.551	6380	Kim et al. 2022
198-1209A27X-3, 118	249.88	277.91	277.561	7146	Kim et al. 2022
198-1209A27X-3, 120	249.9	277.93	277.582	6809	Kim et al. 2022
198-1209A27X-3, 122	249.92	277.95	277.603	7146	Kim et al. 2022
198-1209A27X-3, 125	249.95	277.98	277.63	6902	Kim et al. 2022
198-1209A27X-3, 126	249.96	277.99	277.639	6239	Kim et al. 2022
198-1209A27X-3, 128	249.98	278.01	277.656	6450	Kim et al. 2022
198-1209A27X-3, 130	250	278.03	277.674	6466	Kim et al. 2022
198-1209A27X-3, 132	250.02	278.05	277.692	6227	Kim et al. 2022
198-1209A27X-3, 133	250.03	278.06	277.701	6213	Kim et al. 2022
198-1209A27X-3, 135	250.05	278.08	277.719	5207	Kim et al. 2022
198-1209A27X-3, 136	250.06	278.09	277.727	6453	Kim et al. 2022
198-1209A27X-3, 138	250.08	278.11	277.745	5636	Kim et al. 2022
198-1209A27X-3, 140	250.1	278.13	277.763	4861	Kim et al. 2022
198-1209A27X-3, 142	250.12	278.15	277.781	5715	Kim et al. 2022
198-1209A27X-3, 144	250.14	278.17	277.798	5767	Kim et al. 2022
198-1209A27X-3, 146	250.16	278.19	277.816	4880	Kim et al. 2022
198-1209A27X-3, 147	250.17	278.2	277.825	4981	Kim et al. 2022
198-1209A27X-4, 2	250.22	278.25	277.869	4838	Kim et al. 2022
198-1209A27X-4, 4	250.24	278.27	277.887	5243	Kim et al. 2022
198-1209A27X-4, 6	250.26	278.29	277.905	5517	Kim et al. 2022
198-1209A27X-4, 8	250.28	278.31	277.922	5900	Kim et al. 2022
198-1209A27X-4, 10	250.3	278.33	277.94	6421	Kim et al. 2022
198-1209A27X-4, 12	250.32	278.35	277.958	6416	Kim et al. 2022
198-1209A27X-4, 14	250.34	278.37	277.977	7149	Kim et al. 2022
198-1209A27X-4, 16	250.36	278.39	277.998	6936	Kim et al. 2022
198-1209A27X-4, 18	250.38	278.41	278.018	6163	Kim et al. 2022
198-1209A27X-4, 20	250.4	278.43	278.038	4868	Kim et al. 2022
198-1209A27X-4, 22	250.42	278.45	278.059	4174	Kim et al. 2022
198-1209A27X-4, 24	250.44	278.47	278.079	3796	Kim et al. 2022
198-1209A27X-4, 26	250.46	278.49	278.1	4932	Kim et al. 2022
198-1209A27X-4, 28	250.48	278.51	278.12	5401	Kim et al. 2022
198-1209A27X-4, 30	250.5	278.53	278.14	5749	Kim et al. 2022
198-1209A27X-4, 31	250.51	278.54	278.151	5661	Kim et al. 2022
198-1209A27X-4, 34	250.54	278.57	278.181	4724	Kim et al. 2022
198-1209A27X-4, 36	250.56	278.59	278.202	5345	Kim et al. 2022
198-1209A27X-4, 38	250.58	278.61	278.222	4939	Kim et al. 2022
198-1209A27X-4, 40	250.6	278.63	278.243	5119	Kim et al. 2022
198-1209A27X-4, 42	250.62	278.65	278.263	5458	Kim et al. 2022
198-1209A27X-4, 44	250.64	278.67	278.284	5790	Kim et al. 2022
198-1209A27X-4, 46	250.66	278.69	278.304	6230	Kim et al. 2022
198-1209A27X-4, 47	250.67	278.7	278.314	6218	Kim et al. 2022
198-1209A27X-4, 50	250.7	278.73	278.346	5947	Kim et al. 2022
198-1209A27X-4, 52	250.72	278.75	278.369	6428	Kim et al. 2022
198-1209A27X-4, 54	250.74	278.77	278.393	6447	Kim et al. 2022
198-1209A27X-4, 56	250.76	278.79	278.417	5687	Kim et al. 2022
198-1209A27X-4, 58	250.78	278.81	278.441	4556	Kim et al. 2022
198-1209A27X-4, 60	250.8	278.83	278.465	5126	Kim et al. 2022
198-1209A27X-4, 62	250.82	278.85	278.489	4434	Kim et al. 2022
198-1209A27X-4, 64	250.84	278.87	278.512	4807	Kim et al. 2022
198-1209A27X-4, 66	250.86	278.89	278.536	5118	Kim et al. 2022
198-1209A27X-4, 68	250.88	278.91	278.56	5580	Kim et al. 2022
198-1209A27X-4, 70	250.9	278.93	278.584	4451	Kim et al. 2022
198-1209A27X-4, 72	250.92	278.95	278.608	4329	Kim et al. 2022
198-1209A27X-4, 74	250.94	278.97	278.632	4218	Kim et al. 2022
198-1209A27X-4, 76	250.96	278.99	278.655	4827	Kim et al. 2022
198-1209A27X-4, 78	250.98	279.01	278.679	5662	Kim et al. 2022
198-1209A27X-4, 80	251	279.03	278.703	5412	Kim et al. 2022
198-1209A27X-4, 82	251.02	279.05	278.727	5004	Kim et al. 2022
198-1209A27X-4, 84	251.04	279.07	278.75	5251	Kim et al. 2022
198-1209A27X-4, 86	251.06	279.09	278.772	5312	Kim et al. 2022
198-1209A27X-4, 88	251.08	279.11	278.795	4761	Kim et al. 2022
198-1209A27X-4, 90	251.1	279.13	278.818	4628	Kim et al. 2022
198-1209A27X-4, 92	251.12	279.15	278.84	4632	Kim et al. 2022
198-1209A27X-4, 94	251.14	279.17	278.863	4463	Kim et al. 2022
198-1209A27X-4, 96	251.16	279.19	278.886	4681	Kim et al. 2022
198-1209A27X-4, 98	251.18	279.21	278.909	4216	Kim et al. 2022
198-1209A27X-4, 100	251.2	279.23	278.931	4845	Kim et al. 2022
198-1209A27X-4, 102	251.22	279.25	278.954	5515	Kim et al. 2022
198-1209A27X-4, 103	251.23	279.26	278.966	5570	Kim et al. 2022
198-1209A27X-4, 106	251.26	279.29	279	4245	Kim et al. 2022
198-1209A27X-4, 108	251.28	279.31	279.022	4670	Kim et al. 2022
198-1209A27X-4, 110	251.3	279.33	279.045	5590	Kim et al. 2022
198-1209A27X-4, 112	251.32	279.35	279.068	5070	Kim et al. 2022
198-1209A27X-4, 114	251.34	279.37	279.091	5363	Kim et al. 2022
198-1209A27X-4, 116	251.36	279.39	279.112	6362	Kim et al. 2022
198-1209A27X-4, 118	251.38	279.41	279.129	6480	Kim et al. 2022
198-1209A27X-4, 120.5	251.405	279.435	279.151	5242	Kim et al. 2022
198-1209B26H-1, 2	233.12	261.8	261.782	5148	Kim et al. 2022
198-1209B26H-1, 4	233.14	261.82	261.802	5164	Kim et al. 2022
198-1209B26H-1, 6	233.16	261.84	261.823	5717	Kim et al. 2022
198-1209B26H-1, 8	233.18	261.86	261.845	4972	Kim et al. 2022
198-1209B26H-1, 10	233.2	261.88	261.867	5946	Kim et al. 2022
198-1209B26H-1, 12	233.22	261.9	261.888	6181	Kim et al. 2022
198-1209B26H-1, 14	233.24	261.92	261.91	5682	Kim et al. 2022
198-1209B26H-1, 16	233.26	261.94	261.932	6208	Kim et al. 2022
198-1209B26H-1, 18	233.28	261.96	261.953	6123	Kim et al. 2022
198-1209B26H-1, 20	233.3	261.98	261.975	6023	Kim et al. 2022
198-1209B26H-1, 22	233.32	262	261.997	6495	Kim et al. 2022
198-1209B26H-1, 24	233.34	262.02	262.019	6709	Kim et al. 2022
198-1209B26H-1, 26	233.36	262.04	262.042	6089	Kim et al. 2022
198-1209B26H-1, 28	233.38	262.06	262.071	6606	Kim et al. 2022
198-1209B26H-1, 30	233.4	262.08	262.101	8349	Kim et al. 2022
198-1209B26H-1, 32	233.42	262.1	262.13	8496	Kim et al. 2022
198-1209B26H-1, 35	233.45	262.13	262.174	8964	Kim et al. 2022
198-1209B26H-1, 36	233.46	262.14	262.189	8063	Kim et al. 2022
198-1209B26H-1, 38	233.48	262.16	262.219	7701	Kim et al. 2022
198-1209B26H-1, 40	233.5	262.18	262.248	10770	Kim et al. 2022
198-1209B26H-1, 42	233.52	262.2	262.272	5335	Kim et al. 2022
198-1209B26H-1, 44	233.54	262.22	262.296	6865	Kim et al. 2022
198-1209B26H-1, 45	233.55	262.23	262.307	7763	Kim et al. 2022
198-1209B26H-1, 48	233.58	262.26	262.342	7842	Kim et al. 2022
198-1209B26H-1, 50	233.6	262.28	262.365	8428	Kim et al. 2022
198-1209B26H-1, 52	233.62	262.3	262.388	7677	Kim et al. 2022
198-1209B26H-1, 54	233.64	262.32	262.411	6078	Kim et al. 2022
198-1209B26H-1, 56	233.66	262.34	262.434	7975	Kim et al. 2022
198-1209B26H-1, 58	233.68	262.36	262.457	9062	Kim et al. 2022
198-1209B26H-1, 60	233.7	262.38	262.481	8523	Kim et al. 2022
198-1209B26H-1, 61	233.71	262.39	262.492	9018	Kim et al. 2022
198-1209B26H-1, 64	233.74	262.42	262.527	7010	Kim et al. 2022
198-1209B26H-1, 66	233.76	262.44	262.548	8016	Kim et al. 2022
198-1209B26H-1, 68	233.78	262.46	262.568	8667	Kim et al. 2022
198-1209B26H-1, 70	233.8	262.48	262.588	8353	Kim et al. 2022
198-1209B26H-1, 72	233.82	262.5	262.608	9645	Kim et al. 2022
198-1209B26H-1, 74	233.84	262.52	262.628	9117	Kim et al. 2022
198-1209B26H-1, 76	233.86	262.54	262.648	9699	Kim et al. 2022
198-1209B26H-1, 78	233.88	262.56	262.668	6799	Kim et al. 2022
198-1209B26H-1, 80	233.9	262.58	262.686	5932	Kim et al. 2022
198-1209B26H-1, 82	233.92	262.6	262.701	7178	Kim et al. 2022
198-1209B26H-1, 85	233.95	262.63	262.724	7281	Kim et al. 2022
198-1209B26H-1, 86	233.96	262.64	262.732	7043	Kim et al. 2022
198-1209B26H-1, 88	233.98	262.66	262.747	8774	Kim et al. 2022
198-1209B26H-1, 90	234	262.68	262.762	8151	Kim et al. 2022
198-1209B26H-1, 92	234.02	262.7	262.777	7692	Kim et al. 2022
198-1209B26H-1, 94	234.04	262.72	262.792	7642	Kim et al. 2022
198-1209B26H-1, 96	234.06	262.74	262.809	8422	Kim et al. 2022
198-1209B26H-1, 98	234.08	262.76	262.829	7594	Kim et al. 2022
198-1209B26H-1, 100	234.1	262.78	262.848	10768	Kim et al. 2022
198-1209B26H-1, 102	234.12	262.8	262.867	9944	Kim et al. 2022
198-1209B26H-1, 104	234.14	262.82	262.886	6921	Kim et al. 2022
198-1209B26H-1, 107	234.17	262.85	262.915	8767	Kim et al. 2022
198-1209B26H-1, 108	234.18	262.86	262.925	8837	Kim et al. 2022
198-1209B26H-1, 110	234.2	262.88	262.944	10497	Kim et al. 2022
198-1209B26H-1, 112	234.22	262.9	262.963	9710	Kim et al. 2022
198-1209B26H-1, 114	234.24	262.92	262.982	7629	Kim et al. 2022
198-1209B26H-1, 116	234.26	262.94	263.001	8782	Kim et al. 2022
198-1209B26H-1, 118	234.28	262.96	263.021	7390	Kim et al. 2022
198-1209B26H-1, 121	234.31	262.99	263.048	7743	Kim et al. 2022
198-1209B26H-1, 122	234.32	263	263.057	8621	Kim et al. 2022
198-1209B26H-1, 124	234.34	263.02	263.073	9679	Kim et al. 2022
198-1209B26H-1, 126	234.36	263.04	263.09	9712	Kim et al. 2022
198-1209B26H-1, 128	234.38	263.06	263.107	12920	Kim et al. 2022
198-1209B26H-1, 130	234.4	263.08	263.124	10257	Kim et al. 2022
198-1209B26H-1, 131	234.41	263.09	263.133	9793	Kim et al. 2022
198-1209B26H-1, 134	234.44	263.12	263.158	8124	Kim et al. 2022
198-1209B26H-1, 136	234.46	263.14	263.175	8046	Kim et al. 2022
198-1209B26H-1, 138	234.48	263.16	263.192	10582	Kim et al. 2022
198-1209B26H-1, 140	234.5	263.18	263.21	10692	Kim et al. 2022
198-1209B26H-1, 142	234.52	263.2	263.231	12777	Kim et al. 2022
198-1209B26H-1, 145	234.55	263.23	263.262	7767	Kim et al. 2022
198-1209B26H-1, 146	234.56	263.24	263.273	7086	Kim et al. 2022
198-1209B26H-1, 148	234.58	263.26	263.294	8920	Kim et al. 2022
198-1209B26H-1, 149	234.59	263.27	263.304	8342	Kim et al. 2022
198-1209B26H-2, 2	234.62	263.3	263.336	8249	Kim et al. 2022
198-1209B26H-2, 4	234.64	263.32	263.357	6378	Kim et al. 2022
198-1209B26H-2, 6	234.66	263.34	263.377	8353	Kim et al. 2022
198-1209B26H-2, 8	234.68	263.36	263.398	8009	Kim et al. 2022
198-1209B26H-2, 9	234.69	263.37	263.409	8044	Kim et al. 2022
198-1209B26H-2, 12	234.72	263.4	263.44	7256	Kim et al. 2022
198-1209B26H-2, 14	234.74	263.42	263.461	6415	Kim et al. 2022
198-1209B26H-2, 16	234.76	263.44	263.482	7742	Kim et al. 2022
198-1209B26H-2, 18	234.78	263.46	263.503	5784	Kim et al. 2022
198-1209B26H-2, 19	234.79	263.47	263.513	5702	Kim et al. 2022
198-1209B26H-2, 22	234.82	263.5	263.545	4861	Kim et al. 2022
198-1209B26H-2, 25	234.85	263.53	263.576	6240	Kim et al. 2022
198-1209B26H-2, 26	234.86	263.54	263.587	6168	Kim et al. 2022
198-1209B26H-2, 28	234.88	263.56	263.608	4657	Kim et al. 2022
198-1209B26H-2, 34	234.94	263.62	263.668	6833	Kim et al. 2022
198-1209B26H-2, 36	234.96	263.64	263.688	5516	Kim et al. 2022
198-1209B26H-2, 46	235.06	263.74	263.786	10299	Kim et al. 2022
198-1209B26H-2, 48	235.08	263.76	263.805	8679	Kim et al. 2022
198-1209B26H-2, 50	235.1	263.78	263.824	7558	Kim et al. 2022
198-1209B26H-2, 52	235.12	263.8	263.843	6407	Kim et al. 2022
198-1209B26H-2, 54	235.14	263.82	263.862	5412	Kim et al. 2022
198-1209B26H-2, 56	235.16	263.84	263.881	7474	Kim et al. 2022
198-1209B26H-2, 58	235.18	263.86	263.9	7452	Kim et al. 2022
198-1209B26H-2, 60	235.2	263.88	263.919	6929	Kim et al. 2022
198-1209B26H-2, 62	235.22	263.9	263.939	6027	Kim et al. 2022
198-1209B26H-2, 64	235.24	263.92	263.958	6821	Kim et al. 2022
198-1209B26H-2, 67	235.27	263.95	263.986	6284	Kim et al. 2022
198-1209B26H-2, 68	235.28	263.96	263.996	5588	Kim et al. 2022
198-1209B26H-2, 70	235.3	263.98	264.015	5764	Kim et al. 2022
198-1209B26H-2, 72	235.32	264	264.034	5925	Kim et al. 2022
198-1209B26H-2, 74	235.34	264.02	264.053	6579	Kim et al. 2022
198-1209B26H-2, 76	235.36	264.04	264.072	6911	Kim et al. 2022
198-1209B26H-2, 78	235.38	264.06	264.091	6800	Kim et al. 2022
198-1209B26H-2, 80	235.4	264.08	264.111	5624	Kim et al. 2022
198-1209B26H-2, 82	235.42	264.1	264.13	4592	Kim et al. 2022
198-1209B26H-2, 84	235.44	264.12	264.149	4436	Kim et al. 2022
198-1209B26H-2, 86	235.46	264.14	264.168	4972	Kim et al. 2022
198-1209B26H-2, 87	235.47	264.15	264.177	5451	Kim et al. 2022
198-1209B26H-2, 90	235.5	264.18	264.206	6758	Kim et al. 2022
198-1209B26H-2, 92	235.52	264.2	264.225	7826	Kim et al. 2022
198-1209B26H-2, 93	235.53	264.21	264.235	7444	Kim et al. 2022
198-1209B26H-2, 96	235.56	264.24	264.263	5682	Kim et al. 2022
198-1209B26H-2, 98	235.58	264.26	264.283	4116	Kim et al. 2022
198-1209B26H-2, 100	235.6	264.28	264.302	4019	Kim et al. 2022
198-1209B26H-2, 102	235.62	264.3	264.321	4249	Kim et al. 2022
198-1209B26H-2, 104	235.64	264.32	264.34	4743	Kim et al. 2022
198-1209B26H-2, 107	235.67	264.35	264.369	5235	Kim et al. 2022
198-1209B26H-2, 108	235.68	264.36	264.378	5264	Kim et al. 2022
198-1209B26H-2, 110	235.7	264.38	264.397	7660	Kim et al. 2022
198-1209B26H-2, 112	235.72	264.4	264.416	8707	Kim et al. 2022
198-1209B26H-2, 115	235.75	264.43	264.445	8785	Kim et al. 2022
198-1209B26H-2, 116	235.76	264.44	264.453	9548	Kim et al. 2022
198-1209B26H-2, 118	235.78	264.46	264.471	6361	Kim et al. 2022
198-1209B26H-2, 120	235.8	264.48	264.489	4940	Kim et al. 2022
198-1209B26H-2, 122	235.82	264.5	264.506	6399	Kim et al. 2022
198-1209B26H-2, 124	235.84	264.52	264.524	6700	Kim et al. 2022
198-1209B26H-2, 126	235.86	264.54	264.542	7408	Kim et al. 2022
198-1209B26H-2, 128	235.88	264.56	264.559	7458	Kim et al. 2022
198-1209B26H-2, 130	235.9	264.58	264.577	8280	Kim et al. 2022
198-1209B26H-2, 131	235.91	264.59	264.586	8284	Kim et al. 2022
198-1209B26H-2, 134	235.94	264.62	264.612	8055	Kim et al. 2022
198-1209B26H-2, 136	235.96	264.64	264.631	8840	Kim et al. 2022
198-1209B26H-2, 139	235.99	264.67	264.658	9677	Kim et al. 2022
198-1209B26H-2, 140	236	264.68	264.668	9358	Kim et al. 2022
198-1209B26H-2, 142	236.02	264.7	264.686	7073	Kim et al. 2022
198-1209B26H-2, 144	236.04	264.72	264.705	6003	Kim et al. 2022
198-1209B26H-2, 146	236.06	264.74	264.724	5396	Kim et al. 2022
198-1209B26H-2, 148	236.08	264.76	264.742	6002	Kim et al. 2022
198-1209B26H-3, 2	236.12	264.8	264.779	7583	Kim et al. 2022
198-1209B26H-3, 4	236.14	264.82	264.798	7980	Kim et al. 2022
198-1209B26H-3, 6	236.16	264.84	264.817	4023	Kim et al. 2022
198-1209B26H-3, 8	236.18	264.86	264.835	3780	Kim et al. 2022
198-1209B26H-3, 12	236.22	264.9	264.873	4148	Kim et al. 2022
198-1209B26H-3, 14	236.24	264.92	264.891	4949	Kim et al. 2022
198-1209B26H-3, 16	236.26	264.94	264.91	4405	Kim et al. 2022
198-1209B26H-3, 18	236.28	264.96	264.928	5594	Kim et al. 2022
198-1209B26H-3, 20	236.3	264.98	264.947	6964	Kim et al. 2022
198-1209B26H-3, 22	236.32	265	264.966	9617	Kim et al. 2022
198-1209B26H-3, 24	236.34	265.02	264.987	9401	Kim et al. 2022
198-1209B26H-3, 26	236.36	265.04	265.01	6750	Kim et al. 2022
198-1209B26H-3, 28	236.38	265.06	265.032	4343	Kim et al. 2022
198-1209B26H-3, 30	236.4	265.08	265.055	4711	Kim et al. 2022
198-1209B26H-3, 32	236.42	265.1	265.077	4922	Kim et al. 2022
198-1209B26H-3, 33	236.43	265.11	265.087	5561	Kim et al. 2022
198-1209B26H-3, 34	236.44	265.12	265.098	7275	Kim et al. 2022
198-1209B26H-3, 36	236.46	265.14	265.118	7216	Kim et al. 2022
198-1209B26H-3, 39	236.49	265.17	265.149	7539	Kim et al. 2022
198-1209B26H-3, 40	236.5	265.18	265.159	8140	Kim et al. 2022
198-1209B26H-3, 42	236.52	265.2	265.18	7352	Kim et al. 2022
198-1209B26H-3, 44	236.54	265.22	265.2	6243	Kim et al. 2022
198-1209B26H-3, 46	236.56	265.24	265.221	5016	Kim et al. 2022
198-1209B26H-3, 48	236.58	265.26	265.241	4887	Kim et al. 2022
198-1209B26H-3, 50	236.6	265.28	265.26	5236	Kim et al. 2022
198-1209B26H-3, 53	236.63	265.31	265.289	7109	Kim et al. 2022
198-1209B26H-3, 54	236.64	265.32	265.299	7364	Kim et al. 2022
198-1209B26H-3, 56	236.66	265.34	265.318	8327	Kim et al. 2022
198-1209B26H-3, 58	236.68	265.36	265.337	5264	Kim et al. 2022
198-1209B26H-3, 60	236.7	265.38	265.356	5100	Kim et al. 2022
198-1209B26H-3, 62	236.72	265.4	265.375	6452	Kim et al. 2022
198-1209B26H-3, 64	236.74	265.42	265.394	5427	Kim et al. 2022
198-1209B26H-3, 66	236.76	265.44	265.414	7258	Kim et al. 2022
198-1209B26H-3, 68	236.78	265.46	265.433	8553	Kim et al. 2022
198-1209B26H-3, 70	236.8	265.48	265.452	7204	Kim et al. 2022
198-1209B26H-3, 72	236.82	265.5	265.471	7195	Kim et al. 2022
198-1209B26H-3, 74	236.84	265.52	265.49	7894	Kim et al. 2022
198-1209B26H-3, 76	236.86	265.54	265.509	7740	Kim et al. 2022
198-1209B26H-3, 78	236.88	265.56	265.528	8719	Kim et al. 2022
198-1209B26H-3, 80	236.9	265.58	265.547	8711	Kim et al. 2022
198-1209B26H-3, 82	236.92	265.6	265.567	7808	Kim et al. 2022
198-1209B26H-3, 84	236.94	265.62	265.586	8167	Kim et al. 2022
198-1209B26H-3, 85	236.95	265.63	265.595	8155	Kim et al. 2022
198-1209B26H-3, 88	236.98	265.66	265.624	8852	Kim et al. 2022
198-1209B26H-3, 90	237	265.68	265.643	7937	Kim et al. 2022
198-1209B26H-3, 92	237.02	265.7	265.662	7861	Kim et al. 2022
198-1209B26H-3, 94	237.04	265.72	265.681	7620	Kim et al. 2022
198-1209B26H-3, 96	237.06	265.74	265.701	7536	Kim et al. 2022
198-1209B26H-3, 98	237.08	265.76	265.72	7803	Kim et al. 2022
198-1209B26H-3, 100	237.1	265.78	265.739	8275	Kim et al. 2022
198-1209B26H-3, 102	237.12	265.8	265.758	7203	Kim et al. 2022
198-1209B26H-3, 104	237.14	265.82	265.777	5732	Kim et al. 2022
198-1209B26H-3, 106	237.16	265.84	265.797	6057	Kim et al. 2022
198-1209B26H-3, 109	237.19	265.87	265.828	8139	Kim et al. 2022
198-1209B26H-3, 110	237.2	265.88	265.838	6557	Kim et al. 2022
198-1209B26H-3, 112	237.22	265.9	265.858	6296	Kim et al. 2022
198-1209B26H-3, 114	237.24	265.92	265.879	6376	Kim et al. 2022
198-1209B26H-3, 116	237.26	265.94	265.899	5706	Kim et al. 2022
198-1209B26H-3, 118	237.28	265.96	265.919	5691	Kim et al. 2022
198-1209B26H-3, 120	237.3	265.98	265.94	5868	Kim et al. 2022
198-1209B26H-3, 123	237.33	266.01	265.97	6314	Kim et al. 2022
198-1209B26H-3, 124	237.34	266.02	265.981	6261	Kim et al. 2022
198-1209B26H-3, 126	237.36	266.04	266.001	6429	Kim et al. 2022
198-1209B26H-3, 128	237.38	266.06	266.021	5837	Kim et al. 2022
198-1209B26H-3, 130	237.4	266.08	266.042	6566	Kim et al. 2022
198-1209B26H-3, 132	237.42	266.1	266.062	5846	Kim et al. 2022
198-1209B26H-3, 134	237.44	266.12	266.082	5413	Kim et al. 2022
198-1209B26H-3, 136	237.46	266.14	266.103	5235	Kim et al. 2022
198-1209B26H-3, 138	237.48	266.16	266.123	5780	Kim et al. 2022
198-1209B26H-3, 140	237.5	266.18	266.143	6251	Kim et al. 2022
198-1209B26H-3, 142	237.52	266.2	266.164	6368	Kim et al. 2022
198-1209B26H-3, 144	237.54	266.22	266.184	5784	Kim et al. 2022
198-1209B26H-3, 146	237.56	266.24	266.204	6457	Kim et al. 2022
198-1209B26H-3, 148	237.58	266.26	266.225	6038	Kim et al. 2022
198-1209B26H-3, 150	237.6	266.28	266.245	5972	Kim et al. 2022
198-1209B27H-1, 2	242.62	270.97	270.901	7018	Kim et al. 2022
198-1209B27H-1, 4	242.64	270.99	270.92	5806	Kim et al. 2022
198-1209B27H-1, 6	242.66	271.01	270.939	6496	Kim et al. 2022
198-1209B27H-1, 10	242.7	271.05	270.977	6547	Kim et al. 2022
198-1209B27H-1, 12	242.72	271.07	270.996	7058	Kim et al. 2022
198-1209B27H-1, 14	242.74	271.09	271.015	8134	Kim et al. 2022
198-1209B27H-1, 16	242.76	271.11	271.034	8348	Kim et al. 2022
198-1209B27H-1, 18	242.78	271.13	271.052	7946	Kim et al. 2022
198-1209B27H-1, 20	242.8	271.15	271.071	7992	Kim et al. 2022
198-1209B27H-1, 22	242.82	271.17	271.09	7943	Kim et al. 2022
198-1209B27H-1, 25	242.85	271.2	271.119	9370	Kim et al. 2022
198-1209B27H-1, 26	242.86	271.21	271.128	9080	Kim et al. 2022
198-1209B27H-1, 28	242.88	271.23	271.147	9046	Kim et al. 2022
198-1209B27H-1, 30	242.9	271.25	271.166	7417	Kim et al. 2022
198-1209B27H-1, 32	242.92	271.27	271.185	6463	Kim et al. 2022
198-1209B27H-1, 34	242.94	271.29	271.204	5695	Kim et al. 2022
198-1209B27H-1, 36	242.96	271.31	271.222	5778	Kim et al. 2022
198-1209B27H-1, 38	242.98	271.33	271.243	5639	Kim et al. 2022
198-1209B27H-1, 39	242.99	271.34	271.255	5848	Kim et al. 2022
198-1209B27H-1, 42	243.02	271.37	271.288	6806	Kim et al. 2022
198-1209B27H-1, 44	243.04	271.39	271.311	8018	Kim et al. 2022
198-1209B27H-1, 46	243.06	271.41	271.333	8071	Kim et al. 2022
198-1209B27H-1, 48	243.08	271.43	271.355	7447	Kim et al. 2022
198-1209B27H-1, 51	243.11	271.46	271.389	8498	Kim et al. 2022
198-1209B27H-1, 52	243.12	271.47	271.4	7424	Kim et al. 2022
198-1209B27H-1, 54	243.14	271.49	271.422	6477	Kim et al. 2022
198-1209B27H-1, 56	243.16	271.51	271.445	5201	Kim et al. 2022
198-1209B27H-1, 58	243.18	271.53	271.467	3530	Kim et al. 2022
198-1209B27H-1, 59	243.19	271.54	271.478	4956	Kim et al. 2022
198-1209B27H-1, 60	243.2	271.55	271.487	5199	Kim et al. 2022
198-1209B27H-1, 62	243.22	271.57	271.505	6093	Kim et al. 2022
198-1209B27H-1, 64	243.24	271.59	271.523	6715	Kim et al. 2022
198-1209B27H-1, 66	243.26	271.61	271.541	7393	Kim et al. 2022
198-1209B27H-1, 68	243.28	271.63	271.559	8096	Kim et al. 2022
198-1209B27H-1, 70	243.3	271.65	271.577	8467	Kim et al. 2022
198-1209B27H-1, 71	243.31	271.66	271.586	8157	Kim et al. 2022
198-1209B27H-1, 73	243.33	271.68	271.604	7435	Kim et al. 2022
198-1209B27H-1, 74	243.34	271.69	271.613	7662	Kim et al. 2022
198-1209B27H-1, 76	243.36	271.71	271.631	6160	Kim et al. 2022
198-1209B27H-1, 78	243.38	271.73	271.649	7126	Kim et al. 2022
198-1209B27H-1, 80	243.4	271.75	271.667	6381	Kim et al. 2022
198-1209B27H-1, 82	243.42	271.77	271.685	5801	Kim et al. 2022
198-1209B27H-1, 84	243.44	271.79	271.703	4931	Kim et al. 2022
198-1209B27H-1, 86	243.46	271.81	271.722	5694	Kim et al. 2022
198-1209B27H-1, 88	243.48	271.83	271.741	6377	Kim et al. 2022
198-1209B27H-1, 90	243.5	271.85	271.76	6761	Kim et al. 2022
198-1209B27H-1, 92	243.52	271.87	271.78	7454	Kim et al. 2022
198-1209B27H-1, 94	243.54	271.89	271.799	7025	Kim et al. 2022
198-1209B27H-1, 96	243.56	271.91	271.819	7666	Kim et al. 2022
198-1209B27H-1, 97	243.57	271.92	271.828	7733	Kim et al. 2022
198-1209B27H-1, 100	243.6	271.95	271.858	7514	Kim et al. 2022
198-1209B27H-1, 102	243.62	271.97	271.877	6901	Kim et al. 2022
198-1209B27H-1, 104	243.64	271.99	271.896	6417	Kim et al. 2022
198-1209B27H-1, 106	243.66	272.01	271.916	6727	Kim et al. 2022
198-1209B27H-1, 107	243.67	272.02	271.926	6855	Kim et al. 2022
198-1209B27H-1, 110	243.7	272.05	271.955	6343	Kim et al. 2022
198-1209B27H-1, 112	243.72	272.07	271.974	5794	Kim et al. 2022
198-1209B27H-1, 114	243.74	272.09	271.994	6990	Kim et al. 2022
198-1209B27H-1, 116	243.76	272.11	272.013	7207	Kim et al. 2022
198-1209B27H-1, 118	243.78	272.13	272.032	7794	Kim et al. 2022
198-1209B27H-1, 120	243.8	272.15	272.052	7015	Kim et al. 2022
198-1209B27H-1, 122	243.82	272.17	272.071	6359	Kim et al. 2022
198-1209B27H-1, 124	243.84	272.19	272.091	6199	Kim et al. 2022
198-1209B27H-1, 126	243.86	272.21	272.11	5627	Kim et al. 2022
198-1209B27H-1, 128	243.88	272.23	272.131	5505	Kim et al. 2022
198-1209B27H-1, 130	243.9	272.25	272.153	6421	Kim et al. 2022
198-1209B27H-1, 132	243.92	272.27	272.175	7325	Kim et al. 2022
198-1209B27H-1, 135	243.95	272.3	272.208	6859	Kim et al. 2022
198-1209B27H-1, 136	243.96	272.31	272.219	6593	Kim et al. 2022
198-1209B27H-1, 137	243.97	272.32	272.23	6581	Kim et al. 2022
198-1209B27H-1, 140	244	272.35	272.263	7299	Kim et al. 2022
198-1209B27H-1, 142	244.02	272.37	272.285	7234	Kim et al. 2022
198-1209B27H-1, 144	244.04	272.39	272.308	6537	Kim et al. 2022
198-1209B27H-1, 145	244.05	272.4	272.319	6181	Kim et al. 2022
198-1209B27H-1, 147	244.07	272.42	272.341	6348	Kim et al. 2022
198-1209B27H-1, 148	244.08	272.43	272.352	6415	Kim et al. 2022
198-1209B27H-1, 149	244.09	272.44	272.363	6640	Kim et al. 2022
198-1209B27H-2, 2	244.12	272.47	272.396	6507	Kim et al. 2022
198-1209B27H-2, 4	244.14	272.49	272.418	7361	Kim et al. 2022
198-1209B27H-2, 6	244.16	272.51	272.44	9146	Kim et al. 2022
198-1209B27H-2, 8	244.18	272.53	272.462	8836	Kim et al. 2022
198-1209B27H-2, 10	244.2	272.55	272.486	8508	Kim et al. 2022
198-1209B27H-2, 12	244.22	272.57	272.51	8116	Kim et al. 2022
198-1209B27H-2, 14	244.24	272.59	272.533	7174	Kim et al. 2022
198-1209B27H-2, 16	244.26	272.61	272.557	6799	Kim et al. 2022
198-1209B27H-2, 18	244.28	272.63	272.58	7586	Kim et al. 2022
198-1209B27H-2, 20	244.3	272.65	272.604	7073	Kim et al. 2022
198-1209B27H-2, 22	244.32	272.67	272.627	7352	Kim et al. 2022
198-1209B27H-2, 24	244.34	272.69	272.651	6345	Kim et al. 2022
198-1209B27H-2, 26	244.36	272.71	272.675	6239	Kim et al. 2022
198-1209B27H-2, 28	244.38	272.73	272.697	6691	Kim et al. 2022
198-1209B27H-2, 30	244.4	272.75	272.718	7471	Kim et al. 2022
198-1209B27H-2, 32	244.42	272.77	272.74	7331	Kim et al. 2022
198-1209B27H-2, 34	244.44	272.79	272.761	7486	Kim et al. 2022
198-1209B27H-2, 36	244.46	272.81	272.783	7671	Kim et al. 2022
198-1209B27H-2, 38	244.48	272.83	272.804	8140	Kim et al. 2022
198-1209B27H-2, 40	244.5	272.85	272.826	7329	Kim et al. 2022
198-1209B27H-2, 42	244.52	272.87	272.847	7640	Kim et al. 2022
198-1209B27H-2, 45	244.55	272.9	272.879	5470	Kim et al. 2022
198-1209B27H-2, 46	244.56	272.91	272.89	5044	Kim et al. 2022
198-1209B27H-2, 48	244.58	272.93	272.912	5654	Kim et al. 2022
198-1209B27H-2, 50	244.6	272.95	272.933	6796	Kim et al. 2022
198-1209B27H-2, 52	244.62	272.97	272.954	8203	Kim et al. 2022
198-1209B27H-2, 54	244.64	272.99	272.976	7925	Kim et al. 2022
198-1209B27H-2, 56	244.66	273.01	272.997	7520	Kim et al. 2022
198-1209B27H-2, 58	244.68	273.03	273.019	7160	Kim et al. 2022
198-1209B27H-2, 60	244.7	273.05	273.04	6160	Kim et al. 2022
198-1209B27H-2, 62	244.72	273.07	273.062	5871	Kim et al. 2022
198-1209B27H-2, 64	244.74	273.09	273.083	6295	Kim et al. 2022
198-1209B27H-2, 66	244.76	273.11	273.105	6450	Kim et al. 2022
198-1209B27H-2, 67	244.77	273.12	273.116	6290	Kim et al. 2022
198-1209B27H-2, 70	244.8	273.15	273.148	7658	Kim et al. 2022
198-1209B27H-2, 72	244.82	273.17	273.169	10608	Kim et al. 2022
198-1209B27H-2, 74	244.84	273.19	273.19	9847	Kim et al. 2022
198-1209B27H-2, 76	244.86	273.21	273.21	9139	Kim et al. 2022
198-1209B27H-2, 77	244.87	273.22	273.22	8892	Kim et al. 2022
198-1209B27H-2, 80	244.9	273.25	273.25	6038	Kim et al. 2022
198-1209B27H-2, 82	244.92	273.27	273.27	5124	Kim et al. 2022
198-1209B27H-2, 84	244.94	273.29	273.29	5305	Kim et al. 2022
198-1209B27H-2, 86	244.96	273.31	273.31	5662	Kim et al. 2022
198-1209B27H-2, 89	244.99	273.34	273.34	6269	Kim et al. 2022
198-1209B27H-2, 90	245	273.35	273.35	6958	Kim et al. 2022
198-1209B27H-2, 92	245.02	273.37	273.37	7174	Kim et al. 2022
198-1209B27H-2, 94	245.04	273.39	273.39	7718	Kim et al. 2022
198-1209B27H-2, 96	245.06	273.41	273.41	6915	Kim et al. 2022
198-1209B27H-2, 99	245.09	273.44	273.44	7202	Kim et al. 2022
198-1209B27H-2, 100	245.1	273.45	273.45	7085	Kim et al. 2022
198-1209B27H-2, 102	245.12	273.47	273.47	7559	Kim et al. 2022
198-1209B27H-2, 103	245.13	273.48	273.48	6923	Kim et al. 2022
198-1209B27H-2, 106	245.16	273.51	273.51	6233	Kim et al. 2022
198-1209B27H-2, 108	245.18	273.53	273.53	5599	Kim et al. 2022
198-1209B27H-2, 109	245.19	273.54	273.54	5143	Kim et al. 2022
198-1209B27H-2, 112	245.22	273.57	273.57	5352	Kim et al. 2022
198-1209B27H-2, 114	245.24	273.59	273.59	5570	Kim et al. 2022
198-1209B27H-2, 115	245.25	273.6	273.6	6369	Kim et al. 2022
198-1209B27H-2, 118	245.28	273.63	273.63	5910	Kim et al. 2022
198-1209B27H-2, 120	245.3	273.65	273.65	6379	Kim et al. 2022
198-1209B27H-2, 123	245.33	273.68	273.68	7410	Kim et al. 2022
198-1209B27H-2, 124	245.34	273.69	273.69	7113	Kim et al. 2022
198-1209B27H-2, 126	245.36	273.71	273.71	7113	Kim et al. 2022
198-1209B27H-2, 128	245.38	273.73	273.73	8587	Kim et al. 2022
198-1209B27H-2, 129	245.39	273.74	273.74	8096	Kim et al. 2022
198-1209B27H-2, 132	245.42	273.77	273.77	8252	Kim et al. 2022
198-1209B27H-2, 134	245.44	273.79	273.79	7477	Kim et al. 2022
198-1209B27H-2, 136	245.46	273.81	273.81	7086	Kim et al. 2022
198-1209B27H-2, 138	245.48	273.83	273.83	6618	Kim et al. 2022
198-1209B27H-2, 140	245.5	273.85	273.85	5714	Kim et al. 2022
198-1209B27H-2, 142	245.52	273.87	273.87	5478	Kim et al. 2022
198-1209B27H-2, 143	245.53	273.88	273.88	5137	Kim et al. 2022
198-1209B27H-2, 146	245.56	273.91	273.91	5126	Kim et al. 2022
198-1209B27H-2, 147	245.57	273.92	273.92	4781	Kim et al. 2022
198-1209B27H-3, 2	245.62	273.97	273.97	6209	Kim et al. 2022
198-1209B27H-3, 4	245.64	273.99	273.99	7083	Kim et al. 2022
198-1209B27H-3, 6	245.66	274.01	274.01	8190	Kim et al. 2022
198-1209B27H-3, 8	245.68	274.03	274.03	7659	Kim et al. 2022
198-1209B27H-3, 10	245.7	274.05	274.05	8710	Kim et al. 2022
198-1209B27H-3, 12	245.72	274.07	274.07	8333	Kim et al. 2022
198-1209B27H-3, 14	245.74	274.09	274.09	8339	Kim et al. 2022
198-1209B27H-3, 16	245.76	274.11	274.11	7390	Kim et al. 2022
198-1209B27H-3, 18	245.78	274.13	274.13	7432	Kim et al. 2022
198-1209B27H-3, 20	245.8	274.15	274.15	6146	Kim et al. 2022
198-1209B27H-3, 22	245.82	274.17	274.17	5415	Kim et al. 2022
198-1209B27H-3, 24	245.84	274.19	274.19	5798	Kim et al. 2022
198-1209B27H-3, 26	245.86	274.21	274.21	6169	Kim et al. 2022
198-1209B27H-3, 28	245.88	274.23	274.23	6755	Kim et al. 2022
198-1209B27H-3, 30	245.9	274.25	274.25	6464	Kim et al. 2022
198-1209B27H-3, 32	245.92	274.27	274.27	7007	Kim et al. 2022
198-1209B27H-3, 34	245.94	274.29	274.29	6714	Kim et al. 2022
198-1209B27H-3, 36	245.96	274.31	274.31	7516	Kim et al. 2022
198-1209B27H-3, 38	245.98	274.33	274.33	7812	Kim et al. 2022
198-1209B27H-3, 40	246	274.35	274.35	7916	Kim et al. 2022
198-1209B27H-3, 42	246.02	274.37	274.37	7483	Kim et al. 2022
198-1209B27H-3, 44	246.04	274.39	274.39	5961	Kim et al. 2022
198-1209B27H-3, 46	246.06	274.41	274.41	5851	Kim et al. 2022
198-1209B27H-3, 48	246.08	274.43	274.43	5148	Kim et al. 2022
198-1209B27H-3, 50	246.1	274.45	274.45	5203	Kim et al. 2022
198-1209B27H-3, 52	246.12	274.47	274.47	5036	Kim et al. 2022
198-1209B27H-3, 54	246.14	274.49	274.49	5958	Kim et al. 2022
198-1209B27H-3, 56	246.16	274.51	274.51	6694	Kim et al. 2022
198-1209B27H-3, 58	246.18	274.53	274.53	6639	Kim et al. 2022
198-1209B27H-3, 60	246.2	274.55	274.55	6464	Kim et al. 2022
198-1209B27H-3, 62	246.22	274.57	274.57	6237	Kim et al. 2022
198-1209B27H-3, 64	246.24	274.59	274.59	6834	Kim et al. 2022
198-1209B27H-3, 66	246.26	274.61	274.61	8102	Kim et al. 2022
198-1209B27H-3, 68	246.28	274.63	274.63	7405	Kim et al. 2022
198-1209B27H-3, 70	246.3	274.65	274.65	6122	Kim et al. 2022
198-1209B27H-3, 72	246.32	274.67	274.67	5744	Kim et al. 2022
198-1209B27H-3, 74	246.34	274.69	274.69	4743	Kim et al. 2022
198-1209B27H-3, 76	246.36	274.71	274.71	5660	Kim et al. 2022
198-1209B27H-3, 78	246.38	274.73	274.73	5747	Kim et al. 2022
198-1209B27H-3, 80	246.4	274.75	274.75	5917	Kim et al. 2022
198-1209B27H-3, 82	246.42	274.77	274.77	5997	Kim et al. 2022
198-1209B27H-3, 84	246.44	274.79	274.79	5689	Kim et al. 2022
198-1209B27H-3, 86	246.46	274.81	274.81	5501	Kim et al. 2022
198-1209B27H-3, 88	246.48	274.83	274.83	5389	Kim et al. 2022
198-1209B27H-3, 90	246.5	274.85	274.85	5217	Kim et al. 2022
198-1209B27H-3, 92	246.52	274.87	274.87	5847	Kim et al. 2022
198-1209B27H-3, 94	246.54	274.89	274.89	5483	Kim et al. 2022
198-1209B27H-3, 96	246.56	274.91	274.91	6413	Kim et al. 2022
198-1209B27H-3, 98	246.58	274.93	274.93	5704	Kim et al. 2022
198-1209B27H-3, 100	246.6	274.95	274.95	5173	Kim et al. 2022
198-1209B27H-3, 102	246.62	274.97	274.97	5074	Kim et al. 2022
198-1209B27H-3, 104	246.64	274.99	274.99	5051	Kim et al. 2022
198-1209B27H-3, 106	246.66	275.01	275.01	5853	Kim et al. 2022
198-1209B27H-3, 108	246.68	275.03	275.03	5868	Kim et al. 2022
198-1209B27H-3, 110	246.7	275.05	275.05	6491	Kim et al. 2022
198-1209B27H-3, 111	246.71	275.06	275.06	5961	Kim et al. 2022
198-1209B27H-3, 114	246.74	275.09	275.09	6383	Kim et al. 2022
198-1209B27H-3, 116	246.76	275.11	275.11	6238	Kim et al. 2022
198-1209B27H-3, 118	246.78	275.13	275.13	6323	Kim et al. 2022
198-1209B27H-3, 120	246.8	275.15	275.15	6634	Kim et al. 2022
198-1209B27H-3, 122	246.82	275.17	275.17	7071	Kim et al. 2022
198-1209B27H-3, 124	246.84	275.19	275.19	6054	Kim et al. 2022
198-1209B27H-3, 126	246.86	275.21	275.21	6311	Kim et al. 2022
198-1209B27H-3, 128	246.88	275.23	275.23	6258	Kim et al. 2022
198-1209B27H-3, 130	246.9	275.25	275.25	5547	Kim et al. 2022
198-1209B27H-3, 132	246.92	275.27	275.27	4855	Kim et al. 2022
198-1209B27H-3, 134	246.94	275.29	275.29	5206	Kim et al. 2022
198-1209B27H-3, 136	246.96	275.31	275.31	4847	Kim et al. 2022
198-1209B27H-3, 138	246.98	275.33	275.33	5534	Kim et al. 2022
198-1209B27H-3, 140	247	275.35	275.35	5215	Kim et al. 2022
198-1209B27H-3, 142	247.02	275.37	275.37	6169	Kim et al. 2022
198-1209B27H-3, 144	247.04	275.39	275.39	6561	Kim et al. 2022
198-1209B27H-3, 146	247.06	275.41	275.41	6550	Kim et al. 2022
198-1209B27H-3, 148	247.08	275.43	275.43	7412	Kim et al. 2022
198-1209B27H-4, 2	247.12	275.47	275.47	8360	Kim et al. 2022
198-1209B27H-4, 4	247.14	275.49	275.49	7852	Kim et al. 2022
198-1209B27H-4, 6	247.16	275.51	275.51	6725	Kim et al. 2022
198-1209B27H-4, 8	247.18	275.53	275.53	4490	Kim et al. 2022
198-1209B27H-4, 10	247.2	275.55	275.55	5272	Kim et al. 2022
198-1209B27H-4, 12	247.22	275.57	275.57	5072	Kim et al. 2022
198-1209B27H-4, 14	247.24	275.59	275.59	5559	Kim et al. 2022
198-1209B27H-4, 16	247.26	275.61	275.61	5942	Kim et al. 2022
198-1209B27H-4, 18	247.28	275.63	275.63	6659	Kim et al. 2022
198-1209B27H-4, 20	247.3	275.65	275.65	6305	Kim et al. 2022
198-1209B27H-4, 22	247.32	275.67	275.67	6448	Kim et al. 2022
198-1209B27H-4, 24	247.34	275.69	275.69	6786	Kim et al. 2022
198-1209B27H-4, 26	247.36	275.71	275.71	7054	Kim et al. 2022
198-1209B27H-4, 27	247.37	275.72	275.72	7424	Kim et al. 2022
198-1209B27H-4, 29	247.39	275.74	275.74	7172	Kim et al. 2022
198-1209B27H-4, 30	247.4	275.75	275.75	7453	Kim et al. 2022
198-1209B27H-4, 32	247.42	275.77	275.77	5726	Kim et al. 2022
198-1209B27H-4, 34	247.44	275.79	275.79	6466	Kim et al. 2022
198-1209B27H-4, 36	247.46	275.81	275.81	3699	Kim et al. 2022
198-1209B27H-4, 38	247.48	275.83	275.83	4242	Kim et al. 2022
198-1209B27H-4, 40	247.5	275.85	275.85	3815	Kim et al. 2022
198-1209B27H-4, 42	247.52	275.87	275.87	5707	Kim et al. 2022
198-1209B27H-4, 43	247.53	275.88	275.88	5291	Kim et al. 2022
198-1209B27H-4, 45	247.55	275.9	275.9	6246	Kim et al. 2022
198-1209B27H-4, 46	247.56	275.91	275.91	5956	Kim et al. 2022
198-1209B27H-4, 48	247.58	275.93	275.93	6252	Kim et al. 2022
198-1209B27H-4, 50	247.6	275.95	275.95	6533	Kim et al. 2022
198-1209B27H-4, 52	247.62	275.97	275.97	7054	Kim et al. 2022
198-1209B27H-4, 54	247.64	275.99	275.99	7445	Kim et al. 2022
198-1209B27H-4, 56	247.66	276.01	276.01	7656	Kim et al. 2022
198-1209B27H-4, 58	247.68	276.03	276.03	6436	Kim et al. 2022
198-1209B27H-4, 60	247.7	276.05	276.05	6600	Kim et al. 2022
198-1209B27H-4, 62	247.72	276.07	276.07	5559	Kim et al. 2022
198-1209B27H-4, 64	247.74	276.09	276.09	5566	Kim et al. 2022
198-1209B27H-4, 66	247.76	276.11	276.11	5425	Kim et al. 2022
198-1209B27H-4, 68	247.78	276.13	276.13	5330	Kim et al. 2022
198-1209B27H-4, 69	247.79	276.14	276.14	4861	Kim et al. 2022
198-1209B27H-4, 71	247.81	276.16	276.16	4760	Kim et al. 2022
198-1209B27H-4, 72	247.82	276.17	276.17	5032	Kim et al. 2022
198-1209B27H-4, 74	247.84	276.19	276.19	4579	Kim et al. 2022
198-1209B27H-4, 76	247.86	276.21	276.21	5200	Kim et al. 2022
198-1209B27H-4, 78	247.88	276.23	276.23	5167	Kim et al. 2022
198-1209B27H-4, 80	247.9	276.25	276.25	5557	Kim et al. 2022
198-1209B27H-4, 82	247.92	276.27	276.27	5507	Kim et al. 2022
198-1209B27H-4, 83	247.93	276.28	276.28	5765	Kim et al. 2022
198-1209B27H-4, 85	247.95	276.3	276.3	6435	Kim et al. 2022
198-1209B27H-4, 86	247.96	276.31	276.31	6330	Kim et al. 2022
198-1209B27H-4, 88	247.98	276.33	276.33	6570	Kim et al. 2022
198-1209B27H-4, 90	248	276.35	276.35	5837	Kim et al. 2022
198-1209B27H-4, 92	248.02	276.37	276.37	6050	Kim et al. 2022
198-1209B27H-4, 94	248.04	276.39	276.39	5366	Kim et al. 2022
198-1209B27H-4, 96	248.06	276.41	276.41	4890	Kim et al. 2022
198-1209B27H-4, 98	248.08	276.43	276.43	4846	Kim et al. 2022
198-1209B27H-4, 100	248.1	276.45	276.45	5486	Kim et al. 2022
198-1209B27H-4, 102	248.12	276.47	276.47	5643	Kim et al. 2022
198-1209B27H-4, 105	248.15	276.5	276.5	6419	Kim et al. 2022
198-1209B27H-4, 106	248.16	276.51	276.51	7086	Kim et al. 2022
198-1209B27H-4, 108	248.18	276.53	276.53	5891	Kim et al. 2022
198-1209B27H-4, 109	248.19	276.54	276.54	6570	Kim et al. 2022
198-1209B27H-4, 111	248.21	276.56	276.56	6194	Kim et al. 2022
198-1209B27H-4, 112	248.22	276.57	276.57	6460	Kim et al. 2022
198-1209B27H-4, 114	248.24	276.59	276.59	7099	Kim et al. 2022
198-1209B27H-4, 116	248.26	276.61	276.61	6728	Kim et al. 2022
198-1209B27H-4, 118	248.28	276.63	276.63	6835	Kim et al. 2022
198-1209B27H-4, 120	248.3	276.65	276.65	6071	Kim et al. 2022
198-1209B27H-4, 122	248.32	276.67	276.67	6033	Kim et al. 2022
198-1209B27H-4, 124	248.34	276.69	276.69	5834	Kim et al. 2022
198-1209B27H-4, 126	248.36	276.71	276.71	6023	Kim et al. 2022
198-1209B27H-4, 128	248.38	276.73	276.73	5080	Kim et al. 2022
198-1209B27H-4, 130	248.4	276.75	276.75	5465	Kim et al. 2022
198-1209B27H-4, 132	248.42	276.77	276.77	5189	Kim et al. 2022
198-1209B27H-4, 134	248.44	276.79	276.79	5509	Kim et al. 2022
198-1209B27H-4, 136	248.46	276.81	276.81	6109	Kim et al. 2022
198-1209B27H-4, 138	248.48	276.83	276.83	6208	Kim et al. 2022
198-1209B27H-4, 140	248.5	276.85	276.85	5968	Kim et al. 2022
198-1209B27H-4, 142	248.52	276.87	276.87	6823	Kim et al. 2022
198-1209B27H-4, 144	248.54	276.89	276.89	6110	Kim et al. 2022
198-1209B27H-4, 146	248.56	276.91	276.91	6649	Kim et al. 2022
198-1209B27H-4, 148	248.58	276.93	276.93	6530	Kim et al. 2022
198-1209B27H-4, 149	248.59	276.94	276.94	6535	Kim et al. 2022
198-1209B27H-5, 2	248.62	276.97	276.97	6206	Kim et al. 2022
198-1209B27H-5, 4	248.64	276.99	276.99	5905	Kim et al. 2022
198-1209B27H-5, 6	248.66	277.01	277.01	6339	Kim et al. 2022
198-1209B27H-5, 8	248.68	277.03	277.03	5972	Kim et al. 2022
198-1209B27H-5, 10	248.7	277.05	277.05	6086	Kim et al. 2022
198-1209B27H-5, 12	248.72	277.07	277.07	5311	Kim et al. 2022
198-1209B27H-5, 14	248.74	277.09	277.09	5597	Kim et al. 2022
198-1209B27H-5, 16	248.76	277.11	277.11	5446	Kim et al. 2022
198-1209B27H-5, 18	248.78	277.13	277.13	4640	Kim et al. 2022
198-1209B27H-5, 20	248.8	277.15	277.15	6248	Kim et al. 2022
198-1209B27H-5, 22	248.82	277.17	277.17	4875	Kim et al. 2022
198-1209B27H-5, 25	248.85	277.2	277.2	5429	Kim et al. 2022
198-1209B27H-5, 26	248.86	277.21	277.21	5372	Kim et al. 2022
198-1209B27H-5, 28	248.88	277.23	277.23	5277	Kim et al. 2022
198-1209B27H-5, 30	248.9	277.25	277.25	5146	Kim et al. 2022
198-1209B27H-5, 32	248.92	277.27	277.27	5462	Kim et al. 2022
198-1209B27H-5, 34	248.94	277.29	277.29	5080	Kim et al. 2022
198-1209B27H-5, 36	248.96	277.31	277.31	5184	Kim et al. 2022
198-1209B27H-5, 38	248.98	277.33	277.33	5342	Kim et al. 2022
198-1209B27H-5, 40	249	277.35	277.35	5800	Kim et al. 2022
198-1209B27H-5, 42	249.02	277.37	277.37	5716	Kim et al. 2022
198-1209B27H-5, 44	249.04	277.39	277.39	5472	Kim et al. 2022
198-1209B27H-5, 46	249.06	277.41	277.41	5616	Kim et al. 2022
198-1209B27H-5, 48	249.08	277.43	277.43	5542	Kim et al. 2022
198-1209B27H-5, 50	249.1	277.45	277.45	5028	Kim et al. 2022
198-1209B27H-5, 52	249.12	277.47	277.47	5510	Kim et al. 2022
198-1209B27H-5, 54	249.14	277.49	277.49	4635	Kim et al. 2022
198-1209B27H-5, 56	249.16	277.51	277.51	5091	Kim et al. 2022
198-1209B27H-5, 58	249.18	277.53	277.53	5400	Kim et al. 2022
198-1209B27H-5, 60	249.2	277.55	277.55	5302	Kim et al. 2022
198-1209B27H-5, 62	249.22	277.57	277.57	6319	Kim et al. 2022
198-1209B27H-5, 63	249.23	277.58	277.58	6329	Kim et al. 2022
198-1209B27H-5, 66	249.26	277.61	277.61	7061	Kim et al. 2022
198-1209B27H-5, 68	249.28	277.63	277.63	6610	Kim et al. 2022
198-1209B27H-5, 70	249.3	277.65	277.65	6634	Kim et al. 2022
198-1209B27H-5, 72	249.32	277.67	277.67	5385	Kim et al. 2022
198-1209B27H-5, 74	249.34	277.69	277.69	5033	Kim et al. 2022
198-1209B27H-5, 76	249.36	277.71	277.71	5681	Kim et al. 2022
198-1209B27H-5, 78	249.38	277.73	277.73	5537	Kim et al. 2022
198-1209B27H-5, 80	249.4	277.75	277.75	5005	Kim et al. 2022
198-1209B27H-5, 82	249.42	277.77	277.77	5576	Kim et al. 2022
198-1209B27H-5, 84	249.44	277.79	277.79	4800	Kim et al. 2022
198-1209B27H-5, 86	249.46	277.81	277.81	4898	Kim et al. 2022
198-1209B27H-5, 88	249.48	277.83	277.83	4591	Kim et al. 2022
198-1209B27H-5, 92	249.52	277.87	277.87	5397	Kim et al. 2022
198-1209B27H-5, 94	249.54	277.89	277.89	5889	Kim et al. 2022
198-1209B27H-5, 96	249.56	277.91	277.91	5751	Kim et al. 2022
198-1209B27H-5, 98	249.58	277.93	277.93	6712	Kim et al. 2022
198-1209B27H-5, 100	249.6	277.95	277.95	7076	Kim et al. 2022
198-1209B27H-5, 102	249.62	277.97	277.97	7082	Kim et al. 2022
198-1209B27H-5, 104	249.64	277.99	277.99	7171	Kim et al. 2022
198-1209B27H-5, 106	249.66	278.01	278.01	6520	Kim et al. 2022
198-1209B27H-5, 108	249.68	278.03	278.03	6140	Kim et al. 2022
198-1209B27H-5, 110	249.7	278.05	278.05	5697	Kim et al. 2022
198-1209B27H-5, 112	249.72	278.07	278.07	6028	Kim et al. 2022
198-1209B27H-5, 114	249.74	278.09	278.09	6658	Kim et al. 2022
198-1209B27H-5, 116	249.76	278.11	278.11	5539	Kim et al. 2022
198-1209B27H-5, 118	249.78	278.13	278.13	5967	Kim et al. 2022
198-1209B27H-5, 120	249.8	278.15	278.15	6121	Kim et al. 2022
198-1209B27H-5, 122	249.82	278.17	278.17	5721	Kim et al. 2022
198-1209B27H-5, 124	249.84	278.19	278.19	5768	Kim et al. 2022
198-1209B27H-5, 126	249.86	278.21	278.21	5290	Kim et al. 2022
198-1209B27H-5, 128	249.88	278.23	278.23	5090	Kim et al. 2022
198-1209B27H-5, 130	249.9	278.25	278.25	4871	Kim et al. 2022
198-1209B27H-5, 131	249.91	278.26	278.26	5375	Kim et al. 2022
198-1209B27H-5, 134	249.94	278.29	278.29	6057	Kim et al. 2022
198-1209B27H-5, 136	249.96	278.31	278.31	6181	Kim et al. 2022
198-1209B27H-5, 138	249.98	278.33	278.33	6033	Kim et al. 2022
198-1209B27H-5, 140	250	278.35	278.35	6432	Kim et al. 2022
198-1209B27H-5, 142	250.02	278.37	278.37	6477	Kim et al. 2022
198-1209B27H-5, 144	250.04	278.39	278.39	6316	Kim et al. 2022
198-1209B27H-5, 146	250.06	278.41	278.41	5218	Kim et al. 2022
198-1209B27H-5, 148	250.08	278.43	278.43	5137	Kim et al. 2022
198-1209B27H-6, 2	250.12	278.47	278.47	5389	Kim et al. 2022
198-1209B27H-6, 4	250.14	278.49	278.49	5679	Kim et al. 2022
198-1209B27H-6, 6	250.16	278.51	278.51	5744	Kim et al. 2022
198-1209B27H-6, 8	250.18	278.53	278.53	5247	Kim et al. 2022
198-1209B27H-6, 10	250.2	278.55	278.55	5243	Kim et al. 2022
198-1209B27H-6, 12	250.22	278.57	278.57	5617	Kim et al. 2022
198-1209B27H-6, 14	250.24	278.59	278.59	6003	Kim et al. 2022
198-1209B27H-6, 16	250.26	278.61	278.61	5346	Kim et al. 2022
198-1209B27H-6, 18	250.28	278.63	278.63	4987	Kim et al. 2022
198-1209B27H-6, 20	250.3	278.65	278.65	4643	Kim et al. 2022
198-1209B27H-6, 22	250.32	278.67	278.67	5943	Kim et al. 2022
198-1209B27H-6, 24	250.34	278.69	278.69	5816	Kim et al. 2022
198-1209B27H-6, 26	250.36	278.71	278.71	6181	Kim et al. 2022
198-1209B27H-6, 28	250.38	278.73	278.73	6819	Kim et al. 2022
198-1209B27H-6, 30	250.4	278.75	278.75	6344	Kim et al. 2022
198-1209B27H-6, 32	250.42	278.77	278.77	6116	Kim et al. 2022
198-1209B27H-6, 34	250.44	278.79	278.79	5854	Kim et al. 2022
198-1209B27H-6, 36	250.46	278.81	278.81	5300	Kim et al. 2022
198-1209B27H-6, 38	250.48	278.83	278.83	4617	Kim et al. 2022
198-1209B27H-6, 40	250.5	278.85	278.85	5048	Kim et al. 2022
198-1209B27H-6, 42	250.52	278.87	278.87	5289	Kim et al. 2022
198-1209B27H-6, 44	250.54	278.89	278.89	5113	Kim et al. 2022
198-1209B27H-6, 46	250.56	278.91	278.91	4678	Kim et al. 2022
198-1209B27H-6, 48	250.58	278.93	278.93	6302	Kim et al. 2022
198-1209B27H-6, 50	250.6	278.95	278.95	5458	Kim et al. 2022
198-1209B27H-6, 52	250.62	278.97	278.97	4868	Kim et al. 2022
198-1209B27H-6, 54	250.64	278.99	278.99	6164	Kim et al. 2022
198-1209B27H-6, 56	250.66	279.01	279.01	5444	Kim et al. 2022
198-1209B27H-6, 58	250.68	279.03	279.03	4680	Kim et al. 2022
198-1209B27H-6, 60	250.7	279.05	279.05	4905	Kim et al. 2022
198-1209B27H-6, 62	250.72	279.07	279.07	5844	Kim et al. 2022
198-1209B27H-6, 64	250.74	279.09	279.09	6198	Kim et al. 2022
198-1209B27H-6, 66	250.76	279.11	279.11	6614	Kim et al. 2022
198-1209B27H-6, 68	250.78	279.13	279.13	6046	Kim et al. 2022
198-1209B27H-6, 70	250.8	279.15	279.15	6261	Kim et al. 2022
198-1209B27H-6, 72	250.82	279.17	279.17	5707	Kim et al. 2022
198-1209B27H-6, 74	250.84	279.19	279.19	5367	Kim et al. 2022
198-1209B27H-6, 76	250.86	279.21	279.21	4968	Kim et al. 2022
198-1209B27H-6, 78	250.88	279.23	279.23	4996	Kim et al. 2022
198-1209B27H-6, 80	250.9	279.25	279.25	4410	Kim et al. 2022
198-1209B27H-6, 82	250.92	279.27	279.27	4720	Kim et al. 2022
198-1209B27H-6, 84	250.94	279.29	279.29	3886	Kim et al. 2022
198-1209B27H-6, 86	250.96	279.31	279.31	4944	Kim et al. 2022
198-1209B27H-6, 88	250.98	279.33	279.33	4801	Kim et al. 2022
198-1209B27H-6, 90	251	279.35	279.35	4807	Kim et al. 2022
198-1209B27H-6, 92	251.02	279.37	279.37	5230	Kim et al. 2022
198-1209B27H-6, 94	251.04	279.39	279.39	5027	Kim et al. 2022
198-1209B27H-6, 96	251.06	279.41	279.41	5019	Kim et al. 2022
198-1209B27H-6, 98	251.08	279.43	279.43	5281	Kim et al. 2022
198-1209B27H-6, 100	251.1	279.45	279.45	5809	Kim et al. 2022
198-1209B27H-6, 104	251.14	279.49	279.49	6380	Kim et al. 2022
198-1209B27H-6, 106	251.16	279.51	279.51	6755	Kim et al. 2022
198-1209B27H-6, 108	251.18	279.53	279.53	6721	Kim et al. 2022
198-1209B27H-6, 110	251.2	279.55	279.55	6643	Kim et al. 2022
198-1209B27H-6, 111	251.21	279.56	279.56	6403	Kim et al. 2022
198-1209B27H-6, 114	251.24	279.59	279.59	6562	Kim et al. 2022
198-1209B27H-6, 116	251.26	279.61	279.61	5221	Kim et al. 2022
198-1209B27H-6, 118	251.28	279.63	279.63	5159	Kim et al. 2022
198-1209B27H-6, 120	251.3	279.65	279.65	5030	Kim et al. 2022
198-1209B27H-6, 121	251.31	279.66	279.66	5038	Kim et al. 2022
198-1209B27H-6, 124	251.34	279.69	279.69	4191	Kim et al. 2022
198-1209B27H-6, 126	251.36	279.71	279.71	4436	Kim et al. 2022
198-1209B27H-6, 128	251.38	279.73	279.73	3891	Kim et al. 2022
198-1209B27H-6, 130	251.4	279.75	279.75	4045	Kim et al. 2022
198-1209B27H-6, 132	251.42	279.77	279.77	4530	Kim et al. 2022
198-1209B27H-6, 134	251.44	279.79	279.79	4194	Kim et al. 2022
198-1209B27H-6, 136	251.46	279.81	279.81	4386	Kim et al. 2022
198-1209B27H-6, 138	251.48	279.83	279.83	4589	Kim et al. 2022
198-1209B27H-6, 140	251.5	279.85	279.85	4957	Kim et al. 2022
198-1209B27H-6, 142	251.52	279.87	279.87	4425	Kim et al. 2022
198-1209B27H-6, 144	251.54	279.89	279.89	5586	Kim et al. 2022
198-1209B27H-6, 146	251.56	279.91	279.91	4689	Kim et al. 2022
198-1209B27H-6, 148	251.58	279.93	279.93	6022	Kim et al. 2022
198-1209B27H-7, 2	251.62	279.97	279.97	4279	Kim et al. 2022
198-1209B27H-7, 4	251.64	279.99	279.99	4481	Kim et al. 2022
198-1209B27H-7, 6	251.66	280.01	280.01	5210	Kim et al. 2022
198-1209B27H-7, 8	251.68	280.03	280.03	6041	Kim et al. 2022
198-1209B27H-7, 10	251.7	280.05	280.05	5988	Kim et al. 2022
198-1209B27H-7, 12	251.72	280.07	280.07	5611	Kim et al. 2022
198-1209B27H-7, 14	251.74	280.09	280.09	5114	Kim et al. 2022
198-1209B27H-7, 16	251.76	280.11	280.11	5025	Kim et al. 2022
198-1209B27H-7, 17	251.77	280.12	280.12	4807	Kim et al. 2022
198-1209B27H-7, 20	251.8	280.15	280.15	5016	Kim et al. 2022
198-1209B27H-7, 22	251.82	280.17	280.17	4723	Kim et al. 2022
198-1209B27H-7, 24	251.84	280.19	280.19	3910	Kim et al. 2022
198-1209B27H-7, 26	251.86	280.21	280.21	4126	Kim et al. 2022
198-1209B27H-7, 28	251.88	280.23	280.23	5019	Kim et al. 2022
198-1209B27H-7, 30	251.9	280.25	280.25	4424	Kim et al. 2022
198-1209B27H-7, 33	251.93	280.28	280.28	5001	Kim et al. 2022
198-1209B27H-7, 34	251.94	280.29	280.29	4503	Kim et al. 2022
198-1209B27H-7, 36	251.96	280.31	280.31	4498	Kim et al. 2022
198-1209B27H-7, 38	251.98	280.33	280.33	4704	Kim et al. 2022
198-1209B27H-7, 40	252	280.35	280.35	5161	Kim et al. 2022
198-1209B27H-7, 42	252.02	280.37	280.37	5247	Kim et al. 2022
198-1209B27H-7, 44	252.04	280.39	280.39	5054	Kim et al. 2022
198-1209B27H-7, 46	252.06	280.41	280.41	6711	Kim et al. 2022
198-1209B27H-7, 47	252.07	280.42	280.42	6641	Kim et al. 2022
198-1209B27H-8, 2	252.1	280.45	280.45	6231	Kim et al. 2022
198-1209B27H-8, 4	252.12	280.47	280.47	5801	Kim et al. 2022
198-1209B27H-8, 6	252.14	280.49	280.49	5769	Kim et al. 2022
198-1209B27H-8, 8	252.16	280.51	280.51	5340	Kim et al. 2022
198-1209B27H-8, 10	252.18	280.53	280.53	5011	Kim et al. 2022
198-1209B27H-8, 11	252.19	280.54	280.54	5254	Kim et al. 2022
198-1209C15H-3, 2	234.02	260.64	260.582	5008	Kim et al. 2022
198-1209C15H-3, 4	234.04	260.66	260.603	4933	Kim et al. 2022
198-1209C15H-3, 6	234.06	260.68	260.625	4971	Kim et al. 2022
198-1209C15H-3, 7	234.07	260.69	260.636	5600	Kim et al. 2022
198-1209C15H-3, 9	234.09	260.71	260.658	5013	Kim et al. 2022
198-1209C15H-3, 10	234.1	260.72	260.668	4717	Kim et al. 2022
198-1209C15H-3, 12	234.12	260.74	260.69	5077	Kim et al. 2022
198-1209C15H-3, 14	234.14	260.76	260.712	3765	Kim et al. 2022
198-1209C15H-3, 17	234.17	260.79	260.744	4394	Kim et al. 2022
198-1209C15H-3, 18	234.18	260.8	260.755	4557	Kim et al. 2022
198-1209C15H-3, 20	234.2	260.82	260.777	5240	Kim et al. 2022
198-1209C15H-3, 22	234.22	260.84	260.798	5848	Kim et al. 2022
198-1209C15H-3, 24	234.24	260.86	260.82	5243	Kim et al. 2022
198-1209C15H-3, 26	234.26	260.88	260.842	4793	Kim et al. 2022
198-1209C15H-3, 27	234.27	260.89	260.853	5128	Kim et al. 2022
198-1209C15H-3, 29	234.29	260.91	260.874	6081	Kim et al. 2022
198-1209C15H-3, 30	234.3	260.92	260.885	6572	Kim et al. 2022
198-1209C15H-3, 32	234.32	260.94	260.907	6689	Kim et al. 2022
198-1209C15H-3, 34	234.34	260.96	260.928	6723	Kim et al. 2022
198-1209C15H-3, 36	234.36	260.98	260.95	6321	Kim et al. 2022
198-1209C15H-3, 38	234.38	261	260.972	6052	Kim et al. 2022
198-1209C15H-3, 42	234.42	261.04	261.015	6137	Kim et al. 2022
198-1209C15H-3, 44	234.44	261.06	261.037	6937	Kim et al. 2022
198-1209C15H-3, 46	234.46	261.08	261.058	6827	Kim et al. 2022
198-1209C15H-3, 48	234.48	261.1	261.08	6251	Kim et al. 2022
198-1209C15H-3, 50	234.5	261.12	261.102	6385	Kim et al. 2022
198-1209C15H-3, 52	234.52	261.14	261.123	5841	Kim et al. 2022
198-1209C15H-3, 54	234.54	261.16	261.145	5870	Kim et al. 2022
198-1209C15H-3, 56	234.56	261.18	261.167	5683	Kim et al. 2022
198-1209C15H-3, 58	234.58	261.2	261.188	5467	Kim et al. 2022
198-1209C15H-3, 60	234.6	261.22	261.21	6108	Kim et al. 2022
198-1209C15H-3, 62	234.62	261.24	261.232	6613	Kim et al. 2022
198-1209C15H-3, 64	234.64	261.26	261.253	5476	Kim et al. 2022
198-1209C15H-3, 66	234.66	261.28	261.275	4122	Kim et al. 2022
198-1209C15H-3, 68	234.68	261.3	261.297	4936	Kim et al. 2022
198-1209C15H-3, 70	234.7	261.32	261.318	5611	Kim et al. 2022
198-1209C15H-3, 72	234.72	261.34	261.34	9106	Kim et al. 2022
198-1209C15H-3, 74	234.74	261.36	261.36	11409	Kim et al. 2022
198-1209C15H-3, 76	234.76	261.38	261.38	13402	Kim et al. 2022
198-1209C15H-3, 78	234.78	261.4	261.4	13625	Kim et al. 2022
198-1209C15H-3, 80	234.8	261.42	261.42	13320	Kim et al. 2022
198-1209C15H-3, 82	234.82	261.44	261.44	15438	Kim et al. 2022
198-1209C15H-3, 84	234.84	261.46	261.46	11263	Kim et al. 2022
198-1209C15H-3, 85	234.85	261.47	261.47	9307	Kim et al. 2022
198-1209C15H-3, 90	234.9	261.52	261.52	5463	Kim et al. 2022
198-1209C15H-3, 91	234.91	261.53	261.53	5515	Kim et al. 2022
198-1209C15H-3, 92	234.92	261.54	261.54	4916	Kim et al. 2022
198-1209C15H-4, 3	235.03	261.65	261.65	6467	Kim et al. 2022
198-1209C15H-4, 4	235.04	261.66	261.66	6495	Kim et al. 2022
198-1209C15H-4, 6	235.06	261.68	261.68	5484	Kim et al. 2022
198-1209C15H-4, 8	235.08	261.7	261.7	3865	Kim et al. 2022
198-1209C15H-4, 9	235.09	261.71	261.71	4810	Kim et al. 2022
198-1209C15H-4, 11	235.11	261.73	261.73	5723	Kim et al. 2022
198-1209C15H-4, 12	235.12	261.74	261.74	4630	Kim et al. 2022
198-1209C15H-4, 14	235.14	261.76	261.76	5223	Kim et al. 2022
198-1209C15H-4, 16	235.16	261.78	261.78	5102	Kim et al. 2022
198-1209C15H-4, 18	235.18	261.8	261.8	5287	Kim et al. 2022
198-1209C15H-4, 20	235.2	261.82	261.82	5417	Kim et al. 2022
198-1209C15H-4, 22	235.22	261.84	261.84	6693	Kim et al. 2022
198-1209C15H-4, 24	235.24	261.86	261.86	6435	Kim et al. 2022
198-1209C15H-4, 26	235.26	261.88	261.88	5793	Kim et al. 2022
198-1209C15H-4, 28	235.28	261.9	261.9	5148	Kim et al. 2022
198-1209C15H-4, 30	235.3	261.92	261.92	5650	Kim et al. 2022
198-1209C15H-4, 32	235.32	261.94	261.94	5355	Kim et al. 2022
198-1209C15H-4, 34	235.34	261.96	261.96	5574	Kim et al. 2022
198-1209C15H-4, 42	235.42	262.04	262.04	4869	Kim et al. 2022
198-1209C15H-4, 44	235.44	262.06	262.06	6047	Kim et al. 2022
198-1209C15H-4, 46	235.46	262.08	262.08	5600	Kim et al. 2022
198-1209C15H-4, 48	235.48	262.1	262.1	6365	Kim et al. 2022
198-1209C15H-4, 50	235.5	262.12	262.12	6451	Kim et al. 2022
198-1209C15H-4, 52	235.52	262.14	262.14	5455	Kim et al. 2022
198-1209C15H-4, 54	235.54	262.16	262.16	6433	Kim et al. 2022
198-1209C15H-4, 56	235.56	262.18	262.18	7129	Kim et al. 2022
198-1209C15H-4, 58	235.58	262.2	262.2	8049	Kim et al. 2022
198-1209C15H-4, 64	235.64	262.26	262.26	9836	Kim et al. 2022
198-1209C15H-4, 66	235.66	262.28	262.28	9156	Kim et al. 2022
198-1209C15H-4, 68	235.68	262.3	262.3	7562	Kim et al. 2022
198-1209C15H-4, 70	235.7	262.32	262.32	8056	Kim et al. 2022
198-1209C15H-4, 72	235.72	262.34	262.34	9622	Kim et al. 2022
198-1209C15H-4, 74	235.74	262.36	262.36	8764	Kim et al. 2022
198-1209C15H-4, 76	235.76	262.38	262.38	7833	Kim et al. 2022
198-1209C15H-4, 78	235.78	262.4	262.4	8159	Kim et al. 2022
198-1209C15H-4, 80	235.8	262.42	262.42	8923	Kim et al. 2022
198-1209C15H-4, 81	235.81	262.43	262.43	7709	Kim et al. 2022
198-1209C15H-4, 84	235.84	262.46	262.46	7931	Kim et al. 2022
198-1209C15H-4, 86	235.86	262.48	262.48	7491	Kim et al. 2022
198-1209C15H-4, 92	235.92	262.54	262.54	6128	Kim et al. 2022
198-1209C15H-4, 94	235.94	262.56	262.56	7374	Kim et al. 2022
198-1209C15H-4, 96	235.96	262.58	262.58	8710	Kim et al. 2022
198-1209C15H-4, 98	235.98	262.6	262.6	8674	Kim et al. 2022
198-1209C15H-4, 100	236	262.62	262.62	8605	Kim et al. 2022
198-1209C15H-4, 103	236.03	262.65	262.65	7104	Kim et al. 2022
198-1209C15H-4, 104	236.04	262.66	262.66	8289	Kim et al. 2022
198-1209C15H-4, 106	236.06	262.68	262.68	6740	Kim et al. 2022
198-1209C15H-4, 108	236.08	262.7	262.7	6536	Kim et al. 2022
198-1209C15H-5, 124	237.74	264.36	264.36	4325	Kim et al. 2022
198-1209C15H-5, 126	237.76	264.38	264.38	5482	Kim et al. 2022
198-1209C15H-5, 128	237.78	264.4	264.4	7176	Kim et al. 2022
198-1209C15H-5, 130	237.8	264.42	264.42	8683	Kim et al. 2022
198-1209C15H-5, 132	237.82	264.44	264.44	8083	Kim et al. 2022
198-1209C15H-5, 134	237.84	264.46	264.46	8002	Kim et al. 2022
198-1209C15H-5, 136	237.86	264.48	264.48	5509	Kim et al. 2022
198-1209C15H-5, 138	237.88	264.5	264.5	4917	Kim et al. 2022
198-1209C15H-5, 140	237.9	264.52	264.52	5802	Kim et al. 2022
198-1209C15H-5, 142	237.92	264.54	264.54	6490	Kim et al. 2022
198-1209C15H-5, 144	237.94	264.56	264.56	7461	Kim et al. 2022
198-1209C15H-5, 146	237.96	264.58	264.58	8489	Kim et al. 2022
198-1209C15H-5, 148	237.98	264.6	264.6	8525	Kim et al. 2022
198-1209C15H-5, 149	237.99	264.61	264.61	9132	Kim et al. 2022
198-1209C15H-6, 2	238.02	264.64	264.64	8488	Kim et al. 2022
198-1209C15H-6, 4	238.04	264.66	264.66	6359	Kim et al. 2022
198-1209C15H-6, 6	238.06	264.68	264.68	4380	Kim et al. 2022
198-1209C15H-6, 8	238.08	264.7	264.7	4384	Kim et al. 2022
198-1209C15H-6, 10	238.1	264.72	264.72	4944	Kim et al. 2022
198-1209C15H-6, 12	238.12	264.74	264.74	5256	Kim et al. 2022
198-1209C15H-6, 14	238.14	264.76	264.76	8709	Kim et al. 2022
198-1209C15H-6, 16	238.16	264.78	264.78	7401	Kim et al. 2022
198-1209C15H-6, 18	238.18	264.8	264.8	6352	Kim et al. 2022
198-1209C15H-6, 21	238.21	264.83	264.83	4978	Kim et al. 2022
198-1209C15H-6, 22	238.22	264.84	264.84	4983	Kim et al. 2022
198-1209C15H-6, 24	238.24	264.86	264.86	4440	Kim et al. 2022
198-1209C15H-6, 26	238.26	264.88	264.88	4931	Kim et al. 2022
198-1209C15H-6, 28	238.28	264.9	264.9	5160	Kim et al. 2022
198-1209C15H-6, 30	238.3	264.92	264.92	5513	Kim et al. 2022
198-1209C15H-6, 32	238.32	264.94	264.94	5502	Kim et al. 2022
198-1209C15H-6, 34	238.34	264.96	264.96	7275	Kim et al. 2022
198-1209C15H-6, 36	238.36	264.98	264.98	8091	Kim et al. 2022
198-1209C15H-6, 38	238.38	265	265	6069	Kim et al. 2022
198-1209C15H-6, 40	238.4	265.02	265.02	5491	Kim et al. 2022
198-1209C15H-6, 42	238.42	265.04	265.04	5514	Kim et al. 2022
198-1209C15H-6, 44	238.44	265.06	265.06	4614	Kim et al. 2022
198-1209C15H-6, 46	238.46	265.08	265.08	3995	Kim et al. 2022
198-1209C15H-6, 48	238.48	265.1	265.1	6304	Kim et al. 2022
198-1209C15H-6, 50	238.5	265.12	265.118	6951	Kim et al. 2022
198-1209C15H-6, 52	238.52	265.14	265.135	7461	Kim et al. 2022
198-1209C15H-6, 54	238.54	265.16	265.152	8409	Kim et al. 2022
198-1209C15H-6, 56	238.56	265.18	265.169	8084	Kim et al. 2022
198-1209C15H-6, 58	238.58	265.2	265.186	6651	Kim et al. 2022
198-1209C15H-6, 60	238.6	265.22	265.202	6883	Kim et al. 2022
198-1209C15H-6, 62	238.62	265.24	265.219	6456	Kim et al. 2022
198-1209C15H-6, 64	238.64	265.26	265.236	5512	Kim et al. 2022
198-1209C15H-6, 66	238.66	265.28	265.253	5196	Kim et al. 2022
198-1209C15H-6, 68	238.68	265.3	265.27	6444	Kim et al. 2022
198-1209C15H-6, 70	238.7	265.32	265.286	6978	Kim et al. 2022
198-1209C15H-6, 72	238.72	265.34	265.303	9153	Kim et al. 2022
198-1209C15H-6, 73	238.73	265.35	265.312	9989	Kim et al. 2022
198-1209C15H-6, 76	238.76	265.38	265.337	7807	Kim et al. 2022
198-1209C15H-6, 78	238.78	265.4	265.355	7405	Kim et al. 2022
198-1209C15H-6, 80	238.8	265.42	265.374	7627	Kim et al. 2022
198-1209C15H-6, 86	238.86	265.48	265.432	5433	Kim et al. 2022
198-1209C15H-6, 88	238.88	265.5	265.451	4329	Kim et al. 2022
198-1209C15H-6, 90	238.9	265.52	265.471	4631	Kim et al. 2022
198-1209C15H-6, 92	238.92	265.54	265.49	4755	Kim et al. 2022
198-1209C15H-6, 94	238.94	265.56	265.51	5276	Kim et al. 2022
198-1209C15H-6, 96	238.96	265.58	265.529	5356	Kim et al. 2022
198-1209C15H-6, 98	238.98	265.6	265.548	6198	Kim et al. 2022
198-1209C15H-6, 100	239	265.62	265.568	6979	Kim et al. 2022
198-1209C15H-6, 102	239.02	265.64	265.587	7442	Kim et al. 2022
198-1209C15H-6, 104	239.04	265.66	265.607	7179	Kim et al. 2022
198-1209C15H-6, 106	239.06	265.68	265.627	6712	Kim et al. 2022
198-1209C15H-6, 110	239.1	265.72	265.667	4220	Kim et al. 2022
198-1209C15H-6, 112	239.12	265.74	265.687	5519	Kim et al. 2022
198-1209C15H-6, 114	239.14	265.76	265.708	4231	Kim et al. 2022
198-1209C15H-6, 116	239.16	265.78	265.728	3888	Kim et al. 2022
198-1209C15H-6, 118	239.18	265.8	265.748	3616	Kim et al. 2022
198-1209C15H-6, 120	239.2	265.82	265.768	3303	Kim et al. 2022
198-1209C15H-6, 122	239.22	265.84	265.788	3884	Kim et al. 2022
198-1209C15H-6, 124	239.24	265.86	265.808	6376	Kim et al. 2022
198-1209C15H-6, 126	239.26	265.88	265.828	7334	Kim et al. 2022
198-1209C15H-6, 128	239.28	265.9	265.849	8556	Kim et al. 2022
198-1209C15H-6, 130	239.3	265.92	265.869	8818	Kim et al. 2022
198-1209C15H-6, 132	239.32	265.94	265.889	6626	Kim et al. 2022
198-1209C15H-6, 134	239.34	265.96	265.908	5474	Kim et al. 2022
198-1209C15H-6, 136	239.36	265.98	265.928	4758	Kim et al. 2022
198-1209C15H-6, 138	239.38	266	265.948	5227	Kim et al. 2022
198-1209C15H-6, 140	239.4	266.02	265.968	4331	Kim et al. 2022
198-1209C15H-6, 142	239.42	266.04	265.995	5986	Kim et al. 2022
198-1209C15H-6, 144	239.44	266.06	266.024	7004	Kim et al. 2022
198-1209C15H-6, 146	239.46	266.08	266.054	7648	Kim et al. 2022
198-1209C15H-7, 2	239.52	266.14	266.121	7235	Kim et al. 2022
198-1209C15H-7, 4	239.54	266.16	266.137	3373	Kim et al. 2022
198-1209C15H-7, 6	239.56	266.18	266.153	3724	Kim et al. 2022
198-1209C15H-7, 8	239.58	266.2	266.169	4091	Kim et al. 2022
198-1209C15H-7, 9	239.59	266.21	266.177	4365	Kim et al. 2022
198-1209C15H-7, 10	239.6	266.22	266.185	4295	Kim et al. 2022
198-1209C15H-7, 12	239.62	266.24	266.202	4269	Kim et al. 2022
198-1209C15H-7, 14	239.64	266.26	266.218	4559	Kim et al. 2022
198-1209C15H-7, 16	239.66	266.28	266.234	4871	Kim et al. 2022
198-1209C15H-7, 17	239.67	266.29	266.242	4290	Kim et al. 2022
198-1209C15H-7, 20	239.7	266.32	266.267	5490	Kim et al. 2022
198-1209C15H-7, 22	239.72	266.34	266.283	5169	Kim et al. 2022
198-1209C15H-7, 23	239.73	266.35	266.291	5548	Kim et al. 2022
198-1209C15H-7, 25	239.75	266.37	266.307	5722	Kim et al. 2022
198-1209C15H-7, 26	239.76	266.38	266.315	6078	Kim et al. 2022
198-1209C15H-7, 28	239.78	266.4	266.332	7298	Kim et al. 2022
198-1209C15H-7, 30	239.8	266.42	266.348	8157	Kim et al. 2022
198-1209C15H-7, 32	239.82	266.44	266.364	8605	Kim et al. 2022
198-1209C15H-7, 34	239.84	266.46	266.381	8451	Kim et al. 2022
198-1209C15H-7, 36	239.86	266.48	266.399	7360	Kim et al. 2022
198-1209C15H-7, 38	239.88	266.5	266.417	5672	Kim et al. 2022
198-1209C15H-7, 40	239.9	266.52	266.435	3992	Kim et al. 2022
198-1209C15H-7, 42	239.92	266.54	266.453	3672	Kim et al. 2022
198-1209C15H-7, 43	239.93	266.55	266.462	4302	Kim et al. 2022
198-1209C15H-7, 46	239.96	266.58	266.489	4461	Kim et al. 2022
198-1209C15H-7, 48	239.98	266.6	266.507	5411	Kim et al. 2022
198-1209C15H-7, 50	240	266.62	266.525	6563	Kim et al. 2022
198-1209C15H-7, 52	240.02	266.64	266.543	6249	Kim et al. 2022
198-1209C15H-7, 53	240.03	266.65	266.552	6763	Kim et al. 2022
198-1209C15H-7, 55	240.05	266.67	266.57	6853	Kim et al. 2022
198-1209C15H-7, 56	240.06	266.68	266.579	7252	Kim et al. 2022
198-1209C15H-7, 58	240.08	266.7	266.597	7616	Kim et al. 2022
198-1209C15H-7, 60	240.1	266.72	266.615	7339	Kim et al. 2022
198-1209C15H-7, 62	240.12	266.74	266.632	6564	Kim et al. 2022
198-1209C15H-7, 64	240.14	266.76	266.65	7387	Kim et al. 2022
198-1209C15H-7, 66	240.16	266.78	266.667	6661	Kim et al. 2022
198-1209C15H-7, 68	240.18	266.8	266.685	5379	Kim et al. 2022
198-1209C15H-7, 70	240.2	266.82	266.702	5075	Kim et al. 2022
198-1209C15H-7, 71	240.21	266.83	266.711	4979	Kim et al. 2022
198-1209C15H-7, 74	240.24	266.86	266.737	5225	Kim et al. 2022
198-1209C15H-7, 75	240.25	266.87	266.746	4719	Kim et al. 2022
198-1209C15H-7, 78	240.28	266.9	266.772	5135	Kim et al. 2022
198-1209C15H-7, 80	240.3	266.92	266.79	5145	Kim et al. 2022
198-1209C15H-7, 81	240.31	266.93	266.799	4373	Kim et al. 2022
198-1209C15H-7, 83	240.33	266.95	266.816	5411	Kim et al. 2022
198-1209C15H-7, 85	240.35	266.97	266.834	5486	Kim et al. 2022
198-1209C15H-7, 86	240.36	266.98	266.842	5607	Kim et al. 2022
198-1209C15H-7, 87	240.37	266.99	266.851	6172	Kim et al. 2022
198-1209C15H-7, 89	240.39	267.01	266.869	7152	Kim et al. 2022
198-1209C15H-7, 90	240.4	267.02	266.877	6922	Kim et al. 2022
198-1209C15H-7, 92	240.42	267.04	266.895	7204	Kim et al. 2022
198-1209C15H-7, 94	240.44	267.06	266.913	6830	Kim et al. 2022
198-1209C15H-7, 96	240.46	267.08	266.93	6352	Kim et al. 2022
198-1209C15H-7, 100	240.5	267.12	266.965	5934	Kim et al. 2022
198-1209C15H-7, 102	240.52	267.14	266.983	5483	Kim et al. 2022
198-1209C15H-7, 104	240.54	267.16	267	5848	Kim et al. 2022
198-1209C15H-7, 106	240.56	267.18	267.018	5151	Kim et al. 2022
198-1209C15H-7, 108	240.58	267.2	267.035	6204	Kim et al. 2022
198-1209C15H-7, 110	240.6	267.22	267.053	7742	Kim et al. 2022
198-1209C15H-7, 112	240.62	267.24	267.07	8440	Kim et al. 2022
198-1209C15H-7, 114	240.64	267.26	267.088	8908	Kim et al. 2022
198-1209C15H-7, 116	240.66	267.28	267.107	9694	Kim et al. 2022
198-1209C15H-7, 118	240.68	267.3	267.127	7506	Kim et al. 2022
198-1209C15H-7, 120	240.7	267.32	267.147	6764	Kim et al. 2022
198-1209C15H-7, 121	240.71	267.33	267.157	7135	Kim et al. 2022
198-1209C16H-1, 4	240.54	268.42	268.348	8060	Kim et al. 2022
198-1209C16H-1, 6	240.56	268.44	268.368	8181	Kim et al. 2022
198-1209C16H-1, 8	240.58	268.46	268.388	9400	Kim et al. 2022
198-1209C16H-1, 10	240.6	268.48	268.408	8758	Kim et al. 2022
198-1209C16H-1, 12	240.62	268.5	268.428	9103	Kim et al. 2022
198-1209C16H-1, 14	240.64	268.52	268.448	10689	Kim et al. 2022
198-1209C16H-1, 16	240.66	268.54	268.468	10907	Kim et al. 2022
198-1209C16H-1, 18	240.68	268.56	268.488	10990	Kim et al. 2022
198-1209C16H-1, 20	240.7	268.58	268.509	10574	Kim et al. 2022
198-1209C16H-1, 22	240.72	268.6	268.531	9071	Kim et al. 2022
198-1209C16H-1, 24	240.74	268.62	268.552	8927	Kim et al. 2022
198-1209C16H-1, 26	240.76	268.64	268.573	8272	Kim et al. 2022
198-1209C16H-1, 28	240.78	268.66	268.595	7531	Kim et al. 2022
198-1209C16H-1, 30	240.8	268.68	268.616	7757	Kim et al. 2022
198-1209C16H-1, 32	240.82	268.7	268.637	9557	Kim et al. 2022
198-1209C16H-1, 34	240.84	268.72	268.659	10770	Kim et al. 2022
198-1209C16H-1, 36	240.86	268.74	268.68	10955	Kim et al. 2022
198-1209C16H-1, 38	240.88	268.76	268.701	11972	Kim et al. 2022
198-1209C16H-1, 41	240.91	268.79	268.745	9242	Kim et al. 2022
198-1209C16H-1, 42	240.92	268.8	268.761	6913	Kim et al. 2022
198-1209C16H-1, 44	240.94	268.82	268.793	7581	Kim et al. 2022
198-1209C16H-1, 46	240.96	268.84	268.82	8767	Kim et al. 2022
198-1209C16H-1, 48	240.98	268.86	268.842	9544	Kim et al. 2022
198-1209C16H-1, 50	241	268.88	268.863	10398	Kim et al. 2022
198-1209C16H-1, 52	241.02	268.9	268.884	11575	Kim et al. 2022
198-1209C16H-1, 59	241.09	268.97	268.959	11363	Kim et al. 2022
198-1209C16H-1, 60	241.1	268.98	268.97	10966	Kim et al. 2022
198-1209C16H-1, 62	241.12	269	268.991	9925	Kim et al. 2022
198-1209C16H-1, 64	241.14	269.02	269.012	8361	Kim et al. 2022
198-1209C16H-1, 67	241.17	269.05	269.044	7626	Kim et al. 2022
198-1209C16H-1, 68	241.18	269.06	269.055	7098	Kim et al. 2022
198-1209C16H-1, 70	241.2	269.08	269.076	6369	Kim et al. 2022
198-1209C16H-1, 71	241.21	269.09	269.087	7481	Kim et al. 2022
198-1209C16H-1, 74	241.24	269.12	269.119	9774	Kim et al. 2022
198-1209C16H-1, 77	241.27	269.15	269.151	10757	Kim et al. 2022
198-1209C16H-1, 78	241.28	269.16	269.161	10835	Kim et al. 2022
198-1209C16H-1, 80	241.3	269.18	269.184	10644	Kim et al. 2022
198-1209C16H-1, 81	241.31	269.19	269.195	11185	Kim et al. 2022
198-1209C16H-1, 83	241.33	269.21	269.218	10546	Kim et al. 2022
198-1209C16H-1, 84	241.34	269.22	269.23	9653	Kim et al. 2022
198-1209C16H-1, 86	241.36	269.24	269.253	7765	Kim et al. 2022
198-1209C16H-1, 87	241.37	269.25	269.264	6661	Kim et al. 2022
198-1209C16H-1, 89	241.39	269.27	269.287	8878	Kim et al. 2022
198-1209C16H-1, 90	241.4	269.28	269.299	8153	Kim et al. 2022
198-1209C16H-1, 92	241.42	269.3	269.322	8952	Kim et al. 2022
198-1209C16H-1, 94	241.44	269.32	269.345	10843	Kim et al. 2022
198-1209C16H-1, 95	241.45	269.33	269.356	10590	Kim et al. 2022
198-1209C16H-1, 97	241.47	269.35	269.373	10378	Kim et al. 2022
198-1209C16H-1, 98	241.48	269.36	269.382	10242	Kim et al. 2022
198-1209C16H-1, 100	241.5	269.38	269.4	8641	Kim et al. 2022
198-1209C16H-1, 102	241.52	269.4	269.417	8105	Kim et al. 2022
198-1209C16H-1, 104	241.54	269.42	269.435	8831	Kim et al. 2022
198-1209C16H-1, 106	241.56	269.44	269.452	7640	Kim et al. 2022
198-1209C16H-1, 107	241.57	269.45	269.461	8426	Kim et al. 2022
198-1209C16H-1, 109	241.59	269.47	269.479	7372	Kim et al. 2022
198-1209C16H-1, 110	241.6	269.48	269.487	7627	Kim et al. 2022
198-1209C16H-1, 112	241.62	269.5	269.505	7375	Kim et al. 2022
198-1209C16H-1, 114	241.64	269.52	269.522	8554	Kim et al. 2022
198-1209C16H-1, 116	241.66	269.54	269.54	8431	Kim et al. 2022
198-1209C16H-1, 118	241.68	269.56	269.56	9143	Kim et al. 2022
198-1209C16H-1, 120	241.7	269.58	269.58	10331	Kim et al. 2022
198-1209C16H-1, 122	241.72	269.6	269.6	9993	Kim et al. 2022
198-1209C16H-1, 124	241.74	269.62	269.62	9836	Kim et al. 2022
198-1209C16H-1, 126	241.76	269.64	269.64	9940	Kim et al. 2022
198-1209C16H-1, 128	241.78	269.66	269.66	8763	Kim et al. 2022
198-1209C16H-1, 130	241.8	269.68	269.68	9084	Kim et al. 2022
198-1209C16H-1, 132	241.82	269.7	269.7	7735	Kim et al. 2022
198-1209C16H-1, 134	241.84	269.72	269.72	5185	Kim et al. 2022
198-1209C16H-1, 136	241.86	269.74	269.74	5750	Kim et al. 2022
198-1209C16H-1, 137	241.87	269.75	269.75	6260	Kim et al. 2022
198-1209C16H-1, 139	241.89	269.77	269.77	6721	Kim et al. 2022
198-1209C16H-1, 140	241.9	269.78	269.78	6999	Kim et al. 2022
198-1209C16H-1, 142	241.92	269.8	269.8	7812	Kim et al. 2022
198-1209C16H-1, 144	241.94	269.82	269.82	9128	Kim et al. 2022
198-1209C16H-1, 146	241.96	269.84	269.84	11645	Kim et al. 2022
198-1209C16H-1, 148	241.98	269.86	269.86	12165	Kim et al. 2022
198-1209C16H-2, 4	242.04	269.92	269.92	10558	Kim et al. 2022
198-1209C16H-2, 6	242.06	269.94	269.94	8848	Kim et al. 2022
198-1209C16H-2, 8	242.08	269.96	269.96	7695	Kim et al. 2022
198-1209C16H-2, 10	242.1	269.98	269.98	7161	Kim et al. 2022
198-1209C16H-2, 12	242.12	270	270	7223	Kim et al. 2022
198-1209C16H-2, 15	242.15	270.03	270.03	7432	Kim et al. 2022
198-1209C16H-2, 16	242.16	270.04	270.04	8322	Kim et al. 2022
198-1209C16H-2, 18	242.18	270.06	270.06	9146	Kim et al. 2022
198-1209C16H-2, 20	242.2	270.08	270.08	9133	Kim et al. 2022
198-1209C16H-2, 22	242.22	270.1	270.1	9405	Kim et al. 2022
198-1209C16H-2, 24	242.24	270.12	270.12	9392	Kim et al. 2022
198-1209C16H-2, 26	242.26	270.14	270.14	9294	Kim et al. 2022
198-1209C16H-2, 28	242.28	270.16	270.16	8987	Kim et al. 2022
198-1209C16H-2, 30	242.3	270.18	270.18	8240	Kim et al. 2022
198-1209C16H-2, 32	242.32	270.2	270.2	6784	Kim et al. 2022
198-1209C16H-2, 34	242.34	270.22	270.22	6458	Kim et al. 2022
198-1209C16H-2, 36	242.36	270.24	270.24	6456	Kim et al. 2022
198-1209C16H-2, 38	242.38	270.26	270.26	6249	Kim et al. 2022
198-1209C16H-2, 40	242.4	270.28	270.28	7336	Kim et al. 2022
198-1209C16H-2, 41	242.41	270.29	270.29	7279	Kim et al. 2022
198-1209C16H-2, 44	242.44	270.32	270.32	9037	Kim et al. 2022
198-1209C16H-2, 46	242.46	270.34	270.34	8867	Kim et al. 2022
198-1209C16H-2, 48	242.48	270.36	270.36	9443	Kim et al. 2022
198-1209C16H-2, 50	242.5	270.38	270.38	9703	Kim et al. 2022
198-1209C16H-2, 52	242.52	270.4	270.4	9619	Kim et al. 2022
198-1209C16H-2, 54	242.54	270.42	270.42	10333	Kim et al. 2022
198-1209C16H-2, 56	242.56	270.44	270.44	8539	Kim et al. 2022
198-1209C16H-2, 58	242.58	270.46	270.46	7290	Kim et al. 2022
198-1209C16H-2, 61	242.61	270.49	270.49	6740	Kim et al. 2022
198-1209C16H-2, 62	242.62	270.5	270.5	6638	Kim et al. 2022
198-1209C16H-2, 64	242.64	270.52	270.52	7261	Kim et al. 2022
198-1209C16H-2, 66	242.66	270.54	270.54	7950	Kim et al. 2022
198-1209C16H-2, 68	242.68	270.56	270.56	9004	Kim et al. 2022
198-1209C16H-2, 70	242.7	270.58	270.58	8568	Kim et al. 2022
198-1209C16H-2, 72	242.72	270.6	270.6	7406	Kim et al. 2022
198-1209C16H-2, 74	242.74	270.62	270.62	8951	Kim et al. 2022
198-1209C16H-2, 76	242.76	270.64	270.64	9398	Kim et al. 2022
198-1209C16H-2, 78	242.78	270.66	270.66	10154	Kim et al. 2022
198-1209C16H-2, 80	242.8	270.68	270.68	9741	Kim et al. 2022
198-1209C16H-2, 82	242.82	270.7	270.7	9240	Kim et al. 2022
198-1209C16H-2, 84	242.84	270.72	270.72	9461	Kim et al. 2022
198-1209C16H-2, 86	242.86	270.74	270.74	8264	Kim et al. 2022
198-1209C16H-2, 88	242.88	270.76	270.76	7892	Kim et al. 2022
198-1209C16H-2, 90	242.9	270.78	270.78	7178	Kim et al. 2022
198-1209C16H-2, 92	242.92	270.8	270.8	7623	Kim et al. 2022
198-1209C16H-2, 94	242.94	270.82	270.82	7160	Kim et al. 2022
198-1209C16H-2, 96	242.96	270.84	270.84	8438	Kim et al. 2022
198-1209C16H-2, 98	242.98	270.86	270.86	8498	Kim et al. 2022
198-1209C16H-2, 100	243	270.88	270.88	8441	Kim et al. 2022
198-1209C16H-2, 102	243.02	270.9	270.9	8915	Kim et al. 2022
198-1209C16H-2, 104	243.04	270.92	270.92	8547	Kim et al. 2022
198-1209C16H-2, 106	243.06	270.94	270.94	8428	Kim et al. 2022
198-1209C16H-2, 108	243.08	270.96	270.96	7498	Kim et al. 2022
198-1209C16H-2, 110	243.1	270.98	270.98	6395	Kim et al. 2022
198-1209C16H-2, 112	243.12	271	271	5629	Kim et al. 2022
198-1209C16H-2, 114	243.14	271.02	271.02	5895	Kim et al. 2022
198-1209C16H-2, 116	243.16	271.04	271.04	6712	Kim et al. 2022
198-1209C16H-2, 118	243.18	271.06	271.06	6659	Kim et al. 2022
198-1209C16H-2, 120	243.2	271.08	271.08	6574	Kim et al. 2022
198-1209C16H-2, 122	243.22	271.1	271.1	7689	Kim et al. 2022
198-1209C16H-2, 123	243.23	271.11	271.11	7954	Kim et al. 2022
198-1209C16H-2, 125	243.25	271.13	271.13	8732	Kim et al. 2022
198-1209C16H-2, 126	243.26	271.14	271.14	8365	Kim et al. 2022
198-1209C16H-2, 128	243.28	271.16	271.16	7719	Kim et al. 2022
198-1209C16H-2, 130	243.3	271.18	271.18	6585	Kim et al. 2022
198-1209C16H-2, 132	243.32	271.2	271.2	5848	Kim et al. 2022
198-1209C16H-2, 134	243.34	271.22	271.22	4462	Kim et al. 2022
198-1209C16H-2, 136	243.36	271.24	271.24	5444	Kim et al. 2022
198-1209C16H-2, 138	243.38	271.26	271.26	5950	Kim et al. 2022
198-1209C16H-2, 140	243.4	271.28	271.28	6631	Kim et al. 2022
198-1209C16H-2, 142	243.42	271.3	271.3	7652	Kim et al. 2022
198-1209C16H-2, 144	243.44	271.32	271.32	8252	Kim et al. 2022
198-1209C16H-2, 146	243.46	271.34	271.34	8627	Kim et al. 2022
198-1209C16H-2, 148	243.48	271.36	271.36	8111	Kim et al. 2022
198-1209C16H-3, 4	243.54	271.42	271.42	6854	Kim et al. 2022
198-1209C16H-3, 6	243.56	271.44	271.44	5928	Kim et al. 2022
198-1209C16H-3, 8	243.58	271.46	271.46	4963	Kim et al. 2022
198-1209C16H-3, 10	243.6	271.48	271.48	6018	Kim et al. 2022
198-1209C16H-3, 12	243.62	271.5	271.5	6242	Kim et al. 2022
198-1209C16H-3, 13	243.63	271.51	271.51	6536	Kim et al. 2022
198-1209C16H-3, 16	243.66	271.54	271.54	7569	Kim et al. 2022
198-1209C16H-3, 18	243.68	271.56	271.56	8006	Kim et al. 2022
198-1209C16H-3, 20	243.7	271.58	271.58	7934	Kim et al. 2022
198-1209C16H-3, 22	243.72	271.6	271.6	8071	Kim et al. 2022
198-1209C16H-3, 25	243.75	271.63	271.63	7037	Kim et al. 2022
198-1209C16H-3, 26	243.76	271.64	271.64	7306	Kim et al. 2022
198-1209C16H-3, 28	243.78	271.66	271.66	5928	Kim et al. 2022
198-1209C16H-3, 30	243.8	271.68	271.68	5990	Kim et al. 2022
198-1209C16H-3, 32	243.82	271.7	271.7	5495	Kim et al. 2022
198-1209C16H-3, 34	243.84	271.72	271.72	5446	Kim et al. 2022
198-1209C16H-3, 36	243.86	271.74	271.74	6828	Kim et al. 2022
198-1209C16H-3, 38	243.88	271.76	271.76	6872	Kim et al. 2022
198-1209C16H-3, 40	243.9	271.78	271.78	7535	Kim et al. 2022
198-1209C16H-3, 43	243.93	271.81	271.81	7380	Kim et al. 2022
198-1209C16H-3, 44	243.94	271.82	271.82	7786	Kim et al. 2022
198-1209C16H-3, 46	243.96	271.84	271.84	8082	Kim et al. 2022
198-1209C16H-3, 47	243.97	271.85	271.85	7818	Kim et al. 2022
198-1209C16H-3, 50	244	271.88	271.88	7378	Kim et al. 2022
198-1209C16H-3, 52	244.02	271.9	271.9	6464	Kim et al. 2022
198-1209C16H-3, 54	244.04	271.92	271.92	6195	Kim et al. 2022
198-1209C16H-3, 56	244.06	271.94	271.94	6405	Kim et al. 2022
198-1209C16H-3, 58	244.08	271.96	271.96	6297	Kim et al. 2022
198-1209C16H-3, 60	244.1	271.98	271.98	6521	Kim et al. 2022
198-1209C16H-3, 62	244.12	272	272	8222	Kim et al. 2022
198-1209C16H-3, 64	244.14	272.02	272.02	7811	Kim et al. 2022
198-1209C16H-3, 66	244.16	272.04	272.04	7276	Kim et al. 2022
198-1209C16H-3, 68	244.18	272.06	272.06	6405	Kim et al. 2022
198-1209C16H-3, 70	244.2	272.08	272.08	6007	Kim et al. 2022
198-1209C16H-3, 72	244.22	272.1	272.1	5370	Kim et al. 2022
198-1209C16H-3, 74	244.24	272.12	272.12	5029	Kim et al. 2022
198-1209C16H-3, 76	244.26	272.14	272.14	5768	Kim et al. 2022
198-1209C16H-3, 78	244.28	272.16	272.16	6482	Kim et al. 2022
198-1209C16H-3, 80	244.3	272.18	272.18	6942	Kim et al. 2022
198-1209C16H-3, 82	244.32	272.2	272.2	6801	Kim et al. 2022
198-1209C16H-3, 84	244.34	272.22	272.22	7068	Kim et al. 2022
198-1209C16H-3, 86	244.36	272.24	272.24	6916	Kim et al. 2022
198-1209C16H-3, 88	244.38	272.26	272.26	7260	Kim et al. 2022
198-1209C16H-3, 90	244.4	272.28	272.28	6916	Kim et al. 2022
198-1209C16H-3, 92	244.42	272.3	272.3	6827	Kim et al. 2022
198-1209C16H-3, 94	244.44	272.32	272.32	6222	Kim et al. 2022
198-1209C16H-3, 96	244.46	272.34	272.34	6809	Kim et al. 2022
198-1209C16H-3, 98	244.48	272.36	272.36	6736	Kim et al. 2022
198-1209C16H-3, 99	244.49	272.37	272.37	7131	Kim et al. 2022
198-1209C16H-3, 101	244.51	272.39	272.39	6810	Kim et al. 2022
198-1209C16H-3, 102	244.52	272.4	272.4	6838	Kim et al. 2022
198-1209C16H-3, 104	244.54	272.42	272.42	7835	Kim et al. 2022
198-1209C16H-3, 106	244.56	272.44	272.44	8452	Kim et al. 2022
198-1209C16H-3, 108	244.58	272.46	272.46	8911	Kim et al. 2022
198-1209C16H-3, 110	244.6	272.48	272.48	7989	Kim et al. 2022
198-1209C16H-3, 112	244.62	272.5	272.5	7631	Kim et al. 2022
198-1209C16H-3, 114	244.64	272.52	272.52	7690	Kim et al. 2022
198-1209C16H-3, 116	244.66	272.54	272.54	7402	Kim et al. 2022
198-1209C16H-3, 118	244.68	272.56	272.56	7306	Kim et al. 2022
198-1209C16H-3, 119	244.69	272.57	272.57	7108	Kim et al. 2022
198-1209C16H-3, 122	244.72	272.6	272.6	7079	Kim et al. 2022
198-1209C16H-3, 124	244.74	272.62	272.62	7245	Kim et al. 2022
198-1209C16H-3, 126	244.76	272.64	272.64	7316	Kim et al. 2022
198-1209C16H-3, 128	244.78	272.66	272.66	6526	Kim et al. 2022
198-1209C16H-3, 130	244.8	272.68	272.68	5774	Kim et al. 2022
198-1209C16H-3, 132	244.82	272.7	272.7	6586	Kim et al. 2022
198-1209C16H-3, 134	244.84	272.72	272.72	7602	Kim et al. 2022
198-1209C16H-3, 136	244.86	272.74	272.74	8185	Kim et al. 2022
198-1209C16H-3, 138	244.88	272.76	272.76	8278	Kim et al. 2022
198-1209C16H-3, 139	244.89	272.77	272.77	8600	Kim et al. 2022
198-1209C16H-3, 142	244.92	272.8	272.8	8902	Kim et al. 2022
198-1209C16H-3, 144	244.94	272.82	272.82	8389	Kim et al. 2022
198-1209C16H-3, 146	244.96	272.84	272.84	8134	Kim et al. 2022
198-1209C16H-3, 148	244.98	272.86	272.86	6394	Kim et al. 2022
198-1209C16H-3, 149	244.99	272.87	272.87	7883	Kim et al. 2022
198-1209C16H-4, 2	245.02	272.9	272.9	4739	Kim et al. 2022
198-1209C16H-4, 4	245.04	272.92	272.92	5028	Kim et al. 2022
198-1209C16H-4, 6	245.06	272.94	272.94	7910	Kim et al. 2022
198-1209C16H-4, 8	245.08	272.96	272.96	8277	Kim et al. 2022
198-1209C16H-4, 10	245.1	272.98	272.98	8180	Kim et al. 2022
198-1209C16H-4, 12	245.12	273	273	7732	Kim et al. 2022
198-1209C16H-4, 13	245.13	273.01	273.01	7133	Kim et al. 2022
198-1209C16H-4, 16	245.16	273.04	273.04	5849	Kim et al. 2022
198-1209C16H-4, 18	245.18	273.06	273.06	6160	Kim et al. 2022
198-1209C16H-4, 20	245.2	273.08	273.08	5926	Kim et al. 2022
198-1209C16H-4, 22	245.22	273.1	273.1	6403	Kim et al. 2022
198-1209C16H-4, 24	245.24	273.12	273.12	6791	Kim et al. 2022
198-1209C16H-4, 26	245.26	273.14	273.14	8083	Kim et al. 2022
198-1209C16H-4, 28	245.28	273.16	273.16	8808	Kim et al. 2022
198-1209C16H-4, 30	245.3	273.18	273.18	9883	Kim et al. 2022
198-1209C16H-4, 32	245.32	273.2	273.199	9405	Kim et al. 2022
198-1209C16H-4, 34	245.34	273.22	273.217	9245	Kim et al. 2022
198-1209C16H-4, 36	245.36	273.24	273.236	7465	Kim et al. 2022
198-1209C16H-4, 38	245.38	273.26	273.255	7009	Kim et al. 2022
198-1209C16H-4, 40	245.4	273.28	273.274	5972	Kim et al. 2022
198-1209C16H-4, 42	245.42	273.3	273.293	5549	Kim et al. 2022
198-1209C16H-4, 44	245.44	273.32	273.311	5826	Kim et al. 2022
198-1209C16H-4, 46	245.46	273.34	273.33	5824	Kim et al. 2022
198-1209C16H-4, 48	245.48	273.36	273.349	6078	Kim et al. 2022
198-1209C16H-4, 50	245.5	273.38	273.368	7244	Kim et al. 2022
198-1209C16H-4, 51	245.51	273.39	273.377	8035	Kim et al. 2022
198-1209C16H-4, 54	245.54	273.42	273.405	7762	Kim et al. 2022
198-1209C16H-4, 56	245.56	273.44	273.424	8156	Kim et al. 2022
198-1209C16H-4, 58	245.58	273.46	273.443	7044	Kim et al. 2022
198-1209C16H-4, 60	245.6	273.48	273.461	7078	Kim et al. 2022
198-1209C16H-4, 62	245.62	273.5	273.48	7001	Kim et al. 2022
198-1209C16H-4, 63	245.63	273.51	273.489	6940	Kim et al. 2022
198-1209C16H-4, 66	245.66	273.54	273.518	5736	Kim et al. 2022
198-1209C16H-4, 68	245.68	273.56	273.536	6024	Kim et al. 2022
198-1209C16H-4, 70	245.7	273.58	273.555	5649	Kim et al. 2022
198-1209C16H-4, 71	245.71	273.59	273.564	5351	Kim et al. 2022
198-1209C16H-4, 74	245.74	273.62	273.593	6367	Kim et al. 2022
198-1209C16H-4, 76	245.76	273.64	273.611	5895	Kim et al. 2022
198-1209C16H-4, 78	245.78	273.66	273.63	6459	Kim et al. 2022
198-1209C16H-4, 80	245.8	273.68	273.649	6302	Kim et al. 2022
198-1209C16H-4, 82	245.82	273.7	273.668	7332	Kim et al. 2022
198-1209C16H-4, 84	245.84	273.72	273.686	8423	Kim et al. 2022
198-1209C16H-4, 86	245.86	273.74	273.705	8440	Kim et al. 2022
198-1209C16H-4, 88	245.88	273.76	273.724	8091	Kim et al. 2022
198-1209C16H-4, 89	245.89	273.77	273.733	7684	Kim et al. 2022
198-1209C16H-4, 92	245.92	273.8	273.756	7858	Kim et al. 2022
198-1209C16H-4, 95	245.95	273.83	273.779	7621	Kim et al. 2022
198-1209C16H-4, 96	245.96	273.84	273.786	8055	Kim et al. 2022
198-1209C16H-4, 98	245.98	273.86	273.802	7347	Kim et al. 2022
198-1209C16H-4, 99	245.99	273.87	273.809	6741	Kim et al. 2022
198-1209C16H-4, 101	246.01	273.89	273.824	6407	Kim et al. 2022
198-1209C16H-4, 104	246.04	273.92	273.847	5572	Kim et al. 2022
198-1209C16H-4, 106	246.06	273.94	273.862	4866	Kim et al. 2022
198-1209C16H-4, 108	246.08	273.96	273.878	5339	Kim et al. 2022
198-1209C16H-4, 110	246.1	273.98	273.893	4455	Kim et al. 2022
198-1209C16H-4, 113	246.13	274.01	273.916	4645	Kim et al. 2022
198-1209C16H-4, 114	246.14	274.02	273.923	5120	Kim et al. 2022
198-1209C16H-4, 116	246.16	274.04	273.938	5437	Kim et al. 2022
198-1209C16H-4, 118	246.18	274.06	273.954	5761	Kim et al. 2022
198-1209C16H-4, 120	246.2	274.08	273.969	6124	Kim et al. 2022
198-1209C16H-4, 122	246.22	274.1	273.984	7053	Kim et al. 2022
198-1209C16H-4, 124	246.24	274.12	273.999	7232	Kim et al. 2022
198-1209C16H-4, 126	246.26	274.14	274.014	8116	Kim et al. 2022
198-1209C16H-4, 128	246.28	274.16	274.029	8007	Kim et al. 2022
198-1209C16H-4, 130	246.3	274.18	274.045	8227	Kim et al. 2022
198-1209C16H-4, 132	246.32	274.2	274.06	8784	Kim et al. 2022
198-1209C16H-4, 134	246.34	274.22	274.08	8183	Kim et al. 2022
198-1209C16H-4, 136	246.36	274.24	274.102	7356	Kim et al. 2022
198-1209C16H-4, 138	246.38	274.26	274.123	8091	Kim et al. 2022
198-1209C16H-4, 140.5	246.405	274.285	274.15	6529	Kim et al. 2022
[truncated: 69 more rows]

## Sheet: XRF1209_splice
Sample_ID	depth mbsf	depth rmcd	CycleCountAge	age_tuned	BaArea (total counts)	Source
198-1209B25H-5, 1	229.61	255.84	64.5328	64.6074	15968	Hull and Norris 2011
198-1209B25H-5, 2	229.62	255.85	64.5358	64.6108	15291	Hull and Norris 2011
198-1209B25H-5, 3	229.63	255.86	64.5388	64.6143	12896	Hull and Norris 2011
198-1209B25H-5, 4	229.64	255.87	64.5418	64.6177	15050	Hull and Norris 2011
198-1209B25H-5, 5	229.65	255.88	64.5448	64.6212	15224	Hull and Norris 2011
198-1209B25H-5, 6	229.66	255.89	64.5478	64.6246	14856	Hull and Norris 2011
198-1209B25H-5, 7	229.67	255.9	64.5507	64.6281	11208	Hull and Norris 2011
198-1209B25H-5, 8	229.68	255.91	64.5537	64.6315	12505	Hull and Norris 2011
198-1209B25H-5, 9	229.69	255.92	64.5567	64.635	13418	Hull and Norris 2011
198-1209B25H-5, 10	229.7	255.93	64.5597	64.6371	13253	Hull and Norris 2011
198-1209B25H-5, 11	229.71	255.94	64.5627	64.6392	13443	Hull and Norris 2011
198-1209B25H-5, 12	229.72	255.95	64.5657	64.6412	14231	Hull and Norris 2011
198-1209B25H-5, 13	229.73	255.96	64.5687	64.6433	14757	Hull and Norris 2011
198-1209B25H-5, 14	229.74	255.97	64.5717	64.6454	13226	Hull and Norris 2011
198-1209B25H-5, 15	229.75	255.98	64.5747	64.6475	14625	Hull and Norris 2011
198-1209B25H-5, 16	229.76	255.99	64.5777	64.6496	14374	Hull and Norris 2011
198-1209B25H-5, 17	229.77	256	64.5807	64.6517	13783	Hull and Norris 2011
198-1209B25H-5, 18	229.78	256.01	64.5836	64.6538	12925	Hull and Norris 2011
198-1209B25H-5, 19	229.79	256.02	64.5866	64.6558	11736	Hull and Norris 2011
198-1209B25H-5, 20	229.8	256.03	64.5896	64.6579	11312	Hull and Norris 2011
198-1209B25H-5, 21	229.81	256.04	64.5926	64.66	17497	Hull and Norris 2011
198-1209B25H-5, 22	229.82	256.05	64.5956	64.6621	9672	Hull and Norris 2011
198-1209B25H-5, 23	229.83	256.06	64.5986	64.6642	9085	Hull and Norris 2011
198-1209B25H-5, 24	229.84	256.07	64.6016	64.6663	9684	Hull and Norris 2011
198-1209B25H-5, 25	229.85	256.08	64.6046	64.6683	9833	Hull and Norris 2011
198-1209B25H-5, 26	229.86	256.09	64.6076	64.6704	10354	Hull and Norris 2011
198-1209B25H-5, 27	229.87	256.1	64.6106	64.6725	10592	Hull and Norris 2011
198-1209B25H-5, 28	229.88	256.11	64.6136	64.6746	8852	Hull and Norris 2011
198-1209B25H-5, 29	229.89	256.12	64.6165	64.6767	9963	Hull and Norris 2011
198-1209B25H-5, 30	229.9	256.13	64.6195	64.6788	10492	Hull and Norris 2011
198-1209B25H-5, 31	229.91	256.14	64.6225	64.6808	10372	Hull and Norris 2011
198-1209B25H-5, 32	229.92	256.15	64.6255	64.6829	10918	Hull and Norris 2011
198-1209B25H-5, 33	229.93	256.16	64.6285	64.685	11288	Hull and Norris 2011
198-1209B25H-5, 34	229.94	256.17	64.6315	64.6871	10483	Hull and Norris 2011
198-1209B25H-5, 35	229.95	256.18	64.6345	64.6892	9450	Hull and Norris 2011
198-1209B25H-5, 36	229.96	256.19	64.6375	64.6913	10898	Hull and Norris 2011
198-1209B25H-5, 37	229.97	256.2	64.6405	64.6933	9449	Hull and Norris 2011
198-1209B25H-5, 38	229.98	256.21	64.6435	64.6954	9965	Hull and Norris 2011
198-1209B25H-5, 39	229.99	256.22	64.6465	64.6975	9981	Hull and Norris 2011
198-1209B25H-5, 40	230	256.23	64.6494	64.6996	12097	Hull and Norris 2011
198-1209B25H-5, 41	230.01	256.24	64.6524	64.7017	10984	Hull and Norris 2011
198-1209B25H-5, 42	230.02	256.25	64.6554	64.7037	9841	Hull and Norris 2011
198-1209B25H-5, 43	230.03	256.26	64.6584	64.7058	9767	Hull and Norris 2011
198-1209B25H-5, 44	230.04	256.27	64.6614	64.7079	8666	Hull and Norris 2011
198-1209B25H-5, 45	230.05	256.28	64.6644	64.71	9558	Hull and Norris 2011
198-1209B25H-5, 46	230.06	256.29	64.6674	64.7121	9861	Hull and Norris 2011
198-1209B25H-5, 47	230.07	256.3	64.6704	64.7142	9917	Hull and Norris 2011
198-1209B25H-5, 48	230.08	256.31	64.6734	64.7163	11102	Hull and Norris 2011
198-1209B25H-5, 49	230.09	256.32	64.6764	64.7183	13091	Hull and Norris 2011
198-1209B25H-5, 50	230.1	256.33	64.6794	64.7204	13027	Hull and Norris 2011
198-1209B25H-5, 51	230.11	256.34	64.6823	64.7225	13455	Hull and Norris 2011
198-1209B25H-5, 52	230.12	256.35	64.6853	64.7246	14319	Hull and Norris 2011
198-1209B25H-5, 53	230.13	256.36	64.6883	64.7267	13206	Hull and Norris 2011
198-1209B25H-5, 54	230.14	256.37	64.6913	64.7288	13050	Hull and Norris 2011
198-1209B25H-5, 55	230.15	256.38	64.6943	64.7308	12671	Hull and Norris 2011
198-1209B25H-5, 56	230.16	256.39	64.6973	64.7329	11174	Hull and Norris 2011
198-1209B25H-5, 57	230.17	256.4	64.7003	64.735	10857	Hull and Norris 2011
198-1209B25H-5, 58	230.18	256.41	64.7033	64.7372	9959	Hull and Norris 2011
198-1209B25H-5, 59	230.19	256.42	64.7063	64.7394	8341	Hull and Norris 2011
198-1209B25H-5, 60	230.2	256.43	64.7093	64.7416	9032	Hull and Norris 2011
198-1209B25H-5, 61	230.21	256.44	64.7123	64.7438	9834	Hull and Norris 2011
198-1209B25H-5, 62	230.22	256.45	64.7152	64.746	10642	Hull and Norris 2011
198-1209B25H-5, 63	230.23	256.46	64.7182	64.7482	10980	Hull and Norris 2011
198-1209B25H-5, 64	230.24	256.47	64.7212	64.7504	11086	Hull and Norris 2011
198-1209B25H-5, 65	230.25	256.48	64.7242	64.7526	10224	Hull and Norris 2011
198-1209B25H-5, 66	230.26	256.49	64.7272	64.7548	10094	Hull and Norris 2011
198-1209B25H-5, 67	230.27	256.5	64.7302	64.757	9596	Hull and Norris 2011
198-1209B25H-5, 68	230.28	256.51	64.7332	64.7593	9756	Hull and Norris 2011
198-1209B25H-5, 69	230.29	256.52	64.7362	64.7615	10575	Hull and Norris 2011
198-1209B25H-5, 70	230.3	256.53	64.7392	64.7637	10956	Hull and Norris 2011
198-1209B25H-5, 71	230.31	256.54	64.7422	64.7659	10155	Hull and Norris 2011
198-1209B25H-5, 72	230.32	256.55	64.7452	64.7681	10673	Hull and Norris 2011
198-1209B25H-5, 73	230.33	256.56	64.7481	64.7703	9983	Hull and Norris 2011
198-1209B25H-5, 75	230.35	256.58	64.7541	64.7747	10193	Hull and Norris 2011
198-1209B25H-5, 76	230.36	256.59	64.7571	64.7769	10320	Hull and Norris 2011
198-1209B25H-5, 77	230.37	256.6	64.7601	64.7791	9526	Hull and Norris 2011
198-1209B25H-5, 78	230.38	256.61	64.7631	64.7813	9218	Hull and Norris 2011
198-1209B25H-5, 79	230.39	256.62	64.7661	64.7835	7922	Hull and Norris 2011
198-1209B25H-5, 80	230.4	256.63	64.7691	64.7857	6110	Hull and Norris 2011
198-1209B25H-5, 81	230.41	256.64	64.7721	64.7879	6602	Hull and Norris 2011
198-1209B25H-5, 82	230.42	256.65	64.7751	64.7901	8790	Hull and Norris 2011
198-1209B25H-5, 83	230.43	256.66	64.778	64.7923	8007	Hull and Norris 2011
198-1209B25H-5, 84	230.44	256.67	64.781	64.7945	8017	Hull and Norris 2011
198-1209B25H-5, 85	230.45	256.68	64.784	64.7967	8059	Hull and Norris 2011
198-1209B25H-5, 86	230.46	256.69	64.787	64.7989	8033	Hull and Norris 2011
198-1209B25H-5, 87	230.47	256.7	64.79	64.8011	7710	Hull and Norris 2011
198-1209B25H-5, 88	230.48	256.71	64.793	64.8033	7939	Hull and Norris 2011
198-1209B25H-5, 89	230.49	256.72	64.796	64.8055	7105	Hull and Norris 2011
198-1209B25H-5, 90	230.5	256.73	64.799	64.8078	6974	Hull and Norris 2011
198-1209B25H-5, 91	230.51	256.74	64.802	64.81	7706	Hull and Norris 2011
198-1209B25H-5, 92	230.52	256.75	64.805	64.8122	8773	Hull and Norris 2011
198-1209B25H-5, 93	230.53	256.76	64.808	64.8144	9686	Hull and Norris 2011
198-1209B25H-5, 94	230.54	256.77	64.8109	64.8166	8819	Hull and Norris 2011
198-1209B25H-5, 95	230.55	256.78	64.8139	64.8188	9572	Hull and Norris 2011
198-1209B25H-5, 96	230.56	256.79	64.8169	64.821	10371	Hull and Norris 2011
198-1209B25H-5, 97	230.57	256.8	64.8199	64.8232	11836	Hull and Norris 2011
198-1209B25H-5, 98	230.58	256.81	64.8229	64.8254	11881	Hull and Norris 2011
198-1209B25H-5, 99	230.59	256.82	64.8259	64.8276	18600	Hull and Norris 2011
198-1209B25H-5, 100	230.6	256.83	64.8289	64.8298	17321	Hull and Norris 2011
198-1209B25H-5, 101	230.61	256.84	64.8319	64.832	18652	Hull and Norris 2011
198-1209B25H-5, 102	230.62	256.85	64.8351	64.8359	15540	Hull and Norris 2011
198-1209B25H-5, 103	230.63	256.86	64.8388	64.8397	21397	Hull and Norris 2011
198-1209B25H-5, 104	230.64	256.87	64.8425	64.8435	25721	Hull and Norris 2011
198-1209B25H-5, 105	230.65	256.88	64.8462	64.8474	17153	Hull and Norris 2011
198-1209B25H-5, 106	230.66	256.89	64.8499	64.8512	15767	Hull and Norris 2011
198-1209B25H-5, 107	230.67	256.9	64.8536	64.8551	15683	Hull and Norris 2011
198-1209B25H-5, 108	230.68	256.91	64.8574	64.8589	19343	Hull and Norris 2011
198-1209B25H-5, 109	230.69	256.92	64.8611	64.8628	18490	Hull and Norris 2011
198-1209B25H-5, 110	230.7	256.93	64.8648	64.8666	15921	Hull and Norris 2011
198-1209B25H-5, 111	230.71	256.94	64.8685	64.8705	14765	Hull and Norris 2011
198-1209B25H-5, 112	230.72	256.95	64.8722	64.8743	14806	Hull and Norris 2011
198-1209B25H-5, 113	230.73	256.96	64.8759	64.8782	12532	Hull and Norris 2011
198-1209B25H-5, 114	230.74	256.97	64.8796	64.882	13137	Hull and Norris 2011
198-1209B25H-5, 115	230.75	256.98	64.8834	64.8858	12050	Hull and Norris 2011
198-1209B25H-5, 116	230.76	256.99	64.8871	64.8897	12852	Hull and Norris 2011
198-1209B25H-5, 117	230.77	257	64.8908	64.8935	13848	Hull and Norris 2011
198-1209B25H-5, 118	230.78	257.01	64.8945	64.8974	15306	Hull and Norris 2011
198-1209B25H-5, 119	230.79	257.02	64.8982	64.9012	15373	Hull and Norris 2011
198-1209B25H-5, 120	230.8	257.03	64.9019	64.9051	16168	Hull and Norris 2011
198-1209B25H-5, 121	230.81	257.04	64.9056	64.9089	22049	Hull and Norris 2011
198-1209B25H-5, 122	230.82	257.05	64.9094	64.9128	21466	Hull and Norris 2011
198-1209B25H-5, 123	230.83	257.06	64.9131	64.9166	22752	Hull and Norris 2011
198-1209B25H-5, 124	230.84	257.07	64.9168	64.9205	22773	Hull and Norris 2011
198-1209B25H-5, 125	230.85	257.08	64.9205	64.9243	20461	Hull and Norris 2011
198-1209B25H-5, 126	230.86	257.09	64.9242	64.9282	16409	Hull and Norris 2011
198-1209B25H-5, 127	230.87	257.1	64.9279	64.932	11560	Hull and Norris 2011
198-1209B25H-5, 128	230.88	257.11	64.9316	64.9343	12860	Hull and Norris 2011
198-1209B25H-5, 129	230.89	257.12	64.9353	64.9367	18148	Hull and Norris 2011
198-1209B25H-5, 130	230.9	257.13	64.9391	64.939	15117	Hull and Norris 2011
198-1209B25H-5, 131	230.91	257.14	64.9425	64.9414	12987	Hull and Norris 2011
198-1209B25H-5, 132	230.92	257.15	64.9448	64.9437	15105	Hull and Norris 2011
198-1209B25H-5, 133	230.93	257.16	64.9471	64.946	11155	Hull and Norris 2011
198-1209B25H-5, 134	230.94	257.17	64.9494	64.9484	11631	Hull and Norris 2011
198-1209B25H-5, 135	230.95	257.18	64.9517	64.9507	9071	Hull and Norris 2011
198-1209B25H-5, 136	230.96	257.19	64.954	64.9531	6599	Hull and Norris 2011
198-1209B25H-5, 137	230.97	257.2	64.9562	64.9554	8158	Hull and Norris 2011
198-1209B25H-5, 138	230.98	257.21	64.9585	64.9577	8643	Hull and Norris 2011
198-1209B25H-5, 139	230.99	257.22	64.9608	64.9601	9571	Hull and Norris 2011
198-1209B25H-5, 140	231	257.23	64.9631	64.9624	8446	Hull and Norris 2011
198-1209B25H-5, 141	231.01	257.24	64.9654	64.9648	5970	Hull and Norris 2011
198-1209B25H-5, 142	231.02	257.25	64.9677	64.9671	8874	Hull and Norris 2011
198-1209B25H-5, 143	231.03	257.26	64.97	64.9695	9622	Hull and Norris 2011
198-1209B25H-5, 144	231.04	257.27	64.9723	64.9718	10860	Hull and Norris 2011
198-1209B25H-5, 145	231.05	257.28	64.9746	64.9741	11381	Hull and Norris 2011
198-1209B25H-5, 146	231.06	257.29	64.9769	64.9765	11557	Hull and Norris 2011
198-1209B25H-5, 147	231.07	257.3	64.9792	64.9788	10286	Hull and Norris 2011
198-1209B25H-6, 1	231.11	257.34	64.9884	64.9882	10679	Hull and Norris 2011
198-1209B25H-6, 2	231.12	257.35	64.9907	64.9905	9387	Hull and Norris 2011
198-1209B25H-6, 3	231.13	257.36	64.993	64.9929	8776	Hull and Norris 2011
198-1209B25H-6, 4	231.14	257.37	64.9953	64.9952	7748	Hull and Norris 2011
198-1209B25H-6, 5	231.15	257.38	64.9976	64.9975	6513	Hull and Norris 2011
198-1209B25H-6, 6	231.16	257.39	64.9999	64.9999	7282	Hull and Norris 2011
198-1209B25H-6, 7	231.17	257.4	65.0021	65.0022	7239	Hull and Norris 2011
198-1209B25H-6, 8	231.18	257.41	65.0044	65.0046	6616	Hull and Norris 2011
198-1209B25H-6, 9	231.19	257.42	65.0067	65.0069	6053	Hull and Norris 2011
198-1209B25H-6, 10	231.2	257.43	65.009	65.0092	5709	Hull and Norris 2011
198-1209B25H-6, 11	231.21	257.44	65.0113	65.0116	5428	Hull and Norris 2011
198-1209B25H-6, 12	231.22	257.45	65.0136	65.0139	5590	Hull and Norris 2011
198-1209B25H-6, 14	231.24	257.47	65.0182	65.0186	6314	Hull and Norris 2011
198-1209B25H-6, 15	231.25	257.48	65.0205	65.021	7945	Hull and Norris 2011
198-1209B25H-6, 16	231.26	257.49	65.0228	65.0233	8735	Hull and Norris 2011
198-1209B25H-6, 17	231.27	257.5	65.0251	65.0256	9071	Hull and Norris 2011
198-1209B25H-6, 18	231.28	257.51	65.0274	65.028	9833	Hull and Norris 2011
198-1209B25H-6, 19	231.29	257.52	65.0297	65.0303	10825	Hull and Norris 2011
198-1209B25H-6, 20	231.3	257.53	65.032	65.0327	11628	Hull and Norris 2011
198-1209B25H-6, 21	231.31	257.54	65.0343	65.035	11254	Hull and Norris 2011
198-1209B25H-6, 22	231.32	257.55	65.0361	65.0365	9227	Hull and Norris 2011
198-1209B25H-6, 23	231.33	257.56	65.0376	65.038	8291	Hull and Norris 2011
198-1209B25H-6, 24	231.34	257.57	65.0391	65.0395	9494	Hull and Norris 2011
198-1209B25H-6, 25	231.35	257.58	65.0406	65.0411	9969	Hull and Norris 2011
198-1209B25H-6, 26	231.36	257.59	65.0422	65.0426	8967	Hull and Norris 2011
198-1209B25H-6, 27	231.37	257.6	65.0437	65.0441	9500	Hull and Norris 2011
198-1209B25H-6, 28	231.38	257.61	65.0452	65.0456	9871	Hull and Norris 2011
198-1209B25H-6, 29	231.39	257.62	65.0468	65.0471	9585	Hull and Norris 2011
198-1209B25H-6, 30	231.4	257.63	65.0483	65.0486	10116	Hull and Norris 2011
198-1209B25H-6, 31	231.41	257.64	65.0498	65.0502	9069	Hull and Norris 2011
198-1209B25H-6, 32	231.42	257.65	65.0514	65.0517	9738	Hull and Norris 2011
198-1209B25H-6, 33	231.43	257.66	65.0529	65.0532	9863	Hull and Norris 2011
198-1209B25H-6, 34	231.44	257.67	65.0544	65.0547	9216	Hull and Norris 2011
198-1209B25H-6, 35	231.45	257.68	65.0559	65.0562	9824	Hull and Norris 2011
198-1209B25H-6, 36	231.46	257.69	65.0575	65.0577	8825	Hull and Norris 2011
198-1209B25H-6, 37	231.47	257.7	65.059	65.0593	9391	Hull and Norris 2011
198-1209B25H-6, 38	231.48	257.71	65.0605	65.0608	8900	Hull and Norris 2011
198-1209B25H-6, 39	231.49	257.72	65.0621	65.0623	7681	Hull and Norris 2011
198-1209B25H-6, 40	231.5	257.73	65.0636	65.0638	7441	Hull and Norris 2011
198-1209B25H-6, 41	231.51	257.74	65.0651	65.0653	6866	Hull and Norris 2011
198-1209B25H-6, 42	231.52	257.75	65.0667	65.0668	7969	Hull and Norris 2011
198-1209B25H-6, 43	231.53	257.76	65.0682	65.0683	6854	Hull and Norris 2011
198-1209B25H-6, 44	231.54	257.77	65.0697	65.0699	6393	Hull and Norris 2011
198-1209B25H-6, 45	231.55	257.78	65.0713	65.0714	6537	Hull and Norris 2011
198-1209B25H-6, 46	231.56	257.79	65.0728	65.0729	6166	Hull and Norris 2011
198-1209B25H-6, 47	231.57	257.8	65.0743	65.0744	6600	Hull and Norris 2011
198-1209B25H-6, 48	231.58	257.81	65.0758	65.0759	6766	Hull and Norris 2011
198-1209B25H-6, 49	231.59	257.82	65.0774	65.0774	6904	Hull and Norris 2011
198-1209B25H-6, 50	231.6	257.83	65.0789	65.079	7117	Hull and Norris 2011
198-1209B25H-6, 51	231.61	257.84	65.0804	65.0805	7564	Hull and Norris 2011
198-1209B25H-6, 52	231.62	257.85	65.082	65.082	7485	Hull and Norris 2011
198-1209B25H-6, 53	231.63	257.86	65.0835	65.0835	7724	Hull and Norris 2011
198-1209B25H-6, 54	231.64	257.87	65.085	65.085	8068	Hull and Norris 2011
198-1209B25H-6, 55	231.65	257.88	65.0866	65.0865	8944	Hull and Norris 2011
198-1209B25H-6, 56	231.66	257.89	65.0881	65.088	8419	Hull and Norris 2011
198-1209B25H-6, 57	231.67	257.9	65.0896	65.0896	8097	Hull and Norris 2011
198-1209B25H-6, 58	231.68	257.91	65.0912	65.0911	7454	Hull and Norris 2011
198-1209B25H-6, 59	231.69	257.92	65.0927	65.0926	6474	Hull and Norris 2011
198-1209B25H-6, 60	231.7	257.93	65.0942	65.0941	6898	Hull and Norris 2011
198-1209B25H-6, 61	231.71	257.94	65.0957	65.0956	7197	Hull and Norris 2011
198-1209B25H-6, 62	231.72	257.95	65.0973	65.0971	7225	Hull and Norris 2011
198-1209B25H-6, 63	231.73	257.96	65.0988	65.0987	7577	Hull and Norris 2011
198-1209B25H-6, 64	231.74	257.97	65.1003	65.1002	7271	Hull and Norris 2011
198-1209B25H-6, 65	231.75	257.98	65.1019	65.1017	7215	Hull and Norris 2011
198-1209B25H-6, 66	231.76	257.99	65.1034	65.1032	6448	Hull and Norris 2011
198-1209B25H-6, 67	231.77	258	65.1049	65.1047	5953	Hull and Norris 2011
198-1209B25H-6, 68	231.78	258.01	65.1065	65.1062	6804	Hull and Norris 2011
198-1209B25H-6, 69	231.79	258.02	65.108	65.1077	7221	Hull and Norris 2011
198-1209B25H-6, 70	231.8	258.03	65.1095	65.1093	7958	Hull and Norris 2011
198-1209A25H-4, 57	231.77	258.05	65.1126	65.1123	7785	Hull and Norris 2011
198-1209A25H-4, 58	231.78	258.06	65.1141	65.1138	8844	Hull and Norris 2011
198-1209A25H-4, 59	231.79	258.07	65.1156	65.1153	7830	Hull and Norris 2011
198-1209A25H-4, 60	231.8	258.08	65.1172	65.1168	7156	Hull and Norris 2011
198-1209A25H-4, 61	231.81	258.09	65.1187	65.1184	6400	Hull and Norris 2011
198-1209A25H-4, 62	231.82	258.1	65.1202	65.1199	6740	Hull and Norris 2011
198-1209A25H-4, 63	231.83	258.11	65.1218	65.1214	7425	Hull and Norris 2011
198-1209A25H-4, 64	231.84	258.12	65.1233	65.1229	7597	Hull and Norris 2011
198-1209A25H-4, 65	231.85	258.13	65.1248	65.1244	7557	Hull and Norris 2011
198-1209A25H-4, 66	231.86	258.14	65.1264	65.1259	7228	Hull and Norris 2011
198-1209A25H-4, 67	231.87	258.15	65.1279	65.1275	7307	Hull and Norris 2011
198-1209A25H-4, 68	231.88	258.16	65.1294	65.129	7229	Hull and Norris 2011
198-1209A25H-4, 69	231.89	258.17	65.131	65.1305	7174	Hull and Norris 2011
198-1209A25H-4, 70	231.9	258.18	65.1336	65.132	7318	Hull and Norris 2011
198-1209A25H-4, 71	231.91	258.19	65.1387	65.1372	6793	Hull and Norris 2011
198-1209A25H-4, 72	231.92	258.2	65.1438	65.1423	7632	Hull and Norris 2011
198-1209A25H-4, 73	231.93	258.21	65.1488	65.1475	8186	Hull and Norris 2011
198-1209A25H-4, 74	231.94	258.22	65.1539	65.1527	8788	Hull and Norris 2011
198-1209A25H-4, 75	231.95	258.23	65.159	65.1578	8138	Hull and Norris 2011
198-1209A25H-4, 76	231.96	258.24	65.1641	65.163	7874	Hull and Norris 2011
198-1209A25H-4, 77	231.97	258.25	65.1691	65.1682	8005	Hull and Norris 2011
198-1209A25H-4, 78	231.98	258.26	65.1742	65.1733	8257	Hull and Norris 2011
198-1209A25H-4, 79	231.99	258.27	65.1793	65.1785	6430	Hull and Norris 2011
198-1209A25H-4, 80	232	258.28	65.1844	65.1837	5803	Hull and Norris 2011
198-1209A25H-4, 81	232.01	258.29	65.1895	65.1888	7073	Hull and Norris 2011
198-1209A25H-4, 82	232.02	258.3	65.1945	65.194	7459	Hull and Norris 2011
198-1209A25H-4, 83	232.03	258.31	65.1996	65.1992	7471	Hull and Norris 2011
198-1209A25H-4, 84	232.04	258.32	65.2047	65.2043	7186	Hull and Norris 2011
198-1209A25H-4, 85	232.05	258.33	65.2098	65.2095	6578	Hull and Norris 2011
198-1209A25H-4, 86	232.06	258.34	65.2148	65.2147	6606	Hull and Norris 2011
198-1209A25H-4, 87	232.07	258.35	65.2199	65.2198	5900	Hull and Norris 2011
198-1209A25H-4, 88	232.08	258.36	65.225	65.225	4976	Hull and Norris 2011
198-1209A25H-4, 89	232.09	258.37	65.2274	65.2274	4904	Hull and Norris 2011
198-1209A25H-4, 90	232.1	258.38	65.2297	65.2297	4557	Hull and Norris 2011
198-1209A25H-4, 91	232.11	258.39	65.2321	65.2321	4932	Hull and Norris 2011
198-1209A25H-4, 92	232.12	258.4	65.2345	65.2345	5553	Hull and Norris 2011
198-1209A25H-4, 93	232.13	258.41	65.2368	65.2368	5479	Hull and Norris 2011
198-1209A25H-4, 94	232.14	258.42	65.2392	65.2392	5058	Hull and Norris 2011
198-1209A25H-4, 95	232.15	258.43	65.2415	65.2415	4207	Hull and Norris 2011
198-1209A25H-4, 96	232.16	258.44	65.2439	65.2439	4751	Hull and Norris 2011
198-1209A25H-4, 97	232.17	258.45	65.2463	65.2463	5055	Hull and Norris 2011
198-1209A25H-4, 98	232.18	258.46	65.2486	65.2486	4935	Hull and Norris 2011
198-1209A25H-4, 99	232.19	258.47	65.251	65.251	4909	Hull and Norris 2011
198-1209A25H-4, 100	232.2	258.48	65.2534	65.2534	4502	Hull and Norris 2011
198-1209A25H-4, 101	232.21	258.49	65.2557	65.2557	5392	Hull and Norris 2011
198-1209A25H-4, 102	232.22	258.5	65.2581	65.2581	5627	Hull and Norris 2011
198-1209A25H-4, 103	232.23	258.51	65.2605	65.2605	5545	Hull and Norris 2011
198-1209A25H-4, 104	232.24	258.52	65.2628	65.2628	5425	Hull and Norris 2011
198-1209A25H-4, 105	232.25	258.53	65.2652	65.2652	5702	Hull and Norris 2011
198-1209A25H-4, 106	232.26	258.54	65.2675	65.2675	5220	Hull and Norris 2011
198-1209A25H-4, 107	232.27	258.55	65.2699	65.2699	5135	Hull and Norris 2011
198-1209A25H-4, 108	232.28	258.56	65.2723	65.2723	4603	Hull and Norris 2011
198-1209A25H-4, 109	232.29	258.57	65.2746	65.2746	5011	Hull and Norris 2011
198-1209A25H-4, 110	232.3	258.58	65.277	65.277	5692	Hull and Norris 2011
198-1209A25H-4, 111	232.31	258.59	65.2794	65.2794	6107	Hull and Norris 2011
198-1209A25H-4, 112	232.32	258.6	65.2817	65.2817	6437	Hull and Norris 2011
198-1209A25H-4, 113	232.33	258.61	65.2841	65.2841	5788	Hull and Norris 2011
198-1209A25H-4, 114	232.34	258.62	65.2865	65.2865	5849	Hull and Norris 2011
198-1209A25H-4, 115	232.35	258.63	65.2888	65.2888	5872	Hull and Norris 2011
198-1209A25H-4, 116	232.36	258.64	65.2912	65.2912	5443	Hull and Norris 2011
198-1209A25H-4, 117	232.37	258.65	65.2935	65.2935	5382	Hull and Norris 2011
198-1209A25H-4, 118	232.38	258.66	65.2959	65.2959	5459	Hull and Norris 2011
198-1209A25H-4, 119	232.39	258.67	65.2983	65.2983	5586	Hull and Norris 2011
198-1209A25H-4, 120	232.4	258.68	65.3006	65.3006	6341	Hull and Norris 2011
198-1209A25H-4, 121	232.41	258.69	65.303	65.303	6927	Hull and Norris 2011
198-1209A25H-4, 122	232.42	258.7	65.3054	65.3054	6346	Hull and Norris 2011
198-1209A25H-4, 123	232.43	258.71	65.3077	65.3077	6268	Hull and Norris 2011
198-1209A25H-4, 124	232.44	258.72	65.3101	65.3101	6713	Hull and Norris 2011
198-1209A25H-4, 125	232.45	258.73	65.3125	65.3125	8384	Hull and Norris 2011
198-1209A25H-4, 126	232.46	258.74	65.3148	65.3148	6330	Hull and Norris 2011
198-1209A25H-4, 127	232.47	258.75	65.3172	65.3172	5572	Hull and Norris 2011
198-1209A25H-4, 128	232.48	258.76	65.3195	65.3195	5813	Hull and Norris 2011
198-1209A25H-4, 129	232.49	258.77	65.3219	65.3219	5433	Hull and Norris 2011
198-1209A25H-4, 130	232.5	258.78	65.3243	65.3243	5076	Hull and Norris 2011
198-1209A25H-4, 131	232.51	258.79	65.3266	65.3266	4803	Hull and Norris 2011
198-1209A25H-4, 132	232.52	258.8	65.329	65.329	5123	Hull and Norris 2011
198-1209A25H-4, 133	232.53	258.81	65.333	65.333	5423	Hull and Norris 2011
198-1209A25H-4, 134	232.54	258.82	65.3371	65.3371	5177	Hull and Norris 2011
198-1209A25H-4, 135	232.55	258.83	65.3411	65.3411	4825	Hull and Norris 2011
198-1209A25H-4, 136	232.56	258.84	65.3452	65.3452	4121	Hull and Norris 2011
198-1209A25H-4, 137	232.57	258.85	65.3492	65.3492	4132	Hull and Norris 2011
198-1209A25H-4, 138	232.58	258.86	65.3532	65.3532	5039	Hull and Norris 2011
198-1209A25H-4, 139	232.59	258.87	65.3573	65.3573	5579	Hull and Norris 2011
198-1209A25H-4, 140	232.6	258.88	65.3613	65.3613	6092	Hull and Norris 2011
198-1209A25H-4, 141	232.61	258.89	65.3654	65.3654	6089	Hull and Norris 2011
198-1209A25H-4, 142	232.62	258.9	65.3694	65.3694	5030	Hull and Norris 2011
198-1209A25H-4, 143	232.63	258.91	65.3734	65.3734	3474	Hull and Norris 2011
198-1209A25H-4, 144	232.64	258.92	65.3775	65.3775	4139	Hull and Norris 2011
198-1209A25H-4, 145	232.65	258.93	65.3815	65.3815	4853	Hull and Norris 2011
198-1209A25H-4, 146	232.66	258.94	65.3855	65.3855	4020	Hull and Norris 2011
198-1209A25H-4, 147	232.67	258.95	65.3896	65.3896	3809	Hull and Norris 2011
198-1209A25H-4, 148	232.68	258.96	65.3936	65.3936	4504	Hull and Norris 2011
198-1209A25H-4, 149	232.69	258.97	65.3977	65.3977	4324	Hull and Norris 2011
198-1209A25H-5, 1	232.71	258.99	65.4057	65.4057	6426	Hull and Norris 2011
198-1209A25H-5, 2	232.72	259	65.4098	65.4098	6833	Hull and Norris 2011
198-1209A25H-5, 3	232.73	259.01	65.4138	65.4138	6828	Hull and Norris 2011
198-1209A25H-5, 4	232.74	259.02	65.4179	65.4179	6493	Hull and Norris 2011
198-1209A25H-5, 5	232.75	259.03	65.4219	65.4219	6982	Hull and Norris 2011
198-1209A25H-5, 6	232.76	259.04	65.4259	65.4259	6656	Hull and Norris 2011
198-1209A25H-5, 7	232.77	259.05	65.43	65.43	6911	Hull and Norris 2011
198-1209A25H-5, 8	232.78	259.06	65.434	65.434	6563	Hull and Norris 2011
198-1209A25H-5, 9	232.79	259.07	65.4356	65.4356	6284	Hull and Norris 2011
198-1209A25H-5, 10	232.8	259.08	65.4372	65.4372	6083	Hull and Norris 2011
198-1209A25H-5, 11	232.81	259.09	65.4388	65.4388	5939	Hull and Norris 2011
198-1209A25H-5, 12	232.82	259.1	65.4404	65.4404	6306	Hull and Norris 2011
198-1209A25H-5, 13	232.83	259.11	65.4421	65.442	6893	Hull and Norris 2011
198-1209A25H-5, 14	232.84	259.12	65.4437	65.4436	6630	Hull and Norris 2011
198-1209A25H-5, 15	232.85	259.13	65.4453	65.4452	7169	Hull and Norris 2011
198-1209A25H-5, 16	232.86	259.14	65.4469	65.4468	8004	Hull and Norris 2011
198-1209A25H-5, 17	232.87	259.15	65.4485	65.4484	7819	Hull and Norris 2011
198-1209A25H-5, 18	232.88	259.16	65.4501	65.45	7811	Hull and Norris 2011
198-1209A25H-5, 19	232.89	259.17	65.4517	65.4516	8050	Hull and Norris 2011
198-1209A25H-5, 20	232.9	259.18	65.4533	65.4532	8235	Hull and Norris 2011
198-1209A25H-5, 21	232.91	259.19	65.4549	65.4548	7058	Hull and Norris 2011
198-1209A25H-5, 22	232.92	259.2	65.4566	65.4564	7139	Hull and Norris 2011
198-1209A25H-5, 23	232.93	259.21	65.4582	65.4581	7377	Hull and Norris 2011
198-1209A25H-5, 24	232.94	259.22	65.4598	65.4597	7102	Hull and Norris 2011
198-1209A25H-5, 25	232.95	259.23	65.4614	65.4613	7618	Hull and Norris 2011
198-1209A25H-5, 26	232.96	259.24	65.463	65.4629	7216	Hull and Norris 2011
198-1209A25H-5, 27	232.97	259.25	65.4646	65.4645	8246	Hull and Norris 2011
198-1209A25H-5, 28	232.98	259.26	65.4662	65.4661	8833	Hull and Norris 2011
198-1209A25H-5, 29	232.99	259.27	65.4678	65.4677	7905	Hull and Norris 2011
198-1209A25H-5, 30	233	259.28	65.4694	65.4693	8023	Hull and Norris 2011
198-1209A25H-5, 31	233.01	259.29	65.4711	65.4709	6659	Hull and Norris 2011
198-1209A25H-5, 32	233.02	259.3	65.4727	65.4725	6164	Hull and Norris 2011
198-1209A25H-5, 33	233.03	259.31	65.4743	65.4741	7496	Hull and Norris 2011
198-1209A25H-5, 34	233.04	259.32	65.4759	65.4757	8470	Hull and Norris 2011
198-1209A25H-5, 35	233.05	259.33	65.4775	65.4773	7681	Hull and Norris 2011
198-1209A25H-5, 36	233.06	259.34	65.4791	65.4789	7314	Hull and Norris 2011
198-1209A25H-5, 37	233.07	259.35	65.4807	65.4805	7395	Hull and Norris 2011
198-1209A25H-5, 38	233.08	259.36	65.4823	65.4821	7320	Hull and Norris 2011
198-1209A25H-5, 39	233.09	259.37	65.4839	65.4837	7382	Hull and Norris 2011
198-1209A25H-5, 40	233.1	259.38	65.4855	65.4853	6892	Hull and Norris 2011
198-1209A25H-5, 41	233.11	259.39	65.4872	65.4869	6641	Hull and Norris 2011
198-1209A25H-5, 42	233.12	259.4	65.4888	65.4885	6744	Hull and Norris 2011
198-1209A25H-5, 43	233.13	259.41	65.4904	65.4901	6545	Hull and Norris 2011
198-1209A25H-5, 44	233.14	259.42	65.492	65.4917	6902	Hull and Norris 2011
198-1209A25H-5, 45	233.15	259.43	65.4936	65.4933	6805	Hull and Norris 2011
198-1209A25H-5, 46	233.16	259.44	65.4952	65.4949	6955	Hull and Norris 2011
198-1209A25H-5, 47	233.17	259.45	65.4968	65.4965	6635	Hull and Norris 2011
198-1209A25H-5, 48	233.18	259.46	65.4984	65.4981	6889	Hull and Norris 2011
198-1209A25H-5, 49	233.19	259.47	65.5	65.4997	6964	Hull and Norris 2011
198-1209A25H-5, 50	233.2	259.48	65.5017	65.5013	6626	Hull and Norris 2011
198-1209A25H-5, 51	233.21	259.49	65.5033	65.503	6411	Hull and Norris 2011
198-1209A25H-5, 52	233.22	259.5	65.5049	65.5046	6218	Hull and Norris 2011
198-1209A25H-5, 53	233.23	259.51	65.5065	65.5062	6842	Hull and Norris 2011
198-1209A25H-5, 54	233.24	259.52	65.5081	65.5078	6982	Hull and Norris 2011
198-1209A25H-5, 55	233.25	259.53	65.5097	65.5094	6889	Hull and Norris 2011
198-1209A25H-5, 56	233.26	259.54	65.5113	65.511	5940	Hull and Norris 2011
198-1209A25H-5, 57	233.27	259.55	65.5129	65.5126	6757	Hull and Norris 2011
198-1209A25H-5, 58	233.28	259.56	65.5145	65.5142	8855	Hull and Norris 2011
198-1209A25H-5, 59	233.29	259.57	65.5162	65.5158	8671	Hull and Norris 2011
198-1209A25H-5, 60	233.3	259.58	65.5178	65.5174	6483	Hull and Norris 2011
198-1209A25H-5, 61	233.31	259.59	65.5194	65.519	6431	Hull and Norris 2011
198-1209A25H-5, 62	233.32	259.6	65.521	65.5206	6191	Hull and Norris 2011
198-1209A25H-5, 63	233.33	259.61	65.5226	65.5222	6170	Hull and Norris 2011
198-1209A25H-5, 64	233.34	259.62	65.5242	65.5238	6292	Hull and Norris 2011
198-1209A25H-5, 65	233.35	259.63	65.5258	65.5254	6272	Hull and Norris 2011
198-1209A25H-5, 66	233.36	259.64	65.5277	65.527	5986	Hull and Norris 2011
198-1209A25H-5, 67	233.37	259.65	65.5304	65.5295	6076	Hull and Norris 2011
198-1209A25H-5, 68	233.38	259.66	65.533	65.5319	6390	Hull and Norris 2011
198-1209A25H-5, 69	233.39	259.67	65.5357	65.5344	5976	Hull and Norris 2011
198-1209A25H-5, 70	233.4	259.68	65.5383	65.5369	5914	Hull and Norris 2011
198-1209A25H-5, 71	233.41	259.69	65.5409	65.5393	7592	Hull and Norris 2011
198-1209A25H-5, 72	233.42	259.7	65.5436	65.5418	7423	Hull and Norris 2011
198-1209A25H-5, 73	233.43	259.71	65.5462	65.5443	5852	Hull and Norris 2011
198-1209A25H-5, 74	233.44	259.72	65.5489	65.5467	6449	Hull and Norris 2011
198-1209A25H-5, 75	233.45	259.73	65.5515	65.5492	6368	Hull and Norris 2011
198-1209A25H-5, 76	233.46	259.74	65.5542	65.5517	6613	Hull and Norris 2011
198-1209A25H-5, 77	233.47	259.75	65.5568	65.5541	6025	Hull and Norris 2011
198-1209A25H-5, 78	233.48	259.76	65.5595	65.5566	5891	Hull and Norris 2011
198-1209A25H-5, 79	233.49	259.77	65.5621	65.5591	5869	Hull and Norris 2011
198-1209A25H-5, 80	233.5	259.78	65.5648	65.5615	6666	Hull and Norris 2011
198-1209A25H-5, 81	233.51	259.79	65.5674	65.564	7267	Hull and Norris 2011
198-1209A25H-5, 82	233.52	259.8	65.57	65.5665	6893	Hull and Norris 2011
198-1209A25H-5, 83	233.53	259.81	65.5727	65.5689	7173	Hull and Norris 2011
198-1209A25H-5, 84	233.54	259.82	65.5753	65.5714	6893	Hull and Norris 2011
198-1209A25H-5, 85	233.55	259.83	65.578	65.5739	6662	Hull and Norris 2011
198-1209A25H-5, 86	233.56	259.84	65.5806	65.5763	6312	Hull and Norris 2011
198-1209A25H-5, 87	233.57	259.85	65.5833	65.5788	5521	Hull and Norris 2011
198-1209A25H-5, 88	233.58	259.86	65.5859	65.5813	5578	Hull and Norris 2011
198-1209A25H-5, 89	233.59	259.87	65.5886	65.5837	5935	Hull and Norris 2011
198-1209A25H-5, 90	233.6	259.88	65.5912	65.5862	6373	Hull and Norris 2011
198-1209A25H-5, 91	233.61	259.89	65.5939	65.5887	5607	Hull and Norris 2011
198-1209A25H-5, 92	233.62	259.9	65.5965	65.5911	5880	Hull and Norris 2011
198-1209A25H-5, 93	233.63	259.91	65.5991	65.5936	6256	Hull and Norris 2011
198-1209A25H-5, 94	233.64	259.92	65.6018	65.5961	7022	Hull and Norris 2011
198-1209A25H-5, 95	233.65	259.93	65.6044	65.5985	7143	Hull and Norris 2011
198-1209A25H-5, 97	233.67	259.95	65.6097	65.6076	8307	Hull and Norris 2011
198-1209A25H-5, 98	233.68	259.96	65.613	65.6142	7939	Hull and Norris 2011
198-1209A25H-5, 99	233.69	259.97	65.617	65.6209	7776	Hull and Norris 2011
198-1209A25H-5, 100	233.7	259.98	65.6209	65.6275	6530	Hull and Norris 2011
198-1209A25H-5, 101	233.71	259.99	65.6248	65.6341	5397	Hull and Norris 2011
198-1209A25H-5, 102	233.72	260	65.6287	65.6407	4841	Hull and Norris 2011
198-1209A25H-5, 103	233.73	260.01	65.6327	65.6474	4481	Hull and Norris 2011
198-1209A25H-5, 104	233.74	260.02	65.6366	65.654	4757	Hull and Norris 2011
198-1209A25H-5, 105	233.75	260.03	65.6405	65.6606	6145	Hull and Norris 2011
198-1209A25H-5, 106	233.76	260.04	65.6444	65.6673	6505	Hull and Norris 2011
198-1209A25H-5, 107	233.77	260.05	65.6484	65.6739	6145	Hull and Norris 2011
198-1209A25H-5, 108	233.78	260.06	65.6523	65.6805	5868	Hull and Norris 2011
198-1209A25H-5, 109	233.79	260.07	65.6562	65.6871	5164	Hull and Norris 2011
198-1209A25H-5, 110	233.8	260.08	65.6601	65.6938	3986	Hull and Norris 2011
198-1209A25H-5, 111	233.81	260.09	65.664	65.7004	5030	Hull and Norris 2011
198-1209A25H-5, 112	233.82	260.1	65.668	65.707	4852	Hull and Norris 2011
198-1209A25H-5, 113	233.83	260.11	65.6719	65.7089	5146	Hull and Norris 2011
198-1209A25H-5, 114	233.84	260.12	65.6758	65.7107	4559	Hull and Norris 2011
198-1209A25H-5, 115	233.85	260.13	65.6797	65.7126	4285	Hull and Norris 2011
198-1209A25H-5, 116	233.86	260.14	65.6837	65.7145	4301	Hull and Norris 2011
198-1209A25H-5, 117	233.87	260.15	65.6876	65.7164	4839	Hull and Norris 2011
198-1209A25H-5, 118	233.88	260.16	65.6915	65.7182	4859	Hull and Norris 2011
198-1209A25H-5, 119	233.89	260.17	65.6954	65.7201	5581	Hull and Norris 2011
198-1209A25H-5, 120	233.9	260.18	65.6993	65.722	5825	Hull and Norris 2011
198-1209A25H-5, 121	233.91	260.19	65.7033	65.7239	6011	Hull and Norris 2011
198-1209A25H-5, 122	233.92	260.2	65.7072	65.7258	5520	Hull and Norris 2011
198-1209A25H-5, 126	233.96	260.24	65.7221	65.7333	5769	Hull and Norris 2011
198-1209A25H-5, 127	233.97	260.25	65.7244	65.7351	5063	Hull and Norris 2011
198-1209A25H-5, 128	233.98	260.26	65.7267	65.737	5427	Hull and Norris 2011
198-1209A25H-5, 129	233.99	260.27	65.729	65.7389	5093	Hull and Norris 2011
198-1209A25H-5, 130	234	260.28	65.7313	65.7407	4710	Hull and Norris 2011
198-1209A25H-5, 131	234.01	260.29	65.7336	65.7426	5539	Hull and Norris 2011
198-1209A25H-5, 132	234.02	260.3	65.7359	65.7445	6070	Hull and Norris 2011
198-1209A25H-5, 133	234.03	260.31	65.7382	65.7464	6454	Hull and Norris 2011
198-1209A25H-5, 134	234.04	260.32	65.7405	65.7483	6599	Hull and Norris 2011
198-1209A25H-5, 135	234.05	260.33	65.7428	65.7501	7419	Hull and Norris 2011
198-1209A25H-5, 136	234.06	260.34	65.7451	65.752	6808	Hull and Norris 2011
198-1209A25H-5, 137	234.07	260.35	65.7474	65.7539	6670	Hull and Norris 2011
198-1209A25H-5, 138	234.08	260.36	65.7497	65.7558	4711	Hull and Norris 2011
198-1209A25H-5, 142	234.12	260.4	65.7589	65.7632	4734	Hull and Norris 2011
198-1209A25H-5, 143	234.13	260.41	65.7612	65.7651	5720	Hull and Norris 2011
198-1209A25H-5, 144	234.14	260.42	65.7635	65.767	5607	Hull and Norris 2011
198-1209A25H-5, 145	234.15	260.43	65.7658	65.7689	5464	Hull and Norris 2011
198-1209A25H-5, 146	234.16	260.44	65.7681	65.7707	5375	Hull and Norris 2011
198-1209A25H-5, 147	234.17	260.45	65.7705	65.7726	5262	Hull and Norris 2011
198-1209A25H-5, 148	234.18	260.46	65.7727	65.7745	6110	Hull and Norris 2011
198-1209A25H-5, 149	234.19	260.47	65.7751	65.7764	5981	Hull and Norris 2011
198-1209A25H-5, 150	234.2	260.48	65.7774	65.7783	6124	Hull and Norris 2011
198-1209A25H-6, 1	234.21	260.49	65.7797	65.7801	4891	Hull and Norris 2011
198-1209A25H-6, 2	234.22	260.5	65.782	65.782	5626	Hull and Norris 2011
198-1209A25H-6, 3	234.23	260.51	65.7843	65.7839	4889	Hull and Norris 2011
198-1209A25H-6, 4	234.24	260.52	65.7866	65.7858	5222	Hull and Norris 2011
198-1209A25H-6, 5	234.25	260.53	65.7889	65.7876	4624	Hull and Norris 2011
198-1209A25H-6, 6	234.26	260.54	65.7912	65.7895	3368	Hull and Norris 2011
198-1209A25H-6, 8	234.28	260.56	65.7958	65.7932	3579	Hull and Norris 2011
198-1209A25H-6, 9	234.29	260.57	65.7981	65.7951	4638	Hull and Norris 2011
198-1209A25H-6, 10	234.3	260.58	65.8004	65.797	4654	Hull and Norris 2011
198-1209A25H-6, 11	234.31	260.59	65.8027	65.7989	4185	Hull and Norris 2011
198-1209A25H-6, 12	234.32	260.6	65.805	65.8008	3241	Hull and Norris 2011
198-1209A25H-6, 13	234.33	260.61	65.8073	65.8026	3908	Hull and Norris 2011
198-1209A25H-6, 14	234.34	260.62	65.8096	65.8045	4207	Hull and Norris 2011
198-1209A25H-6, 15	234.35	260.63	65.8119	65.8064	4594	Hull and Norris 2011
198-1209A25H-6, 16	234.36	260.64	65.8142	65.8083	4863	Hull and Norris 2011
198-1209A25H-6, 17	234.37	260.65	65.8165	65.8101	4654	Hull and Norris 2011
198-1209A25H-6, 18	234.38	260.66	65.8188	65.812	4808	Hull and Norris 2011
198-1209A25H-6, 19	234.39	260.67	65.8211	65.8142	4046	Hull and Norris 2011
198-1209A25H-6, 20	234.4	260.68	65.8234	65.8163	3931	Hull and Norris 2011
198-1209A25H-6, 21	234.41	260.69	65.8257	65.8185	4233	Hull and Norris 2011
198-1209A25H-6, 22	234.42	260.7	65.828	65.8206	4431	Hull and Norris 2011
198-1209A25H-6, 23	234.43	260.71	65.8302	65.8228	4076	Hull and Norris 2011
198-1209A25H-6, 24	234.44	260.72	65.8325	65.8249	5013	Hull and Norris 2011
198-1209A25H-6, 25	234.45	260.73	65.8348	65.8271	5285	Hull and Norris 2011
198-1209A25H-6, 26	234.46	260.74	65.837	65.8292	4925	Hull and Norris 2011
198-1209A25H-6, 27	234.47	260.75	65.8393	65.8314	5153	Hull and Norris 2011
198-1209A25H-6, 28	234.48	260.76	65.8415	65.8335	4542	Hull and Norris 2011
198-1209A25H-6, 29	234.49	260.77	65.8438	65.8357	4710	Hull and Norris 2011
198-1209A25H-6, 30	234.5	260.78	65.846	65.8378	4495	Hull and Norris 2011
198-1209A25H-6, 31	234.51	260.79	65.8483	65.84	5227	Hull and Norris 2011
198-1209A25H-6, 32	234.52	260.8	65.8505	65.8421	5466	Hull and Norris 2011
198-1209A25H-6, 33	234.53	260.81	65.8528	65.8443	5142	Hull and Norris 2011
198-1209A25H-6, 34	234.54	260.82	65.855	65.8464	5097	Hull and Norris 2011
198-1209A25H-6, 35	234.55	260.83	65.8573	65.8486	5276	Hull and Norris 2011
198-1209A25H-6, 36	234.56	260.84	65.8595	65.8507	4826	Hull and Norris 2011
198-1209C15H-3, 26	234.26	260.842	65.8599	65.8511	4793	Kim et al. 2022
198-1209C15H-3, 27	234.27	260.853	65.8623	65.8534	5128	Kim et al. 2022
198-1209C15H-3, 29	234.29	260.874	65.8672	65.8581	6081	Kim et al. 2022
198-1209C15H-3, 30	234.3	260.885	65.8697	65.8604	6572	Kim et al. 2022
198-1209C15H-3, 32	234.32	260.907	65.8745	65.8651	6689	Kim et al. 2022
198-1209C15H-3, 34	234.34	260.928	65.8794	65.8697	6723	Kim et al. 2022
198-1209C15H-3, 36	234.36	260.95	65.8843	65.8744	6321	Kim et al. 2022
198-1209C15H-3, 38	234.38	260.972	65.8892	65.8791	6052	Kim et al. 2022
198-1209C15H-3, 42	234.42	261.015	65.8989	65.8884	6137	Kim et al. 2022
198-1209C15H-3, 44	234.44	261.037	65.9038	65.8931	6937	Kim et al. 2022
198-1209C15H-3, 46	234.46	261.058	65.9087	65.8977	6827	Kim et al. 2022
198-1209C15H-3, 48	234.48	261.08	65.9136	65.9024	6251	Kim et al. 2022
198-1209C15H-3, 50	234.5	261.102	65.9184	65.9071	6385	Kim et al. 2022
198-1209C15H-3, 52	234.52	261.123	65.9233	65.9124	5841	Kim et al. 2022
198-1209C15H-3, 54	234.54	261.145	65.9282	65.9214	5870	Kim et al. 2022
198-1209C15H-3, 56	234.56	261.167	65.9362	65.9304	5683	Kim et al. 2022
198-1209C15H-3, 58	234.58	261.188	65.946	65.9394	5467	Kim et al. 2022
198-1209C15H-3, 60	234.6	261.21	65.9558	65.9483	6108	Kim et al. 2022
198-1209C15H-3, 62	234.62	261.232	65.9656	65.9573	6613	Kim et al. 2022
198-1209C15H-3, 64	234.64	261.253	65.9755	65.9663	5476	Kim et al. 2022
198-1209C15H-3, 66	234.66	261.275	65.9853	65.9753	4122	Kim et al. 2022
198-1209C15H-3, 68	234.68	261.297	65.9942	65.9843	4936	Kim et al. 2022
198-1209C15H-3, 70	234.7	261.318	65.9964	65.9933	5611	Kim et al. 2022
198-1209C15H-3, 72	234.72	261.34	65.9985	65.9962	9106	Kim et al. 2022
198-1209C15H-3, 74	234.74	261.36	66.0004	65.9983	11409	Kim et al. 2022
198-1209C15H-3, 76	234.76	261.38	66.0024	66.0005	13402	Kim et al. 2022
198-1209C15H-3, 78	234.78	261.4	66.0044	66.0026	13625	Kim et al. 2022
198-1209C15H-3, 80	234.8	261.42	66.0063	66.0048	13320	Kim et al. 2022
198-1209C15H-3, 82	234.82	261.44	66.0083	66.0069	15438	Kim et al. 2022
198-1209C15H-3, 84	234.84	261.46	66.0102	66.0091	11263	Kim et al. 2022
198-1209C15H-3, 85	234.85	261.47	66.0112	66.0102	9307	Kim et al. 2022
198-1209C15H-3, 90	234.9	261.52	66.0161	66.0155	5463	Kim et al. 2022
198-1209C15H-3, 91	234.91	261.53	66.0171	66.0166	5515	Kim et al. 2022
198-1209C15H-3, 92	234.92	261.54	66.0181	66.0177	4916	Kim et al. 2022
198-1209C15H-4, 3	235.03	261.65	66.0312	66.0306	6467	Kim et al. 2022
198-1209C15H-4, 4	235.04	261.66	66.0325	66.0319	6495	Kim et al. 2022
198-1209C15H-4, 6	235.06	261.68	66.0348	66.0343	5484	Kim et al. 2022
198-1209C15H-4, 8	235.08	261.7	66.0372	66.0368	3865	Kim et al. 2022
198-1209C15H-4, 9	235.09	261.71	66.0383	66.038	4810	Kim et al. 2022
198-1209C15H-4, 11	235.11	261.73	66.0407	66.0405	5723	Kim et al. 2022
198-1209C15H-4, 12	235.12	261.74	66.0418	66.0417	4630	Kim et al. 2022
198-1209C15H-4, 14	235.14	261.76	66.0442	66.0442	5223	Kim et al. 2022
198-1209C15H-4, 16	235.16	261.78	66.0465	66.0466	5102	Kim et al. 2022
198-1209C15H-4, 18	235.18	261.8	66.0488	66.0491	5287	Kim et al. 2022
198-1209C15H-4, 20	235.2	261.82	66.0512	66.0516	5417	Kim et al. 2022
198-1209C15H-4, 22	235.22	261.84	66.0535	66.054	6693	Kim et al. 2022
198-1209C15H-4, 24	235.24	261.86	66.0554	66.0565	6435	Kim et al. 2022
198-1209C15H-4, 26	235.26	261.88	66.0573	66.059	5793	Kim et al. 2022
198-1209C15H-4, 28	235.28	261.9	66.0592	66.0614	5148	Kim et al. 2022
198-1209C15H-4, 30	235.3	261.92	66.0611	66.0639	5650	Kim et al. 2022
198-1209C15H-4, 32	235.32	261.94	66.063	66.0664	5355	Kim et al. 2022
198-1209C15H-4, 34	235.34	261.96	66.065	66.0688	5574	Kim et al. 2022
198-1209C15H-4, 42	235.42	262.04	66.0726	66.0787	4869	Kim et al. 2022
198-1209C15H-4, 44	235.44	262.06	66.0745	66.0811	6047	Kim et al. 2022
198-1209C15H-4, 46	235.46	262.08	66.0766	66.0836	5600	Kim et al. 2022
198-1209C15H-4, 48	235.48	262.1	66.0787	66.0861	6365	Kim et al. 2022
198-1209C15H-4, 50	235.5	262.12	66.0808	66.0885	6451	Kim et al. 2022
198-1209C15H-4, 52	235.52	262.14	66.0829	66.091	5455	Kim et al. 2022
198-1209C15H-4, 54	235.54	262.16	66.085	66.0935	6433	Kim et al. 2022
198-1209C15H-4, 56	235.56	262.18	66.0871	66.0959	7129	Kim et al. 2022
198-1209C15H-4, 58	235.58	262.2	66.0892	66.0984	8049	Kim et al. 2022
198-1209C15H-4, 64	235.64	262.26	66.0955	66.1058	9836	Kim et al. 2022
198-1209C15H-4, 66	235.66	262.28	66.098	66.1083	9156	Kim et al. 2022
198-1209C15H-4, 68	235.68	262.3	66.1004	66.1107	7562	Kim et al. 2022
198-1209C15H-4, 70	235.7	262.32	66.1029	66.1132	8056	Kim et al. 2022
198-1209C15H-4, 72	235.72	262.34	66.1054	66.1156	9622	Kim et al. 2022
198-1209C15H-4, 74	235.74	262.36	66.1079	66.1181	8764	Kim et al. 2022
198-1209C15H-4, 76	235.76	262.38	66.1103	66.1206	7833	Kim et al. 2022
198-1209C15H-4, 78	235.78	262.4	66.1128	66.123	8159	Kim et al. 2022
198-1209C15H-4, 80	235.8	262.42	66.1153	66.1255	8923	Kim et al. 2022
198-1209C15H-4, 81	235.81	262.43	66.1165	66.1267	7709	Kim et al. 2022
198-1209C15H-4, 84	235.84	262.46	66.1198	66.1304	7931	Kim et al. 2022
198-1209C15H-4, 86	235.86	262.48	66.122	66.1329	7491	Kim et al. 2022
198-1209C15H-4, 92	235.92	262.54	66.1287	66.1403	6128	Kim et al. 2022
198-1209C15H-4, 94	235.94	262.56	66.1309	66.1428	7374	Kim et al. 2022
198-1209C15H-4, 96	235.96	262.58	66.1331	66.1452	8710	Kim et al. 2022
198-1209C15H-4, 98	235.98	262.6	66.1353	66.1477	8674	Kim et al. 2022
198-1209C15H-4, 100	236	262.62	66.1375	66.1501	8605	Kim et al. 2022
198-1209C15H-4, 103	236.03	262.65	66.1408	66.1538	7104	Kim et al. 2022
198-1209C15H-4, 104	236.04	262.66	66.1419	66.1551	8289	Kim et al. 2022
198-1209C15H-4, 106	236.06	262.68	66.1441	66.1575	6740	Kim et al. 2022
198-1209C15H-4, 108	236.08	262.7	66.1463	66.16	6536	Kim et al. 2022
198-1209B26H-1, 85	233.95	262.724	66.149	66.163	7281	Kim et al. 2022
198-1209B26H-1, 86	233.96	262.732	66.1498	66.1639	7043	Kim et al. 2022
198-1209B26H-1, 88	233.98	262.747	66.1515	66.1658	8774	Kim et al. 2022
198-1209B26H-1, 90	234	262.762	66.1532	66.1676	8151	Kim et al. 2022
198-1209B26H-1, 92	234.02	262.777	66.1548	66.1695	7692	Kim et al. 2022
198-1209B26H-1, 94	234.04	262.792	66.1565	66.1713	7642	Kim et al. 2022
198-1209B26H-1, 96	234.06	262.809	66.1584	66.1735	8422	Kim et al. 2022
198-1209B26H-1, 98	234.08	262.829	66.1611	66.1758	7594	Kim et al. 2022
198-1209B26H-1, 100	234.1	262.848	66.1638	66.1782	10768	Kim et al. 2022
198-1209B26H-1, 102	234.12	262.867	66.1665	66.1806	9944	Kim et al. 2022
198-1209B26H-1, 104	234.14	262.886	66.1692	66.1829	6921	Kim et al. 2022
198-1209B26H-1, 107	234.17	262.915	66.1732	66.1865	8767	Kim et al. 2022
198-1209B26H-1, 108	234.18	262.925	66.1745	66.1877	8837	Kim et al. 2022
198-1209B26H-1, 110	234.2	262.944	66.1772	66.19	10497	Kim et al. 2022
198-1209B26H-1, 112	234.22	262.963	66.1799	66.1924	9710	Kim et al. 2022
198-1209B26H-1, 114	234.24	262.982	66.1826	66.1948	7629	Kim et al. 2022
198-1209B26H-1, 116	234.26	263.001	66.1853	66.1971	8782	Kim et al. 2022
198-1209B26H-1, 118	234.28	263.021	66.188	66.1995	7390	Kim et al. 2022
198-1209B26H-1, 121	234.31	263.048	66.1918	66.2029	7743	Kim et al. 2022
198-1209B26H-1, 122	234.32	263.057	66.193	66.204	8621	Kim et al. 2022
198-1209B26H-1, 124	234.34	263.073	66.1954	66.206	9679	Kim et al. 2022
198-1209B26H-1, 126	234.36	263.09	66.1978	66.2081	9712	Kim et al. 2022
198-1209B26H-1, 128	234.38	263.107	66.2001	66.2102	12920	Kim et al. 2022
198-1209B26H-1, 130	234.4	263.124	66.203	66.2123	10257	Kim et al. 2022
198-1209B26H-1, 131	234.41	263.133	66.2044	66.2133	9793	Kim et al. 2022
198-1209B26H-1, 134	234.44	263.158	66.2089	66.2164	8124	Kim et al. 2022
198-1209B26H-1, 136	234.46	263.175	66.2118	66.2185	8046	Kim et al. 2022
198-1209B26H-1, 138	234.48	263.192	66.2148	66.2206	10582	Kim et al. 2022
198-1209B26H-1, 140	234.5	263.21	66.218	66.2229	10692	Kim et al. 2022
198-1209B26H-1, 142	234.52	263.231	66.2217	66.2254	12777	Kim et al. 2022
198-1209B26H-1, 145	234.55	263.262	66.2277	66.2293	7767	Kim et al. 2022
198-1209B26H-1, 146	234.56	263.273	66.2297	66.2306	7086	Kim et al. 2022
198-1209B26H-1, 148	234.58	263.294	66.2337	66.2332	8920	Kim et al. 2022
198-1209B26H-1, 149	234.59	263.304	66.2357	66.2345	8342	Kim et al. 2022
198-1209B26H-2, 2	234.62	263.336	66.2417	66.2383	8249	Kim et al. 2022
198-1209B26H-2, 4	234.64	263.357	66.246	66.2409	6378	Kim et al. 2022
198-1209B26H-2, 6	234.66	263.377	66.2504	66.2435	8353	Kim et al. 2022
198-1209B26H-2, 8	234.68	263.398	66.2548	66.2461	8009	Kim et al. 2022
198-1209B26H-2, 9	234.69	263.409	66.257	66.2473	8044	Kim et al. 2022
198-1209B26H-2, 12	234.72	263.44	66.2635	66.2512	7256	Kim et al. 2022
198-1209B26H-2, 14	234.74	263.461	66.2661	66.2538	6415	Kim et al. 2022
198-1209B26H-2, 16	234.76	263.482	66.2687	66.2564	7742	Kim et al. 2022
198-1209B26H-2, 18	234.78	263.503	66.2713	66.259	5784	Kim et al. 2022
198-1209B26H-2, 19	234.79	263.513	66.2726	66.2602	5702	Kim et al. 2022
198-1209B26H-2, 22	234.82	263.545	66.2765	66.2641	4861	Kim et al. 2022
198-1209B26H-2, 25	234.85	263.576	66.2803	66.268	6240	Kim et al. 2022
198-1209B26H-2, 26	234.86	263.587	66.2816	66.2693	6168	Kim et al. 2022
198-1209B26H-2, 28	234.88	263.608	66.2842	66.2718	4657	Kim et al. 2022
198-1209B26H-2, 34	234.94	263.668	66.2912	66.2792	6833	Kim et al. 2022
198-1209B26H-2, 36	234.96	263.688	66.2935	66.2817	5516	Kim et al. 2022
198-1209B26H-2, 46	235.06	263.786	66.305	66.2938	10299	Kim et al. 2022
198-1209B26H-2, 48	235.08	263.805	66.3079	66.2961	8679	Kim et al. 2022
198-1209B26H-2, 50	235.1	263.824	66.311	66.2985	7558	Kim et al. 2022
198-1209B26H-2, 52	235.12	263.843	66.3141	66.3008	6407	Kim et al. 2022
198-1209B26H-2, 54	235.14	263.862	66.3172	66.3032	5412	Kim et al. 2022
198-1209B26H-2, 56	235.16	263.881	66.3202	66.3056	7474	Kim et al. 2022
198-1209B26H-2, 58	235.18	263.9	66.3233	66.3079	7452	Kim et al. 2022
198-1209B26H-2, 60	235.2	263.919	66.3264	66.3103	6929	Kim et al. 2022
198-1209B26H-2, 62	235.22	263.939	66.3291	66.3126	6027	Kim et al. 2022
198-1209B26H-2, 64	235.24	263.958	66.3318	66.315	6821	Kim et al. 2022
198-1209B26H-2, 67	235.27	263.986	66.3358	66.3185	6284	Kim et al. 2022
198-1209B26H-2, 68	235.28	263.996	66.3371	66.3197	5588	Kim et al. 2022
198-1209B26H-2, 70	235.3	264.015	66.3398	66.322	5764	Kim et al. 2022
198-1209B26H-2, 72	235.32	264.034	66.3425	66.3244	5925	Kim et al. 2022
198-1209B26H-2, 74	235.34	264.053	66.3452	66.3268	6579	Kim et al. 2022
198-1209B26H-2, 76	235.36	264.072	66.3478	66.3291	6911	Kim et al. 2022
198-1209B26H-2, 78	235.38	264.091	66.3502	66.3315	6800	Kim et al. 2022
198-1209B26H-2, 80	235.4	264.111	66.3525	66.3338	5624	Kim et al. 2022
198-1209B26H-2, 82	235.42	264.13	66.3549	66.3362	4592	Kim et al. 2022
198-1209B26H-2, 84	235.44	264.149	66.3572	66.3385	4436	Kim et al. 2022
198-1209B26H-2, 86	235.46	264.168	66.3596	66.3409	4972	Kim et al. 2022
198-1209B26H-2, 87	235.47	264.177	66.3608	66.3421	5451	Kim et al. 2022
198-1209B26H-2, 90	235.5	264.206	66.3643	66.3456	6758	Kim et al. 2022
198-1209B26H-2, 92	235.52	264.225	66.3667	66.348	7826	Kim et al. 2022
198-1209B26H-2, 93	235.53	264.235	66.3679	66.3491	7444	Kim et al. 2022
198-1209B26H-2, 96	235.56	264.263	66.3712	66.3527	5682	Kim et al. 2022
198-1209B26H-2, 98	235.58	264.283	66.3735	66.355	4116	Kim et al. 2022
198-1209B26H-2, 100	235.6	264.302	66.3757	66.3574	4019	Kim et al. 2022
198-1209B26H-2, 102	235.62	264.321	66.3779	66.3597	4249	Kim et al. 2022
198-1209B26H-2, 104	235.64	264.34	66.3802	66.3621	4743	Kim et al. 2022
198-1209C15H-5, 124	237.74	264.36	66.3825	66.3645	4325	Kim et al. 2022
198-1209C15H-5, 126	237.76	264.38	66.3848	66.367	5482	Kim et al. 2022
198-1209C15H-5, 128	237.78	264.4	66.3872	66.3695	7176	Kim et al. 2022
198-1209C15H-5, 130	237.8	264.42	66.3895	66.3719	8683	Kim et al. 2022
198-1209C15H-5, 132	237.82	264.44	66.3917	66.3744	8083	Kim et al. 2022
198-1209C15H-5, 134	237.84	264.46	66.3939	66.3769	8002	Kim et al. 2022
198-1209C15H-5, 136	237.86	264.48	66.3961	66.3793	5509	Kim et al. 2022
198-1209C15H-5, 138	237.88	264.5	66.3983	66.3818	4917	Kim et al. 2022
198-1209C15H-5, 140	237.9	264.52	66.4006	66.3843	5802	Kim et al. 2022
198-1209C15H-5, 142	237.92	264.54	66.4028	66.3867	6490	Kim et al. 2022
198-1209C15H-5, 144	237.94	264.56	66.405	66.3892	7461	Kim et al. 2022
198-1209C15H-5, 146	237.96	264.58	66.4072	66.3917	8489	Kim et al. 2022
198-1209C15H-5, 148	237.98	264.6	66.4094	66.3941	8525	Kim et al. 2022
198-1209C15H-5, 149	237.99	264.61	66.4105	66.3954	9132	Kim et al. 2022
198-1209C15H-6, 2	238.02	264.64	66.4142	66.3991	8488	Kim et al. 2022
198-1209C15H-6, 4	238.04	264.66	66.4167	66.4015	6359	Kim et al. 2022
198-1209C15H-6, 6	238.06	264.68	66.4191	66.404	4380	Kim et al. 2022
198-1209C15H-6, 8	238.08	264.7	66.4216	66.4064	4384	Kim et al. 2022
198-1209C15H-6, 10	238.1	264.72	66.4241	66.4089	4944	Kim et al. 2022
198-1209C15H-6, 12	238.12	264.74	66.4266	66.4114	5256	Kim et al. 2022
198-1209C15H-6, 14	238.14	264.76	66.429	66.4138	8709	Kim et al. 2022
198-1209C15H-6, 16	238.16	264.78	66.4315	66.4163	7401	Kim et al. 2022
198-1209C15H-6, 18	238.18	264.8	66.4336	66.4188	6352	Kim et al. 2022
198-1209C15H-6, 21	238.21	264.83	66.4367	66.4224	4978	Kim et al. 2022
198-1209C15H-6, 22	238.22	264.84	66.4378	66.4236	4983	Kim et al. 2022
198-1209C15H-6, 24	238.24	264.86	66.4399	66.426	4440	Kim et al. 2022
198-1209C15H-6, 26	238.26	264.88	66.442	66.4284	4931	Kim et al. 2022
198-1209C15H-6, 28	238.28	264.9	66.4441	66.4308	5160	Kim et al. 2022
198-1209C15H-6, 30	238.3	264.92	66.4462	66.4332	5513	Kim et al. 2022
198-1209C15H-6, 32	238.32	264.94	66.4483	66.4356	5502	Kim et al. 2022
198-1209C15H-6, 34	238.34	264.96	66.4504	66.438	7275	Kim et al. 2022
198-1209C15H-6, 36	238.36	264.98	66.4525	66.4404	8091	Kim et al. 2022
198-1209C15H-6, 38	238.38	265	66.4548	66.4428	6069	Kim et al. 2022
198-1209C15H-6, 40	238.4	265.02	66.4572	66.4451	5491	Kim et al. 2022
198-1209C15H-6, 42	238.42	265.04	66.4595	66.4475	5514	Kim et al. 2022
198-1209C15H-6, 44	238.44	265.06	66.4618	66.4499	4614	Kim et al. 2022
198-1209C15H-6, 46	238.46	265.08	66.4642	66.4523	3995	Kim et al. 2022
198-1209C15H-6, 48	238.48	265.1	66.4665	66.4547	6304	Kim et al. 2022
198-1209A26H-1, 88	237.08	265.12	66.4688	66.4571	6642	Kim et al. 2022
198-1209A26H-1, 90	237.1	265.14	66.4712	66.4595	7957	Kim et al. 2022
198-1209A26H-1, 92	237.12	265.16	66.4735	66.4619	8134	Kim et al. 2022
198-1209A26H-1, 93	237.13	265.17	66.4746	66.4631	7591	Kim et al. 2022
198-1209A26H-1, 96	237.16	265.2	66.4779	66.4667	7136	Kim et al. 2022
198-1209A26H-1, 98	237.18	265.22	66.4801	66.4691	5271	Kim et al. 2022
198-1209A26H-1, 99	237.19	265.23	66.4812	66.4703	4419	Kim et al. 2022
198-1209A26H-1, 102	237.22	265.26	66.4846	66.4739	4673	Kim et al. 2022
198-1209A26H-1, 104	237.24	265.28	66.4868	66.4763	6766	Kim et al. 2022
198-1209A26H-1, 106	237.26	265.3	66.489	66.4787	7387	Kim et al. 2022
198-1209A26H-1, 108	237.28	265.32	66.4912	66.4811	8389	Kim et al. 2022
198-1209A26H-1, 111	237.31	265.35	66.4945	66.4847	9073	Kim et al. 2022
198-1209A26H-1, 112	237.32	265.36	66.4953	66.4859	7431	Kim et al. 2022
198-1209A26H-1, 114	237.34	265.38	66.497	66.4883	6818	Kim et al. 2022
198-1209A26H-1, 115	237.35	265.39	66.4979	66.4895	6842	Kim et al. 2022
198-1209A26H-1, 119	237.39	265.43	66.5012	66.4943	4939	Kim et al. 2022
198-1209A26H-1, 121	237.41	265.45	66.5029	66.4967	5360	Kim et al. 2022
198-1209A26H-1, 123	237.43	265.47	66.5046	66.499	4921	Kim et al. 2022
198-1209A26H-1, 124	237.44	265.48	66.5054	66.5002	4921	Kim et al. 2022
198-1209A26H-1, 126	237.46	265.5	66.5071	66.5026	5060	Kim et al. 2022
198-1209A26H-1, 128	237.48	265.52	66.5088	66.505	5883	Kim et al. 2022
198-1209A26H-1, 130	237.5	265.54	66.5105	66.5074	6294	Kim et al. 2022
198-1209A26H-1, 132	237.52	265.56	66.5121	66.5098	6426	Kim et al. 2022
198-1209A26H-1, 136	237.56	265.6	66.5155	66.5146	6688	Kim et al. 2022
198-1209A26H-1, 137	237.57	265.61	66.5162	66.5158	6794	Kim et al. 2022
198-1209A26H-1, 140	237.6	265.64	66.5185	66.5194	7644	Kim et al. 2022
198-1209A26H-1, 142	237.62	265.66	66.52	66.5218	6708	Kim et al. 2022
198-1209A26H-1, 144	237.64	265.68	66.5215	66.5242	6511	Kim et al. 2022
198-1209A26H-1, 146	237.66	265.7	66.523	66.5266	4797	Kim et al. 2022
198-1209A26H-1, 147	237.67	265.71	66.5237	66.5278	4655	Kim et al. 2022
198-1209A26H-2, 2	237.72	265.76	66.5275	66.5338	4449	Kim et al. 2022
198-1209A26H-2, 4	237.74	265.78	66.529	66.5362	4879	Kim et al. 2022
198-1209A26H-2, 6	237.76	265.8	66.5305	66.5386	4241	Kim et al. 2022
198-1209A26H-2, 8	237.78	265.82	66.532	66.541	6252	Kim et al. 2022
198-1209A26H-2, 10	237.8	265.84	66.5335	66.5434	7109	Kim et al. 2022
198-1209A26H-2, 12	237.82	265.86	66.535	66.5458	8336	Kim et al. 2022
198-1209A26H-2, 14	237.84	265.88	66.5365	66.5481	8461	Kim et al. 2022
198-1209A26H-2, 16	237.86	265.9	66.5385	66.5505	6488	Kim et al. 2022
198-1209A26H-2, 17	237.87	265.91	66.5395	66.5517	5641	Kim et al. 2022
198-1209A26H-2, 19	237.89	265.93	66.5415	66.5541	5293	Kim et al. 2022
198-1209A26H-2, 20	237.9	265.94	66.5425	66.5553	4415	Kim et al. 2022
198-1209A26H-2, 22	237.92	265.96	66.5445	66.5577	5316	Kim et al. 2022
198-1209A26H-2, 24	237.94	265.98	66.5465	66.5601	4393	Kim et al. 2022
198-1209A26H-2, 26	237.96	266	66.5485	66.5625	3977	Kim et al. 2022
198-1209A26H-2, 28	237.98	266.02	66.5505	66.5649	5138	Kim et al. 2022
198-1209A26H-2, 30	238	266.04	66.5525	66.5673	6880	Kim et al. 2022
198-1209A26H-2, 32	238.02	266.06	66.5545	66.5697	8243	Kim et al. 2022
198-1209A26H-2, 34	238.04	266.08	66.5565	66.5721	9452	Kim et al. 2022
198-1209A26H-2, 35	238.05	266.09	66.5575	66.5733	10148	Kim et al. 2022
198-1209A26H-2, 37	238.07	266.11	66.5591	66.5757	9174	Kim et al. 2022
198-1209A26H-2, 38	238.08	266.12	66.5598	66.5769	8243	Kim et al. 2022
198-1209A26H-2, 40	238.1	266.14	66.5614	66.5793	4743	Kim et al. 2022
198-1209A26H-2, 42	238.12	266.16	66.5629	66.5817	4655	Kim et al. 2022
198-1209A26H-2, 44	238.14	266.18	66.5645	66.5841	3595	Kim et al. 2022
198-1209A26H-2, 46	238.16	266.2	66.5661	66.5865	3931	Kim et al. 2022
198-1209A26H-2, 48	238.18	266.22	66.5676	66.5889	4571	Kim et al. 2022
198-1209A26H-2, 50	238.2	266.24	66.5692	66.5913	4050	Kim et al. 2022
198-1209A26H-2, 52	238.22	266.26	66.5707	66.5937	5060	Kim et al. 2022
198-1209A26H-2, 54	238.24	266.28	66.5723	66.5961	5937	Kim et al. 2022
198-1209A26H-2, 56	238.26	266.3	66.5738	66.5984	6960	Kim et al. 2022
198-1209A26H-2, 58	238.28	266.32	66.5754	66.6008	7347	Kim et al. 2022
198-1209A26H-2, 60	238.3	266.34	66.5769	66.6032	9048	Kim et al. 2022
198-1209A26H-2, 62	238.32	266.36	66.5785	66.6056	9479	Kim et al. 2022
198-1209A26H-2, 64	238.34	266.38	66.5803	66.608	8225	Kim et al. 2022
198-1209A26H-2, 66	238.36	266.4	66.582	66.6104	5987	Kim et al. 2022
198-1209A26H-2, 68	238.38	266.42	66.5838	66.6128	5404	Kim et al. 2022
198-1209A26H-2, 70	238.4	266.44	66.5855	66.6152	4555	Kim et al. 2022
198-1209A26H-2, 72	238.42	266.46	66.5872	66.6176	4619	Kim et al. 2022
198-1209A26H-2, 74	238.44	266.48	66.589	66.62	4948	Kim et al. 2022
198-1209A26H-2, 76	238.46	266.5	66.5908	66.6224	5200	Kim et al. 2022
198-1209A26H-2, 78	238.48	266.52	66.5925	66.6248	5884	Kim et al. 2022
198-1209A26H-2, 80	238.5	266.54	66.5943	66.6272	7457	Kim et al. 2022
198-1209A26H-2, 82	238.52	266.56	66.596	66.6296	7798	Kim et al. 2022
198-1209A26H-2, 84	238.54	266.58	66.5977	66.632	8408	Kim et al. 2022
198-1209A26H-2, 86	238.56	266.6	66.5995	66.6344	9078	Kim et al. 2022
198-1209A26H-2, 88	238.58	266.62	66.6009	66.6368	8269	Kim et al. 2022
198-1209A26H-2, 90	238.6	266.64	66.6023	66.6392	7657	Kim et al. 2022
198-1209A26H-2, 92	238.62	266.66	66.6037	66.6416	6373	Kim et al. 2022
198-1209A26H-2, 94	238.64	266.68	66.6051	66.644	5086	Kim et al. 2022
198-1209A26H-2, 96	238.66	266.7	66.6065	66.6464	5388	Kim et al. 2022
198-1209A26H-2, 97	238.67	266.71	66.6072	66.6476	5352	Kim et al. 2022
198-1209A26H-2, 98	238.68	266.72	66.6079	66.6487	4367	Kim et al. 2022
198-1209A26H-2, 99	238.69	266.73	66.6086	66.6499	5394	Kim et al. 2022
198-1209A26H-2, 100	238.7	266.74	66.6093	66.6511	5320	Kim et al. 2022
198-1209A26H-2, 102	238.72	266.76	66.6107	66.6535	5177	Kim et al. 2022
198-1209A26H-2, 104	238.74	266.78	66.6121	66.6559	4888	Kim et al. 2022
198-1209A26H-2, 106	238.76	266.8	66.6135	66.6583	4877	Kim et al. 2022
198-1209A26H-2, 108	238.78	266.82	66.6149	66.6607	6348	Kim et al. 2022
198-1209A26H-2, 109	238.79	266.83	66.6156	66.6619	6513	Kim et al. 2022
198-1209A26H-2, 112	238.82	266.86	66.6177	66.6655	6425	Kim et al. 2022
198-1209A26H-2, 114	238.84	266.88	66.6191	66.6679	6778	Kim et al. 2022
198-1209A26H-2, 116	238.86	266.9	66.6205	66.6703	8164	Kim et al. 2022
198-1209A26H-2, 118	238.88	266.92	66.6226	66.6727	8468	Kim et al. 2022
198-1209A26H-2, 120	238.9	266.94	66.6247	66.6751	8035	Kim et al. 2022
198-1209A26H-2, 122	238.92	266.96	66.6268	66.6775	5986	Kim et al. 2022
198-1209A26H-2, 123	238.93	266.97	66.6279	66.6787	5923	Kim et al. 2022
198-1209A26H-2, 126	238.96	267	66.631	66.6823	5455	Kim et al. 2022
198-1209A26H-2, 128	238.98	267.02	66.6331	66.6847	5165	Kim et al. 2022
198-1209A26H-2, 130	239	267.04	66.6352	66.6871	6310	Kim et al. 2022
198-1209A26H-2, 132	239.02	267.06	66.6373	66.6895	8369	Kim et al. 2022
198-1209A26H-2, 134	239.04	267.08	66.6394	66.6919	8943	Kim et al. 2022
198-1209A26H-2, 136	239.06	267.1	66.6415	66.6943	9020	Kim et al. 2022
198-1209A26H-2, 138	239.08	267.12	66.644	66.6967	8406	Kim et al. 2022
198-1209A26H-2, 140	239.1	267.14	66.6464	66.6991	8166	Kim et al. 2022
198-1209A26H-2, 142	239.12	267.16	66.6489	66.7014	7547	Kim et al. 2022
198-1209A26H-2, 144	239.14	267.18	66.6514	66.7038	5587	Kim et al. 2022
198-1209A26H-2, 146	239.16	267.2	66.6539	66.7062	7095	Kim et al. 2022
198-1209A26H-2, 147	239.17	267.21	66.6551	66.7074	9214	Kim et al. 2022
198-1209A26H-3, 3	239.23	267.27	66.6625	66.7146	11516	Kim et al. 2022
198-1209A26H-3, 4	239.24	267.28	66.6639	66.7158	11511	Kim et al. 2022
198-1209A26H-3, 6	239.26	267.3	66.6667	66.7182	8125	Kim et al. 2022
198-1209A26H-3, 8	239.28	267.32	66.6695	66.7206	6149	Kim et al. 2022
198-1209A26H-3, 10	239.3	267.34	66.6723	66.723	7423	Kim et al. 2022
198-1209A26H-3, 12	239.32	267.36	66.6751	66.7254	8222	Kim et al. 2022
198-1209A26H-3, 15	239.35	267.39	66.6793	66.729	8610	Kim et al. 2022
198-1209A26H-3, 16	239.36	267.4	66.6807	66.7302	10156	Kim et al. 2022
198-1209A26H-3, 18	239.38	267.42	66.6835	66.7326	8965	Kim et al. 2022
198-1209A26H-3, 20	239.4	267.44	66.6861	66.735	6399	Kim et al. 2022
198-1209A26H-3, 22	239.42	267.46	66.6887	66.7374	6153	Kim et al. 2022
198-1209A26H-3, 24	239.44	267.48	66.6914	66.7398	6878	Kim et al. 2022
198-1209A26H-3, 26	239.46	267.5	66.694	66.7422	5949	Kim et al. 2022
198-1209A26H-3, 28	239.48	267.52	66.6966	66.7446	6034	Kim et al. 2022
198-1209A26H-3, 29	239.49	267.53	66.6979	66.7458	6699	Kim et al. 2022
198-1209A26H-3, 32	239.52	267.56	66.7019	66.7494	7159	Kim et al. 2022
198-1209A26H-3, 34	239.54	267.58	66.7045	66.7517	8356	Kim et al. 2022
198-1209A26H-3, 35	239.55	267.59	66.7058	66.7529	7950	Kim et al. 2022
198-1209A26H-3, 38	239.58	267.62	66.7098	66.7565	7020	Kim et al. 2022
198-1209A26H-3, 40	239.6	267.64	66.7124	66.7589	5455	Kim et al. 2022
198-1209A26H-3, 42	239.62	267.66	66.715	66.7613	6285	Kim et al. 2022
198-1209A26H-3, 44	239.64	267.68	66.7176	66.7637	7292	Kim et al. 2022
198-1209A26H-3, 46	239.66	267.7	66.7203	66.7661	9291	Kim et al. 2022
198-1209A26H-3, 48	239.68	267.72	66.7229	66.7685	8658	Kim et al. 2022
198-1209A26H-3, 50	239.7	267.74	66.7255	66.7709	8739	Kim et al. 2022
198-1209A26H-3, 52	239.72	267.76	66.7274	66.7733	8944	Kim et al. 2022
198-1209A26H-3, 54	239.74	267.78	66.7293	66.7757	8546	Kim et al. 2022
198-1209A26H-3, 56	239.76	267.8	66.7312	66.7781	7673	Kim et al. 2022
198-1209A26H-3, 57	239.77	267.81	66.7322	66.7793	7307	Kim et al. 2022
198-1209A26H-3, 60	239.8	267.84	66.735	66.7829	5814	Kim et al. 2022
198-1209A26H-3, 62	239.82	267.86	66.737	66.7853	6805	Kim et al. 2022
198-1209A26H-3, 64	239.84	267.88	66.7389	66.7877	6802	Kim et al. 2022
198-1209A26H-3, 66	239.86	267.9	66.7408	66.7901	8250	Kim et al. 2022
198-1209A26H-3, 68	239.88	267.92	66.7427	66.7925	9561	Kim et al. 2022
198-1209A26H-3, 70	239.9	267.94	66.7446	66.7949	9799	Kim et al. 2022
198-1209A26H-3, 72	239.92	267.96	66.7465	66.7973	10375	Kim et al. 2022
198-1209A26H-3, 74	239.94	267.98	66.7486	66.7997	9293	Kim et al. 2022
198-1209A26H-3, 76	239.96	268	66.7507	66.802	9003	Kim et al. 2022
198-1209A26H-3, 78	239.98	268.02	66.7528	66.8044	6868	Kim et al. 2022
198-1209A26H-3, 80	240	268.04	66.7549	66.8068	6701	Kim et al. 2022
198-1209A26H-3, 83	240.03	268.07	66.7581	66.8104	6707	Kim et al. 2022
198-1209A26H-3, 84	240.04	268.08	66.7591	66.8116	6878	Kim et al. 2022
198-1209A26H-3, 86	240.06	268.1	66.7612	66.814	8842	Kim et al. 2022
198-1209A26H-3, 88	240.08	268.12	66.7633	66.8164	10618	Kim et al. 2022
198-1209A26H-3, 90	240.1	268.14	66.7654	66.8188	11885	Kim et al. 2022
198-1209A26H-3, 92	240.12	268.16	66.7675	66.8212	12380	Kim et al. 2022
198-1209A26H-3, 94	240.14	268.18	66.7703	66.8236	10416	Kim et al. 2022
198-1209A26H-3, 96	240.16	268.2	66.7731	66.826	9200	Kim et al. 2022
198-1209A26H-3, 98	240.18	268.22	66.7759	66.8279	8757	Kim et al. 2022
198-1209A26H-3, 100	240.2	268.24	66.7787	66.8297	9071	Kim et al. 2022
198-1209A26H-3, 102	240.22	268.26	66.7815	66.8316	9606	Kim et al. 2022
198-1209A26H-3, 104	240.24	268.28	66.7843	66.8334	9682	Kim et al. 2022
198-1209A26H-3, 106	240.26	268.3	66.7871	66.8353	10273	Kim et al. 2022
198-1209A26H-3, 107	240.27	268.31	66.7885	66.8362	10115	Kim et al. 2022
198-1209A26H-3, 110	240.3	268.34	66.7922	66.839	8881	Kim et al. 2022
198-1209A26H-3, 112	240.32	268.36	66.7947	66.8408	9930	Kim et al. 2022
198-1209A26H-3, 114	240.34	268.38	66.7971	66.8427	9226	Kim et al. 2022
198-1209A26H-3, 116	240.36	268.4	66.7996	66.8445	8915	Kim et al. 2022
198-1209A26H-3, 118	240.38	268.42	66.8021	66.8464	9283	Kim et al. 2022
198-1209A26H-3, 120	240.4	268.44	66.8046	66.8482	10313	Kim et al. 2022
198-1209A26H-3, 122	240.42	268.46	66.807	66.8501	11000	Kim et al. 2022
198-1209A26H-3, 124	240.44	268.48	66.8095	66.8519	11292	Kim et al. 2022
198-1209A26H-3, 126	240.46	268.5	66.8113	66.8538	10471	Kim et al. 2022
198-1209A26H-3, 128	240.48	268.52	66.813	66.8557	9750	Kim et al. 2022
198-1209A26H-3, 130	240.5	268.54	66.8148	66.8575	7969	Kim et al. 2022
198-1209A26H-3, 132	240.52	268.56	66.8165	66.8594	8010	Kim et al. 2022
198-1209A26H-3, 134	240.54	268.58	66.8182	66.8612	7856	Kim et al. 2022
198-1209A26H-3, 136	240.56	268.6	66.82	66.8631	8378	Kim et al. 2022
198-1209A26H-3, 138	240.58	268.62	66.8218	66.8649	8947	Kim et al. 2022
198-1209A26H-3, 140	240.6	268.64	66.8235	66.8668	9467	Kim et al. 2022
198-1209A26H-3, 142	240.62	268.66	66.8253	66.8686	10795	Kim et al. 2022
198-1209A26H-3, 144	240.64	268.68	66.827	66.8705	10462	Kim et al. 2022
198-1209A26H-3, 146	240.66	268.7	66.8288	66.8723	9765	Kim et al. 2022
198-1209A26H-3, 148	240.68	268.72	66.8305	66.8742	9709	Kim et al. 2022
198-1209A26H-3, 149	240.69	268.73	66.8315	66.8751	9378	Kim et al. 2022
198-1209A26H-4, 3	240.73	268.77	66.8353	66.8788	8977	Kim et al. 2022
198-1209A26H-4, 4	240.74	268.78	66.8362	66.8797	8750	Kim et al. 2022
198-1209A26H-4, 6	240.76	268.8	66.8381	66.8816	5614	Kim et al. 2022
198-1209A26H-4, 8	240.78	268.82	66.84	66.8835	6268	Kim et al. 2022
198-1209A26H-4, 10	240.8	268.84	66.842	66.8853	7566	Kim et al. 2022
198-1209A26H-4, 12	240.82	268.86	66.8439	66.8872	8505	Kim et al. 2022
198-1209A26H-4, 14	240.84	268.88	66.8458	66.889	9485	Kim et al. 2022
198-1209A26H-4, 16	240.86	268.9	66.8477	66.8909	10751	Kim et al. 2022
198-1209A26H-4, 18	240.88	268.92	66.8496	66.8927	10782	Kim et al. 2022
198-1209A26H-4, 20	240.9	268.94	66.8515	66.8946	10842	Kim et al. 2022
198-1209A26H-4, 22	240.92	268.96	66.8534	66.8964	7132	Kim et al. 2022
198-1209A26H-4, 24	240.94	268.98	66.8553	66.8983	5933	Kim et al. 2022
198-1209A26H-4, 26	240.96	269	66.8572	66.9001	9224	Kim et al. 2022
198-1209A26H-4, 28	240.98	269.02	66.8591	66.902	9002	Kim et al. 2022
198-1209A26H-4, 30	241	269.04	66.861	66.9038	7718	Kim et al. 2022
198-1209A26H-4, 32	241.02	269.06	66.863	66.9057	7181	Kim et al. 2022
198-1209A26H-4, 34	241.04	269.08	66.8649	66.9075	8126	Kim et al. 2022
198-1209A26H-4, 36	241.06	269.1	66.8668	66.9094	9229	Kim et al. 2022
198-1209A26H-4, 38	241.08	269.12	66.8687	66.9112	9941	Kim et al. 2022
198-1209A26H-4, 40	241.1	269.14	66.8706	66.9131	10797	Kim et al. 2022
198-1209A26H-4, 42	241.12	269.16	66.8725	66.915	10479	Kim et al. 2022
198-1209A26H-4, 44	241.14	269.18	66.8746	66.9168	10399	Kim et al. 2022
198-1209A26H-4, 46	241.16	269.2	66.8767	66.9187	9917	Kim et al. 2022
198-1209A26H-4, 48	241.18	269.22	66.8788	66.9205	6624	Kim et al. 2022
198-1209A26H-4, 50	241.2	269.24	66.8809	66.9224	7192	Kim et al. 2022
198-1209A26H-4, 52	241.22	269.26	66.883	66.9242	7824	Kim et al. 2022
198-1209A26H-4, 54	241.24	269.28	66.8851	66.9261	8448	Kim et al. 2022
198-1209A26H-4, 56	241.26	269.3	66.8872	66.9279	8240	Kim et al. 2022
198-1209A26H-4, 58	241.28	269.32	66.8893	66.9298	8662	Kim et al. 2022
198-1209A26H-4, 60	241.3	269.34	66.8914	66.9316	10485	Kim et al. 2022
198-1209A26H-4, 62	241.32	269.36	66.8935	66.9335	10732	Kim et al. 2022
198-1209A26H-4, 64	241.34	269.38	66.8951	66.9353	9078	Kim et al. 2022
198-1209A26H-4, 66	241.36	269.4	66.8967	66.9372	8744	Kim et al. 2022
198-1209A26H-4, 68	241.38	269.42	66.8983	66.939	7872	Kim et al. 2022
198-1209A26H-4, 70	241.4	269.44	66.9	66.9409	6641	Kim et al. 2022
198-1209A26H-4, 72	241.42	269.46	66.9016	66.9428	7070	Kim et al. 2022
198-1209A26H-4, 74	241.44	269.48	66.9032	66.9446	7080	Kim et al. 2022
198-1209A26H-4, 76	241.46	269.5	66.9048	66.9465	6455	Kim et al. 2022
198-1209A26H-4, 77	241.47	269.51	66.9056	66.9474	7725	Kim et al. 2022
198-1209A26H-4, 79	241.49	269.53	66.9072	66.9492	7224	Kim et al. 2022
198-1209C16H-1, 116	241.66	269.54	66.908	66.9502	8431	Kim et al. 2022
198-1209C16H-1, 118	241.68	269.56	66.9097	66.952	9143	Kim et al. 2022
198-1209C16H-1, 120	241.7	269.58	66.9113	66.9539	10331	Kim et al. 2022
198-1209C16H-1, 122	241.72	269.6	66.9129	66.9557	9993	Kim et al. 2022
198-1209C16H-1, 124	241.74	269.62	66.9145	66.9576	9836	Kim et al. 2022
198-1209C16H-1, 126	241.76	269.64	66.9163	66.9594	9940	Kim et al. 2022
198-1209C16H-1, 128	241.78	269.66	66.918	66.9613	8763	Kim et al. 2022
198-1209C16H-1, 130	241.8	269.68	66.9197	66.9631	9084	Kim et al. 2022
198-1209C16H-1, 132	241.82	269.7	66.9215	66.965	7735	Kim et al. 2022
198-1209C16H-1, 134	241.84	269.72	66.9233	66.9668	5185	Kim et al. 2022
198-1209C16H-1, 136	241.86	269.74	66.925	66.9687	5750	Kim et al. 2022
198-1209C16H-1, 137	241.87	269.75	66.9259	66.9696	6260	Kim et al. 2022
198-1209C16H-1, 139	241.89	269.77	66.9276	66.9715	6721	Kim et al. 2022
198-1209C16H-1, 140	241.9	269.78	66.9285	66.9724	6999	Kim et al. 2022
198-1209C16H-1, 142	241.92	269.8	66.9302	66.9743	7812	Kim et al. 2022
198-1209C16H-1, 144	241.94	269.82	66.932	66.9761	9128	Kim et al. 2022
198-1209C16H-1, 146	241.96	269.84	66.9338	66.978	11645	Kim et al. 2022
198-1209C16H-1, 148	241.98	269.86	66.9355	66.9798	12165	Kim et al. 2022
198-1209C16H-2, 4	242.04	269.92	66.9403	66.9854	10558	Kim et al. 2022
198-1209C16H-2, 6	242.06	269.94	66.942	66.9872	8848	Kim et al. 2022
198-1209C16H-2, 8	242.08	269.96	66.9436	66.9891	7695	Kim et al. 2022
198-1209C16H-2, 10	242.1	269.98	66.9452	66.9909	7161	Kim et al. 2022
198-1209C16H-2, 12	242.12	270	66.9468	66.9928	7223	Kim et al. 2022
198-1209C16H-2, 15	242.15	270.03	66.9492	66.9956	7432	Kim et al. 2022
198-1209C16H-2, 16	242.16	270.04	66.95	66.9965	8322	Kim et al. 2022
198-1209C16H-2, 18	242.18	270.06	66.9517	66.9983	9146	Kim et al. 2022
198-1209C16H-2, 20	242.2	270.08	66.9533	67.0002	9133	Kim et al. 2022
198-1209C16H-2, 22	242.22	270.1	66.9549	67.0021	9405	Kim et al. 2022
198-1209C16H-2, 24	242.24	270.12	66.9565	67.0039	9392	Kim et al. 2022
198-1209C16H-2, 26	242.26	270.14	66.9581	67.0058	9294	Kim et al. 2022
198-1209C16H-2, 28	242.28	270.16	66.9597	67.0076	8987	Kim et al. 2022
198-1209C16H-2, 30	242.3	270.18	66.9613	67.0095	8240	Kim et al. 2022
198-1209C16H-2, 32	242.32	270.2	66.963	67.0113	6784	Kim et al. 2022
198-1209C16H-2, 34	242.34	270.22	66.9646	67.0132	6458	Kim et al. 2022
198-1209C16H-2, 36	242.36	270.24	66.9662	67.015	6456	Kim et al. 2022
198-1209C16H-2, 38	242.38	270.26	66.9678	67.0169	6249	Kim et al. 2022
198-1209C16H-2, 40	242.4	270.28	66.9694	67.0187	7336	Kim et al. 2022
198-1209C16H-2, 41	242.41	270.29	66.9702	67.0197	7279	Kim et al. 2022
198-1209C16H-2, 44	242.44	270.32	66.9727	67.0224	9037	Kim et al. 2022
198-1209C16H-2, 46	242.46	270.34	66.9743	67.0243	8867	Kim et al. 2022
198-1209C16H-2, 48	242.48	270.36	66.9759	67.0261	9443	Kim et al. 2022
198-1209C16H-2, 50	242.5	270.38	66.9775	67.028	9703	Kim et al. 2022
198-1209C16H-2, 52	242.52	270.4	66.979	67.0299	9619	Kim et al. 2022
198-1209C16H-2, 54	242.54	270.42	66.9805	67.0317	10333	Kim et al. 2022
198-1209C16H-2, 56	242.56	270.44	66.982	67.0336	8539	Kim et al. 2022
198-1209C16H-2, 58	242.58	270.46	66.9835	67.0354	7290	Kim et al. 2022
198-1209C16H-2, 61	242.61	270.49	66.9857	67.0382	6740	Kim et al. 2022
198-1209C16H-2, 62	242.62	270.5	66.9865	67.0391	6638	Kim et al. 2022
198-1209C16H-2, 64	242.64	270.52	66.988	67.041	7261	Kim et al. 2022
198-1209C16H-2, 66	242.66	270.54	66.9895	67.0428	7950	Kim et al. 2022
198-1209C16H-2, 68	242.68	270.56	66.991	67.0447	9004	Kim et al. 2022
198-1209C16H-2, 70	242.7	270.58	66.9925	67.0465	8568	Kim et al. 2022
198-1209C16H-2, 72	242.72	270.6	66.994	67.0484	7406	Kim et al. 2022
198-1209C16H-2, 74	242.74	270.62	66.9955	67.0502	8951	Kim et al. 2022
198-1209C16H-2, 76	242.76	270.64	66.997	67.0521	9398	Kim et al. 2022
198-1209C16H-2, 78	242.78	270.66	66.9985	67.0539	10154	Kim et al. 2022
198-1209C16H-2, 80	242.8	270.68	67.0002	67.0558	9741	Kim et al. 2022
198-1209C16H-2, 82	242.82	270.7	67.002	67.0577	9240	Kim et al. 2022
198-1209C16H-2, 84	242.84	270.72	67.0038	67.0595	9461	Kim et al. 2022
198-1209C16H-2, 86	242.86	270.74	67.0055	67.0614	8264	Kim et al. 2022
198-1209C16H-2, 88	242.88	270.76	67.0073	67.0632	7892	Kim et al. 2022
198-1209C16H-2, 90	242.9	270.78	67.009	67.0651	7178	Kim et al. 2022
198-1209C16H-2, 92	242.92	270.8	67.0107	67.0669	7623	Kim et al. 2022
198-1209C16H-2, 94	242.94	270.82	67.0125	67.0688	7160	Kim et al. 2022
198-1209C16H-2, 96	242.96	270.84	67.0143	67.0706	8438	Kim et al. 2022
198-1209C16H-2, 98	242.98	270.86	67.016	67.0725	8498	Kim et al. 2022
198-1209C16H-2, 100	243	270.88	67.0178	67.0743	8441	Kim et al. 2022
198-1209C16H-2, 102	243.02	270.9	67.0195	67.0762	8915	Kim et al. 2022
198-1209C16H-2, 104	243.04	270.92	67.0213	67.078	8547	Kim et al. 2022
198-1209C16H-2, 106	243.06	270.94	67.0232	67.0799	8428	Kim et al. 2022
198-1209C16H-2, 108	243.08	270.96	67.025	67.0817	7498	Kim et al. 2022
198-1209C16H-2, 110	243.1	270.98	67.0268	67.0836	6395	Kim et al. 2022
198-1209C16H-2, 112	243.12	271	67.0286	67.0854	5629	Kim et al. 2022
198-1209C16H-2, 114	243.14	271.02	67.0305	67.0873	5895	Kim et al. 2022
198-1209C16H-2, 116	243.16	271.04	67.0323	67.0892	6712	Kim et al. 2022
198-1209C16H-2, 118	243.18	271.06	67.0341	67.091	6659	Kim et al. 2022
198-1209C16H-2, 120	243.2	271.08	67.0359	67.0929	6574	Kim et al. 2022
198-1209C16H-2, 122	243.22	271.1	67.0378	67.0947	7689	Kim et al. 2022
198-1209C16H-2, 123	243.23	271.11	67.0387	67.0956	7954	Kim et al. 2022
198-1209C16H-2, 125	243.25	271.13	67.0405	67.0975	8732	Kim et al. 2022
198-1209C16H-2, 126	243.26	271.14	67.0415	67.0984	8365	Kim et al. 2022
198-1209C16H-2, 128	243.28	271.16	67.0435	67.1003	7719	Kim et al. 2022
198-1209C16H-2, 130	243.3	271.18	67.0455	67.1021	6585	Kim et al. 2022
198-1209C16H-2, 132	243.32	271.2	67.0475	67.104	5848	Kim et al. 2022
198-1209C16H-2, 134	243.34	271.22	67.0495	67.1058	4462	Kim et al. 2022
198-1209C16H-2, 136	243.36	271.24	67.0515	67.1077	5444	Kim et al. 2022
198-1209C16H-2, 138	243.38	271.26	67.0535	67.1095	5950	Kim et al. 2022
198-1209C16H-2, 140	243.4	271.28	67.0555	67.1114	6631	Kim et al. 2022
198-1209C16H-2, 142	243.42	271.3	67.0575	67.1132	7652	Kim et al. 2022
198-1209C16H-2, 144	243.44	271.32	67.0595	67.1151	8252	Kim et al. 2022
198-1209C16H-2, 146	243.46	271.34	67.0615	67.117	8627	Kim et al. 2022
198-1209C16H-2, 148	243.48	271.36	67.0632	67.1188	8111	Kim et al. 2022
198-1209C16H-3, 4	243.54	271.42	67.0685	67.1244	6854	Kim et al. 2022
198-1209C16H-3, 6	243.56	271.44	67.0703	67.1262	5928	Kim et al. 2022
198-1209C16H-3, 8	243.58	271.46	67.072	67.1281	4963	Kim et al. 2022
198-1209C16H-3, 10	243.6	271.48	67.0738	67.1299	6018	Kim et al. 2022
198-1209C16H-3, 12	243.62	271.5	67.0755	67.1318	6242	Kim et al. 2022
198-1209C16H-3, 13	243.63	271.51	67.0764	67.1327	6536	Kim et al. 2022
198-1209C16H-3, 16	243.66	271.54	67.079	67.1355	7569	Kim et al. 2022
198-1209C16H-3, 18	243.68	271.56	67.0808	67.1373	8006	Kim et al. 2022
198-1209C16H-3, 20	243.7	271.58	67.0825	67.1392	7934	Kim et al. 2022
198-1209C16H-3, 22	243.72	271.6	67.0841	67.141	8071	Kim et al. 2022
198-1209C16H-3, 25	243.75	271.63	67.0865	67.1438	7037	Kim et al. 2022
198-1209C16H-3, 26	243.76	271.64	67.0873	67.1448	7306	Kim et al. 2022
198-1209C16H-3, 28	243.78	271.66	67.089	67.1466	5928	Kim et al. 2022
198-1209C16H-3, 30	243.8	271.68	67.0906	67.1485	5990	Kim et al. 2022
198-1209C16H-3, 32	243.82	271.7	67.0922	67.1503	5495	Kim et al. 2022
198-1209C16H-3, 34	243.84	271.72	67.0938	67.1522	5446	Kim et al. 2022
198-1209C16H-3, 36	243.86	271.74	67.0954	67.154	6828	Kim et al. 2022
198-1209C16H-3, 38	243.88	271.76	67.097	67.1559	6872	Kim et al. 2022
198-1209C16H-3, 40	243.9	271.78	67.0987	67.1577	7535	Kim et al. 2022
198-1209C16H-3, 43	243.93	271.81	67.1011	67.1605	7380	Kim et al. 2022
198-1209C16H-3, 44	243.94	271.82	67.1019	67.1614	7786	Kim et al. 2022
198-1209C16H-3, 46	243.96	271.84	67.1035	67.1633	8082	Kim et al. 2022
198-1209C16H-3, 47	243.97	271.85	67.1046	67.1642	7818	Kim et al. 2022
198-1209C16H-3, 50	244	271.88	67.1077	67.167	7378	Kim et al. 2022
198-1209C16H-3, 52	244.02	271.9	67.1098	67.1688	6464	Kim et al. 2022
198-1209C16H-3, 54	244.04	271.92	67.1119	67.1707	6195	Kim et al. 2022
198-1209C16H-3, 56	244.06	271.94	67.114	67.1726	6405	Kim et al. 2022
198-1209C16H-3, 58	244.08	271.96	67.1161	67.1744	6297	Kim et al. 2022
198-1209C16H-3, 60	244.1	271.98	67.1182	67.1763	6521	Kim et al. 2022
198-1209C16H-3, 62	244.12	272	67.1203	67.1781	8222	Kim et al. 2022
198-1209C16H-3, 64	244.14	272.02	67.1224	67.18	7811	Kim et al. 2022
198-1209C16H-3, 66	244.16	272.04	67.1245	67.1818	7276	Kim et al. 2022
198-1209C16H-3, 68	244.18	272.06	67.1266	67.1837	6405	Kim et al. 2022
198-1209C16H-3, 70	244.2	272.08	67.1287	67.1855	6007	Kim et al. 2022
198-1209C16H-3, 72	244.22	272.1	67.1308	67.1874	5370	Kim et al. 2022
198-1209C16H-3, 74	244.24	272.12	67.1329	67.1892	5029	Kim et al. 2022
198-1209C16H-3, 76	244.26	272.14	67.135	67.1911	5768	Kim et al. 2022
198-1209C16H-3, 78	244.28	272.16	67.1371	67.1929	6482	Kim et al. 2022
198-1209C16H-3, 80	244.3	272.18	67.1392	67.1948	6942	Kim et al. 2022
198-1209C16H-3, 82	244.32	272.2	67.1413	67.1966	6801	Kim et al. 2022
198-1209C16H-3, 84	244.34	272.22	67.1434	67.1985	7068	Kim et al. 2022
198-1209C16H-3, 86	244.36	272.24	67.1455	67.2003	6916	Kim et al. 2022
198-1209C16H-3, 88	244.38	272.26	67.1473	67.2022	7260	Kim et al. 2022
198-1209C16H-3, 90	244.4	272.28	67.149	67.2041	6916	Kim et al. 2022
198-1209C16H-3, 92	244.42	272.3	67.1507	67.2059	6827	Kim et al. 2022
198-1209C16H-3, 94	244.44	272.32	67.1525	67.2078	6222	Kim et al. 2022
198-1209C16H-3, 96	244.46	272.34	67.1543	67.2096	6809	Kim et al. 2022
198-1209C16H-3, 98	244.48	272.36	67.156	67.2115	6736	Kim et al. 2022
198-1209C16H-3, 99	244.49	272.37	67.1569	67.2124	7131	Kim et al. 2022
198-1209C16H-3, 101	244.51	272.39	67.1586	67.2142	6810	Kim et al. 2022
198-1209C16H-3, 102	244.52	272.4	67.1595	67.2152	6838	Kim et al. 2022
198-1209C16H-3, 104	244.54	272.42	67.1613	67.217	7835	Kim et al. 2022
198-1209C16H-3, 106	244.56	272.44	67.163	67.2189	8452	Kim et al. 2022
198-1209C16H-3, 108	244.58	272.46	67.1647	67.2207	8911	Kim et al. 2022
198-1209C16H-3, 110	244.6	272.48	67.1665	67.2226	7989	Kim et al. 2022
198-1209C16H-3, 112	244.62	272.5	67.1678	67.2244	7631	Kim et al. 2022
198-1209C16H-3, 114	244.64	272.52	67.1691	67.2263	7690	Kim et al. 2022
198-1209C16H-3, 116	244.66	272.54	67.1704	67.2281	7402	Kim et al. 2022
198-1209C16H-3, 118	244.68	272.56	67.1718	67.23	7306	Kim et al. 2022
198-1209C16H-3, 119	244.69	272.57	67.1724	67.2308	7108	Kim et al. 2022
198-1209C16H-3, 122	244.72	272.6	67.1744	67.2332	7079	Kim et al. 2022
198-1209C16H-3, 124	244.74	272.62	67.1757	67.2348	7245	Kim et al. 2022
198-1209C16H-3, 126	244.76	272.64	67.177	67.2364	7316	Kim et al. 2022
198-1209C16H-3, 128	244.78	272.66	67.1783	67.238	6526	Kim et al. 2022
198-1209C16H-3, 130	244.8	272.68	67.1796	67.2396	5774	Kim et al. 2022
198-1209C16H-3, 132	244.82	272.7	67.1809	67.2412	6586	Kim et al. 2022
198-1209C16H-3, 134	244.84	272.72	67.1823	67.2428	7602	Kim et al. 2022
198-1209C16H-3, 136	244.86	272.74	67.1836	67.2444	8185	Kim et al. 2022
198-1209C16H-3, 138	244.88	272.76	67.1849	67.246	8278	Kim et al. 2022
198-1209C16H-3, 139	244.89	272.77	67.1855	67.2468	8600	Kim et al. 2022
198-1209C16H-3, 142	244.92	272.8	67.1875	67.2492	8902	Kim et al. 2022
198-1209C16H-3, 144	244.94	272.82	67.1898	67.2508	8389	Kim et al. 2022
198-1209C16H-3, 146	244.96	272.84	67.1922	67.2524	8134	Kim et al. 2022
198-1209C16H-3, 148	244.98	272.86	67.1945	67.254	6394	Kim et al. 2022
198-1209C16H-3, 149	244.99	272.87	67.1957	67.2548	7883	Kim et al. 2022
198-1209C16H-4, 2	245.02	272.9	67.1992	67.2572	4739	Kim et al. 2022
198-1209C16H-4, 4	245.04	272.92	67.2015	67.2588	5028	Kim et al. 2022
198-1209C16H-4, 6	245.06	272.94	67.2038	67.2604	7910	Kim et al. 2022
198-1209C16H-4, 8	245.08	272.96	67.2062	67.262	8277	Kim et al. 2022
198-1209C16H-4, 10	245.1	272.98	67.2085	67.2636	8180	Kim et al. 2022
198-1209C16H-4, 12	245.12	273	67.2105	67.2652	7732	Kim et al. 2022
198-1209C16H-4, 13	245.13	273.01	67.2115	67.266	7133	Kim et al. 2022
198-1209C16H-4, 16	245.16	273.04	67.2145	67.2684	5849	Kim et al. 2022
198-1209C16H-4, 18	245.18	273.06	67.2165	67.27	6160	Kim et al. 2022
198-1209C16H-4, 20	245.2	273.08	67.2185	67.2716	5926	Kim et al. 2022
198-1209C16H-4, 22	245.22	273.1	67.2205	67.2732	6403	Kim et al. 2022
198-1209C16H-4, 24	245.24	273.12	67.2225	67.2748	6791	Kim et al. 2022
198-1209C16H-4, 26	245.26	273.14	67.2245	67.2764	8083	Kim et al. 2022
198-1209C16H-4, 28	245.28	273.16	67.2265	67.278	8808	Kim et al. 2022
198-1209B27H-2, 74	244.84	273.19	67.2295	67.2804	9847	Kim et al. 2022
198-1209B27H-2, 76	244.86	273.21	67.2314	67.2821	9139	Kim et al. 2022
198-1209B27H-2, 77	244.87	273.22	67.2324	67.2829	8892	Kim et al. 2022
198-1209B27H-2, 80	244.9	273.25	67.2352	67.2853	6038	Kim et al. 2022
198-1209B27H-2, 82	244.92	273.27	67.2371	67.2869	5124	Kim et al. 2022
198-1209B27H-2, 84	244.94	273.29	67.239	67.2885	5305	Kim et al. 2022
198-1209B27H-2, 86	244.96	273.31	67.241	67.2901	5662	Kim et al. 2022
198-1209B27H-2, 89	244.99	273.34	67.2438	67.2925	6269	Kim et al. 2022
198-1209B27H-2, 90	245	273.35	67.2448	67.2933	6958	Kim et al. 2022
198-1209B27H-2, 92	245.02	273.37	67.2467	67.2949	7174	Kim et al. 2022
198-1209B27H-2, 94	245.04	273.39	67.2486	67.2965	7718	Kim et al. 2022
198-1209B27H-2, 96	245.06	273.41	67.2505	67.2981	6915	Kim et al. 2022
198-1209B27H-2, 99	245.09	273.44	67.2525	67.3005	7202	Kim et al. 2022
198-1209B27H-2, 100	245.1	273.45	67.2531	67.3013	7085	Kim et al. 2022
198-1209B27H-2, 102	245.12	273.47	67.2544	67.3029	7559	Kim et al. 2022
198-1209B27H-2, 103	245.13	273.48	67.2551	67.3037	6923	Kim et al. 2022
198-1209B27H-2, 106	245.16	273.51	67.2571	67.3061	6233	Kim et al. 2022
198-1209B27H-2, 108	245.18	273.53	67.2584	67.3077	5599	Kim et al. 2022
198-1209B27H-2, 109	245.19	273.54	67.259	67.3085	5143	Kim et al. 2022
198-1209B27H-2, 112	245.22	273.57	67.261	67.3109	5352	Kim et al. 2022
198-1209B27H-2, 114	245.24	273.59	67.2623	67.3125	5570	Kim et al. 2022
198-1209B27H-2, 115	245.25	273.6	67.263	67.3133	6369	Kim et al. 2022
198-1209B27H-2, 118	245.28	273.63	67.2649	67.3157	5910	Kim et al. 2022
198-1209B27H-2, 120	245.3	273.65	67.2662	67.3173	6379	Kim et al. 2022
198-1209B27H-2, 123	245.33	273.68	67.2682	67.3197	7410	Kim et al. 2022
198-1209B27H-2, 124	245.34	273.69	67.2689	67.3205	7113	Kim et al. 2022
198-1209B27H-2, 126	245.36	273.71	67.2702	67.3221	7113	Kim et al. 2022
198-1209B27H-2, 128	245.38	273.73	67.2715	67.3237	8587	Kim et al. 2022
198-1209B27H-2, 129	245.39	273.74	67.2722	67.3245	8096	Kim et al. 2022
198-1209B27H-2, 132	245.42	273.77	67.2741	67.3269	8252	Kim et al. 2022
198-1209B27H-2, 134	245.44	273.79	67.2754	67.3285	7477	Kim et al. 2022
198-1209B27H-2, 136	245.46	273.81	67.2768	67.3301	7086	Kim et al. 2022
198-1209B27H-2, 138	245.48	273.83	67.2781	67.3317	6618	Kim et al. 2022
198-1209B27H-2, 140	245.5	273.85	67.2794	67.3333	5714	Kim et al. 2022
198-1209B27H-2, 142	245.52	273.87	67.2807	67.3349	5478	Kim et al. 2022
198-1209B27H-2, 143	245.53	273.88	67.2813	67.3357	5137	Kim et al. 2022
198-1209B27H-2, 146	245.56	273.91	67.2833	67.3381	5126	Kim et al. 2022
198-1209B27H-2, 147	245.57	273.92	67.284	67.3389	4781	Kim et al. 2022
198-1209B27H-3, 2	245.62	273.97	67.2873	67.3429	6209	Kim et al. 2022
198-1209B27H-3, 4	245.64	273.99	67.2886	67.3445	7083	Kim et al. 2022
198-1209B27H-3, 6	245.66	274.01	67.2899	67.3461	8190	Kim et al. 2022
198-1209B27H-3, 8	245.68	274.03	67.2912	67.3477	7659	Kim et al. 2022
198-1209B27H-3, 10	245.7	274.05	67.2925	67.3493	8710	Kim et al. 2022
198-1209B27H-3, 12	245.72	274.07	67.2941	67.3509	8333	Kim et al. 2022
198-1209B27H-3, 14	245.74	274.09	67.2957	67.3525	8339	Kim et al. 2022
198-1209B27H-3, 16	245.76	274.11	67.2973	67.3541	7390	Kim et al. 2022
198-1209B27H-3, 18	245.78	274.13	67.299	67.3557	7432	Kim et al. 2022
198-1209B27H-3, 20	245.8	274.15	67.3006	67.3573	6146	Kim et al. 2022
198-1209B27H-3, 22	245.82	274.17	67.3022	67.3589	5415	Kim et al. 2022
198-1209B27H-3, 24	245.84	274.19	67.3038	67.3605	5798	Kim et al. 2022
198-1209B27H-3, 26	245.86	274.21	67.3054	67.3621	6169	Kim et al. 2022
198-1209B27H-3, 28	245.88	274.23	67.307	67.3637	6755	Kim et al. 2022
198-1209B27H-3, 30	245.9	274.25	67.3087	67.3653	6464	Kim et al. 2022
198-1209B27H-3, 32	245.92	274.27	67.3103	67.3669	7007	Kim et al. 2022
198-1209B27H-3, 34	245.94	274.29	67.3119	67.3685	6714	Kim et al. 2022
198-1209B27H-3, 36	245.96	274.31	67.3135	67.3701	7516	Kim et al. 2022
198-1209B27H-3, 38	245.98	274.33	67.315	67.3717	7812	Kim et al. 2022
198-1209B27H-3, 40	246	274.35	67.3165	67.3733	7916	Kim et al. 2022
198-1209B27H-3, 42	246.02	274.37	67.318	67.3749	7483	Kim et al. 2022
198-1209B27H-3, 44	246.04	274.39	67.3195	67.3765	5961	Kim et al. 2022
198-1209B27H-3, 46	246.06	274.41	67.321	67.3781	5851	Kim et al. 2022
198-1209B27H-3, 48	246.08	274.43	67.3225	67.3797	5148	Kim et al. 2022
198-1209B27H-3, 50	246.1	274.45	67.324	67.3813	5203	Kim et al. 2022
198-1209B27H-3, 52	246.12	274.47	67.3255	67.383	5036	Kim et al. 2022
198-1209B27H-3, 54	246.14	274.49	67.327	67.3846	5958	Kim et al. 2022
198-1209B27H-3, 56	246.16	274.51	67.3285	67.3862	6694	Kim et al. 2022
198-1209B27H-3, 58	246.18	274.53	67.33	67.3878	6639	Kim et al. 2022
198-1209B27H-3, 60	246.2	274.55	67.3315	67.3894	6464	Kim et al. 2022
198-1209B27H-3, 62	246.22	274.57	67.333	67.391	6237	Kim et al. 2022
198-1209B27H-3, 64	246.24	274.59	67.3345	67.3926	6834	Kim et al. 2022
198-1209B27H-3, 66	246.26	274.61	67.3361	67.3942	8102	Kim et al. 2022
198-1209B27H-3, 68	246.28	274.63	67.3377	67.3958	7405	Kim et al. 2022
198-1209B27H-3, 70	246.3	274.65	67.3393	67.3974	6122	Kim et al. 2022
198-1209B27H-3, 72	246.32	274.67	67.341	67.399	5744	Kim et al. 2022
198-1209B27H-3, 74	246.34	274.69	67.3426	67.4006	4743	Kim et al. 2022
198-1209B27H-3, 76	246.36	274.71	67.3442	67.4022	5660	Kim et al. 2022
198-1209B27H-3, 78	246.38	274.73	67.3458	67.4038	5747	Kim et al. 2022
198-1209B27H-3, 80	246.4	274.75	67.3474	67.4054	5917	Kim et al. 2022
198-1209B27H-3, 82	246.42	274.77	67.349	67.407	5997	Kim et al. 2022
198-1209B27H-3, 84	246.44	274.79	67.3507	67.4086	5689	Kim et al. 2022
198-1209B27H-3, 86	246.46	274.81	67.3523	67.4102	5501	Kim et al. 2022
198-1209B27H-3, 88	246.48	274.83	67.3539	67.4118	5389	Kim et al. 2022
198-1209B27H-3, 90	246.5	274.85	67.3555	67.4134	5217	Kim et al. 2022
198-1209B27H-3, 92	246.52	274.87	67.3571	67.415	5847	Kim et al. 2022
198-1209B27H-3, 94	246.54	274.89	67.3587	67.4166	5483	Kim et al. 2022
198-1209B27H-3, 96	246.56	274.91	67.3603	67.4182	6413	Kim et al. 2022
198-1209B27H-3, 98	246.58	274.93	67.362	67.4198	5704	Kim et al. 2022
198-1209B27H-3, 100	246.6	274.95	67.3636	67.4214	5173	Kim et al. 2022
198-1209B27H-3, 102	246.62	274.97	67.3652	67.423	5074	Kim et al. 2022
198-1209B27H-3, 104	246.64	274.99	67.3668	67.4246	5051	Kim et al. 2022
198-1209B27H-3, 106	246.66	275.01	67.3684	67.4262	5853	Kim et al. 2022
198-1209B27H-3, 108	246.68	275.03	67.37	67.4278	5868	Kim et al. 2022
198-1209B27H-3, 110	246.7	275.05	67.3717	67.4294	6491	Kim et al. 2022
198-1209B27H-3, 111	246.71	275.06	67.3725	67.4302	5961	Kim et al. 2022
198-1209B27H-3, 114	246.74	275.09	67.3749	67.4326	6383	Kim et al. 2022
198-1209B27H-3, 116	246.76	275.11	67.3765	67.4342	6238	Kim et al. 2022
198-1209B27H-3, 118	246.78	275.13	67.3777	67.4358	6323	Kim et al. 2022
198-1209B27H-3, 120	246.8	275.15	67.3788	67.4374	6634	Kim et al. 2022
198-1209B27H-3, 122	246.82	275.17	67.38	67.439	7071	Kim et al. 2022
198-1209B27H-3, 124	246.84	275.19	67.3812	67.4406	6054	Kim et al. 2022
198-1209B27H-3, 126	246.86	275.21	67.3823	67.4422	6311	Kim et al. 2022
198-1209B27H-3, 128	246.88	275.23	67.3835	67.4438	6258	Kim et al. 2022
198-1209B27H-3, 130	246.9	275.25	67.3847	67.4454	5547	Kim et al. 2022
198-1209B27H-3, 132	246.92	275.27	67.3858	67.447	4855	Kim et al. 2022
198-1209B27H-3, 134	246.94	275.29	67.387	67.4486	5206	Kim et al. 2022
198-1209B27H-3, 136	246.96	275.31	67.3882	67.4502	4847	Kim et al. 2022
198-1209B27H-3, 138	246.98	275.33	67.3893	67.4518	5534	Kim et al. 2022
198-1209B27H-3, 140	247	275.35	67.3905	67.4534	5215	Kim et al. 2022
198-1209B27H-3, 142	247.02	275.37	67.3917	67.455	6169	Kim et al. 2022
198-1209B27H-3, 144	247.04	275.39	67.3928	67.4566	6561	Kim et al. 2022
198-1209B27H-3, 146	247.06	275.41	67.394	67.4582	6550	Kim et al. 2022
198-1209B27H-3, 148	247.08	275.43	67.3952	67.4598	7412	Kim et al. 2022
198-1209B27H-4, 2	247.12	275.47	67.3975	67.463	8360	Kim et al. 2022
198-1209B27H-4, 4	247.14	275.49	67.3992	67.4646	7852	Kim et al. 2022
198-1209B27H-4, 6	247.16	275.51	67.4009	67.4662	6725	Kim et al. 2022
198-1209B27H-4, 8	247.18	275.53	67.4025	67.4678	4490	Kim et al. 2022
198-1209B27H-4, 10	247.2	275.55	67.4042	67.4694	5272	Kim et al. 2022
198-1209B27H-4, 12	247.22	275.57	67.4059	67.471	5072	Kim et al. 2022
198-1209B27H-4, 14	247.24	275.59	67.4076	67.4726	5559	Kim et al. 2022
198-1209B27H-4, 16	247.26	275.61	67.4093	67.4742	5942	Kim et al. 2022
198-1209B27H-4, 18	247.28	275.63	67.4109	67.4758	6659	Kim et al. 2022
198-1209B27H-4, 20	247.3	275.65	67.4126	67.4774	6305	Kim et al. 2022
198-1209B27H-4, 22	247.32	275.67	67.4143	67.479	6448	Kim et al. 2022
198-1209B27H-4, 24	247.34	275.69	67.416	67.4806	6786	Kim et al. 2022
198-1209B27H-4, 26	247.36	275.71	67.4177	67.4822	7054	Kim et al. 2022
198-1209B27H-4, 27	247.37	275.72	67.4185	67.483	7424	Kim et al. 2022
198-1209B27H-4, 29	247.39	275.74	67.4201	67.4847	7172	Kim et al. 2022
198-1209B27H-4, 30	247.4	275.75	67.4208	67.4855	7453	Kim et al. 2022
198-1209B27H-4, 32	247.42	275.77	67.4224	67.4871	5726	Kim et al. 2022
198-1209B27H-4, 34	247.44	275.79	67.4239	67.4887	6466	Kim et al. 2022
198-1209B27H-4, 36	247.46	275.81	67.4255	67.4903	3699	Kim et al. 2022
198-1209B27H-4, 38	247.48	275.83	67.4271	67.4919	4242	Kim et al. 2022
198-1209B27H-4, 40	247.5	275.85	67.4286	67.4935	3815	Kim et al. 2022
198-1209B27H-4, 42	247.52	275.87	67.4302	67.4951	5707	Kim et al. 2022
198-1209B27H-4, 43	247.53	275.88	67.4309	67.4959	5291	Kim et al. 2022
198-1209B27H-4, 45	247.55	275.9	67.4325	67.4975	6246	Kim et al. 2022
198-1209B27H-4, 46	247.56	275.91	67.4333	67.4983	5956	Kim et al. 2022
198-1209B27H-4, 48	247.58	275.93	67.4348	67.4999	6252	Kim et al. 2022
198-1209B27H-4, 50	247.6	275.95	67.4364	67.5015	6533	Kim et al. 2022
198-1209B27H-4, 52	247.62	275.97	67.4379	67.5031	7054	Kim et al. 2022
198-1209B27H-4, 54	247.64	275.99	67.4395	67.5047	7445	Kim et al. 2022
198-1209B27H-4, 56	247.66	276.01	67.4407	67.5063	7656	Kim et al. 2022
198-1209B27H-4, 58	247.68	276.03	67.442	67.5079	6436	Kim et al. 2022
198-1209B27H-4, 60	247.7	276.05	67.4432	67.5095	6600	Kim et al. 2022
198-1209B27H-4, 62	247.72	276.07	67.4444	67.5111	5559	Kim et al. 2022
198-1209B27H-4, 64	247.74	276.09	67.4457	67.5127	5566	Kim et al. 2022
198-1209B27H-4, 66	247.76	276.11	67.4469	67.5143	5425	Kim et al. 2022
198-1209B27H-4, 68	247.78	276.13	67.4481	67.5159	5330	Kim et al. 2022
198-1209B27H-4, 69	247.79	276.14	67.4488	67.5167	4861	Kim et al. 2022
198-1209B27H-4, 71	247.81	276.16	67.45	67.5183	4760	Kim et al. 2022
198-1209B27H-4, 72	247.82	276.17	67.4506	67.5191	5032	Kim et al. 2022
198-1209B27H-4, 74	247.84	276.19	67.4519	67.5207	4579	Kim et al. 2022
198-1209B27H-4, 76	247.86	276.21	67.4531	67.5223	5200	Kim et al. 2022
198-1209B27H-4, 78	247.88	276.23	67.4543	67.5239	5167	Kim et al. 2022
198-1209B27H-4, 80	247.9	276.25	67.4556	67.5255	5557	Kim et al. 2022
198-1209B27H-4, 82	247.92	276.27	67.4568	67.5271	5507	Kim et al. 2022
198-1209B27H-4, 83	247.93	276.28	67.4574	67.5279	5765	Kim et al. 2022
198-1209B27H-4, 85	247.95	276.3	67.4586	67.5295	6435	Kim et al. 2022
198-1209B27H-4, 86	247.96	276.31	67.4593	67.5303	6330	Kim et al. 2022
198-1209B27H-4, 88	247.98	276.33	67.4605	67.5319	6570	Kim et al. 2022
198-1209B27H-4, 90	248	276.35	67.4621	67.5335	5837	Kim et al. 2022
198-1209B27H-4, 92	248.02	276.37	67.4637	67.5351	6050	Kim et al. 2022
198-1209B27H-4, 94	248.04	276.39	67.4653	67.5367	5366	Kim et al. 2022
198-1209B27H-4, 96	248.06	276.41	67.467	67.5383	4890	Kim et al. 2022
198-1209B27H-4, 98	248.08	276.43	67.4686	67.5399	4846	Kim et al. 2022
198-1209B27H-4, 100	248.1	276.45	67.4702	67.5415	5486	Kim et al. 2022
198-1209B27H-4, 102	248.12	276.47	67.4718	67.5431	5643	Kim et al. 2022
198-1209B27H-4, 105	248.15	276.5	67.4742	67.5455	6419	Kim et al. 2022
198-1209B27H-4, 106	248.16	276.51	67.475	67.5463	7086	Kim et al. 2022
198-1209B27H-4, 108	248.18	276.53	67.4767	67.5479	5891	Kim et al. 2022
198-1209B27H-4, 109	248.19	276.54	67.4775	67.5487	6570	Kim et al. 2022
198-1209B27H-4, 111	248.21	276.56	67.4791	67.5503	6194	Kim et al. 2022
198-1209B27H-4, 112	248.22	276.57	67.4799	67.5511	6460	Kim et al. 2022
198-1209B27H-4, 114	248.24	276.59	67.4815	67.5527	7099	Kim et al. 2022
198-1209B27H-4, 116	248.26	276.61	67.4827	67.5543	6728	Kim et al. 2022
198-1209B27H-4, 118	248.28	276.63	67.484	67.5559	6835	Kim et al. 2022
198-1209B27H-4, 120	248.3	276.65	67.4852	67.5575	6071	Kim et al. 2022
198-1209B27H-4, 122	248.32	276.67	67.4864	67.5591	6033	Kim et al. 2022
198-1209B27H-4, 124	248.34	276.69	67.4877	67.5607	5834	Kim et al. 2022
198-1209B27H-4, 126	248.36	276.71	67.4889	67.5623	6023	Kim et al. 2022
198-1209B27H-4, 128	248.38	276.73	67.4901	67.5639	5080	Kim et al. 2022
198-1209B27H-4, 130	248.4	276.75	67.4914	67.5655	5465	Kim et al. 2022
198-1209B27H-4, 132	248.42	276.77	67.4926	67.5671	5189	Kim et al. 2022
198-1209B27H-4, 134	248.44	276.79	67.4939	67.5687	5509	Kim et al. 2022
198-1209B27H-4, 136	248.46	276.81	67.4951	67.5703	6109	Kim et al. 2022
198-1209B27H-4, 138	248.48	276.83	67.4963	67.5719	6208	Kim et al. 2022
198-1209B27H-4, 140	248.5	276.85	67.4976	67.5735	5968	Kim et al. 2022
198-1209B27H-4, 142	248.52	276.87	67.4988	67.5751	6823	Kim et al. 2022
198-1209B27H-4, 144	248.54	276.89	67.5	67.5767	6110	Kim et al. 2022
198-1209B27H-4, 146	248.56	276.91	67.5013	67.5783	6649	Kim et al. 2022
198-1209B27H-4, 148	248.58	276.93	67.5025	67.5799	6530	Kim et al. 2022
198-1209B27H-4, 149	248.59	276.94	67.5031	67.5807	6535	Kim et al. 2022
198-1209B27H-5, 2	248.62	276.97	67.5047	67.5831	6206	Kim et al. 2022
198-1209B27H-5, 4	248.64	276.99	67.5058	67.5847	5905	Kim et al. 2022
198-1209B27H-5, 6	248.66	277.01	67.5069	67.5864	6339	Kim et al. 2022
198-1209B27H-5, 8	248.68	277.03	67.508	67.588	5972	Kim et al. 2022
198-1209B27H-5, 10	248.7	277.05	67.5091	67.5896	6086	Kim et al. 2022
198-1209B27H-5, 12	248.72	277.07	67.5102	67.5912	5311	Kim et al. 2022
198-1209B27H-5, 14	248.74	277.09	67.5113	67.5928	5597	Kim et al. 2022
198-1209B27H-5, 16	248.76	277.11	67.5124	67.5944	5446	Kim et al. 2022
198-1209B27H-5, 18	248.78	277.13	67.5136	67.596	4640	Kim et al. 2022
198-1209B27H-5, 20	248.8	277.15	67.5147	67.5976	6248	Kim et al. 2022
198-1209B27H-5, 22	248.82	277.17	67.5158	67.5992	4875	Kim et al. 2022
198-1209B27H-5, 25	248.85	277.2	67.5174	67.6016	5429	Kim et al. 2022
198-1209B27H-5, 26	248.86	277.21	67.518	67.6024	5372	Kim et al. 2022
198-1209B27H-5, 28	248.88	277.23	67.5191	67.604	5277	Kim et al. 2022
198-1209B27H-5, 30	248.9	277.25	67.5202	67.6056	5146	Kim et al. 2022
198-1209B27H-5, 32	248.92	277.27	67.5213	67.6072	5462	Kim et al. 2022
198-1209B27H-5, 34	248.94	277.29	67.5224	67.6088	5080	Kim et al. 2022
198-1209B27H-5, 36	248.96	277.31	67.5235	67.6104	5184	Kim et al. 2022
198-1209B27H-5, 38	248.98	277.33	67.5248	67.612	5342	Kim et al. 2022
198-1209B27H-5, 40	249	277.35	67.5261	67.6136	5800	Kim et al. 2022
198-1209B27H-5, 42	249.02	277.37	67.5274	67.6152	5716	Kim et al. 2022
198-1209B27H-5, 44	249.04	277.39	67.5288	67.6168	5472	Kim et al. 2022
198-1209B27H-5, 46	249.06	277.41	67.5301	67.6184	5616	Kim et al. 2022
198-1209B27H-5, 48	249.08	277.43	67.5314	67.62	5542	Kim et al. 2022
198-1209B27H-5, 50	249.1	277.45	67.5327	67.6216	5028	Kim et al. 2022
198-1209B27H-5, 52	249.12	277.47	67.534	67.6232	5510	Kim et al. 2022
198-1209B27H-5, 54	249.14	277.49	67.5353	67.6248	4635	Kim et al. 2022
198-1209B27H-5, 56	249.16	277.51	67.5366	67.6264	5091	Kim et al. 2022
198-1209B27H-5, 58	249.18	277.53	67.5379	67.628	5400	Kim et al. 2022
198-1209B27H-5, 60	249.2	277.55	67.5392	67.6296	5302	Kim et al. 2022
198-1209B27H-5, 62	249.22	277.57	67.5406	67.6312	6319	Kim et al. 2022
198-1209B27H-5, 63	249.23	277.58	67.5412	67.632	6329	Kim et al. 2022
198-1209B27H-5, 66	249.26	277.61	67.5432	67.6344	7061	Kim et al. 2022
198-1209B27H-5, 68	249.28	277.63	67.5445	67.636	6610	Kim et al. 2022
198-1209B27H-5, 70	249.3	277.65	67.5457	67.6375	6634	Kim et al. 2022
198-1209B27H-5, 72	249.32	277.67	67.5468	67.6389	5385	Kim et al. 2022
198-1209B27H-5, 74	249.34	277.69	67.548	67.6404	5033	Kim et al. 2022
198-1209B27H-5, 76	249.36	277.71	67.5492	67.6418	5681	Kim et al. 2022
198-1209B27H-5, 78	249.38	277.73	67.5503	67.6433	5537	Kim et al. 2022
198-1209B27H-5, 80	249.4	277.75	67.5515	67.6447	5005	Kim et al. 2022
198-1209B27H-5, 82	249.42	277.77	67.5527	67.6462	5576	Kim et al. 2022
198-1209B27H-5, 84	249.44	277.79	67.5538	67.6476	4800	Kim et al. 2022
198-1209B27H-5, 86	249.46	277.81	67.555	67.6491	4898	Kim et al. 2022
198-1209B27H-5, 88	249.48	277.83	67.5562	67.6505	4591	Kim et al. 2022
198-1209B27H-5, 92	249.52	277.87	67.5585	67.6534	5397	Kim et al. 2022
198-1209B27H-5, 94	249.54	277.89	67.5597	67.6549	5889	Kim et al. 2022
198-1209B27H-5, 96	249.56	277.91	67.5608	67.6564	5751	Kim et al. 2022
198-1209B27H-5, 98	249.58	277.93	67.562	67.6578	6712	Kim et al. 2022
198-1209B27H-5, 100	249.6	277.95	67.5632	67.6593	7076	Kim et al. 2022
198-1209B27H-5, 102	249.62	277.97	67.5643	67.6607	7082	Kim et al. 2022
198-1209B27H-5, 104	249.64	277.99	67.5655	67.6622	7171	Kim et al. 2022
198-1209B27H-5, 106	249.66	278.01	67.5666	67.6636	6520	Kim et al. 2022
198-1209B27H-5, 108	249.68	278.03	67.5676	67.6651	6140	Kim et al. 2022
198-1209B27H-5, 110	249.7	278.05	67.5686	67.6665	5697	Kim et al. 2022
198-1209B27H-5, 112	249.72	278.07	67.5697	67.668	6028	Kim et al. 2022
198-1209B27H-5, 114	249.74	278.09	67.5708	67.6694	6658	Kim et al. 2022
198-1209B27H-5, 116	249.76	278.11	67.5718	67.6709	5539	Kim et al. 2022
198-1209B27H-5, 118	249.78	278.13	67.5729	67.6723	5967	Kim et al. 2022
198-1209B27H-5, 120	249.8	278.15	67.5739	67.6738	6121	Kim et al. 2022
198-1209B27H-5, 122	249.82	278.17	67.575	67.6753	5721	Kim et al. 2022
198-1209B27H-5, 124	249.84	278.19	67.576	67.6767	5768	Kim et al. 2022
198-1209B27H-5, 126	249.86	278.21	67.577	67.6782	5290	Kim et al. 2022
198-1209B27H-5, 128	249.88	278.23	67.5781	67.6796	5090	Kim et al. 2022
198-1209B27H-5, 130	249.9	278.25	67.5792	67.6811	4871	Kim et al. 2022
198-1209B27H-5, 131	249.91	278.26	67.5797	67.6818	5375	Kim et al. 2022
198-1209B27H-5, 134	249.94	278.29	67.5813	67.684	6057	Kim et al. 2022
198-1209B27H-5, 136	249.96	278.31	67.5823	67.6854	6181	Kim et al. 2022
198-1209B27H-5, 138	249.98	278.33	67.5833	67.6869	6033	Kim et al. 2022
198-1209B27H-5, 140	250	278.35	67.5844	67.6883	6432	Kim et al. 2022
198-1209B27H-5, 142	250.02	278.37	67.5855	67.6898	6477	Kim et al. 2022
198-1209B27H-5, 144	250.04	278.39	67.5865	67.6912	6316	Kim et al. 2022
198-1209B27H-5, 146	250.06	278.41	67.5877	67.6927	5218	Kim et al. 2022
198-1209B27H-5, 148	250.08	278.43	67.5888	67.6941	5137	Kim et al. 2022
198-1209B27H-6, 2	250.12	278.47	67.5912	67.6971	5389	Kim et al. 2022
198-1209B27H-6, 4	250.14	278.49	67.5923	67.6985	5679	Kim et al. 2022
198-1209B27H-6, 6	250.16	278.51	67.5935	67.7	5744	Kim et al. 2022
198-1209B27H-6, 8	250.18	278.53	67.5947	67.7014	5247	Kim et al. 2022
198-1209B27H-6, 10	250.2	278.55	67.5958	67.7029	5243	Kim et al. 2022
198-1209B27H-6, 12	250.22	278.57	67.597	67.7043	5617	Kim et al. 2022
198-1209B27H-6, 14	250.24	278.59	67.5982	67.7058	6003	Kim et al. 2022
198-1209B27H-6, 16	250.26	278.61	67.5993	67.7072	5346	Kim et al. 2022
198-1209B27H-6, 18	250.28	278.63	67.6005	67.7087	4987	Kim et al. 2022
198-1209B27H-6, 20	250.3	278.65	67.6017	67.7101	4643	Kim et al. 2022
198-1209B27H-6, 22	250.32	278.67	67.6028	67.7116	5943	Kim et al. 2022
198-1209B27H-6, 24	250.34	278.69	67.604	67.713	5816	Kim et al. 2022
198-1209B27H-6, 26	250.36	278.71	67.6052	67.7145	6181	Kim et al. 2022
198-1209B27H-6, 28	250.38	278.73	67.6063	67.716	6819	Kim et al. 2022
198-1209B27H-6, 30	250.4	278.75	67.6075	67.7174	6344	Kim et al. 2022
198-1209B27H-6, 32	250.42	278.77	67.6087	67.7189	6116	Kim et al. 2022
198-1209B27H-6, 34	250.44	278.79	67.6098	67.7203	5854	Kim et al. 2022
198-1209B27H-6, 36	250.46	278.81	67.611	67.7218	5300	Kim et al. 2022
198-1209B27H-6, 38	250.48	278.83	67.6122	67.7232	4617	Kim et al. 2022
198-1209B27H-6, 40	250.5	278.85	67.6133	67.7247	5048	Kim et al. 2022
198-1209B27H-6, 42	250.52	278.87	67.6145	67.7261	5289	Kim et al. 2022
198-1209B27H-6, 44	250.54	278.89	67.6157	67.7276	5113	Kim et al. 2022
198-1209B27H-6, 46	250.56	278.91	67.6168	67.729	4678	Kim et al. 2022
198-1209B27H-6, 48	250.58	278.93	67.618	67.7305	6302	Kim et al. 2022
198-1209B27H-6, 50	250.6	278.95	67.6192	67.7319	5458	Kim et al. 2022
198-1209B27H-6, 52	250.62	278.97	67.6203	67.7334	4868	Kim et al. 2022
198-1209B27H-6, 54	250.64	278.99	67.6215	67.7349	6164	Kim et al. 2022
198-1209B27H-6, 56	250.66	279.01	67.6227	67.7363	5444	Kim et al. 2022
198-1209B27H-6, 58	250.68	279.03	67.6238	67.7378	4680	Kim et al. 2022
198-1209B27H-6, 60	250.7	279.05	67.625	67.7392	4905	Kim et al. 2022
198-1209B27H-6, 62	250.72	279.07	67.6262	67.7407	5844	Kim et al. 2022
198-1209B27H-6, 64	250.74	279.09	67.6273	67.7421	6198	Kim et al. 2022
198-1209B27H-6, 66	250.76	279.11	67.6285	67.7436	6614	Kim et al. 2022
198-1209B27H-6, 68	250.78	279.13	67.6296	67.745	6046	Kim et al. 2022
198-1209B27H-6, 70	250.8	279.15	67.6306	67.7465	6261	Kim et al. 2022
198-1209B27H-6, 72	250.82	279.17	67.6317	67.7479	5707	Kim et al. 2022
198-1209B27H-6, 74	250.84	279.19	67.6327	67.7494	5367	Kim et al. 2022
198-1209B27H-6, 76	250.86	279.21	67.6337	67.7508	4968	Kim et al. 2022
198-1209B27H-6, 78	250.88	279.23	67.6348	67.7523	4996	Kim et al. 2022
198-1209B27H-6, 80	250.9	279.25	67.6359	67.7538	4410	Kim et al. 2022
198-1209B27H-6, 82	250.92	279.27	67.6369	67.7552	4720	Kim et al. 2022
198-1209B27H-6, 84	250.94	279.29	67.638	67.7567	3886	Kim et al. 2022
198-1209B27H-6, 86	250.96	279.31	67.639	67.7581	4944	Kim et al. 2022
198-1209B27H-6, 88	250.98	279.33	67.64	67.7596	4801	Kim et al. 2022
198-1209B27H-6, 90	251	279.35	67.6411	67.761	4807	Kim et al. 2022
198-1209B27H-6, 92	251.02	279.37	67.6422	67.7625	5230	Kim et al. 2022
198-1209B27H-6, 94	251.04	279.39	67.6432	67.7639	5027	Kim et al. 2022
198-1209B27H-6, 96	251.06	279.41	67.6443	67.7654	5019	Kim et al. 2022
198-1209B27H-6, 98	251.08	279.43	67.6453	67.7668	5281	Kim et al. 2022
198-1209B27H-6, 100	251.1	279.45	67.6464	67.7683	5809	Kim et al. 2022
198-1209B27H-6, 104	251.14	279.49	67.6484	67.7712	6380	Kim et al. 2022
198-1209B27H-6, 106	251.16	279.51	67.6495	67.7727	6755	Kim et al. 2022
198-1209B27H-6, 108	251.18	279.53	67.6503	67.7741	6721	Kim et al. 2022
198-1209B27H-6, 110	251.2	279.55	67.6511	67.7756	6643	Kim et al. 2022
198-1209B27H-6, 111	251.21	279.56	67.6515	67.7763	6403	Kim et al. 2022
198-1209B27H-6, 114	251.24	279.59	67.6527	67.7785	6562	Kim et al. 2022
198-1209B27H-6, 116	251.26	279.61	67.6535	67.7799	5221	Kim et al. 2022
198-1209B27H-6, 118	251.28	279.63	67.6543	67.7814	5159	Kim et al. 2022
198-1209B27H-6, 120	251.3	279.65	67.6552	67.7828	5030	Kim et al. 2022
198-1209B27H-6, 121	251.31	279.66	67.6556	67.7836	5038	Kim et al. 2022
198-1209B27H-6, 124	251.34	279.69	67.6568	67.7857	4191	Kim et al. 2022
198-1209B27H-6, 126	251.36	279.71	67.6576	67.7872	4436	Kim et al. 2022
198-1209B27H-6, 128	251.38	279.73	67.6584	67.7886	3891	Kim et al. 2022
198-1209B27H-6, 130	251.4	279.75	67.6592	67.7901	4045	Kim et al. 2022
198-1209B27H-6, 132	251.42	279.77	67.66	67.7916	4530	Kim et al. 2022
198-1209B27H-6, 134	251.44	279.79	67.6608	67.793	4194	Kim et al. 2022
198-1209B27H-6, 136	251.46	279.81	67.6616	67.7945	4386	Kim et al. 2022
198-1209B27H-6, 138	251.48	279.83	67.6624	67.7959	4589	Kim et al. 2022
198-1209B27H-6, 140	251.5	279.85	67.6632	67.7974	4957	Kim et al. 2022
198-1209B27H-6, 142	251.52	279.87	67.664	67.7988	4425	Kim et al. 2022
198-1209B27H-6, 144	251.54	279.89	67.6648	67.8003	5586	Kim et al. 2022
198-1209B27H-6, 146	251.56	279.91	67.6657	67.8017	4689	Kim et al. 2022
198-1209B27H-6, 148	251.58	279.93	67.6665	67.8032	6022	Kim et al. 2022
198-1209B27H-7, 2	251.62	279.97	67.6681	67.8061	4279	Kim et al. 2022
198-1209B27H-7, 4	251.64	279.99	67.6689	67.8075	4481	Kim et al. 2022
198-1209B27H-7, 6	251.66	280.01	67.6697	67.809	5210	Kim et al. 2022
198-1209B27H-7, 8	251.68	280.03	67.6705	67.8105	6041	Kim et al. 2022
198-1209B27H-7, 10	251.7	280.05	67.6715	67.8119	5988	Kim et al. 2022
198-1209B27H-7, 12	251.72	280.07	67.6724	67.8134	5611	Kim et al. 2022
198-1209B27H-7, 14	251.74	280.09	67.6734	67.8148	5114	Kim et al. 2022
198-1209B27H-7, 16	251.76	280.11	67.6743	67.8163	5025	Kim et al. 2022
198-1209B27H-7, 17	251.77	280.12	67.6748	67.817	4807	Kim et al. 2022
198-1209B27H-7, 20	251.8	280.15	67.6762	67.8192	5016	Kim et al. 2022
198-1209B27H-7, 22	251.82	280.17	67.6772	67.8206	4723	Kim et al. 2022
198-1209B27H-7, 24	251.84	280.19	67.6781	67.8221	3910	Kim et al. 2022
198-1209B27H-7, 26	251.86	280.21	67.6791	67.8235	4126	Kim et al. 2022
198-1209B27H-7, 28	251.88	280.23	67.68	67.825	5019	Kim et al. 2022
198-1209B27H-7, 30	251.9	280.25	67.681	67.8264	4424	Kim et al. 2022
198-1209B27H-7, 33	251.93	280.28	67.6824	67.8286	5001	Kim et al. 2022
198-1209B27H-7, 34	251.94	280.29	67.6829	67.8294	4503	Kim et al. 2022
198-1209B27H-7, 36	251.96	280.31	67.6839	67.8308	4498	Kim et al. 2022
198-1209B27H-7, 38	251.98	280.33	67.6848	67.8323	4704	Kim et al. 2022
198-1209B27H-7, 40	252	280.35	67.6858	67.8337	5161	Kim et al. 2022
198-1209B27H-7, 42	252.02	280.37	67.6867	67.8352	5247	Kim et al. 2022
198-1209B27H-7, 44	252.04	280.39	67.6877	67.8366	5054	Kim et al. 2022
198-1209B27H-7, 46	252.06	280.41	67.6886	67.8381	6711	Kim et al. 2022
198-1209B27H-7, 47	252.07	280.42	67.6891	67.8388	6641	Kim et al. 2022
198-1209B27H-8, 2	252.1	280.45	67.6905	67.841	6231	Kim et al. 2022
198-1209B27H-8, 4	252.12	280.47	nan	67.8424	5801	Kim et al. 2022
198-1209B27H-8, 6	252.14	280.49	nan	67.8439	5769	Kim et al. 2022
198-1209B27H-8, 8	252.16	280.51	nan	67.8453	5340	Kim et al. 2022
198-1209B27H-8, 10	252.18	280.53	nan	67.8468	5011	Kim et al. 2022

## Sheet: XRF1210_Kim
Sample_ID	depth mbsf	depth rmcd	depth adj-rmcd	depth rmcd1209	BaArea (total counts)	Source
198-1210A25H-2, 2	225.92	254.12	254.234	270.248	4967	Kim et al. 2022
198-1210A25H-2, 4	225.94	254.14	254.254	270.268	4014	Kim et al. 2022
198-1210A25H-2, 6	225.96	254.16	254.274	270.289	5308	Kim et al. 2022
198-1210A25H-2, 8	225.98	254.18	254.294	270.31	5432	Kim et al. 2022
198-1210A25H-2, 10	226	254.2	254.314	270.33	5049	Kim et al. 2022
198-1210A25H-2, 12	226.02	254.22	254.334	270.351	6865	Kim et al. 2022
198-1210A25H-2, 14	226.04	254.24	254.354	270.371	7413	Kim et al. 2022
198-1210A25H-2, 16	226.06	254.26	254.374	270.393	6882	Kim et al. 2022
198-1210A25H-2, 19	226.09	254.29	254.402	270.427	8039	Kim et al. 2022
198-1210A25H-2, 20	226.1	254.3	254.41	270.436	7505	Kim et al. 2022
198-1210A25H-2, 22	226.12	254.32	254.426	270.455	7205	Kim et al. 2022
198-1210A25H-2, 24	226.14	254.34	254.441	270.473	7248	Kim et al. 2022
198-1210A25H-2, 26	226.16	254.36	254.456	270.491	7448	Kim et al. 2022
198-1210A25H-2, 28	226.18	254.38	254.472	270.509	6810	Kim et al. 2022
198-1210A25H-2, 30	226.2	254.4	254.487	270.527	5532	Kim et al. 2022
198-1210A25H-2, 32	226.22	254.42	254.503	270.545	5429	Kim et al. 2022
198-1210A25H-2, 34	226.24	254.44	254.518	270.563	5932	Kim et al. 2022
198-1210A25H-2, 36	226.26	254.46	254.533	270.582	6088	Kim et al. 2022
198-1210A25H-2, 38	226.28	254.48	254.549	270.6	6574	Kim et al. 2022
198-1210A25H-2, 40	226.3	254.5	254.564	270.618	6461	Kim et al. 2022
198-1210A25H-2, 42	226.32	254.52	254.58	270.636	6309	Kim et al. 2022
198-1210A25H-2, 44	226.34	254.54	254.595	270.654	6461	Kim et al. 2022
198-1210A25H-2, 46	226.36	254.56	254.611	270.669	6964	Kim et al. 2022
198-1210A25H-2, 48	226.38	254.58	254.626	270.683	7235	Kim et al. 2022
198-1210A25H-2, 50	226.4	254.6	254.641	270.697	6273	Kim et al. 2022
198-1210A25H-2, 52	226.42	254.62	254.657	270.71	6841	Kim et al. 2022
198-1210A25H-2, 54	226.44	254.64	254.672	270.724	6680	Kim et al. 2022
198-1210A25H-2, 56	226.46	254.66	254.688	270.738	6872	Kim et al. 2022
198-1210A25H-2, 58	226.48	254.68	254.703	270.752	6436	Kim et al. 2022
198-1210A25H-2, 60	226.5	254.7	254.718	270.765	5876	Kim et al. 2022
198-1210A25H-2, 62	226.52	254.72	254.734	270.779	5610	Kim et al. 2022
198-1210A25H-2, 64	226.54	254.74	254.749	270.793	5026	Kim et al. 2022
198-1210A25H-2, 66	226.56	254.76	254.765	270.806	4997	Kim et al. 2022
198-1210A25H-2, 67	226.57	254.77	254.772	270.813	5207	Kim et al. 2022
198-1210A25H-2, 70	226.6	254.8	254.795	270.834	5552	Kim et al. 2022
198-1210A25H-2, 72	226.62	254.82	254.811	270.847	5842	Kim et al. 2022
198-1210A25H-2, 74	226.64	254.84	254.826	270.861	6468	Kim et al. 2022
198-1210A25H-2, 76	226.66	254.86	254.842	270.875	6305	Kim et al. 2022
198-1210A25H-2, 78	226.68	254.88	254.857	270.889	6495	Kim et al. 2022
198-1210A25H-2, 80	226.7	254.9	254.876	270.906	6684	Kim et al. 2022
198-1210A25H-2, 82	226.72	254.92	254.897	270.925	6013	Kim et al. 2022
198-1210A25H-2, 84	226.74	254.94	254.918	270.945	6035	Kim et al. 2022
198-1210A25H-2, 86	226.76	254.96	254.939	270.964	5723	Kim et al. 2022
198-1210A25H-2, 88	226.78	254.98	254.96	270.984	5151	Kim et al. 2022
198-1210A25H-2, 90	226.8	255	254.981	271.003	4640	Kim et al. 2022
198-1210A25H-2, 92	226.82	255.02	255.002	271.023	4895	Kim et al. 2022
198-1210A25H-2, 94	226.84	255.04	255.023	271.042	5419	Kim et al. 2022
198-1210A25H-2, 97	226.87	255.07	255.054	271.072	6616	Kim et al. 2022
198-1210A25H-2, 98	226.88	255.08	255.064	271.082	6227	Kim et al. 2022
198-1210A25H-2, 100	226.9	255.1	255.085	271.101	7229	Kim et al. 2022
198-1210A25H-2, 101	226.91	255.11	255.096	271.111	7114	Kim et al. 2022
198-1210A25H-2, 102	226.92	255.12	255.106	271.121	7345	Kim et al. 2022
198-1210A25H-2, 103	226.93	255.13	255.117	271.131	7315	Kim et al. 2022
198-1210A25H-2, 104	226.94	255.14	255.127	271.142	7038	Kim et al. 2022
198-1210A25H-2, 106	226.96	255.16	255.148	271.165	7377	Kim et al. 2022
198-1210A25H-2, 108	226.98	255.18	255.169	271.188	5808	Kim et al. 2022
198-1210A25H-2, 110	227	255.2	255.19	271.211	5042	Kim et al. 2022
198-1210A25H-2, 111	227.01	255.21	255.2	271.223	4490	Kim et al. 2022
198-1210A25H-2, 114	227.04	255.24	255.232	271.257	4489	Kim et al. 2022
198-1210A25H-2, 116	227.06	255.26	255.252	271.28	5090	Kim et al. 2022
198-1210A25H-2, 118	227.08	255.28	255.273	271.303	5933	Kim et al. 2022
198-1210A25H-2, 120	227.1	255.3	255.294	271.326	6624	Kim et al. 2022
198-1210A25H-2, 121	227.11	255.31	255.305	271.338	6445	Kim et al. 2022
198-1210A25H-2, 124	227.14	255.34	255.336	271.37	7039	Kim et al. 2022
198-1210A25H-2, 126	227.16	255.36	255.357	271.391	6811	Kim et al. 2022
198-1210A25H-2, 127	227.17	255.37	255.367	271.402	5760	Kim et al. 2022
198-1210A25H-2, 129	227.19	255.39	255.388	271.424	5222	Kim et al. 2022
198-1210A25H-2, 130	227.2	255.4	255.399	271.434	5450	Kim et al. 2022
198-1210A25H-2, 132	227.22	255.42	255.42	271.456	4144	Kim et al. 2022
198-1210A25H-2, 134	227.24	255.44	255.44	271.477	4151	Kim et al. 2022
198-1210A25H-2, 136	227.26	255.46	255.46	271.498	4625	Kim et al. 2022
198-1210A25H-2, 138	227.28	255.48	255.48	271.518	5751	Kim et al. 2022
198-1210A25H-2, 140	227.3	255.5	255.5	271.539	6684	Kim et al. 2022
198-1210A25H-2, 143	227.33	255.53	255.53	271.57	5481	Kim et al. 2022
198-1210A25H-2, 144	227.34	255.54	255.54	271.58	5803	Kim et al. 2022
198-1210A25H-2, 146	227.36	255.56	255.56	271.601	5152	Kim et al. 2022
198-1210A25H-2, 148	227.38	255.58	255.58	271.622	4810	Kim et al. 2022
198-1210A25H-2, 149	227.39	255.59	255.59	271.632	5398	Kim et al. 2022
198-1210A25H-3, 2	227.42	255.62	255.62	271.664	4640	Kim et al. 2022
198-1210A25H-3, 4	227.44	255.64	255.64	271.685	4301	Kim et al. 2022
198-1210A25H-3, 5	227.45	255.65	255.65	271.695	3887	Kim et al. 2022
198-1210A25H-3, 10	227.5	255.7	255.7	271.748	5095	Kim et al. 2022
198-1210A25H-3, 14	227.54	255.74	255.74	271.79	6152	Kim et al. 2022
198-1210A25H-3, 16	227.56	255.76	255.76	271.81	5780	Kim et al. 2022
198-1210A25H-3, 18	227.58	255.78	255.78	271.831	5262	Kim et al. 2022
198-1210A25H-3, 20	227.6	255.8	255.8	271.852	4868	Kim et al. 2022
198-1210A25H-3, 22	227.62	255.82	255.82	271.873	4561	Kim et al. 2022
198-1210A25H-3, 24	227.64	255.84	255.84	271.894	5280	Kim et al. 2022
198-1210A25H-3, 26	227.66	255.86	255.86	271.915	5247	Kim et al. 2022
198-1210A25H-3, 28	227.68	255.88	255.88	271.936	5170	Kim et al. 2022
198-1210A25H-3, 30	227.7	255.9	255.9	271.957	5112	Kim et al. 2022
198-1210A25H-3, 31	227.71	255.91	255.91	271.968	5296	Kim et al. 2022
198-1210A25H-3, 34	227.74	255.94	255.94	271.999	5742	Kim et al. 2022
198-1210A25H-3, 36	227.76	255.96	255.96	272.02	5975	Kim et al. 2022
198-1210A25H-3, 38	227.78	255.98	255.98	272.04	5944	Kim et al. 2022
198-1210A25H-3, 40	227.8	256	256	272.06	5391	Kim et al. 2022
198-1210A25H-3, 43	227.83	256.03	256.03	272.09	4825	Kim et al. 2022
198-1210A25H-3, 44	227.84	256.04	256.04	272.1	4579	Kim et al. 2022
198-1210A25H-3, 46	227.86	256.06	256.06	272.12	4363	Kim et al. 2022
198-1210A25H-3, 48	227.88	256.08	256.08	272.14	4474	Kim et al. 2022
198-1210A25H-3, 50	227.9	256.1	256.1	272.16	5277	Kim et al. 2022
198-1210A25H-3, 52	227.92	256.12	256.12	272.18	5283	Kim et al. 2022
198-1210A25H-3, 55	227.95	256.15	256.15	272.21	5825	Kim et al. 2022
198-1210A25H-3, 56	227.96	256.16	256.16	272.22	5914	Kim et al. 2022
198-1210A25H-3, 58	227.98	256.18	256.18	272.24	6171	Kim et al. 2022
198-1210A25H-3, 60	228	256.2	256.2	272.26	5999	Kim et al. 2022
198-1210A25H-3, 62	228.02	256.22	256.22	272.28	5720	Kim et al. 2022
198-1210A25H-3, 64	228.04	256.24	256.24	272.3	5297	Kim et al. 2022
198-1210A25H-3, 66	228.06	256.26	256.26	272.32	5202	Kim et al. 2022
198-1210A25H-3, 68	228.08	256.28	256.28	272.34	4816	Kim et al. 2022
198-1210A25H-3, 69	228.09	256.29	256.29	272.35	4776	Kim et al. 2022
198-1210A25H-3, 72	228.12	256.32	256.32	272.38	5479	Kim et al. 2022
198-1210A25H-3, 74	228.14	256.34	256.34	272.4	5474	Kim et al. 2022
198-1210A25H-3, 76	228.16	256.36	256.36	272.42	6851	Kim et al. 2022
198-1210A25H-3, 77	228.17	256.37	256.37	272.43	7327	Kim et al. 2022
198-1210A25H-3, 78	228.18	256.38	256.38	272.44	7143	Kim et al. 2022
198-1210A25H-3, 80	228.2	256.4	256.4	272.46	6882	Kim et al. 2022
198-1210A25H-3, 82	228.22	256.42	256.42	272.48	6694	Kim et al. 2022
198-1210A25H-3, 84	228.24	256.44	256.44	272.5	5989	Kim et al. 2022
198-1210A25H-3, 86	228.26	256.46	256.46	272.52	5363	Kim et al. 2022
198-1210A25H-3, 88	228.28	256.48	256.48	272.54	5503	Kim et al. 2022
198-1210A25H-3, 90	228.3	256.5	256.5	272.56	5219	Kim et al. 2022
198-1210A25H-3, 91	228.31	256.51	256.51	272.57	5438	Kim et al. 2022
198-1210A25H-3, 94	228.34	256.54	256.54	272.6	5434	Kim et al. 2022
198-1210A25H-3, 96	228.36	256.56	256.56	272.62	6388	Kim et al. 2022
198-1210A25H-3, 98	228.38	256.58	256.58	272.64	6803	Kim et al. 2022
198-1210A25H-3, 100	228.4	256.6	256.6	272.66	5855	Kim et al. 2022
198-1210A25H-3, 102	228.42	256.62	256.62	272.68	4786	Kim et al. 2022
198-1210A25H-3, 104	228.44	256.64	256.64	272.7	5068	Kim et al. 2022
198-1210A25H-3, 106	228.46	256.66	256.66	272.72	5367	Kim et al. 2022
198-1210A25H-3, 108	228.48	256.68	256.68	272.74	5283	Kim et al. 2022
198-1210A25H-3, 110	228.5	256.7	256.7	272.76	6285	Kim et al. 2022
198-1210A25H-3, 111	228.51	256.71	256.71	272.77	6297	Kim et al. 2022
198-1210A25H-3, 112	228.52	256.72	256.72	272.78	5918	Kim et al. 2022
198-1210A25H-3, 113	228.53	256.73	256.73	272.79	5802	Kim et al. 2022
198-1210A25H-3, 114	228.54	256.74	256.74	272.8	6276	Kim et al. 2022
198-1210A25H-3, 116	228.56	256.76	256.76	272.815	5965	Kim et al. 2022
198-1210A25H-3, 118	228.58	256.78	256.78	272.829	5523	Kim et al. 2022
198-1210A25H-3, 119	228.59	256.79	256.79	272.836	5678	Kim et al. 2022
198-1210A25H-3, 124	228.64	256.84	256.84	272.873	4446	Kim et al. 2022
198-1210A25H-3, 126	228.66	256.86	256.86	272.887	4230	Kim et al. 2022
198-1210A25H-3, 128	228.68	256.88	256.88	272.902	4683	Kim et al. 2022
198-1210A25H-3, 130	228.7	256.9	256.9	272.916	5646	Kim et al. 2022
198-1210A25H-3, 133	228.73	256.93	256.93	272.938	6955	Kim et al. 2022
198-1210A25H-3, 134	228.74	256.94	256.94	272.945	7275	Kim et al. 2022
198-1210A25H-3, 136	228.76	256.96	256.96	272.96	6018	Kim et al. 2022
198-1210A25H-3, 138	228.78	256.98	256.98	272.983	6640	Kim et al. 2022
198-1210A25H-3, 140	228.8	257	257	273.006	5693	Kim et al. 2022
198-1210A25H-3, 142	228.82	257.02	257.02	273.029	5320	Kim et al. 2022
198-1210A25H-3, 143	228.83	257.03	257.03	273.041	4492	Kim et al. 2022
198-1210A25H-3, 146	228.86	257.06	257.06	273.076	4384	Kim et al. 2022
198-1210A25H-3, 148	228.88	257.08	257.08	273.099	4742	Kim et al. 2022
198-1210A25H-3, 149	228.89	257.09	257.09	273.11	4998	Kim et al. 2022
198-1210A25H-4, 2	228.92	257.12	257.12	273.145	5785	Kim et al. 2022
198-1210A25H-4, 4	228.94	257.14	257.14	273.168	6588	Kim et al. 2022
198-1210A25H-4, 6	228.96	257.16	257.16	273.192	6905	Kim et al. 2022
198-1210A25H-4, 8	228.98	257.18	257.18	273.217	6300	Kim et al. 2022
198-1210A25H-4, 10	229	257.2	257.2	273.242	5558	Kim et al. 2022
198-1210A25H-4, 12	229.02	257.22	257.22	273.266	4872	Kim et al. 2022
198-1210A25H-4, 14	229.04	257.24	257.24	273.291	4482	Kim et al. 2022
198-1210A25H-4, 16	229.06	257.26	257.26	273.316	3995	Kim et al. 2022
198-1210A25H-4, 18	229.08	257.28	257.28	273.341	4935	Kim et al. 2022
198-1210A25H-4, 20	229.1	257.3	257.3	273.366	5906	Kim et al. 2022
198-1210A25H-4, 22	229.12	257.32	257.32	273.39	6542	Kim et al. 2022
198-1210A25H-4, 24	229.14	257.34	257.34	273.415	6116	Kim et al. 2022
198-1210A25H-4, 26	229.16	257.36	257.36	273.44	6321	Kim et al. 2022
198-1210A25H-4, 28	229.18	257.38	257.38	273.461	6140	Kim et al. 2022
198-1210A25H-4, 30	229.2	257.4	257.4	273.482	5885	Kim et al. 2022
198-1210A25H-4, 32	229.22	257.42	257.42	273.504	5527	Kim et al. 2022
198-1210A25H-4, 34	229.24	257.44	257.44	273.525	4384	Kim et al. 2022
198-1210A25H-4, 36	229.26	257.46	257.46	273.546	4201	Kim et al. 2022
198-1210A25H-4, 38	229.28	257.48	257.48	273.567	4178	Kim et al. 2022
198-1210A25H-4, 40	229.3	257.5	257.5	273.589	3918	Kim et al. 2022
198-1210A25H-4, 42	229.32	257.52	257.52	273.61	4115	Kim et al. 2022
198-1210A25H-4, 44	229.34	257.54	257.54	273.631	4275	Kim et al. 2022
198-1210A25H-4, 46	229.36	257.56	257.56	273.652	4767	Kim et al. 2022
198-1210A25H-4, 48	229.38	257.58	257.58	273.674	5189	Kim et al. 2022
198-1210A25H-4, 50	229.4	257.6	257.6	273.695	5544	Kim et al. 2022
198-1210A25H-4, 52	229.42	257.62	257.62	273.716	5613	Kim et al. 2022
198-1210A25H-4, 54	229.44	257.64	257.64	273.737	5813	Kim et al. 2022
198-1210A25H-4, 56	229.46	257.66	257.66	273.757	6403	Kim et al. 2022
198-1210A25H-4, 58	229.48	257.68	257.68	273.777	6392	Kim et al. 2022
198-1210A25H-4, 60	229.5	257.7	257.7	273.798	6004	Kim et al. 2022
198-1210A25H-4, 62	229.52	257.72	257.72	273.818	6014	Kim et al. 2022
198-1210A25H-4, 64	229.54	257.74	257.74	273.838	5657	Kim et al. 2022
198-1210A25H-4, 66	229.56	257.76	257.76	273.858	5653	Kim et al. 2022
198-1210A25H-4, 68	229.58	257.78	257.78	273.878	6450	Kim et al. 2022
198-1210A25H-4, 70	229.6	257.8	257.8	273.898	6429	Kim et al. 2022
198-1210A25H-4, 72	229.62	257.82	257.82	273.919	6596	Kim et al. 2022
198-1210A25H-4, 74	229.64	257.84	257.84	273.939	6361	Kim et al. 2022
198-1210A25H-4, 76	229.66	257.86	257.86	273.959	5776	Kim et al. 2022
198-1210A25H-4, 78	229.68	257.88	257.88	273.979	5845	Kim et al. 2022
198-1210A25H-4, 80	229.7	257.9	257.9	273.999	6280	Kim et al. 2022
198-1210A25H-4, 82	229.72	257.92	257.92	274.019	5762	Kim et al. 2022
198-1210A25H-4, 84	229.74	257.94	257.94	274.04	6421	Kim et al. 2022
198-1210A25H-4, 86	229.76	257.96	257.96	274.06	6260	Kim et al. 2022
198-1210A25H-4, 88	229.78	257.98	257.98	274.08	5730	Kim et al. 2022
198-1210A25H-4, 90	229.8	258	258	274.101	5666	Kim et al. 2022
198-1210A25H-4, 92	229.82	258.02	258.02	274.121	6304	Kim et al. 2022
198-1210A25H-4, 94	229.84	258.04	258.04	274.142	6076	Kim et al. 2022
198-1210A25H-4, 96	229.86	258.06	258.06	274.163	5571	Kim et al. 2022
198-1210A25H-4, 98	229.88	258.08	258.08	274.183	6337	Kim et al. 2022
198-1210A25H-4, 100	229.9	258.1	258.1	274.204	5696	Kim et al. 2022
198-1210A25H-4, 102	229.92	258.12	258.12	274.224	6230	Kim et al. 2022
198-1210A25H-4, 104	229.94	258.14	258.14	274.245	6297	Kim et al. 2022
198-1210A25H-4, 106	229.96	258.16	258.16	274.266	5985	Kim et al. 2022
198-1210A25H-4, 108	229.98	258.18	258.18	274.286	6163	Kim et al. 2022
198-1210A25H-4, 110	230	258.2	258.2	274.307	6143	Kim et al. 2022
198-1210A25H-4, 112	230.02	258.22	258.22	274.327	6110	Kim et al. 2022
198-1210A25H-4, 114	230.04	258.24	258.24	274.347	6242	Kim et al. 2022
198-1210A25H-4, 115	230.05	258.25	258.25	274.356	6138	Kim et al. 2022
198-1210A25H-4, 118	230.08	258.28	258.28	274.383	5867	Kim et al. 2022
198-1210A25H-4, 120	230.1	258.3	258.3	274.401	5849	Kim et al. 2022
198-1210A25H-4, 123	230.13	258.33	258.33	274.429	6209	Kim et al. 2022
198-1210A25H-4, 124	230.14	258.34	258.34	274.438	6596	Kim et al. 2022
198-1210A25H-4, 126	230.16	258.36	258.36	274.456	6046	Kim et al. 2022
198-1210A25H-4, 128	230.18	258.38	258.38	274.474	6317	Kim et al. 2022
198-1210A25H-4, 129	230.19	258.39	258.39	274.483	5652	Kim et al. 2022
198-1210A25H-4, 131	230.21	258.41	258.41	274.501	5835	Kim et al. 2022
198-1210A25H-4, 134	230.24	258.44	258.44	274.528	5453	Kim et al. 2022
198-1210A25H-4, 136	230.26	258.46	258.46	274.546	5529	Kim et al. 2022
198-1210A25H-4, 138	230.28	258.48	258.48	274.565	5445	Kim et al. 2022
198-1210B24H-1, 2	218.22	245.87	245.829	260.954	3473	Kim et al. 2022
198-1210B24H-1, 4	218.24	245.89	245.849	260.976	4598	Kim et al. 2022
198-1210B24H-1, 6	218.26	245.91	245.869	260.999	5059	Kim et al. 2022
198-1210B24H-1, 7	218.27	245.92	245.879	261.01	5038	Kim et al. 2022
198-1210B24H-1, 8	218.28	245.93	245.889	261.022	4789	Kim et al. 2022
198-1210B24H-1, 10	218.3	245.95	245.909	261.044	4234	Kim et al. 2022
198-1210B24H-1, 12	218.32	245.97	245.929	261.067	4643	Kim et al. 2022
198-1210B24H-1, 14	218.34	245.99	245.949	261.09	5078	Kim et al. 2022
198-1210B24H-1, 16	218.36	246.01	245.969	261.113	6146	Kim et al. 2022
198-1210B24H-1, 18	218.38	246.03	245.99	261.136	5684	Kim et al. 2022
198-1210B24H-1, 20	218.4	246.05	246.011	261.16	3061	Kim et al. 2022
198-1210B24H-1, 22	218.42	246.07	246.032	261.184	3737	Kim et al. 2022
198-1210B24H-1, 23	218.43	246.08	246.043	261.196	3537	Kim et al. 2022
198-1210B24H-1, 25	218.45	246.1	246.064	261.22	3926	Kim et al. 2022
198-1210B24H-1, 26	218.46	246.11	246.074	261.232	4156	Kim et al. 2022
198-1210B24H-1, 28	218.48	246.13	246.095	261.256	3843	Kim et al. 2022
198-1210B24H-1, 30	218.5	246.15	246.116	261.28	3528	Kim et al. 2022
198-1210B24H-1, 32	218.52	246.17	246.137	261.304	3826	Kim et al. 2022
198-1210B24H-1, 34	218.54	246.19	246.158	261.327	3858	Kim et al. 2022
198-1210B24H-1, 36	218.56	246.21	246.18	261.348	5228	Kim et al. 2022
198-1210B24H-1, 37	218.57	246.22	246.19	261.358	6476	Kim et al. 2022
198-1210B24H-1, 40	218.6	246.25	246.222	261.39	8939	Kim et al. 2022
198-1210B24H-1, 41	218.61	246.26	246.232	261.401	9645	Kim et al. 2022
198-1210B24H-1, 42	218.62	246.27	246.243	261.412	10585	Kim et al. 2022
198-1210B24H-1, 43	218.63	246.28	246.253	261.422	8475	Kim et al. 2022
198-1210B24H-1, 44	218.64	246.29	246.264	261.433	8520	Kim et al. 2022
198-1210B24H-1, 46	218.66	246.31	246.285	261.454	8080	Kim et al. 2022
198-1210B24H-1, 47	218.67	246.32	246.296	261.465	8204	Kim et al. 2022
198-1210B24H-1, 48	218.68	246.33	246.306	261.475	8739	Kim et al. 2022
198-1210B24H-1, 49	218.69	246.34	246.317	261.486	7995	Kim et al. 2022
198-1210B24H-1, 50	218.7	246.35	246.327	261.497	6549	Kim et al. 2022
198-1210B24H-1, 52	218.72	246.37	246.348	261.518	3598	Kim et al. 2022
198-1210B24H-1, 53	218.73	246.38	246.359	261.528	3518	Kim et al. 2022
198-1210B24H-1, 55	218.75	246.4	246.378	261.549	3391	Kim et al. 2022
198-1210B24H-1, 56	218.76	246.41	246.388	261.56	2946	Kim et al. 2022
198-1210B24H-1, 58	218.78	246.43	246.408	261.582	3334	Kim et al. 2022
198-1210B24H-1, 60	218.8	246.45	246.428	261.603	4501	Kim et al. 2022
198-1210B24H-1, 63	218.83	246.48	246.458	261.636	4042	Kim et al. 2022
198-1210B24H-1, 64	218.84	246.49	246.468	261.647	4550	Kim et al. 2022
198-1210B24H-1, 66	218.86	246.51	246.488	261.669	3984	Kim et al. 2022
198-1210B24H-1, 70	218.9	246.55	246.528	261.712	4554	Kim et al. 2022
198-1210B24H-1, 72	218.92	246.57	246.548	261.734	4232	Kim et al. 2022
198-1210B24H-1, 74	218.94	246.59	246.567	261.755	4480	Kim et al. 2022
198-1210B24H-1, 76	218.96	246.61	246.587	261.777	4002	Kim et al. 2022
198-1210B24H-1, 78	218.98	246.63	246.607	261.799	3798	Kim et al. 2022
198-1210B24H-1, 80	219	246.65	246.627	261.82	3288	Kim et al. 2022
198-1210B24H-1, 82	219.02	246.67	246.647	261.842	3765	Kim et al. 2022
198-1210B24H-1, 84	219.04	246.69	246.667	261.864	3876	Kim et al. 2022
198-1210B24H-1, 86	219.06	246.71	246.687	261.886	3476	Kim et al. 2022
198-1210B24H-1, 88	219.08	246.73	246.707	261.907	3964	Kim et al. 2022
198-1210B24H-1, 89	219.09	246.74	246.716	261.918	4538	Kim et al. 2022
198-1210B24H-1, 92	219.12	246.77	246.745	261.949	4876	Kim et al. 2022
198-1210B24H-1, 94	219.14	246.79	246.764	261.97	3868	Kim et al. 2022
198-1210B24H-1, 96	219.16	246.81	246.784	261.991	3582	Kim et al. 2022
198-1210B24H-1, 98	219.18	246.83	246.803	262.012	4950	Kim et al. 2022
198-1210B24H-1, 100	219.2	246.85	246.822	262.033	4467	Kim et al. 2022
198-1210B24H-1, 102	219.22	246.87	246.841	262.054	4597	Kim et al. 2022
198-1210B24H-1, 104	219.24	246.89	246.861	262.075	3984	Kim et al. 2022
198-1210B24H-1, 106	219.26	246.91	246.88	262.096	4578	Kim et al. 2022
198-1210B24H-1, 108	219.28	246.93	246.899	262.117	4839	Kim et al. 2022
198-1210B24H-1, 110	219.3	246.95	246.918	262.138	4351	Kim et al. 2022
198-1210B24H-1, 112	219.32	246.97	246.938	262.159	3967	Kim et al. 2022
198-1210B24H-1, 114	219.34	246.99	246.957	262.18	5672	Kim et al. 2022
198-1210B24H-1, 116	219.36	247.01	246.976	262.201	5386	Kim et al. 2022
198-1210B24H-1, 118	219.38	247.03	246.995	262.222	5803	Kim et al. 2022
198-1210B24H-1, 120	219.4	247.05	247.015	262.243	4859	Kim et al. 2022
198-1210B24H-1, 122	219.42	247.07	247.034	262.264	5320	Kim et al. 2022
198-1210B24H-1, 124	219.44	247.09	247.053	262.284	5100	Kim et al. 2022
198-1210B24H-1, 126	219.46	247.11	247.073	262.305	6825	Kim et al. 2022
198-1210B24H-1, 128	219.48	247.13	247.096	262.328	6245	Kim et al. 2022
198-1210B24H-1, 130	219.5	247.15	247.118	262.351	4401	Kim et al. 2022
198-1210B24H-1, 132	219.52	247.17	247.14	262.374	6327	Kim et al. 2022
198-1210B24H-1, 134	219.54	247.19	247.163	262.397	4854	Kim et al. 2022
198-1210B24H-1, 136	219.56	247.21	247.185	262.42	4572	Kim et al. 2022
198-1210B24H-1, 138	219.58	247.23	247.207	262.443	4545	Kim et al. 2022
198-1210B24H-1, 140	219.6	247.25	247.23	262.466	4826	Kim et al. 2022
198-1210B24H-1, 142	219.62	247.27	247.252	262.489	5098	Kim et al. 2022
198-1210B24H-1, 144	219.64	247.29	247.274	262.512	4677	Kim et al. 2022
198-1210B24H-1, 146	219.66	247.31	247.296	262.535	5977	Kim et al. 2022
198-1210B24H-1, 148	219.68	247.33	247.319	262.558	4646	Kim et al. 2022
198-1210B24H-1, 149	219.69	247.34	247.33	262.569	5907	Kim et al. 2022
198-1210B24H-2, 2	219.72	247.37	247.361	262.601	5508	Kim et al. 2022
198-1210B24H-2, 4	219.74	247.39	247.381	262.62	5616	Kim et al. 2022
198-1210B24H-2, 7	219.77	247.42	247.412	262.648	5228	Kim et al. 2022
198-1210B24H-2, 8	219.78	247.43	247.422	262.657	5392	Kim et al. 2022
198-1210B24H-2, 10	219.8	247.45	247.442	262.676	5733	Kim et al. 2022
198-1210B24H-2, 12	219.82	247.47	247.462	262.695	5469	Kim et al. 2022
198-1210B24H-2, 14	219.84	247.49	247.483	262.714	5287	Kim et al. 2022
198-1210B24H-2, 16	219.86	247.51	247.503	262.733	5642	Kim et al. 2022
198-1210B24H-2, 18	219.88	247.53	247.523	262.752	5533	Kim et al. 2022
198-1210B24H-2, 20	219.9	247.55	247.544	262.771	5307	Kim et al. 2022
198-1210B24H-2, 22	219.92	247.57	247.564	262.789	6120	Kim et al. 2022
198-1210B24H-2, 24	219.94	247.59	247.584	262.808	5836	Kim et al. 2022
198-1210B24H-2, 26	219.96	247.61	247.604	262.827	6240	Kim et al. 2022
198-1210B24H-2, 28	219.98	247.63	247.625	262.846	6233	Kim et al. 2022
198-1210B24H-2, 29	219.99	247.64	247.635	262.855	6127	Kim et al. 2022
198-1210B24H-2, 31	220.01	247.66	247.655	262.874	6338	Kim et al. 2022
198-1210B24H-2, 32	220.02	247.67	247.665	262.884	6363	Kim et al. 2022
198-1210B24H-2, 34	220.04	247.69	247.685	262.903	4958	Kim et al. 2022
198-1210B24H-2, 36	220.06	247.71	247.706	262.921	5684	Kim et al. 2022
198-1210B24H-2, 38	220.08	247.73	247.726	262.94	5687	Kim et al. 2022
198-1210B24H-2, 40	220.1	247.75	247.746	262.957	6901	Kim et al. 2022
198-1210B24H-2, 42	220.12	247.77	247.767	262.974	6723	Kim et al. 2022
198-1210B24H-2, 44	220.14	247.79	247.787	262.99	6910	Kim et al. 2022
198-1210B24H-2, 46	220.16	247.81	247.807	263.007	6616	Kim et al. 2022
198-1210B24H-2, 48	220.18	247.83	247.827	263.023	5138	Kim et al. 2022
198-1210B24H-2, 51	220.21	247.86	247.858	263.048	5167	Kim et al. 2022
198-1210B24H-2, 52	220.22	247.87	247.868	263.056	5501	Kim et al. 2022
198-1210B24H-2, 54	220.24	247.89	247.888	263.073	6858	Kim et al. 2022
198-1210B24H-2, 56	220.26	247.91	247.909	263.09	5874	Kim et al. 2022
198-1210B24H-2, 58	220.28	247.93	247.929	263.106	7065	Kim et al. 2022
198-1210B24H-2, 60	220.3	247.95	247.949	263.125	7842	Kim et al. 2022
198-1210B24H-2, 62	220.32	247.97	247.969	263.145	8440	Kim et al. 2022
198-1210B24H-2, 64	220.34	247.99	247.99	263.164	8130	Kim et al. 2022
198-1210B24H-2, 66	220.36	248.01	248.01	263.183	6721	Kim et al. 2022
198-1210B24H-2, 68	220.38	248.03	248.03	263.202	6623	Kim et al. 2022
198-1210B24H-2, 69	220.39	248.04	248.04	263.212	12693	Kim et al. 2022
198-1210B24H-2, 70	220.4	248.05	248.05	263.222	14406	Kim et al. 2022
198-1210B24H-2, 71	220.41	248.06	248.06	263.231	18326	Kim et al. 2022
198-1210B24H-2, 72	220.42	248.07	248.07	263.246	9768	Kim et al. 2022
198-1210B24H-2, 74	220.44	248.09	248.09	263.274	7756	Kim et al. 2022
198-1210B24H-2, 76	220.46	248.11	248.11	263.303	10128	Kim et al. 2022
198-1210B24H-2, 78	220.48	248.13	248.13	263.331	5607	Kim et al. 2022
198-1210B24H-2, 81	220.51	248.16	248.161	263.374	4947	Kim et al. 2022
198-1210B24H-2, 82	220.52	248.17	248.171	263.388	5642	Kim et al. 2022
198-1210B24H-2, 84	220.54	248.19	248.191	263.417	7355	Kim et al. 2022
198-1210B24H-2, 86	220.56	248.21	248.211	263.446	3751	Kim et al. 2022
198-1210B24H-2, 88	220.58	248.23	248.231	263.474	4908	Kim et al. 2022
198-1210B24H-2, 90	220.6	248.25	248.251	263.503	4774	Kim et al. 2022
198-1210B24H-2, 92	220.62	248.27	248.271	263.531	5910	Kim et al. 2022
198-1210B24H-2, 94	220.64	248.29	248.291	263.56	6103	Kim et al. 2022
198-1210B24H-2, 97	220.67	248.32	248.321	263.603	4195	Kim et al. 2022
198-1210B24H-2, 98	220.68	248.33	248.331	263.617	4300	Kim et al. 2022
198-1210B24H-2, 100	220.7	248.35	248.351	263.646	5024	Kim et al. 2022
198-1210B24H-2, 102	220.72	248.37	248.371	263.674	4593	Kim et al. 2022
198-1210B24H-2, 104	220.74	248.39	248.392	263.703	5532	Kim et al. 2022
198-1210B24H-2, 106	220.76	248.41	248.412	263.731	5070	Kim et al. 2022
198-1210B24H-2, 108	220.78	248.43	248.432	263.76	5785	Kim et al. 2022
198-1210B24H-2, 110	220.8	248.45	248.452	263.788	6096	Kim et al. 2022
198-1210B24H-2, 113	220.83	248.48	248.482	263.816	4856	Kim et al. 2022
198-1210B24H-2, 114	220.84	248.49	248.492	263.826	4473	Kim et al. 2022
198-1210B24H-2, 116	220.86	248.51	248.512	263.845	4747	Kim et al. 2022
198-1210B24H-2, 118	220.88	248.53	248.532	263.864	4551	Kim et al. 2022
198-1210B24H-2, 120	220.9	248.55	248.552	263.883	5711	Kim et al. 2022
198-1210B24H-2, 122	220.92	248.57	248.572	263.903	5750	Kim et al. 2022
198-1210B24H-2, 124	220.94	248.59	248.592	263.927	5535	Kim et al. 2022
198-1210B24H-2, 126	220.96	248.61	248.612	263.951	4582	Kim et al. 2022
198-1210B24H-2, 128	220.98	248.63	248.632	263.975	4816	Kim et al. 2022
198-1210B24H-2, 130	221	248.65	248.653	263.999	3895	Kim et al. 2022
198-1210B24H-2, 132	221.02	248.67	248.673	264.024	4003	Kim et al. 2022
198-1210B24H-2, 134	221.04	248.69	248.693	264.048	4143	Kim et al. 2022
198-1210B24H-2, 136	221.06	248.71	248.713	264.072	4998	Kim et al. 2022
198-1210B24H-2, 138	221.08	248.73	248.733	264.096	3966	Kim et al. 2022
198-1210B24H-2, 140	221.1	248.75	248.753	264.12	4252	Kim et al. 2022
198-1210B24H-2, 142	221.12	248.77	248.773	264.144	3053	Kim et al. 2022
198-1210B24H-2, 144	221.14	248.79	248.793	264.169	2588	Kim et al. 2022
198-1210B24H-2, 146	221.16	248.81	248.813	264.193	3448	Kim et al. 2022
198-1210B24H-2, 148	221.18	248.83	248.833	264.217	4620	Kim et al. 2022
198-1210B24H-2, 149	221.19	248.84	248.843	264.229	5079	Kim et al. 2022
198-1210B24H-3, 2	221.22	248.87	248.873	264.268	2740	Kim et al. 2022
198-1210B24H-3, 4	221.24	248.89	248.894	264.295	2649	Kim et al. 2022
198-1210B24H-3, 6	221.26	248.91	248.914	264.321	2839	Kim et al. 2022
198-1210B24H-3, 7	221.27	248.92	248.924	264.334	2793	Kim et al. 2022
198-1210B24H-3, 10	221.3	248.95	248.954	264.373	3604	Kim et al. 2022
198-1210B24H-3, 12	221.32	248.97	248.974	264.399	5809	Kim et al. 2022
198-1210B24H-3, 14	221.34	248.99	248.994	264.423	7342	Kim et al. 2022
198-1210B24H-3, 16	221.36	249.01	249.014	264.441	7312	Kim et al. 2022
198-1210B24H-3, 17	221.37	249.02	249.024	264.449	6639	Kim et al. 2022
198-1210B24H-3, 19	221.39	249.04	249.044	264.466	5382	Kim et al. 2022
198-1210B24H-3, 20	221.4	249.05	249.054	264.475	4265	Kim et al. 2022
198-1210B24H-3, 22	221.42	249.07	249.074	264.492	4294	Kim et al. 2022
198-1210B24H-3, 24	221.44	249.09	249.094	264.51	5097	Kim et al. 2022
198-1210B24H-3, 26	221.46	249.11	249.114	264.527	5315	Kim et al. 2022
198-1210B24H-3, 28	221.48	249.13	249.134	264.544	5245	Kim et al. 2022
198-1210B24H-3, 30	221.5	249.15	249.155	264.561	6127	Kim et al. 2022
198-1210B24H-3, 31	221.51	249.16	249.165	264.57	5869	Kim et al. 2022
198-1210B24H-3, 34	221.54	249.19	249.195	264.596	6564	Kim et al. 2022
198-1210B24H-3, 36	221.56	249.21	249.215	264.613	6949	Kim et al. 2022
198-1210B24H-3, 38	221.58	249.23	249.235	264.632	6668	Kim et al. 2022
198-1210B24H-3, 40	221.6	249.25	249.255	264.651	5404	Kim et al. 2022
198-1210B24H-3, 42	221.62	249.27	249.275	264.67	3746	Kim et al. 2022
198-1210B24H-3, 44	221.64	249.29	249.295	264.689	3563	Kim et al. 2022
198-1210B24H-3, 46	221.66	249.31	249.315	264.708	3864	Kim et al. 2022
198-1210B24H-3, 48	221.68	249.33	249.335	264.726	5077	Kim et al. 2022
198-1210B24H-3, 50	221.7	249.35	249.355	264.745	5620	Kim et al. 2022
198-1210B24H-3, 52	221.72	249.37	249.375	264.77	7185	Kim et al. 2022
198-1210B24H-3, 54	221.74	249.39	249.396	264.807	5685	Kim et al. 2022
198-1210B24H-3, 56	221.76	249.41	249.416	264.843	4316	Kim et al. 2022
198-1210B24H-3, 58	221.78	249.43	249.436	264.88	4107	Kim et al. 2022
198-1210B24H-3, 60	221.8	249.45	249.456	264.917	4685	Kim et al. 2022
198-1210B24H-3, 62	221.82	249.47	249.476	264.954	5296	Kim et al. 2022
198-1210B24H-3, 64	221.84	249.49	249.496	264.989	6929	Kim et al. 2022
198-1210B24H-3, 66	221.86	249.51	249.516	265.019	5431	Kim et al. 2022
198-1210B24H-3, 67	221.87	249.52	249.526	265.034	4233	Kim et al. 2022
198-1210B24H-3, 70	221.9	249.55	249.556	265.079	2748	Kim et al. 2022
198-1210B24H-3, 72	221.92	249.57	249.576	265.109	4824	Kim et al. 2022
198-1210B24H-3, 74	221.94	249.59	249.596	265.139	4950	Kim et al. 2022
198-1210B24H-3, 76	221.96	249.61	249.616	265.168	5520	Kim et al. 2022
198-1210B24H-3, 78	221.98	249.63	249.636	265.192	6114	Kim et al. 2022
198-1210B24H-3, 80	222	249.65	249.657	265.216	3887	Kim et al. 2022
198-1210B24H-3, 82	222.02	249.67	249.677	265.241	3203	Kim et al. 2022
198-1210B24H-3, 84	222.04	249.69	249.697	265.265	3417	Kim et al. 2022
198-1210B24H-3, 86	222.06	249.71	249.717	265.29	5009	Kim et al. 2022
198-1210B24H-3, 88	222.08	249.73	249.737	265.314	6040	Kim et al. 2022
198-1210B24H-3, 90	222.1	249.75	249.757	265.339	6757	Kim et al. 2022
198-1210B24H-3, 92	222.12	249.77	249.777	265.375	6347	Kim et al. 2022
198-1210B24H-3, 94	222.14	249.79	249.797	265.41	4694	Kim et al. 2022
198-1210B24H-3, 96	222.16	249.81	249.817	265.446	3249	Kim et al. 2022
198-1210B24H-3, 98	222.18	249.83	249.837	265.481	4011	Kim et al. 2022
198-1210B24H-3, 100	222.2	249.85	249.857	265.517	4128	Kim et al. 2022
198-1210B24H-3, 101	222.21	249.86	249.867	265.535	4317	Kim et al. 2022
198-1210B24H-3, 104	222.24	249.89	249.898	265.588	5594	Kim et al. 2022
198-1210B24H-3, 106	222.26	249.91	249.918	265.62	5838	Kim et al. 2022
198-1210B24H-3, 108	222.28	249.93	249.938	265.647	5583	Kim et al. 2022
198-1210B24H-3, 110	222.3	249.95	249.958	265.674	4979	Kim et al. 2022
198-1210B24H-3, 112	222.32	249.97	249.978	265.702	4546	Kim et al. 2022
198-1210B24H-3, 116	222.36	250.01	250.018	265.756	2322	Kim et al. 2022
198-1210B24H-3, 118	222.38	250.03	250.038	265.783	2966	Kim et al. 2022
198-1210B24H-3, 120	222.4	250.05	250.058	265.81	4369	Kim et al. 2022
198-1210B24H-3, 121	222.41	250.06	250.068	265.824	5556	Kim et al. 2022
198-1210B24H-3, 124	222.44	250.09	250.098	265.864	5748	Kim et al. 2022
198-1210B24H-3, 126	222.46	250.11	250.118	265.889	6394	Kim et al. 2022
198-1210B24H-3, 128	222.48	250.13	250.138	265.91	5286	Kim et al. 2022
198-1210B24H-3, 130	222.5	250.15	250.159	265.931	3942	Kim et al. 2022
198-1210B24H-3, 132	222.52	250.17	250.179	265.952	4085	Kim et al. 2022
198-1210B24H-3, 134	222.54	250.19	250.199	265.973	3667	Kim et al. 2022
198-1210B24H-3, 136	222.56	250.21	250.219	265.994	4221	Kim et al. 2022
198-1210B24H-3, 138	222.58	250.23	250.239	266.015	5695	Kim et al. 2022
198-1210B24H-3, 140	222.6	250.25	250.259	266.036	5493	Kim et al. 2022
198-1210B24H-3, 142	222.62	250.27	250.279	266.057	6349	Kim et al. 2022
198-1210B24H-3, 144	222.64	250.29	250.299	266.078	7160	Kim et al. 2022
198-1210B24H-3, 146	222.66	250.31	250.319	266.099	7372	Kim et al. 2022
198-1210B24H-3, 148	222.68	250.33	250.339	266.12	5793	Kim et al. 2022
198-1210B24H-3, 149	222.69	250.34	250.349	266.13	4899	Kim et al. 2022
198-1210B24H-4, 2	222.72	250.37	250.379	266.162	3282	Kim et al. 2022
198-1210B24H-4, 4	222.74	250.39	250.4	266.182	2389	Kim et al. 2022
198-1210B24H-4, 6	222.76	250.41	250.42	266.203	2807	Kim et al. 2022
198-1210B24H-4, 8	222.78	250.43	250.44	266.224	3264	Kim et al. 2022
198-1210B24H-4, 10	222.8	250.45	250.46	266.245	4579	Kim et al. 2022
198-1210B24H-4, 12	222.82	250.47	250.48	266.266	5277	Kim et al. 2022
198-1210B24H-4, 14	222.84	250.49	250.5	266.287	5006	Kim et al. 2022
198-1210B24H-4, 16	222.86	250.51	250.52	266.308	6209	Kim et al. 2022
198-1210B24H-4, 18	222.88	250.53	250.54	266.329	6112	Kim et al. 2022
198-1210B24H-4, 20	222.9	250.55	250.56	266.35	6739	Kim et al. 2022
198-1210B24H-4, 22	222.92	250.57	250.58	266.37	7179	Kim et al. 2022
198-1210B24H-4, 24	222.94	250.59	250.6	266.39	5134	Kim et al. 2022
198-1210B24H-4, 26	222.96	250.61	250.62	266.41	3587	Kim et al. 2022
198-1210B24H-4, 28	222.98	250.63	250.64	266.43	3599	Kim et al. 2022
198-1210B24H-4, 30	223	250.65	250.661	266.451	3600	Kim et al. 2022
198-1210B24H-4, 32	223.02	250.67	250.681	266.471	4356	Kim et al. 2022
198-1210B24H-4, 34	223.04	250.69	250.701	266.491	4056	Kim et al. 2022
198-1210B24H-4, 35	223.05	250.7	250.711	266.501	4686	Kim et al. 2022
198-1210B24H-4, 38	223.08	250.73	250.741	266.531	4912	Kim et al. 2022
198-1210B24H-4, 40	223.1	250.75	250.761	266.551	5925	Kim et al. 2022
198-1210B24H-4, 42	223.12	250.77	250.781	266.571	6270	Kim et al. 2022
198-1210B24H-4, 44	223.14	250.79	250.801	266.591	6218	Kim et al. 2022
198-1210B24H-4, 46	223.16	250.81	250.821	266.612	6144	Kim et al. 2022
198-1210B24H-4, 48	223.18	250.83	250.841	266.634	6332	Kim et al. 2022
198-1210B24H-4, 50	223.2	250.85	250.861	266.655	6304	Kim et al. 2022
198-1210B24H-4, 52	223.22	250.87	250.881	266.677	4892	Kim et al. 2022
198-1210B24H-4, 54	223.24	250.89	250.901	266.699	5179	Kim et al. 2022
198-1210B24H-4, 56	223.26	250.91	250.922	266.72	5355	Kim et al. 2022
198-1210B24H-4, 57	223.27	250.92	250.932	266.731	4695	Kim et al. 2022
198-1210B24H-4, 60	223.3	250.95	250.962	266.763	4159	Kim et al. 2022
198-1210B24H-4, 62	223.32	250.97	250.982	266.785	4867	Kim et al. 2022
198-1210B24H-4, 64	223.34	250.99	251.002	266.807	3572	Kim et al. 2022
198-1210B24H-4, 66	223.36	251.01	251.022	266.828	3898	Kim et al. 2022
198-1210B24H-4, 68	223.38	251.03	251.042	266.85	5391	Kim et al. 2022
198-1210B24H-4, 70	223.4	251.05	251.062	266.872	5856	Kim et al. 2022
198-1210B24H-4, 72	223.42	251.07	251.082	266.892	5634	Kim et al. 2022
198-1210B24H-4, 74	223.44	251.09	251.102	266.912	6710	Kim et al. 2022
198-1210B24H-4, 76	223.46	251.11	251.122	266.932	6550	Kim et al. 2022
198-1210B24H-4, 78	223.48	251.13	251.142	266.952	4987	Kim et al. 2022
198-1210B24H-4, 80	223.5	251.15	251.163	266.973	4162	Kim et al. 2022
198-1210B24H-4, 82	223.52	251.17	251.183	266.993	4237	Kim et al. 2022
198-1210B24H-4, 84	223.54	251.19	251.203	267.013	4509	Kim et al. 2022
198-1210B24H-4, 86	223.56	251.21	251.223	267.033	4044	Kim et al. 2022
198-1210B24H-4, 88	223.58	251.23	251.243	267.053	5705	Kim et al. 2022
198-1210B24H-4, 90	223.6	251.25	251.263	267.073	6874	Kim et al. 2022
198-1210B24H-4, 92	223.62	251.27	251.283	267.093	6989	Kim et al. 2022
198-1210B24H-4, 94	223.64	251.29	251.303	267.113	7490	Kim et al. 2022
198-1210B24H-4, 96	223.66	251.31	251.323	267.131	7052	Kim et al. 2022
198-1210B24H-4, 98	223.68	251.33	251.343	267.147	6168	Kim et al. 2022
198-1210B24H-4, 100	223.7	251.35	251.363	267.164	6127	Kim et al. 2022
198-1210B24H-4, 102	223.72	251.37	251.383	267.18	4760	Kim et al. 2022
198-1210B24H-4, 103	223.73	251.38	251.393	267.189	5177	Kim et al. 2022
198-1210B24H-4, 106	223.76	251.41	251.424	267.213	6604	Kim et al. 2022
198-1210B24H-4, 108	223.78	251.43	251.444	267.23	7559	Kim et al. 2022
198-1210B24H-4, 110	223.8	251.45	251.464	267.246	7810	Kim et al. 2022
198-1210B24H-4, 112	223.82	251.47	251.484	267.263	9020	Kim et al. 2022
198-1210B24H-4, 114	223.84	251.49	251.504	267.283	9776	Kim et al. 2022
198-1210B24H-4, 116	223.86	251.51	251.524	267.303	7496	Kim et al. 2022
198-1210B24H-4, 118	223.88	251.53	251.544	267.324	6400	Kim et al. 2022
198-1210B24H-4, 120	223.9	251.55	251.564	267.344	5697	Kim et al. 2022
198-1210B24H-4, 122	223.92	251.57	251.584	267.364	6995	Kim et al. 2022
198-1210B24H-4, 124	223.94	251.59	251.604	267.384	8303	Kim et al. 2022
198-1210B24H-4, 126	223.96	251.61	251.624	267.404	7073	Kim et al. 2022
198-1210B24H-4, 129	223.99	251.64	251.655	267.432	6625	Kim et al. 2022
198-1210B24H-4, 130	224	251.65	251.665	267.442	6020	Kim et al. 2022
198-1210B24H-4, 132	224.02	251.67	251.685	267.461	5653	Kim et al. 2022
198-1210B24H-4, 134	224.04	251.69	251.705	267.48	4995	Kim et al. 2022
198-1210B24H-4, 136	224.06	251.71	251.725	267.499	5726	Kim et al. 2022
198-1210B24H-4, 138	224.08	251.73	251.745	267.518	5576	Kim et al. 2022
198-1210B24H-4, 140	224.1	251.75	251.765	267.537	6276	Kim et al. 2022
198-1210B24H-4, 142	224.12	251.77	251.785	267.556	6338	Kim et al. 2022
198-1210B24H-4, 144	224.14	251.79	251.805	267.575	6509	Kim et al. 2022
198-1210B24H-4, 146	224.16	251.81	251.825	267.592	7116	Kim et al. 2022
198-1210B24H-4, 148	224.18	251.83	251.845	267.608	7248	Kim et al. 2022
198-1210B24H-5, 3	224.23	251.88	251.895	267.648	6051	Kim et al. 2022
198-1210B24H-5, 4	224.24	251.89	251.905	267.656	5123	Kim et al. 2022
198-1210B24H-5, 6	224.26	251.91	251.926	267.672	5463	Kim et al. 2022
198-1210B24H-5, 8	224.28	251.93	251.946	267.689	6301	Kim et al. 2022
198-1210B24H-5, 10	224.3	251.95	251.966	267.705	6489	Kim et al. 2022
198-1210B24H-5, 12	224.32	251.97	251.986	267.721	6991	Kim et al. 2022
198-1210B24H-5, 14	224.34	251.99	252.006	267.737	6722	Kim et al. 2022
198-1210B24H-5, 16	224.36	252.01	252.026	267.76	6490	Kim et al. 2022
198-1210B24H-5, 18	224.38	252.03	252.046	267.784	7340	Kim et al. 2022
198-1210B24H-5, 20	224.4	252.05	252.066	267.809	6856	Kim et al. 2022
198-1210B24H-5, 22	224.42	252.07	252.086	267.833	5993	Kim et al. 2022
198-1210B24H-5, 24	224.44	252.09	252.106	267.858	6194	Kim et al. 2022
198-1210B24H-5, 26	224.46	252.11	252.126	267.882	4992	Kim et al. 2022
198-1210B24H-5, 27	224.47	252.12	252.136	267.895	5451	Kim et al. 2022
198-1210B24H-5, 29	224.49	252.14	252.156	267.919	6865	Kim et al. 2022
198-1210B24H-5, 30	224.5	252.15	252.167	267.931	7107	Kim et al. 2022
198-1210B24H-5, 32	224.52	252.17	252.187	267.956	8055	Kim et al. 2022
198-1210B24H-5, 34	224.54	252.19	252.207	267.977	9507	Kim et al. 2022
198-1210B24H-5, 35	224.55	252.2	252.217	267.987	9106	Kim et al. 2022
198-1210B24H-5, 37	224.57	252.22	252.237	268.007	7316	Kim et al. 2022
198-1210B24H-5, 38	224.58	252.23	252.247	268.017	7484	Kim et al. 2022
198-1210B24H-5, 40	224.6	252.25	252.267	268.037	5919	Kim et al. 2022
198-1210B24H-5, 42	224.62	252.27	252.287	268.057	6081	Kim et al. 2022
198-1210B24H-5, 44	224.64	252.29	252.307	268.077	5365	Kim et al. 2022
198-1210B24H-5, 46	224.66	252.31	252.327	268.097	5800	Kim et al. 2022
198-1210B24H-5, 48	224.68	252.33	252.347	268.117	6912	Kim et al. 2022
198-1210B24H-5, 50	224.7	252.35	252.367	268.137	9071	Kim et al. 2022
198-1210B24H-5, 52	224.72	252.37	252.387	268.157	8952	Kim et al. 2022
198-1210B24H-5, 54	224.74	252.39	252.407	268.178	11159	Kim et al. 2022
198-1210B24H-5, 56	224.76	252.41	252.428	268.198	9003	Kim et al. 2022
198-1210B24H-5, 58	224.78	252.43	252.448	268.218	8087	Kim et al. 2022
198-1210B24H-5, 60	224.8	252.45	252.468	268.238	6128	Kim et al. 2022
198-1210B24H-5, 62	224.82	252.47	252.488	268.258	6830	Kim et al. 2022
198-1210B24H-5, 64	224.84	252.49	252.508	268.278	6525	Kim et al. 2022
198-1210B24H-5, 66	224.86	252.51	252.528	268.298	8949	Kim et al. 2022
198-1210B24H-5, 68	224.88	252.53	252.548	268.32	9589	Kim et al. 2022
198-1210B24H-5, 70	224.9	252.55	252.568	268.343	7964	Kim et al. 2022
198-1210B24H-5, 72	224.92	252.57	252.588	268.366	8551	Kim et al. 2022
198-1210B24H-5, 74	224.94	252.59	252.608	268.388	7748	Kim et al. 2022
198-1210B24H-5, 76	224.96	252.61	252.628	268.411	7507	Kim et al. 2022
198-1210B24H-5, 78	224.98	252.63	252.648	268.433	7726	Kim et al. 2022
198-1210B24H-5, 80	225	252.65	252.669	268.456	7838	Kim et al. 2022
198-1210B24H-5, 82	225.02	252.67	252.689	268.478	8184	Kim et al. 2022
198-1210B24H-5, 84	225.04	252.69	252.709	268.501	8303	Kim et al. 2022
198-1210B24H-5, 86	225.06	252.71	252.729	268.524	7486	Kim et al. 2022
198-1210B24H-5, 88	225.08	252.73	252.749	268.546	7380	Kim et al. 2022
198-1210B24H-5, 90	225.1	252.75	252.769	268.569	7393	Kim et al. 2022
198-1210B24H-5, 91	225.11	252.76	252.779	268.58	7217	Kim et al. 2022
198-1210B24H-5, 93	225.13	252.78	252.799	268.603	7918	Kim et al. 2022
198-1210B24H-5, 94	225.14	252.79	252.809	268.614	7363	Kim et al. 2022
198-1210B24H-5, 96	225.16	252.81	252.829	268.637	8519	Kim et al. 2022
198-1210B24H-5, 98	225.18	252.83	252.849	268.659	8903	Kim et al. 2022
198-1210B24H-5, 100	225.2	252.85	252.869	268.683	10101	Kim et al. 2022
198-1210B24H-5, 102	225.22	252.87	252.889	268.707	9829	Kim et al. 2022
198-1210B24H-5, 104	225.24	252.89	252.91	268.73	9045	Kim et al. 2022
198-1210B24H-5, 106	225.26	252.91	252.93	268.754	8337	Kim et al. 2022
198-1210B24H-5, 108	225.28	252.93	252.95	268.778	6404	Kim et al. 2022
198-1210B24H-5, 110	225.3	252.95	252.97	268.801	6098	Kim et al. 2022
198-1210B24H-5, 112	225.32	252.97	252.99	268.825	6665	Kim et al. 2022
198-1210B24H-5, 114	225.34	252.99	253.01	268.849	5822	Kim et al. 2022
198-1210B24H-5, 116	225.36	253.01	253.03	268.873	6189	Kim et al. 2022
198-1210B24H-5, 118	225.38	253.03	253.05	268.896	7425	Kim et al. 2022
198-1210B24H-5, 120	225.4	253.05	253.07	268.92	8668	Kim et al. 2022
198-1210B24H-5, 122	225.42	253.07	253.09	268.944	8909	Kim et al. 2022
198-1210B24H-5, 124	225.44	253.09	253.11	268.968	7497	Kim et al. 2022
198-1210B24H-5, 126	225.46	253.11	253.13	268.991	7520	Kim et al. 2022
198-1210B24H-5, 128	225.48	253.13	253.15	269.015	6225	Kim et al. 2022
198-1210B24H-5, 130	225.5	253.15	253.171	269.039	5166	Kim et al. 2022
198-1210B24H-5, 132	225.52	253.17	253.191	269.063	6310	Kim et al. 2022
198-1210B24H-5, 134	225.54	253.19	253.211	269.086	6874	Kim et al. 2022
198-1210B24H-5, 135	225.55	253.2	253.221	269.098	6756	Kim et al. 2022
198-1210B24H-5, 137	225.57	253.22	253.241	269.122	7631	Kim et al. 2022
198-1210B24H-5, 138	225.58	253.23	253.251	269.134	8123	Kim et al. 2022
198-1210B24H-5, 140	225.6	253.25	253.271	269.157	8069	Kim et al. 2022
198-1210B24H-5, 142	225.62	253.27	253.291	269.181	8270	Kim et al. 2022
198-1210B24H-5, 144	225.64	253.29	253.311	269.201	8167	Kim et al. 2022
198-1210B24H-5, 146	225.66	253.31	253.331	269.221	7092	Kim et al. 2022
198-1210B24H-5, 148	225.68	253.33	253.351	269.241	6295	Kim et al. 2022
198-1210B24H-5, 149	225.69	253.34	253.361	269.251	5525	Kim et al. 2022
198-1210B24H-6, 2	225.72	253.37	253.391	269.281	3730	Kim et al. 2022
198-1210B24H-6, 4	225.74	253.39	253.411	269.301	4910	Kim et al. 2022
198-1210B24H-6, 6	225.76	253.41	253.432	269.322	5524	Kim et al. 2022
198-1210B24H-6, 8	225.78	253.43	253.452	269.342	7065	Kim et al. 2022
198-1210B24H-6, 10	225.8	253.45	253.472	269.363	7649	Kim et al. 2022
198-1210B24H-6, 12	225.82	253.47	253.492	269.385	7997	Kim et al. 2022
198-1210B24H-6, 14	225.84	253.49	253.512	269.407	5841	Kim et al. 2022
198-1210B24H-6, 16	225.86	253.51	253.532	269.429	5292	Kim et al. 2022
198-1210B24H-6, 18	225.88	253.53	253.552	269.45	5493	Kim et al. 2022
198-1210B24H-6, 20	225.9	253.55	253.572	269.472	5303	Kim et al. 2022
198-1210B24H-6, 22	225.92	253.57	253.592	269.494	5005	Kim et al. 2022
198-1210B24H-6, 24	225.94	253.59	253.612	269.516	5016	Kim et al. 2022
198-1210B24H-6, 26	225.96	253.61	253.632	269.537	5818	Kim et al. 2022
198-1210B24H-6, 28	225.98	253.63	253.652	269.559	6449	Kim et al. 2022
198-1210B24H-6, 30	226	253.65	253.673	269.581	7059	Kim et al. 2022
198-1210B24H-6, 32	226.02	253.67	253.693	269.603	7261	Kim et al. 2022
198-1210B24H-6, 34	226.04	253.69	253.713	269.628	7538	Kim et al. 2022
198-1210B24H-6, 36	226.06	253.71	253.733	269.654	7607	Kim et al. 2022
198-1210B24H-6, 38	226.08	253.73	253.753	269.679	6515	Kim et al. 2022
198-1210B24H-6, 40	226.1	253.75	253.773	269.704	5420	Kim et al. 2022
198-1210B24H-6, 42	226.12	253.77	253.793	269.729	4438	Kim et al. 2022
198-1210B24H-6, 44	226.14	253.79	253.813	269.754	5245	Kim et al. 2022
198-1210B24H-6, 46	226.16	253.81	253.833	269.779	4141	Kim et al. 2022
198-1210B24H-6, 48	226.18	253.83	253.853	269.804	5708	Kim et al. 2022
198-1210B24H-6, 50	226.2	253.85	253.873	269.829	6306	Kim et al. 2022
198-1210B24H-6, 52	226.22	253.87	253.893	269.854	7885	Kim et al. 2022
198-1210B24H-6, 54	226.24	253.89	253.913	269.88	8515	Kim et al. 2022
198-1210B24H-6, 56	226.26	253.91	253.934	269.904	9581	Kim et al. 2022
198-1210B24H-6, 58	226.28	253.93	253.954	269.929	8498	Kim et al. 2022
198-1210B24H-6, 60	226.3	253.95	253.974	269.953	6314	Kim et al. 2022
198-1210B24H-6, 62	226.32	253.97	253.994	269.978	6513	Kim et al. 2022
198-1210B24H-6, 64	226.34	253.99	254.014	270.002	5487	Kim et al. 2022
198-1210B24H-6, 66	226.36	254.01	254.034	270.027	5826	Kim et al. 2022
198-1210B24H-6, 68	226.38	254.03	254.054	270.052	4632	Kim et al. 2022
198-1210B24H-6, 70	226.4	254.05	254.074	270.076	6570	Kim et al. 2022
198-1210B24H-6, 72	226.42	254.07	254.094	270.101	7448	Kim et al. 2022
198-1210B24H-6, 74	226.44	254.09	254.114	270.124	7889	Kim et al. 2022
198-1210B24H-6, 76	226.46	254.11	254.134	270.145	7007	Kim et al. 2022
198-1210B24H-6, 78	226.48	254.13	254.154	270.166	7359	Kim et al. 2022
198-1210B24H-6, 80	226.5	254.15	254.175	270.187	7924	Kim et al. 2022
198-1210B24H-6, 82	226.52	254.17	254.195	270.207	6694	Kim et al. 2022
198-1210B24H-6, 84	226.54	254.19	254.215	270.228	5331	Kim et al. 2022
198-1210B24H-6, 86	226.56	254.21	254.235	270.249	6185	Kim et al. 2022
198-1210B24H-6, 88	226.58	254.23	254.255	270.269	4910	Kim et al. 2022
198-1210B24H-6, 90	226.6	254.25	254.275	270.29	5037	Kim et al. 2022
198-1210B24H-6, 92	226.62	254.27	254.295	270.311	4747	Kim et al. 2022
198-1210B24H-6, 94	226.64	254.29	254.315	270.332	4693	Kim et al. 2022
198-1210B24H-6, 96	226.66	254.31	254.335	270.352	5243	Kim et al. 2022
198-1210B24H-6, 98	226.68	254.33	254.355	270.373	6353	Kim et al. 2022
198-1210B24H-6, 100	226.7	254.35	254.375	270.395	6512	Kim et al. 2022
198-1210B24H-6, 102	226.72	254.37	254.395	270.419	7289	Kim et al. 2022
198-1210B24H-6, 104	226.74	254.39	254.415	270.443	6925	Kim et al. 2022
198-1210B24H-6, 106	226.76	254.41	254.436	270.466	6627	Kim et al. 2022
198-1210B24H-6, 108	226.78	254.43	254.456	270.49	6856	Kim et al. 2022
198-1210B24H-6, 110	226.8	254.45	254.476	270.514	6568	Kim et al. 2022
198-1210B24H-6, 112	226.82	254.47	254.496	270.537	6312	Kim et al. 2022
198-1210B24H-6, 114	226.84	254.49	254.516	270.561	4429	Kim et al. 2022
198-1210B24H-6, 116	226.86	254.51	254.536	270.585	5047	Kim et al. 2022
198-1210B24H-6, 118	226.88	254.53	254.556	270.608	6271	Kim et al. 2022
198-1210B24H-6, 120	226.9	254.55	254.576	270.632	6368	Kim et al. 2022
198-1210B24H-6, 122	226.92	254.57	254.596	270.656	6017	Kim et al. 2022
198-1210B24H-6, 124	226.94	254.59	254.616	270.674	6565	Kim et al. 2022
198-1210B24H-6, 125	226.95	254.6	254.626	270.683	7056	Kim et al. 2022
198-1210B24H-6, 127	226.97	254.62	254.646	270.701	6890	Kim et al. 2022
198-1210B24H-6, 128	226.98	254.63	254.656	270.71	7407	Kim et al. 2022
198-1210B24H-6, 130	227	254.65	254.677	270.728	6979	Kim et al. 2022
198-1210B24H-6, 132	227.02	254.67	254.697	270.746	6798	Kim et al. 2022
198-1210B24H-6, 134	227.04	254.69	254.717	270.764	6581	Kim et al. 2022
198-1210B24H-6, 136	227.06	254.71	254.737	270.782	5488	Kim et al. 2022
198-1210B24H-6, 138	227.08	254.73	254.757	270.799	4712	Kim et al. 2022
198-1210B24H-6, 139	227.09	254.74	254.767	270.808	5066	Kim et al. 2022
198-1210B24H-6, 141	227.11	254.76	254.787	270.826	4289	Kim et al. 2022
198-1210B24H-6, 142	227.12	254.77	254.797	270.835	5015	Kim et al. 2022
198-1210B24H-6, 144	227.14	254.79	254.817	270.853	5135	Kim et al. 2022
198-1210B24H-6, 148	227.18	254.83	254.857	270.889	5842	Kim et al. 2022
198-1210B24H-7, 2	227.22	254.87	254.897	270.926	6587	Kim et al. 2022
198-1210B24H-7, 4	227.24	254.89	254.917	270.944	6246	Kim et al. 2022
198-1210B24H-7, 6	227.26	254.91	254.938	270.963	5745	Kim et al. 2022
198-1210B24H-7, 8	227.28	254.93	254.958	270.982	5201	Kim et al. 2022
198-1210B24H-7, 10	227.3	254.95	254.978	271.001	5189	Kim et al. 2022
198-1210B24H-7, 13	227.33	254.98	255.008	271.029	3591	Kim et al. 2022
198-1210B24H-7, 14	227.34	254.99	255.018	271.038	3986	Kim et al. 2022
198-1210B24H-7, 16	227.36	255.01	255.038	271.057	4276	Kim et al. 2022
198-1210B24H-7, 18	227.38	255.03	255.058	271.076	4875	Kim et al. 2022
198-1210B24H-7, 20	227.4	255.05	255.078	271.094	5414	Kim et al. 2022
198-1210B24H-7, 22	227.42	255.07	255.098	271.113	5081	Kim et al. 2022
198-1210B24H-7, 24	227.44	255.09	255.118	271.133	5932	Kim et al. 2022
198-1210B24H-7, 26	227.46	255.11	255.138	271.155	6523	Kim et al. 2022
198-1210B24H-7, 28	227.48	255.13	255.158	271.177	6056	Kim et al. 2022
198-1210B24H-7, 30	227.5	255.15	255.179	271.199	5361	Kim et al. 2022
198-1210B24H-7, 32	227.52	255.17	255.199	271.221	4667	Kim et al. 2022
198-1210B24H-7, 34	227.54	255.19	255.219	271.243	4283	Kim et al. 2022
198-1210B24H-7, 36	227.56	255.21	255.239	271.265	3853	Kim et al. 2022
198-1210B24H-7, 38	227.58	255.23	255.259	271.287	3831	Kim et al. 2022
198-1210B24H-7, 40	227.6	255.25	255.279	271.309	4689	Kim et al. 2022
198-1210B24H-7, 43	227.63	255.28	255.309	271.342	8836	Kim et al. 2022
198-1210B24H-7, 44	227.64	255.29	255.319	271.352	6221	Kim et al. 2022
198-1210B24H-7, 45	227.65	255.3	255.329	271.363	5876	Kim et al. 2022
198-1210B24H-7, 48	227.68	255.33	255.359	271.394	6826	Kim et al. 2022
198-1210B24H-7, 50	227.7	255.35	255.379	271.415	7239	Kim et al. 2022
198-1210B24H-7, 51	227.71	255.36	255.389	271.425	6608	Kim et al. 2022
198-1210B24H-7, 53	227.73	255.38	255.409	271.446	5484	Kim et al. 2022
198-1210B24H-7, 54	227.74	255.39	255.419	271.456	5156	Kim et al. 2022
198-1210B24H-7, 56	227.76	255.41	255.44	271.477	3639	Kim et al. 2022
198-1210B24H-7, 58	227.78	255.43	255.459	271.497	4031	Kim et al. 2022
198-1210B24H-7, 60	227.8	255.45	255.48	271.518	3418	Kim et al. 2022
198-1210B24H-7, 62	227.82	255.47	255.5	271.538	4667	Kim et al. 2022
198-1210B24H-7, 64	227.84	255.49	255.52	271.559	5737	Kim et al. 2022
198-1210B24H-7, 66	227.86	255.51	255.54	271.58	6027	Kim et al. 2022
198-1210B24H-7, 68	227.88	255.53	255.56	271.6	5919	Kim et al. 2022
198-1210B24H-7, 69	227.89	255.54	255.57	271.611	5792	Kim et al. 2022
198-1210B24H-7, 72	227.92	255.57	255.6	271.642	5600	Kim et al. 2022
198-1210B24H-7, 74	227.94	255.59	255.62	271.663	4948	Kim et al. 2022
198-1210B24H-7, 76	227.96	255.61	255.64	271.684	5189	Kim et al. 2022
198-1210B24H-8, 2	228.01	255.66	255.69	271.737	4691	Kim et al. 2022
198-1210B24H-8, 4	228.03	255.68	255.71	271.758	4507	Kim et al. 2022
198-1210B24H-8, 6	228.05	255.7	255.73	271.779	4719	Kim et al. 2022
198-1210B24H-8, 8	228.07	255.72	255.75	271.8	5336	Kim et al. 2022
198-1210B25H-1, 2	227.72	256.85	256.85	272.88	5937	Kim et al. 2022
198-1210B25H-1, 3	227.73	256.86	256.86	272.887	5810	Kim et al. 2022
198-1210B25H-1, 6	227.76	256.89	256.89	272.909	5260	Kim et al. 2022
198-1210B25H-1, 8	227.78	256.91	256.91	272.924	4723	Kim et al. 2022
198-1210B25H-1, 10	227.8	256.93	256.93	272.938	3641	Kim et al. 2022
198-1210B25H-1, 12	227.82	256.95	256.95	272.953	3512	Kim et al. 2022
198-1210B25H-1, 14	227.84	256.97	256.97	272.972	3845	Kim et al. 2022
198-1210B25H-1, 16	227.86	256.99	256.99	272.995	4985	Kim et al. 2022
198-1210B25H-1, 18	227.88	257.01	257.01	273.018	5675	Kim et al. 2022
198-1210B25H-1, 20	227.9	257.03	257.03	273.041	4834	Kim et al. 2022
198-1210B25H-1, 22	227.92	257.05	257.05	273.064	3988	Kim et al. 2022
198-1210B25H-1, 24	227.94	257.07	257.07	273.087	4700	Kim et al. 2022
198-1210B25H-1, 26	227.96	257.09	257.09	273.11	3972	Kim et al. 2022
198-1210B25H-1, 28	227.98	257.11	257.11	273.133	4428	Kim et al. 2022
198-1210B25H-1, 30	228	257.13	257.13	273.156	4510	Kim et al. 2022
198-1210B25H-1, 32	228.02	257.15	257.15	273.18	5135	Kim et al. 2022
198-1210B25H-1, 34	228.04	257.17	257.17	273.205	6379	Kim et al. 2022
198-1210B25H-1, 36	228.06	257.19	257.19	273.229	6363	Kim et al. 2022
198-1210B25H-1, 38	228.08	257.21	257.21	273.254	5819	Kim et al. 2022
198-1210B25H-1, 40	228.1	257.23	257.23	273.279	5352	Kim et al. 2022
198-1210B25H-1, 42	228.12	257.25	257.25	273.304	4906	Kim et al. 2022
198-1210B25H-1, 44	228.14	257.27	257.27	273.328	4522	Kim et al. 2022
198-1210B25H-1, 46	228.16	257.29	257.29	273.353	4080	Kim et al. 2022
198-1210B25H-1, 48	228.18	257.31	257.31	273.378	4107	Kim et al. 2022
198-1210B25H-1, 50	228.2	257.33	257.33	273.403	5555	Kim et al. 2022
198-1210B25H-1, 52	228.22	257.35	257.35	273.428	5725	Kim et al. 2022
198-1210B25H-1, 54	228.24	257.37	257.37	273.451	5879	Kim et al. 2022
198-1210B25H-1, 56	228.26	257.39	257.39	273.472	5316	Kim et al. 2022
198-1210B25H-1, 58	228.28	257.41	257.41	273.493	4793	Kim et al. 2022
198-1210B25H-1, 60	228.3	257.43	257.43	273.514	4603	Kim et al. 2022
198-1210B25H-1, 62	228.32	257.45	257.45	273.536	4636	Kim et al. 2022
198-1210B25H-1, 64	228.34	257.47	257.47	273.557	3855	Kim et al. 2022
198-1210B25H-1, 66	228.36	257.49	257.49	273.578	3591	Kim et al. 2022
198-1210B25H-1, 68	228.38	257.51	257.51	273.599	3843	Kim et al. 2022
198-1210B25H-1, 70	228.4	257.53	257.53	273.62	4277	Kim et al. 2022
198-1210B25H-1, 72	228.42	257.55	257.55	273.642	4271	Kim et al. 2022
198-1210B25H-1, 74	228.44	257.57	257.57	273.663	4351	Kim et al. 2022
198-1210B25H-1, 76	228.46	257.59	257.59	273.684	5041	Kim et al. 2022
198-1210B25H-1, 78	228.48	257.61	257.61	273.705	5511	Kim et al. 2022
198-1210B25H-1, 80	228.5	257.63	257.63	273.727	6280	Kim et al. 2022
198-1210B25H-1, 82	228.52	257.65	257.65	273.747	5501	Kim et al. 2022
198-1210B25H-1, 83	228.53	257.66	257.66	273.757	5315	Kim et al. 2022
198-1210B25H-1, 85	228.55	257.68	257.68	273.777	5646	Kim et al. 2022
198-1210B25H-1, 86	228.56	257.69	257.69	273.787	5345	Kim et al. 2022
198-1210B25H-1, 88	228.58	257.71	257.71	273.808	5115	Kim et al. 2022
198-1210B25H-1, 90	228.6	257.73	257.73	273.828	4798	Kim et al. 2022
198-1210B25H-1, 92	228.62	257.75	257.75	273.848	4662	Kim et al. 2022
198-1210B25H-1, 94	228.64	257.77	257.77	273.868	3968	Kim et al. 2022
198-1210B25H-1, 96	228.66	257.79	257.79	273.888	3085	Kim et al. 2022
198-1210B25H-1, 98	228.68	257.81	257.81	273.909	3659	Kim et al. 2022
198-1210B25H-1, 100	228.7	257.83	257.83	273.929	3193	Kim et al. 2022
198-1210B25H-1, 102	228.72	257.85	257.85	273.949	4229	Kim et al. 2022
198-1210B25H-1, 103	228.73	257.86	257.86	273.959	4671	Kim et al. 2022
198-1210B25H-1, 106	228.76	257.89	257.89	273.989	4598	Kim et al. 2022
198-1210B25H-1, 108	228.78	257.91	257.91	274.009	5293	Kim et al. 2022
198-1210B25H-1, 110	228.8	257.93	257.93	274.03	5543	Kim et al. 2022
198-1210B25H-1, 112	228.82	257.95	257.95	274.05	5497	Kim et al. 2022
198-1210B25H-1, 114	228.84	257.97	257.97	274.07	5725	Kim et al. 2022
198-1210B25H-1, 116	228.86	257.99	257.99	274.091	5844	Kim et al. 2022
198-1210B25H-1, 118	228.88	258.01	258.01	274.111	5543	Kim et al. 2022
198-1210B25H-1, 120	228.9	258.03	258.03	274.132	5282	Kim et al. 2022
198-1210B25H-1, 122	228.92	258.05	258.05	274.152	3438	Kim et al. 2022
198-1210B25H-1, 124	228.94	258.07	258.07	274.173	4213	Kim et al. 2022
198-1210B25H-1, 126	228.96	258.09	258.09	274.194	3435	Kim et al. 2022
198-1210B25H-1, 128	228.98	258.11	258.11	274.214	3302	Kim et al. 2022
198-1210B25H-1, 130	229	258.13	258.13	274.235	4627	Kim et al. 2022
198-1210B25H-1, 132	229.02	258.15	258.15	274.255	4782	Kim et al. 2022
198-1210B25H-1, 134	229.04	258.17	258.17	274.276	4683	Kim et al. 2022
198-1210B25H-1, 136	229.06	258.19	258.19	274.297	5117	Kim et al. 2022
198-1210B25H-1, 138	229.08	258.21	258.21	274.317	5273	Kim et al. 2022
198-1210B25H-1, 140	229.1	258.23	258.23	274.338	6217	Kim et al. 2022
198-1210B25H-1, 142	229.12	258.25	258.25	274.356	5829	Kim et al. 2022
198-1210B25H-1, 143	229.13	258.26	258.26	274.365	5657	Kim et al. 2022
198-1210B25H-1, 147	229.17	258.3	258.3	274.402	4511	Kim et al. 2022
198-1210B25H-1, 148	229.18	258.31	258.31	274.411	4856	Kim et al. 2022
198-1210B25H-2, 2	229.22	258.35	258.35	274.447	3935	Kim et al. 2022
198-1210B25H-2, 4	229.24	258.37	258.37	274.465	3882	Kim et al. 2022
198-1210B25H-2, 6	229.26	258.39	258.39	274.483	3821	Kim et al. 2022
198-1210B25H-2, 8	229.28	258.41	258.41	274.501	4239	Kim et al. 2022
198-1210B25H-2, 10	229.3	258.43	258.43	274.52	4978	Kim et al. 2022
198-1210B25H-2, 12	229.32	258.45	258.45	274.538	4719	Kim et al. 2022
198-1210B25H-2, 14	229.34	258.47	258.47	274.556	4813	Kim et al. 2022
198-1210B25H-2, 16	229.36	258.49	258.49	274.574	4937	Kim et al. 2022
198-1210B25H-2, 18	229.38	258.51	258.51	274.592	4721	Kim et al. 2022
198-1210B25H-2, 20	229.4	258.53	258.53	274.61	5261	Kim et al. 2022
198-1210B25H-2, 22	229.42	258.55	258.55	274.629	4590	Kim et al. 2022
198-1210B25H-2, 25	229.45	258.58	258.58	274.657	4698	Kim et al. 2022
198-1210B25H-2, 26	229.46	258.59	258.59	274.666	4211	Kim et al. 2022
198-1210B25H-2, 28	229.48	258.61	258.61	274.685	4026	Kim et al. 2022
198-1210B25H-2, 30	229.5	258.63	258.63	274.703	3996	Kim et al. 2022
198-1210B25H-2, 32	229.52	258.65	258.65	274.722	4567	Kim et al. 2022
198-1210B25H-2, 34	229.54	258.67	258.67	274.741	3935	Kim et al. 2022
198-1210B25H-2, 36	229.56	258.69	258.69	274.759	4480	Kim et al. 2022
198-1210B25H-2, 38	229.58	258.71	258.71	274.778	4221	Kim et al. 2022
198-1210B25H-2, 40	229.6	258.73	258.73	274.797	4962	Kim et al. 2022
198-1210B25H-2, 42	229.62	258.75	258.75	274.815	4548	Kim et al. 2022
198-1210B25H-2, 44	229.64	258.77	258.77	274.834	4663	Kim et al. 2022
198-1210B25H-2, 46	229.66	258.79	258.79	274.853	4906	Kim et al. 2022
198-1210B25H-2, 47	229.67	258.8	258.8	274.862	5349	Kim et al. 2022
198-1210B25H-2, 50	229.7	258.83	258.83	274.89	4914	Kim et al. 2022
198-1210B25H-2, 52	229.72	258.85	258.85	274.909	4730	Kim et al. 2022
198-1210B25H-2, 54	229.74	258.87	258.87	274.927	4972	Kim et al. 2022
198-1210B25H-2, 56	229.76	258.89	258.89	274.946	4511	Kim et al. 2022
198-1210B25H-2, 58	229.78	258.91	258.91	274.965	3625	Kim et al. 2022
198-1210B25H-2, 60	229.8	258.93	258.93	274.983	4259	Kim et al. 2022
198-1210B25H-2, 62	229.82	258.95	258.95	275.002	3958	Kim et al. 2022
198-1210B25H-2, 64	229.84	258.97	258.97	275.021	3663	Kim et al. 2022
198-1210B25H-2, 66	229.86	258.99	258.99	275.039	3607	Kim et al. 2022
198-1210B25H-2, 69	229.89	259.02	259.02	275.067	4561	Kim et al. 2022
198-1210B25H-2, 70	229.9	259.03	259.03	275.077	4825	Kim et al. 2022
198-1210B25H-2, 72	229.92	259.05	259.05	275.095	4873	Kim et al. 2022
198-1210B25H-2, 74	229.94	259.07	259.07	275.114	4646	Kim et al. 2022
198-1210B25H-2, 75	229.95	259.08	259.08	275.123	4809	Kim et al. 2022
198-1210B25H-2, 78	229.98	259.11	259.11	275.151	5307	Kim et al. 2022
198-1210B25H-2, 80	230	259.13	259.13	275.17	5790	Kim et al. 2022
198-1210B25H-2, 82	230.02	259.15	259.15	275.191	4641	Kim et al. 2022
198-1210B25H-2, 84	230.04	259.17	259.17	275.211	4722	Kim et al. 2022
198-1210B25H-2, 87	230.07	259.2	259.2	275.242	3999	Kim et al. 2022
198-1210B25H-2, 88	230.08	259.21	259.21	275.253	3929	Kim et al. 2022
198-1210B25H-2, 90	230.1	259.23	259.23	275.273	3899	Kim et al. 2022
198-1210B25H-2, 92	230.12	259.25	259.25	275.294	3206	Kim et al. 2022
198-1210B25H-2, 95	230.15	259.28	259.28	275.325	4129	Kim et al. 2022
198-1210B25H-2, 96	230.16	259.29	259.29	275.336	4235	Kim et al. 2022
198-1210B25H-2, 98	230.18	259.31	259.31	275.356	3711	Kim et al. 2022
198-1210B25H-2, 100	230.2	259.33	259.33	275.377	4043	Kim et al. 2022
198-1210B25H-2, 102	230.22	259.35	259.35	275.398	4708	Kim et al. 2022
198-1210B25H-2, 103	230.23	259.36	259.36	275.408	5083	Kim et al. 2022
198-1210B25H-2, 106	230.26	259.39	259.39	275.439	5382	Kim et al. 2022
198-1210B25H-2, 108	230.28	259.41	259.41	275.46	6062	Kim et al. 2022
198-1210B25H-2, 109	230.29	259.42	259.42	275.47	5491	Kim et al. 2022
198-1210B25H-2, 111	230.31	259.44	259.44	275.487	5549	Kim et al. 2022
198-1210B25H-2, 112	230.32	259.45	259.45	275.496	4894	Kim et al. 2022
198-1210B25H-2, 114	230.34	259.47	259.47	275.513	4355	Kim et al. 2022
198-1210B25H-2, 115	230.35	259.48	259.48	275.522	3950	Kim et al. 2022
198-1210B25H-2, 117	230.37	259.5	259.5	275.539	3604	Kim et al. 2022
198-1210B25H-2, 118	230.38	259.51	259.51	275.548	3009	Kim et al. 2022
198-1210B25H-2, 119	230.39	259.52	259.52	275.556	3016	Kim et al. 2022
198-1210B25H-2, 122	230.42	259.55	259.55	275.582	2871	Kim et al. 2022
198-1210B25H-2, 124	230.44	259.57	259.57	275.599	3620	Kim et al. 2022
198-1210B25H-2, 125	230.45	259.58	259.58	275.608	3555	Kim et al. 2022
198-1210B25H-2, 127	230.47	259.6	259.6	275.625	4341	Kim et al. 2022
198-1210B25H-2, 128	230.48	259.61	259.61	275.634	4125	Kim et al. 2022
198-1210B25H-2, 130	230.5	259.63	259.63	275.651	4099	Kim et al. 2022
198-1210B25H-2, 132	230.52	259.65	259.65	275.668	4556	Kim et al. 2022
198-1210B25H-2, 134	230.54	259.67	259.67	275.686	4692	Kim et al. 2022
198-1210B25H-2, 136	230.56	259.69	259.69	275.703	5360	Kim et al. 2022
198-1210B25H-2, 138	230.58	259.71	259.71	275.72	4865	Kim et al. 2022
198-1210B25H-2, 140	230.6	259.73	259.73	275.744	4886	Kim et al. 2022
198-1210B25H-2, 141	230.61	259.74	259.74	275.756	5126	Kim et al. 2022
198-1210B25H-2, 143	230.63	259.76	259.76	275.78	4218	Kim et al. 2022
198-1210B25H-2, 144	230.64	259.77	259.77	275.792	3796	Kim et al. 2022
198-1210B25H-2, 145	230.65	259.78	259.78	275.805	3426	Kim et al. 2022
198-1210B25H-2, 148	230.68	259.81	259.81	275.841	3516	Kim et al. 2022
198-1210B25H-2, 149	230.69	259.82	259.82	275.853	3416	Kim et al. 2022
198-1210B25H-3, 2	230.72	259.85	259.85	275.889	3576	Kim et al. 2022
198-1210B25H-3, 4	230.74	259.87	259.87	275.913	4105	Kim et al. 2022
198-1210B25H-3, 6	230.76	259.89	259.89	275.938	4894	Kim et al. 2022
198-1210B25H-3, 8	230.78	259.91	259.91	275.962	4720	Kim et al. 2022
198-1210B25H-3, 10	230.8	259.93	259.93	275.986	4758	Kim et al. 2022
198-1210B25H-3, 12	230.82	259.95	259.95	276.01	4785	Kim et al. 2022
198-1210B25H-3, 14	230.84	259.97	259.97	276.033	4866	Kim et al. 2022
198-1210B25H-3, 15	230.85	259.98	259.98	276.045	4824	Kim et al. 2022
198-1210B25H-3, 18	230.88	260.01	260.01	276.08	4001	Kim et al. 2022
198-1210B25H-3, 20	230.9	260.03	260.03	276.103	3976	Kim et al. 2022
198-1210B25H-3, 22	230.92	260.05	260.05	276.126	2861	Kim et al. 2022
198-1210B25H-3, 24	230.94	260.07	260.07	276.149	2669	Kim et al. 2022
198-1210B25H-3, 26	230.96	260.09	260.09	276.172	2644	Kim et al. 2022
198-1210B25H-3, 28	230.98	260.11	260.11	276.196	2011	Kim et al. 2022
198-1210B25H-3, 30	231	260.13	260.13	276.219	2746	Kim et al. 2022
198-1210B25H-3, 32	231.02	260.15	260.15	276.242	3617	Kim et al. 2022
198-1210B25H-3, 34	231.04	260.17	260.17	276.265	4072	Kim et al. 2022
198-1210B25H-3, 36	231.06	260.19	260.19	276.288	4960	Kim et al. 2022
198-1210B25H-3, 38	231.08	260.21	260.21	276.312	4186	Kim et al. 2022
198-1210B25H-3, 40	231.1	260.23	260.23	276.335	4310	Kim et al. 2022
198-1210B25H-3, 42	231.12	260.25	260.25	276.358	4285	Kim et al. 2022
198-1210B25H-3, 44	231.14	260.27	260.27	276.381	3942	Kim et al. 2022
198-1210B25H-3, 46	231.16	260.29	260.29	276.404	3631	Kim et al. 2022
198-1210B25H-3, 48	231.18	260.31	260.31	276.428	3957	Kim et al. 2022
198-1210B25H-3, 50	231.2	260.33	260.33	276.451	4145	Kim et al. 2022
198-1210B25H-3, 52	231.22	260.35	260.35	276.474	3367	Kim et al. 2022
198-1210B25H-3, 54	231.24	260.37	260.37	276.497	4567	Kim et al. 2022
198-1210B25H-3, 56	231.26	260.39	260.39	276.52	4718	Kim et al. 2022
198-1210B25H-3, 58	231.28	260.41	260.41	276.544	4932	Kim et al. 2022
198-1210B25H-3, 60	231.3	260.43	260.43	276.567	5298	Kim et al. 2022
198-1210B25H-3, 62	231.32	260.45	260.45	276.59	5793	Kim et al. 2022
198-1210B25H-3, 64	231.34	260.47	260.47	276.613	4866	Kim et al. 2022
198-1210B25H-3, 66	231.36	260.49	260.49	276.636	5167	Kim et al. 2022
198-1210B25H-3, 68	231.38	260.51	260.51	276.659	4720	Kim et al. 2022
198-1210B25H-3, 70	231.4	260.53	260.53	276.681	4505	Kim et al. 2022
198-1210B25H-3, 72	231.42	260.55	260.55	276.704	4121	Kim et al. 2022
198-1210B25H-3, 74	231.44	260.57	260.57	276.727	4406	Kim et al. 2022
198-1210B25H-3, 75	231.45	260.58	260.58	276.739	3834	Kim et al. 2022
198-1210B25H-3, 78	231.48	260.61	260.61	276.773	4525	Kim et al. 2022
198-1210B25H-3, 79	231.49	260.62	260.62	276.784	4457	Kim et al. 2022
198-1210B25H-3, 82	231.52	260.65	260.65	276.819	4543	Kim et al. 2022
198-1210B25H-3, 84	231.54	260.67	260.67	276.841	4727	Kim et al. 2022
198-1210B25H-3, 86	231.56	260.69	260.69	276.864	5270	Kim et al. 2022
198-1210B25H-3, 88	231.58	260.71	260.71	276.887	4771	Kim et al. 2022
198-1210B25H-3, 90	231.6	260.73	260.73	276.91	5395	Kim et al. 2022
198-1210B25H-3, 92	231.62	260.75	260.75	276.935	4813	Kim et al. 2022
198-1210B25H-3, 94	231.64	260.77	260.77	276.96	4727	Kim et al. 2022
198-1210B25H-3, 96	231.66	260.79	260.79	276.984	4532	Kim et al. 2022
198-1210B25H-3, 97	231.67	260.8	260.8	276.997	4861	Kim et al. 2022
198-1210B25H-3, 99	231.69	260.82	260.82	277.022	4900	Kim et al. 2022
198-1210B25H-3, 100	231.7	260.83	260.83	277.034	4809	Kim et al. 2022
198-1210B25H-3, 102	231.72	260.85	260.85	277.059	4448	Kim et al. 2022
198-1210B25H-3, 104	231.74	260.87	260.87	277.084	4175	Kim et al. 2022
198-1210B25H-3, 106	231.76	260.89	260.89	277.109	4460	Kim et al. 2022
198-1210B25H-3, 108	231.78	260.91	260.91	277.133	4040	Kim et al. 2022
198-1210B25H-3, 110	231.8	260.93	260.93	277.158	3720	Kim et al. 2022
198-1210B25H-3, 112	231.82	260.95	260.95	277.183	4652	Kim et al. 2022
198-1210B25H-3, 114	231.84	260.97	260.97	277.208	4414	Kim et al. 2022
198-1210B25H-3, 116	231.86	260.99	260.99	277.233	4570	Kim et al. 2022
198-1210B25H-3, 118	231.88	261.01	261.01	277.258	4046	Kim et al. 2022
198-1210B25H-3, 120	231.9	261.03	261.03	277.282	4764	Kim et al. 2022
198-1210B25H-3, 122	231.92	261.05	261.05	277.307	4290	Kim et al. 2022
198-1210B25H-3, 124	231.94	261.07	261.07	277.332	4103	Kim et al. 2022
198-1210B25H-3, 126	231.96	261.09	261.09	277.357	4089	Kim et al. 2022
198-1210B25H-3, 128	231.98	261.11	261.11	277.382	3939	Kim et al. 2022
198-1210B25H-3, 130	232	261.13	261.13	277.407	3516	Kim et al. 2022
198-1210B25H-3, 132	232.02	261.15	261.15	277.431	3866	Kim et al. 2022
198-1210B25H-3, 134	232.04	261.17	261.17	277.456	3712	Kim et al. 2022
198-1210B25H-3, 135	232.05	261.18	261.18	277.469	4666	Kim et al. 2022
198-1210B25H-3, 137	232.07	261.2	261.2	277.493	4546	Kim et al. 2022
198-1210B25H-3, 138	232.08	261.21	261.21	277.506	4991	Kim et al. 2022
198-1210B25H-3, 140	232.1	261.23	261.23	277.531	5420	Kim et al. 2022
198-1210B25H-3, 142	232.12	261.25	261.25	277.556	4635	Kim et al. 2022
198-1210B25H-3, 144	232.14	261.27	261.27	277.58	5143	Kim et al. 2022
198-1210B25H-3, 146	232.16	261.29	261.29	277.605	5942	Kim et al. 2022
198-1210B25H-3, 148	232.18	261.31	261.31	277.63	6187	Kim et al. 2022
198-1210B25H-4, 2	232.22	261.35	261.35	277.68	4864	Kim et al. 2022
198-1210B25H-4, 4	232.24	261.37	261.37	277.706	3894	Kim et al. 2022
198-1210B25H-4, 8	232.28	261.41	261.41	277.756	3719	Kim et al. 2022
198-1210B25H-4, 10	232.3	261.43	261.43	277.781	4217	Kim et al. 2022
198-1210B25H-4, 11	232.31	261.44	261.44	277.794	3997	Kim et al. 2022
198-1210B25H-4, 13	232.33	261.46	261.46	277.819	4230	Kim et al. 2022
198-1210B25H-4, 14	232.34	261.47	261.47	277.831	4890	Kim et al. 2022
198-1210B25H-4, 16	232.36	261.49	261.49	277.857	4558	Kim et al. 2022
198-1210B25H-4, 18	232.38	261.51	261.51	277.882	5077	Kim et al. 2022
198-1210B25H-4, 20	232.4	261.53	261.53	277.907	4881	Kim et al. 2022
198-1210B25H-4, 22	232.42	261.55	261.55	277.932	5588	Kim et al. 2022
198-1210B25H-4, 24	232.44	261.57	261.57	277.957	4848	Kim et al. 2022
198-1210B25H-4, 25	232.45	261.58	261.58	277.97	4665	Kim et al. 2022
198-1210B25H-4, 26	232.46	261.59	261.59	277.98	4694	Kim et al. 2022
198-1210B25H-4, 28	232.48	261.61	261.61	278.001	4535	Kim et al. 2022
198-1210B25H-4, 30	232.5	261.63	261.63	278.021	4616	Kim et al. 2022
198-1210B25H-4, 32	232.52	261.65	261.65	278.042	4822	Kim et al. 2022
198-1210B25H-4, 34	232.54	261.67	261.67	278.062	4289	Kim et al. 2022
198-1210B25H-4, 36	232.56	261.69	261.69	278.083	5080	Kim et al. 2022
198-1210B25H-4, 38	232.58	261.71	261.71	278.103	4287	Kim et al. 2022
198-1210B25H-4, 40	232.6	261.73	261.73	278.124	4900	Kim et al. 2022
198-1210B25H-4, 42	232.62	261.75	261.75	278.144	4770	Kim et al. 2022
198-1210B25H-4, 44	232.64	261.77	261.77	278.165	4398	Kim et al. 2022
198-1210B25H-4, 46	232.66	261.79	261.79	278.185	4475	Kim et al. 2022
198-1210B25H-4, 48	232.68	261.81	261.81	278.206	3801	Kim et al. 2022
198-1210B25H-4, 49	232.69	261.82	261.82	278.216	4148	Kim et al. 2022
198-1210B25H-4, 51	232.71	261.84	261.84	278.237	4440	Kim et al. 2022
198-1210B25H-4, 52	232.72	261.85	261.85	278.247	4144	Kim et al. 2022
198-1210B25H-4, 54	232.74	261.87	261.87	278.267	4392	Kim et al. 2022
198-1210B25H-4, 56	232.76	261.89	261.89	278.288	5028	Kim et al. 2022
198-1210B25H-4, 58	232.78	261.91	261.91	278.308	5557	Kim et al. 2022
198-1210B25H-4, 60	232.8	261.93	261.93	278.329	5291	Kim et al. 2022
198-1210B25H-4, 62	232.82	261.95	261.95	278.349	5806	Kim et al. 2022
198-1210B25H-4, 64	232.84	261.97	261.97	278.37	6050	Kim et al. 2022
198-1210B25H-4, 67	232.87	262	262	278.404	5047	Kim et al. 2022
198-1210B25H-4, 68	232.88	262.01	262.01	278.415	5368	Kim et al. 2022
198-1210B25H-4, 70	232.9	262.03	262.03	278.437	4035	Kim et al. 2022
198-1210B25H-4, 73	232.93	262.06	262.06	278.471	3705	Kim et al. 2022
198-1210B25H-4, 74	232.94	262.07	262.07	278.482	3984	Kim et al. 2022
198-1210B25H-4, 76	232.96	262.09	262.09	278.505	2769	Kim et al. 2022
198-1210B25H-4, 78	232.98	262.11	262.11	278.527	3255	Kim et al. 2022
198-1210B25H-4, 80	233	262.13	262.13	278.549	3406	Kim et al. 2022
198-1210B25H-4, 82	233.02	262.15	262.15	278.572	3296	Kim et al. 2022
198-1210B25H-4, 84	233.04	262.17	262.17	278.594	3496	Kim et al. 2022
198-1210B25H-4, 86	233.06	262.19	262.19	278.617	4132	Kim et al. 2022
198-1210B25H-4, 88	233.08	262.21	262.21	278.639	3651	Kim et al. 2022
198-1210B25H-4, 89	233.09	262.22	262.22	278.65	3319	Kim et al. 2022
198-1210B25H-4, 92	233.12	262.25	262.25	278.684	4324	Kim et al. 2022
198-1210B25H-4, 94	233.14	262.27	262.27	278.706	4572	Kim et al. 2022
198-1210B25H-4, 96	233.16	262.29	262.29	278.729	4099	Kim et al. 2022
198-1210B25H-4, 99	233.19	262.32	262.32	278.762	4034	Kim et al. 2022
198-1210B25H-4, 100	233.2	262.33	262.33	278.774	4572	Kim et al. 2022
198-1210B25H-4, 102	233.22	262.35	262.35	278.796	4055	Kim et al. 2022
198-1210B25H-4, 103	233.23	262.36	262.36	278.807	4308	Kim et al. 2022
198-1210B25H-4, 105	233.25	262.38	262.38	278.83	5069	Kim et al. 2022
198-1210B25H-4, 106	233.26	262.39	262.39	278.841	5091	Kim et al. 2022
198-1210B25H-4, 108	233.28	262.41	262.41	278.863	3954	Kim et al. 2022
198-1210B25H-4, 109	233.29	262.42	262.42	278.875	3928	Kim et al. 2022
198-1210B25H-4, 110	233.3	262.43	262.43	278.886	3011	Kim et al. 2022
198-1210B25H-4, 112	233.32	262.45	262.45	278.908	3481	Kim et al. 2022
198-1210B25H-4, 113	233.33	262.46	262.46	278.919	3389	Kim et al. 2022
198-1210B25H-4, 115	233.35	262.48	262.48	278.942	3634	Kim et al. 2022
198-1210B25H-4, 116	233.36	262.49	262.49	278.953	3643	Kim et al. 2022
198-1210B25H-4, 118	233.38	262.51	262.51	278.975	3849	Kim et al. 2022
198-1210B25H-4, 119	233.39	262.52	262.52	278.987	3804	Kim et al. 2022
198-1210B25H-4, 122	233.42	262.55	262.55	279.02	4329	Kim et al. 2022
198-1210B25H-4, 124	233.44	262.57	262.57	279.043	4683	Kim et al. 2022
198-1210B25H-4, 126	233.46	262.59	262.59	279.065	4600	Kim et al. 2022
198-1210B25H-4, 128	233.48	262.61	262.61	279.088	4347	Kim et al. 2022
198-1210B25H-4, 130	233.5	262.63	262.63	279.11	4535	Kim et al. 2022
198-1210B25H-4, 132	233.52	262.65	262.65	279.133	4315	Kim et al. 2022
198-1210B25H-4, 134	233.54	262.67	262.67	279.156	4024	Kim et al. 2022
198-1210B25H-4, 136	233.56	262.69	262.69	279.179	4018	Kim et al. 2022
198-1210B25H-4, 138	233.58	262.71	262.71	279.201	4097	Kim et al. 2022
198-1210B25H-4, 140	233.6	262.73	262.73	279.224	3497	Kim et al. 2022
198-1210B25H-4, 141	233.61	262.74	262.74	279.236	2783	Kim et al. 2022
198-1210B25H-4, 144	233.64	262.77	262.77	279.27	2375	Kim et al. 2022
198-1210B25H-4, 146	233.66	262.79	262.79	279.293	2502	Kim et al. 2022
198-1210B25H-4, 148	233.68	262.81	262.81	279.316	2936	Kim et al. 2022
198-1210B25H-5, 2	233.72	262.85	262.85	279.361	3044	Kim et al. 2022
198-1210B25H-5, 4	233.74	262.87	262.87	279.384	3158	Kim et al. 2022
198-1210B25H-5, 6	233.76	262.89	262.89	279.407	3543	Kim et al. 2022
198-1210B25H-5, 8	233.78	262.91	262.91	279.43	4557	Kim et al. 2022
198-1210B25H-5, 10	233.8	262.93	262.93	279.453	4448	Kim et al. 2022
198-1210B25H-5, 12	233.82	262.95	262.95	279.476	4775	Kim et al. 2022
198-1210B25H-5, 13	233.83	262.96	262.96	279.487	5193	Kim et al. 2022
198-1210B25H-5, 15	233.85	262.98	262.98	279.511	4806	Kim et al. 2022
198-1210B25H-5, 16	233.86	262.99	262.99	279.525	4737	Kim et al. 2022
198-1210B25H-5, 18	233.88	263.01	263.01	279.552	4994	Kim et al. 2022
198-1210B25H-5, 20	233.9	263.03	263.03	279.579	3938	Kim et al. 2022
198-1210B25H-5, 22	233.92	263.05	263.05	279.606	3554	Kim et al. 2022
198-1210B25H-5, 24	233.94	263.07	263.07	279.634	3005	Kim et al. 2022
198-1210B25H-5, 26	233.96	263.09	263.09	279.661	2777	Kim et al. 2022
198-1210B25H-5, 28	233.98	263.11	263.11	279.688	3164	Kim et al. 2022
198-1210B25H-5, 30	234	263.13	263.13	279.715	2539	Kim et al. 2022
198-1210B25H-5, 32	234.02	263.15	263.15	279.743	3505	Kim et al. 2022
198-1210B25H-5, 34	234.04	263.17	263.17	279.77	3345	Kim et al. 2022
198-1210B25H-5, 37	234.07	263.2	263.2	279.811	2833	Kim et al. 2022
198-1210B25H-5, 38	234.08	263.21	263.21	279.824	3386	Kim et al. 2022
198-1210B25H-5, 40	234.1	263.23	263.23	279.852	3373	Kim et al. 2022
198-1210B25H-5, 42	234.12	263.25	263.25	279.879	3295	Kim et al. 2022
198-1210B25H-5, 44	234.14	263.27	263.27	279.906	4044	Kim et al. 2022
198-1210B25H-5, 46	234.16	263.29	263.29	279.933	4872	Kim et al. 2022
198-1210B25H-5, 48	234.18	263.31	263.31	279.961	4516	Kim et al. 2022
198-1210B25H-5, 50	234.2	263.33	263.33	279.988	4502	Kim et al. 2022
198-1210B25H-5, 52	234.22	263.35	263.35	280.015	4692	Kim et al. 2022
198-1210B25H-5, 54	234.24	263.37	263.37	280.042	4722	Kim et al. 2022
198-1210B25H-5, 56	234.26	263.39	263.39	280.07	4181	Kim et al. 2022
198-1210B25H-5, 58	234.28	263.41	263.41	280.097	4048	Kim et al. 2022
198-1210B25H-5, 60	234.3	263.43	263.43	280.124	3550	Kim et al. 2022
198-1210B25H-5, 63	234.33	263.46	263.46	280.165	3059	Kim et al. 2022
198-1210B25H-5, 64	234.34	263.47	263.47	280.178	2931	Kim et al. 2022
198-1210B25H-5, 66	234.36	263.49	263.49	280.206	3076	Kim et al. 2022
198-1210B25H-5, 68	234.38	263.51	263.51	280.233	3322	Kim et al. 2022
198-1210B25H-5, 69	234.39	263.52	263.52	280.247	2958	Kim et al. 2022
198-1210B25H-5, 72	234.42	263.55	263.55	280.287	3485	Kim et al. 2022
198-1210B25H-5, 74	234.44	263.57	263.57	280.315	4281	Kim et al. 2022
198-1210B25H-5, 76	234.46	263.59	263.59	280.342	3199	Kim et al. 2022
198-1210B25H-5, 78	234.48	263.61	263.61	280.369	3907	Kim et al. 2022
198-1210B25H-5, 80	234.5	263.63	263.63	280.396	4606	Kim et al. 2022
198-1210B25H-5, 81	234.51	263.64	263.64	280.41	5074	Kim et al. 2022
198-1210B25H-5, 82	234.52	263.65	263.65	280.42	5020	Kim et al. 2022
198-1210B25H-5, 84	234.54	263.67	263.67	280.441	4976	Kim et al. 2022
198-1210B25H-5, 89	234.59	263.72	263.72	280.493	5323	Kim et al. 2022
198-1210B25H-5, 90	234.6	263.73	263.73	280.503	4658	Kim et al. 2022
198-1210B25H-5, 92	234.62	263.75	263.75	280.524	4385	Kim et al. 2022
198-1210B25H-5, 93	234.63	263.76	263.76	280.535	4894	Kim et al. 2022
198-1210B25H-5, 95	234.65	263.78	263.78	280.555	4090	Kim et al. 2022
198-1210B25H-5, 96	234.66	263.79	263.79	280.566	3945	Kim et al. 2022
198-1210B25H-5, 98	234.68	263.81	263.81	280.586	3507	Kim et al. 2022
198-1210B25H-5, 100	234.7	263.83	263.83	280.607	3086	Kim et al. 2022
198-1210B25H-5, 102	234.72	263.85	263.85	280.628	3515	Kim et al. 2022
198-1210B25H-5, 104	234.74	263.87	263.87	280.649	3963	Kim et al. 2022
198-1210B25H-5, 106	234.76	263.89	263.89	280.67	4243	Kim et al. 2022
198-1210B25H-5, 108	234.78	263.91	263.91	280.69	3736	Kim et al. 2022
198-1210B25H-5, 110	234.8	263.93	263.93	280.711	4869	Kim et al. 2022
198-1210B25H-5, 112	234.82	263.95	263.95	280.732	5316	Kim et al. 2022
198-1210B25H-5, 114	234.84	263.97	263.97	280.753	6121	Kim et al. 2022
198-1210B25H-5, 116	234.86	263.99	263.99	280.773	6318	Kim et al. 2022
198-1210B25H-5, 118	234.88	264.01	264.01	280.794	5932	Kim et al. 2022
198-1210B25H-5, 120	234.9	264.03	264.03	280.815	6619	Kim et al. 2022
198-1210B25H-5, 122	234.92	264.05	264.05	280.836	5995	Kim et al. 2022
198-1210B25H-5, 124	234.94	264.07	264.07	280.856	5108	Kim et al. 2022
198-1210B25H-5, 126	234.96	264.09	264.09	280.877	4520	Kim et al. 2022
198-1210B25H-5, 129	234.99	264.12	264.12	280.908	3516	Kim et al. 2022
198-1210B25H-5, 130	235	264.13	264.13	280.919	3937	Kim et al. 2022
198-1210B25H-5, 132	235.02	264.15	264.15	280.939	3543	Kim et al. 2022
198-1210B25H-5, 134	235.04	264.17	264.17	280.96	3639	Kim et al. 2022
198-1210B25H-5, 136	235.06	264.19	264.19	280.981	4366	Kim et al. 2022
198-1210B25H-5, 137	235.07	264.2	264.2	280.991	5206	Kim et al. 2022
198-1210B25H-5, 140	235.1	264.23	264.23	281.022	3746	Kim et al. 2022
198-1210B25H-5, 142	235.12	264.25	264.25	281.043	4517	Kim et al. 2022
198-1210B25H-5, 145	235.15	264.28	264.28	281.074	4944	Kim et al. 2022
198-1210B25H-5, 146	235.16	264.29	264.29	281.085	4460	Kim et al. 2022
198-1210B25H-5, 148	235.18	264.31	264.31	281.106	5203	Kim et al. 2022
198-1210B25H-5, 149	235.19	264.32	264.32	281.116	5167	Kim et al. 2022
198-1210B25H-6, 2	235.22	264.35	264.35	281.147	5612	Kim et al. 2022
198-1210B25H-6, 4	235.24	264.37	264.37	281.168	4729	Kim et al. 2022
198-1210B25H-6, 6	235.26	264.39	264.39	281.189	4956	Kim et al. 2022
198-1210B25H-6, 8	235.28	264.41	264.41	281.209	4878	Kim et al. 2022
198-1210B25H-6, 10	235.3	264.43	264.43	281.23	4711	Kim et al. 2022
198-1210B25H-6, 12	235.32	264.45	264.45	281.251	3741	Kim et al. 2022
198-1210B25H-6, 14	235.34	264.47	264.47	281.272	3296	Kim et al. 2022
198-1210B25H-6, 16	235.36	264.49	264.49	281.292	3621	Kim et al. 2022
198-1210B25H-6, 19	235.39	264.52	264.52	281.324	3355	Kim et al. 2022
198-1210B25H-6, 20	235.4	264.53	264.53	281.334	3445	Kim et al. 2022
198-1210B25H-6, 22	235.42	264.55	264.55	281.355	3613	Kim et al. 2022
198-1210B25H-6, 24	235.44	264.57	264.57	281.375	4048	Kim et al. 2022
198-1210B25H-6, 27	235.47	264.6	264.6	281.407	3799	Kim et al. 2022
198-1210B25H-6, 28	235.48	264.61	264.61	281.417	4380	Kim et al. 2022
198-1210B25H-6, 30	235.5	264.63	264.63	281.438	5124	Kim et al. 2022
198-1210B25H-6, 32	235.52	264.65	264.65	281.458	5381	Kim et al. 2022
198-1210B25H-6, 34	235.54	264.67	264.67	281.479	5320	Kim et al. 2022
198-1210B25H-6, 36	235.56	264.69	264.69	281.5	5919	Kim et al. 2022
198-1210B25H-6, 38	235.58	264.71	264.71	281.517	5729	Kim et al. 2022
198-1210B25H-6, 40	235.6	264.73	264.73	281.533	5914	Kim et al. 2022
198-1210B25H-6, 42	235.62	264.75	264.75	281.55	5492	Kim et al. 2022
198-1210B25H-6, 44	235.64	264.77	264.77	281.566	5362	Kim et al. 2022
198-1210B25H-6, 46	235.66	264.79	264.79	281.583	3354	Kim et al. 2022
198-1210B25H-6, 48	235.68	264.81	264.81	281.599	4322	Kim et al. 2022
198-1210B25H-6, 51	235.71	264.84	264.84	281.624	3211	Kim et al. 2022
198-1210B25H-6, 52	235.72	264.85	264.85	281.632	3271	Kim et al. 2022
198-1210B25H-6, 53	235.73	264.86	264.86	281.641	2977	Kim et al. 2022
198-1210B25H-6, 55	235.75	264.88	264.88	281.657	3258	Kim et al. 2022
198-1210B25H-6, 56	235.76	264.89	264.89	281.665	3333	Kim et al. 2022
198-1210B25H-6, 58	235.78	264.91	264.91	281.682	3486	Kim et al. 2022
198-1210B25H-6, 60	235.8	264.93	264.93	281.698	4260	Kim et al. 2022
198-1210B25H-6, 61	235.81	264.94	264.94	281.707	4968	Kim et al. 2022
198-1210B25H-6, 63	235.83	264.96	264.96	281.723	3820	Kim et al. 2022
198-1210B25H-6, 64	235.84	264.97	264.97	281.732	3339	Kim et al. 2022
198-1210B25H-6, 66	235.86	264.99	264.99	281.748	3473	Kim et al. 2022
198-1210B25H-6, 68	235.88	265.01	265.01	281.765	4162	Kim et al. 2022
198-1210B25H-6, 70	235.9	265.03	265.03	281.781	4335	Kim et al. 2022
198-1210B25H-6, 72	235.92	265.05	265.05	281.798	3932	Kim et al. 2022
198-1210B25H-6, 74	235.94	265.07	265.07	281.814	5100	Kim et al. 2022
198-1210B25H-6, 76	235.96	265.09	265.09	281.831	3967	Kim et al. 2022
198-1210B25H-6, 77	235.97	265.1	265.1	281.839	4347	Kim et al. 2022
198-1210B25H-6, 80	236	265.13	265.13	281.864	3737	Kim et al. 2022
198-1210B25H-6, 82	236.02	265.15	265.15	281.88	4436	Kim et al. 2022
198-1210B25H-6, 84	236.04	265.17	265.17	281.897	3934	Kim et al. 2022
198-1210B25H-6, 87	236.07	265.2	265.2	281.922	4159	Kim et al. 2022
198-1210B25H-6, 88	236.08	265.21	265.21	281.93	3994	Kim et al. 2022
198-1210B25H-6, 90	236.1	265.23	265.23	281.947	4091	Kim et al. 2022
198-1210B25H-6, 92	236.12	265.25	265.25	281.963	3441	Kim et al. 2022
198-1210B25H-6, 95	236.15	265.28	265.28	281.988	3561	Kim et al. 2022
198-1210B25H-6, 96	236.16	265.29	265.29	281.996	3526	Kim et al. 2022
198-1210B25H-6, 98	236.18	265.31	265.31	282.013	3360	Kim et al. 2022
198-1210B25H-6, 100	236.2	265.33	265.33	282.029	3290	Kim et al. 2022
198-1210B25H-6, 102	236.22	265.35	265.35	282.046	4459	Kim et al. 2022
198-1210B25H-6, 104	236.24	265.37	265.37	282.062	3422	Kim et al. 2022
198-1210B25H-6, 106	236.26	265.39	265.39	282.079	4119	Kim et al. 2022
198-1210B25H-6, 108	236.28	265.41	265.41	282.095	3931	Kim et al. 2022
198-1210B25H-6, 110	236.3	265.43	265.43	282.112	3706	Kim et al. 2022
198-1210B25H-6, 112	236.32	265.45	265.45	282.129	4254	Kim et al. 2022
198-1210B25H-6, 114	236.34	265.47	265.47	282.145	4250	Kim et al. 2022
198-1210B25H-6, 116	236.36	265.49	265.49	282.162	3384	Kim et al. 2022
198-1210B25H-6, 117	236.37	265.5	265.5	282.17	3458	Kim et al. 2022
198-1210B25H-6, 119	236.39	265.52	265.52	282.186	3845	Kim et al. 2022
198-1210B25H-6, 120	236.4	265.53	265.53	282.195	3609	Kim et al. 2022
198-1210B25H-6, 122	236.42	265.55	265.55	282.211	3467	Kim et al. 2022
198-1210B25H-6, 123	236.43	265.56	265.56	282.22	3778	Kim et al. 2022
198-1210B25H-6, 125	236.45	265.58	265.58	282.236	3802	Kim et al. 2022
198-1210B25H-6, 126	236.46	265.59	265.59	282.244	4028	Kim et al. 2022
198-1210B25H-6, 128	236.48	265.61	265.61	282.261	2904	Kim et al. 2022
198-1210B25H-6, 130	236.5	265.63	265.63	282.277	3520	Kim et al. 2022
198-1210B25H-6, 131	236.51	265.64	265.64	282.286	3289	Kim et al. 2022
198-1210B25H-6, 133	236.53	265.66	265.66	282.302	3981	Kim et al. 2022
198-1210B25H-6, 134	236.54	265.67	265.67	282.311	4279	Kim et al. 2022
198-1210B25H-6, 136	236.56	265.69	265.69	282.327	3322	Kim et al. 2022
198-1210B25H-6, 138	236.58	265.71	265.71	282.344	5408	Kim et al. 2022
198-1210B25H-6, 140	236.6	265.73	265.73	282.36	4469	Kim et al. 2022
198-1210B25H-6, 142	236.62	265.75	265.75	282.377	3782	Kim et al. 2022
198-1210B25H-6, 144	236.64	265.77	265.77	282.393	4264	Kim et al. 2022
198-1210B25H-6, 146	236.66	265.79	265.79	282.41	4872	Kim et al. 2022
198-1210B25H-6, 148	236.68	265.81	265.81	282.426	4380	Kim et al. 2022
198-1210B25H-6, 149	236.69	265.82	265.82	282.435	4860	Kim et al. 2022
198-1210B25H-7, 2	236.72	265.85	265.85	282.459	4108	Kim et al. 2022
198-1210B25H-7, 4	236.74	265.87	265.87	282.476	4152	Kim et al. 2022
198-1210B25H-7, 6	236.76	265.89	265.89	282.492	4370	Kim et al. 2022
198-1210B25H-7, 8	236.78	265.91	265.91	282.509	4392	Kim et al. 2022
198-1210B25H-7, 10	236.8	265.93	265.93	282.526	4212	Kim et al. 2022
198-1210B25H-7, 12	236.82	265.95	265.95	282.542	3440	Kim et al. 2022
198-1210B25H-7, 14	236.84	265.97	265.97	282.559	3358	Kim et al. 2022
198-1210B25H-7, 16	236.86	265.99	265.99	282.575	2933	Kim et al. 2022
198-1210B25H-7, 18	236.88	266.01	266.01	282.592	3179	Kim et al. 2022
198-1210B25H-7, 20	236.9	266.03	266.03	282.609	3065	Kim et al. 2022
198-1210B25H-7, 22	236.92	266.05	266.05	282.628	2717	Kim et al. 2022
198-1210B25H-7, 24	236.94	266.07	266.07	282.647	3146	Kim et al. 2022
198-1210B25H-7, 26	236.96	266.09	266.09	282.666	4314	Kim et al. 2022
198-1210B25H-7, 28	236.98	266.11	266.11	282.685	3423	Kim et al. 2022
198-1210B25H-7, 30	237	266.13	266.13	282.704	3678	Kim et al. 2022
198-1210B25H-7, 31	237.01	266.14	266.14	282.713	3600	Kim et al. 2022
198-1210B25H-7, 34	237.04	266.17	266.17	282.741	4090	Kim et al. 2022
198-1210B25H-7, 36	237.06	266.19	266.19	282.76	3610	Kim et al. 2022
198-1210B25H-7, 38	237.08	266.21	266.21	282.779	3935	Kim et al. 2022
198-1210B25H-7, 40	237.1	266.23	266.23	282.798	3863	Kim et al. 2022
198-1210B25H-7, 42	237.12	266.25	266.25	282.817	3795	Kim et al. 2022
198-1210B25H-7, 44	237.14	266.27	266.27	282.836	3579	Kim et al. 2022
198-1210B25H-7, 47	237.17	266.3	266.3	282.864	2976	Kim et al. 2022
198-1210B25H-7, 48	237.18	266.31	266.31	282.873	3406	Kim et al. 2022
198-1210B25H-7, 50	237.2	266.33	266.33	282.887	3382	Kim et al. 2022
198-1210B25H-7, 52	237.22	266.35	266.35	282.901	3264	Kim et al. 2022
198-1210B25H-7, 54	237.24	266.37	266.37	282.914	4000	Kim et al. 2022
198-1210B25H-7, 56	237.26	266.39	266.39	282.928	3314	Kim et al. 2022
198-1210B25H-7, 58	237.28	266.41	266.41	282.942	3227	Kim et al. 2022
198-1210B25H-7, 59	237.29	266.42	266.42	282.949	4218	Kim et al. 2022
198-1210B25H-7, 61	237.31	266.44	266.44	282.962	3623	Kim et al. 2022
198-1210B25H-7, 62	237.32	266.45	266.45	282.969	4484	Kim et al. 2022
198-1210B25H-7, 63	237.33	266.46	266.46	282.976	4672	Kim et al. 2022

## Sheet: XRF1210_splice
Sample_ID	depth mbsf	depth rmcd	depth rmcd1209	CycleCountAge	age_tuned	BaArea (total counts)	Source
198-1210B24H-1, 2	218.22	245.829	260.954	65.8851	65.8752	3473	Kim et al. 2022
198-1210B24H-1, 4	218.24	245.849	260.976	65.8902	65.8801	4598	Kim et al. 2022
198-1210B24H-1, 6	218.26	245.869	260.999	65.8953	65.885	5059	Kim et al. 2022
198-1210B24H-1, 7	218.27	245.879	261.01	65.8979	65.8874	5038	Kim et al. 2022
198-1210B24H-1, 8	218.28	245.889	261.022	65.9004	65.8898	4789	Kim et al. 2022
198-1210B24H-1, 10	218.3	245.909	261.044	65.9055	65.8947	4234	Kim et al. 2022
198-1210B24H-1, 12	218.32	245.929	261.067	65.9106	65.8996	4643	Kim et al. 2022
198-1210B24H-1, 14	218.34	245.949	261.09	65.9157	65.9045	5078	Kim et al. 2022
198-1210B24H-1, 16	218.36	245.969	261.113	65.9209	65.9094	6146	Kim et al. 2022
198-1210B24H-1, 18	218.38	245.99	261.136	65.9263	65.9178	5684	Kim et al. 2022
198-1210B24H-1, 20	218.4	246.011	261.16	65.9333	65.9278	3061	Kim et al. 2022
198-1210B24H-1, 22	218.42	246.032	261.184	65.9442	65.9377	3737	Kim et al. 2022
198-1210B24H-1, 23	218.43	246.043	261.196	65.9496	65.9426	3537	Kim et al. 2022
198-1210B24H-1, 25	218.45	246.064	261.22	65.9604	65.9525	3926	Kim et al. 2022
198-1210B24H-1, 26	218.46	246.074	261.232	65.9658	65.9575	4156	Kim et al. 2022
198-1210B24H-1, 28	218.48	246.095	261.256	65.9767	65.9674	3843	Kim et al. 2022
198-1210B24H-1, 30	218.5	246.116	261.28	65.9875	65.9773	3528	Kim et al. 2022
198-1210B24H-1, 32	218.52	246.137	261.304	65.9949	65.9872	3826	Kim et al. 2022
198-1210B24H-1, 34	218.54	246.158	261.327	65.9972	65.9947	3858	Kim et al. 2022
198-1210B24H-1, 36	218.56	246.18	261.348	65.9993	65.997	5228	Kim et al. 2022
198-1210B24H-1, 37	218.57	246.19	261.358	66.0003	65.9981	6476	Kim et al. 2022
198-1210B24H-1, 40	218.6	246.222	261.39	66.0034	66.0016	8939	Kim et al. 2022
198-1210B24H-1, 41	218.61	246.232	261.401	66.0045	66.0027	9645	Kim et al. 2022
198-1210B24H-1, 42	218.62	246.243	261.412	66.0055	66.0039	10585	Kim et al. 2022
198-1210B24H-1, 43	218.63	246.253	261.422	66.0066	66.005	8475	Kim et al. 2022
198-1210B24H-1, 44	218.64	246.264	261.433	66.0076	66.0062	8520	Kim et al. 2022
198-1210B24H-1, 46	218.66	246.285	261.454	66.0097	66.0085	8080	Kim et al. 2022
198-1210B24H-1, 47	218.67	246.296	261.465	66.0107	66.0096	8204	Kim et al. 2022
198-1210B24H-1, 48	218.68	246.306	261.475	66.0118	66.0107	8739	Kim et al. 2022
198-1210B24H-1, 49	218.69	246.317	261.486	66.0128	66.0119	7995	Kim et al. 2022
198-1210B24H-1, 50	218.7	246.327	261.497	66.0138	66.013	6549	Kim et al. 2022
198-1210B24H-1, 52	218.72	246.348	261.518	66.0159	66.0153	3598	Kim et al. 2022
198-1210B24H-1, 53	218.73	246.359	261.528	66.017	66.0165	3518	Kim et al. 2022
198-1210B24H-1, 55	218.75	246.378	261.549	66.019	66.0187	3391	Kim et al. 2022
198-1210B24H-1, 56	218.76	246.388	261.56	66.02	66.0199	2946	Kim et al. 2022
198-1210B24H-1, 58	218.78	246.408	261.582	66.0222	66.0222	3334	Kim et al. 2022
198-1210B24H-1, 60	218.8	246.428	261.603	66.0251	66.0249	4501	Kim et al. 2022
198-1210B24H-1, 63	218.83	246.458	261.636	66.0293	66.0289	4042	Kim et al. 2022
198-1210B24H-1, 64	218.84	246.468	261.647	66.0308	66.0302	4550	Kim et al. 2022
198-1210B24H-1, 66	218.86	246.488	261.669	66.0335	66.0329	3984	Kim et al. 2022
198-1210B24H-1, 70	218.9	246.528	261.712	66.0386	66.0383	4554	Kim et al. 2022
198-1210B24H-1, 72	218.92	246.548	261.734	66.0411	66.0409	4232	Kim et al. 2022
198-1210B24H-1, 74	218.94	246.567	261.755	66.0436	66.0436	4480	Kim et al. 2022
198-1210B24H-1, 76	218.96	246.587	261.777	66.0462	66.0463	4002	Kim et al. 2022
198-1210B24H-1, 78	218.98	246.607	261.799	66.0487	66.049	3798	Kim et al. 2022
198-1210B24H-1, 80	219	246.627	261.82	66.0512	66.0516	3288	Kim et al. 2022
198-1210B24H-1, 82	219.02	246.647	261.842	66.0537	66.0543	3765	Kim et al. 2022
198-1210B24H-1, 84	219.04	246.667	261.864	66.0558	66.057	3876	Kim et al. 2022
198-1210B24H-1, 86	219.06	246.687	261.886	66.0578	66.0596	3476	Kim et al. 2022
198-1210B24H-1, 88	219.08	246.707	261.907	66.0599	66.0623	3964	Kim et al. 2022
198-1210B24H-1, 89	219.09	246.716	261.918	66.0609	66.0636	4538	Kim et al. 2022
198-1210B24H-1, 92	219.12	246.745	261.949	66.0639	66.0675	4876	Kim et al. 2022
198-1210B24H-1, 94	219.14	246.764	261.97	66.0659	66.0701	3868	Kim et al. 2022
198-1210B24H-1, 96	219.16	246.784	261.991	66.0679	66.0727	3582	Kim et al. 2022
198-1210B24H-1, 98	219.18	246.803	262.012	66.0699	66.0753	4950	Kim et al. 2022
198-1210B24H-1, 100	219.2	246.822	262.033	66.0719	66.0778	4467	Kim et al. 2022
198-1210B24H-1, 102	219.22	246.841	262.054	66.0739	66.0804	4597	Kim et al. 2022
198-1210B24H-1, 104	219.24	246.861	262.075	66.0761	66.083	3984	Kim et al. 2022
198-1210B24H-1, 106	219.26	246.88	262.096	66.0783	66.0856	4578	Kim et al. 2022
198-1210B24H-1, 108	219.28	246.899	262.117	66.0805	66.0882	4839	Kim et al. 2022
198-1210B24H-1, 110	219.3	246.918	262.138	66.0827	66.0908	4351	Kim et al. 2022
198-1210B24H-1, 112	219.32	246.938	262.159	66.0849	66.0934	3967	Kim et al. 2022
198-1210B24H-1, 114	219.34	246.957	262.18	66.0871	66.096	5672	Kim et al. 2022
198-1210B24H-1, 116	219.36	246.976	262.201	66.0893	66.0985	5386	Kim et al. 2022
198-1210B24H-1, 118	219.38	246.995	262.222	66.0915	66.1011	5803	Kim et al. 2022
198-1210B24H-1, 120	219.4	247.015	262.243	66.0937	66.1037	4859	Kim et al. 2022
198-1210B24H-1, 122	219.42	247.034	262.264	66.096	66.1063	5320	Kim et al. 2022
198-1210B24H-1, 124	219.44	247.053	262.284	66.0984	66.1087	5100	Kim et al. 2022
198-1210B24H-1, 126	219.46	247.073	262.305	66.101	66.1113	6825	Kim et al. 2022
198-1210B24H-1, 128	219.48	247.096	262.328	66.1039	66.1141	6245	Kim et al. 2022
198-1210B24H-1, 130	219.5	247.118	262.351	66.1067	66.117	4401	Kim et al. 2022
198-1210B24H-1, 132	219.52	247.14	262.374	66.1095	66.1198	6327	Kim et al. 2022
198-1210B24H-1, 134	219.54	247.163	262.397	66.1124	66.1226	4854	Kim et al. 2022
198-1210B24H-1, 136	219.56	247.185	262.42	66.1152	66.1255	4572	Kim et al. 2022
198-1210B24H-1, 138	219.58	247.207	262.443	66.1179	66.1283	4545	Kim et al. 2022
198-1210B24H-1, 140	219.6	247.23	262.466	66.1204	66.1311	4826	Kim et al. 2022
198-1210B24H-1, 142	219.62	247.252	262.489	66.123	66.134	5098	Kim et al. 2022
198-1210B24H-1, 144	219.64	247.274	262.512	66.1255	66.1368	4677	Kim et al. 2022
198-1210B24H-1, 146	219.66	247.296	262.535	66.1281	66.1396	5977	Kim et al. 2022
198-1210B24H-1, 148	219.68	247.319	262.558	66.1306	66.1425	4646	Kim et al. 2022
198-1210B24H-1, 149	219.69	247.33	262.569	66.1319	66.1439	5907	Kim et al. 2022
198-1210B24H-2, 2	219.72	247.361	262.601	66.1354	66.1478	5508	Kim et al. 2022
198-1210B24H-2, 4	219.74	247.381	262.62	66.1375	66.1501	5616	Kim et al. 2022
198-1210B24H-2, 7	219.77	247.412	262.648	66.1406	66.1536	5228	Kim et al. 2022
198-1210B24H-2, 8	219.78	247.422	262.657	66.1416	66.1548	5392	Kim et al. 2022
198-1210B24H-2, 10	219.8	247.442	262.676	66.1437	66.1571	5733	Kim et al. 2022
198-1210B24H-2, 12	219.82	247.462	262.695	66.1458	66.1594	5469	Kim et al. 2022
198-1210B24H-2, 14	219.84	247.483	262.714	66.1479	66.1617	5287	Kim et al. 2022
198-1210B24H-2, 16	219.86	247.503	262.733	66.15	66.1641	5642	Kim et al. 2022
198-1210B24H-2, 18	219.88	247.523	262.752	66.1521	66.1664	5533	Kim et al. 2022
198-1210B24H-2, 20	219.9	247.544	262.771	66.1541	66.1687	5307	Kim et al. 2022
198-1210B24H-2, 22	219.92	247.564	262.789	66.1562	66.171	6120	Kim et al. 2022
198-1210B24H-2, 24	219.94	247.584	262.808	66.1583	66.1734	5836	Kim et al. 2022
198-1210B24H-2, 26	219.96	247.604	262.827	66.1609	66.1757	6240	Kim et al. 2022
198-1210B24H-2, 28	219.98	247.625	262.846	66.1635	66.178	6233	Kim et al. 2022
198-1210B24H-2, 29	219.99	247.635	262.855	66.1649	66.1792	6127	Kim et al. 2022
198-1210B24H-2, 31	220.01	247.655	262.874	66.1675	66.1815	6338	Kim et al. 2022
198-1210B24H-2, 32	220.02	247.665	262.884	66.1688	66.1827	6363	Kim et al. 2022
198-1210B24H-2, 34	220.04	247.685	262.903	66.1715	66.185	4958	Kim et al. 2022
198-1210B24H-2, 36	220.06	247.706	262.921	66.1741	66.1873	5684	Kim et al. 2022
198-1210B24H-2, 38	220.08	247.726	262.94	66.1767	66.1896	5687	Kim et al. 2022
198-1210B24H-2, 40	220.1	247.746	262.957	66.1791	66.1917	6901	Kim et al. 2022
198-1210B24H-2, 42	220.12	247.767	262.974	66.1814	66.1938	6723	Kim et al. 2022
198-1210B24H-2, 44	220.14	247.787	262.99	66.1838	66.1958	6910	Kim et al. 2022
198-1210B24H-2, 46	220.16	247.807	263.007	66.1861	66.1978	6616	Kim et al. 2022
198-1210B24H-2, 48	220.18	247.827	263.023	66.1884	66.1999	5138	Kim et al. 2022
198-1210B24H-2, 51	220.21	247.858	263.048	66.1919	66.2029	5167	Kim et al. 2022
198-1210B24H-2, 52	220.22	247.868	263.056	66.193	66.2039	5501	Kim et al. 2022
198-1210B24H-2, 54	220.24	247.888	263.073	66.1953	66.206	6858	Kim et al. 2022
198-1210B24H-2, 56	220.26	247.909	263.09	66.1976	66.208	5874	Kim et al. 2022
198-1210B24H-2, 58	220.28	247.929	263.106	66.1999	66.21	7065	Kim et al. 2022
198-1210B24H-2, 60	220.3	247.949	263.125	66.2032	66.2124	7842	Kim et al. 2022
198-1210B24H-2, 62	220.32	247.969	263.145	66.2066	66.2148	8440	Kim et al. 2022
198-1210B24H-2, 64	220.34	247.99	263.164	66.2099	66.2172	8130	Kim et al. 2022
198-1210B24H-2, 66	220.36	248.01	263.183	66.2133	66.2196	6721	Kim et al. 2022
198-1210B24H-2, 68	220.38	248.03	263.202	66.2167	66.2219	6623	Kim et al. 2022
198-1210B24H-2, 69	220.39	248.04	263.212	66.2183	66.2231	12693	Kim et al. 2022
198-1210B24H-2, 70	220.4	248.05	263.221	66.22	66.2243	14406	Kim et al. 2022
198-1210B24H-2, 71	220.41	248.06	263.231	66.2217	66.2254	18326	Kim et al. 2022
198-1210B24H-2, 72	220.42	248.07	263.245	66.2244	66.2272	9768	Kim et al. 2022
198-1210B24H-2, 74	220.44	248.09	263.274	66.2298	66.2307	7756	Kim et al. 2022
198-1210B24H-2, 76	220.46	248.11	263.302	66.2353	66.2342	10128	Kim et al. 2022
198-1210B24H-2, 78	220.48	248.13	263.331	66.2407	66.2377	5607	Kim et al. 2022
198-1210B24H-2, 81	220.51	248.16	263.373	66.2495	66.243	4947	Kim et al. 2022
198-1210B24H-2, 82	220.52	248.17	263.388	66.2525	66.2447	5642	Kim et al. 2022
198-1210B24H-2, 84	220.54	248.19	263.416	66.2585	66.2482	7355	Kim et al. 2022
198-1210B24H-2, 86	220.56	248.21	263.444	66.2641	66.2517	3751	Kim et al. 2022
198-1210B24H-2, 88	220.58	248.23	263.473	66.2676	66.2552	4908	Kim et al. 2022
198-1210B24H-2, 90	220.6	248.25	263.501	66.2711	66.2588	4774	Kim et al. 2022
198-1210B24H-2, 92	220.62	248.27	263.53	66.2746	66.2623	5910	Kim et al. 2022
198-1210B24H-2, 94	220.64	248.29	263.558	66.2781	66.2658	6103	Kim et al. 2022
198-1210B24H-2, 97	220.67	248.32	263.601	66.2834	66.271	4195	Kim et al. 2022
198-1210B24H-2, 98	220.68	248.33	263.615	66.2851	66.2728	4300	Kim et al. 2022
198-1210B24H-2, 100	220.7	248.35	263.644	66.2884	66.2763	5024	Kim et al. 2022
198-1210B24H-2, 102	220.72	248.37	263.672	66.2918	66.2798	4593	Kim et al. 2022
198-1210B24H-2, 104	220.74	248.39	263.701	66.2951	66.2833	5532	Kim et al. 2022
198-1210B24H-2, 106	220.76	248.41	263.729	66.2984	66.2868	5070	Kim et al. 2022
198-1210B24H-2, 108	220.78	248.43	263.758	66.3017	66.2903	5785	Kim et al. 2022
198-1210B24H-2, 110	220.8	248.45	263.786	66.305	66.2938	6096	Kim et al. 2022
198-1210B24H-2, 113	220.83	248.48	263.815	66.3095	66.2973	4856	Kim et al. 2022
198-1210B24H-2, 114	220.84	248.49	263.824	66.311	66.2985	4473	Kim et al. 2022
198-1210B24H-2, 116	220.86	248.51	263.843	66.3141	66.3008	4747	Kim et al. 2022
198-1210B24H-2, 118	220.88	248.53	263.862	66.3171	66.3032	4551	Kim et al. 2022
198-1210B24H-2, 120	220.9	248.55	263.881	66.3202	66.3055	5711	Kim et al. 2022
198-1210B24H-2, 122	220.92	248.57	263.9	66.3233	66.3079	5750	Kim et al. 2022
198-1210B24H-2, 124	220.94	248.59	263.924	66.3271	66.3108	5535	Kim et al. 2022
198-1210B24H-2, 126	220.96	248.61	263.948	66.3304	66.3138	4582	Kim et al. 2022
198-1210B24H-2, 128	220.98	248.63	263.972	66.3338	66.3168	4816	Kim et al. 2022
198-1210B24H-2, 130	221	248.65	263.996	66.3372	66.3197	3895	Kim et al. 2022
198-1210B24H-2, 132	221.02	248.67	264.02	66.3406	66.3227	4003	Kim et al. 2022
198-1210B24H-2, 134	221.04	248.69	264.044	66.3439	66.3257	4143	Kim et al. 2022
198-1210B24H-2, 136	221.06	248.71	264.069	66.3473	66.3286	4998	Kim et al. 2022
198-1210B24H-2, 138	221.08	248.73	264.093	66.3503	66.3316	3966	Kim et al. 2022
198-1210B24H-2, 140	221.1	248.75	264.117	66.3533	66.3346	4252	Kim et al. 2022
198-1210B24H-2, 142	221.12	248.77	264.141	66.3562	66.3375	3053	Kim et al. 2022
198-1210B24H-2, 144	221.14	248.79	264.165	66.3592	66.3405	2588	Kim et al. 2022
198-1210B24H-2, 146	221.16	248.81	264.189	66.3622	66.3435	3448	Kim et al. 2022
198-1210B24H-2, 148	221.18	248.83	264.213	66.3652	66.3464	4620	Kim et al. 2022
198-1210B24H-2, 149	221.19	248.84	264.225	66.3666	66.3479	5079	Kim et al. 2022
198-1210B24H-3, 2	221.22	248.87	264.264	66.3713	66.3527	2740	Kim et al. 2022
198-1210B24H-3, 4	221.24	248.89	264.29	66.3743	66.3559	2649	Kim et al. 2022
198-1210B24H-3, 6	221.26	248.91	264.316	66.3774	66.3591	2839	Kim et al. 2022
198-1210B24H-3, 7	221.27	248.92	264.329	66.3789	66.3607	2793	Kim et al. 2022
198-1210B24H-3, 10	221.3	248.95	264.368	66.3834	66.3655	3604	Kim et al. 2022
198-1210B24H-3, 12	221.32	248.97	264.394	66.3865	66.3687	5809	Kim et al. 2022
198-1210B24H-3, 14	221.34	248.99	264.42	66.3895	66.3719	7342	Kim et al. 2022
198-1210B24H-3, 16	221.36	249.01	264.437	66.3914	66.3741	7312	Kim et al. 2022
198-1210B24H-3, 17	221.37	249.02	264.446	66.3923	66.3751	6639	Kim et al. 2022
198-1210B24H-3, 19	221.39	249.04	264.463	66.3942	66.3772	5382	Kim et al. 2022
198-1210B24H-3, 20	221.4	249.05	264.472	66.3952	66.3783	4265	Kim et al. 2022
198-1210B24H-3, 22	221.42	249.07	264.489	66.3971	66.3804	4294	Kim et al. 2022
198-1210B24H-3, 24	221.44	249.09	264.506	66.399	66.3825	5097	Kim et al. 2022
198-1210B24H-3, 26	221.46	249.11	264.523	66.4009	66.3846	5315	Kim et al. 2022
198-1210B24H-3, 28	221.48	249.13	264.54	66.4028	66.3868	5245	Kim et al. 2022
198-1210B24H-3, 30	221.5	249.15	264.557	66.4047	66.3889	6127	Kim et al. 2022
198-1210B24H-3, 31	221.51	249.16	264.566	66.4056	66.3899	5869	Kim et al. 2022
198-1210B24H-3, 34	221.54	249.19	264.592	66.4085	66.3931	6564	Kim et al. 2022
198-1210B24H-3, 36	221.56	249.21	264.609	66.4104	66.3952	6949	Kim et al. 2022
198-1210B24H-3, 38	221.58	249.23	264.628	66.4127	66.3975	6668	Kim et al. 2022
198-1210B24H-3, 40	221.6	249.25	264.646	66.415	66.3998	5404	Kim et al. 2022
198-1210B24H-3, 42	221.62	249.27	264.665	66.4173	66.4022	3746	Kim et al. 2022
198-1210B24H-3, 44	221.64	249.29	264.684	66.4196	66.4045	3563	Kim et al. 2022
198-1210B24H-3, 46	221.66	249.31	264.703	66.4219	66.4068	3864	Kim et al. 2022
198-1210B24H-3, 48	221.68	249.33	264.721	66.4243	66.4091	5077	Kim et al. 2022
198-1210B24H-3, 50	221.7	249.35	264.74	66.4266	66.4114	5620	Kim et al. 2022
198-1210B24H-3, 52	221.72	249.37	264.76	66.429	66.4138	7185	Kim et al. 2022
198-1210B24H-3, 54	221.74	249.39	264.797	66.4332	66.4183	5685	Kim et al. 2022
198-1210B24H-3, 56	221.76	249.41	264.833	66.4371	66.4228	4316	Kim et al. 2022
198-1210B24H-3, 58	221.78	249.43	264.87	66.4409	66.4272	4107	Kim et al. 2022
198-1210B24H-3, 60	221.8	249.45	264.907	66.4448	66.4316	4685	Kim et al. 2022
198-1210B24H-3, 62	221.82	249.47	264.943	66.4486	66.436	5296	Kim et al. 2022
198-1210B24H-3, 64	221.84	249.49	264.98	66.4525	66.4404	6929	Kim et al. 2022
198-1210B24H-3, 66	221.86	249.51	265.01	66.456	66.444	5431	Kim et al. 2022
198-1210B24H-3, 67	221.87	249.52	265.025	66.4578	66.4457	4233	Kim et al. 2022
198-1210B24H-3, 70	221.9	249.55	265.07	66.463	66.4511	2748	Kim et al. 2022
198-1210B24H-3, 72	221.92	249.57	265.1	66.4665	66.4547	4824	Kim et al. 2022
198-1210B24H-3, 74	221.94	249.59	265.13	66.47	66.4583	4950	Kim et al. 2022
198-1210B24H-3, 76	221.96	249.61	265.16	66.4735	66.4619	5520	Kim et al. 2022
198-1210B24H-3, 78	221.98	249.63	265.184	66.4762	66.4648	6114	Kim et al. 2022
198-1210B24H-3, 80	222	249.65	265.209	66.4789	66.4677	3887	Kim et al. 2022
198-1210B24H-3, 82	222.02	249.67	265.233	66.4815	66.4706	3203	Kim et al. 2022
198-1210B24H-3, 84	222.04	249.69	265.257	66.4842	66.4735	3417	Kim et al. 2022
198-1210B24H-3, 86	222.06	249.71	265.281	66.4869	66.4765	5009	Kim et al. 2022
198-1210B24H-3, 88	222.08	249.73	265.306	66.4896	66.4794	6040	Kim et al. 2022
198-1210B24H-3, 90	222.1	249.75	265.33	66.4923	66.4823	6757	Kim et al. 2022
198-1210B24H-3, 92	222.12	249.77	265.363	66.4956	66.4862	6347	Kim et al. 2022
198-1210B24H-3, 94	222.14	249.79	265.398	66.4985	66.4904	4694	Kim et al. 2022
198-1210B24H-3, 96	222.16	249.81	265.433	66.5015	66.4946	3249	Kim et al. 2022
198-1210B24H-3, 98	222.18	249.83	265.469	66.5045	66.4989	4011	Kim et al. 2022
198-1210B24H-3, 100	222.2	249.85	265.504	66.5074	66.5031	4128	Kim et al. 2022
198-1210B24H-3, 101	222.21	249.86	265.522	66.5089	66.5052	4317	Kim et al. 2022
198-1210B24H-3, 104	222.24	249.89	265.575	66.5134	66.5116	5594	Kim et al. 2022
198-1210B24H-3, 106	222.26	249.91	265.61	66.5163	66.5158	5838	Kim et al. 2022
198-1210B24H-3, 108	222.28	249.93	265.637	66.5183	66.519	5583	Kim et al. 2022
198-1210B24H-3, 110	222.3	249.95	265.664	66.5203	66.5223	4979	Kim et al. 2022
198-1210B24H-3, 112	222.32	249.97	265.691	66.5223	66.5255	4546	Kim et al. 2022
198-1210B24H-3, 116	222.36	250.01	265.745	66.5264	66.532	2322	Kim et al. 2022
198-1210B24H-3, 118	222.38	250.03	265.772	66.5284	66.5352	2966	Kim et al. 2022
198-1210B24H-3, 120	222.4	250.05	265.799	66.5304	66.5384	4369	Kim et al. 2022
198-1210B24H-3, 121	222.41	250.06	265.812	66.5314	66.5401	5556	Kim et al. 2022
198-1210B24H-3, 124	222.44	250.09	265.853	66.5345	66.5449	5748	Kim et al. 2022
198-1210B24H-3, 126	222.46	250.11	265.88	66.5365	66.5481	6394	Kim et al. 2022
198-1210B24H-3, 128	222.48	250.13	265.901	66.5386	66.5507	5286	Kim et al. 2022
198-1210B24H-3, 130	222.5	250.15	265.922	66.5407	66.5532	3942	Kim et al. 2022
198-1210B24H-3, 132	222.52	250.17	265.943	66.5428	66.5557	4085	Kim et al. 2022
198-1210B24H-3, 134	222.54	250.19	265.964	66.5449	66.5582	3667	Kim et al. 2022
198-1210B24H-3, 136	222.56	250.21	265.985	66.547	66.5607	4221	Kim et al. 2022
198-1210B24H-3, 138	222.58	250.23	266.006	66.5491	66.5632	5695	Kim et al. 2022
198-1210B24H-3, 140	222.6	250.25	266.026	66.5511	66.5657	5493	Kim et al. 2022
198-1210B24H-3, 142	222.62	250.27	266.047	66.5532	66.5682	6349	Kim et al. 2022
198-1210B24H-3, 144	222.64	250.29	266.068	66.5553	66.5707	7160	Kim et al. 2022
198-1210B24H-3, 146	222.66	250.31	266.089	66.5574	66.5732	7372	Kim et al. 2022
198-1210B24H-3, 148	222.68	250.33	266.11	66.5591	66.5757	5793	Kim et al. 2022
198-1210B24H-3, 149	222.69	250.34	266.12	66.5599	66.5769	4899	Kim et al. 2022
198-1210B24H-4, 2	222.72	250.37	266.152	66.5623	66.5807	3282	Kim et al. 2022
198-1210B24H-4, 4	222.74	250.39	266.173	66.5639	66.5832	2389	Kim et al. 2022
198-1210B24H-4, 6	222.76	250.41	266.193	66.5655	66.5857	2807	Kim et al. 2022
198-1210B24H-4, 8	222.78	250.43	266.214	66.5672	66.5882	3264	Kim et al. 2022
198-1210B24H-4, 10	222.8	250.45	266.235	66.5688	66.5907	4579	Kim et al. 2022
198-1210B24H-4, 12	222.82	250.47	266.256	66.5704	66.5932	5277	Kim et al. 2022
198-1210B24H-4, 14	222.84	250.49	266.277	66.572	66.5957	5006	Kim et al. 2022
198-1210B24H-4, 16	222.86	250.51	266.297	66.5736	66.5981	6209	Kim et al. 2022
198-1210B24H-4, 18	222.88	250.53	266.318	66.5753	66.6006	6112	Kim et al. 2022
198-1210B24H-4, 20	222.9	250.55	266.339	66.5769	66.6031	6739	Kim et al. 2022
198-1210B24H-4, 22	222.92	250.57	266.36	66.5785	66.6056	7179	Kim et al. 2022
198-1210B24H-4, 24	222.94	250.59	266.38	66.5803	66.608	5134	Kim et al. 2022
198-1210B24H-4, 26	222.96	250.61	266.4	66.582	66.6104	3587	Kim et al. 2022
198-1210B24H-4, 28	222.98	250.63	266.42	66.5838	66.6128	3599	Kim et al. 2022
198-1210B24H-4, 30	223	250.65	266.44	66.5855	66.6152	3600	Kim et al. 2022
198-1210B24H-4, 32	223.02	250.67	266.46	66.5873	66.6176	4356	Kim et al. 2022
198-1210B24H-4, 34	223.04	250.69	266.48	66.589	66.62	4056	Kim et al. 2022
198-1210B24H-4, 35	223.05	250.7	266.49	66.5899	66.6212	4686	Kim et al. 2022
198-1210B24H-4, 38	223.08	250.73	266.52	66.5925	66.6248	4912	Kim et al. 2022
198-1210B24H-4, 40	223.1	250.75	266.54	66.5943	66.6272	5925	Kim et al. 2022
198-1210B24H-4, 42	223.12	250.77	266.56	66.596	66.6296	6270	Kim et al. 2022
198-1210B24H-4, 44	223.14	250.79	266.58	66.5977	66.632	6218	Kim et al. 2022
198-1210B24H-4, 46	223.16	250.81	266.6	66.5995	66.6344	6144	Kim et al. 2022
198-1210B24H-4, 48	223.18	250.83	266.622	66.601	66.637	6332	Kim et al. 2022
198-1210B24H-4, 50	223.2	250.85	266.643	66.6025	66.6395	6304	Kim et al. 2022
198-1210B24H-4, 52	223.22	250.87	266.665	66.604	66.6421	4892	Kim et al. 2022
198-1210B24H-4, 54	223.24	250.89	266.686	66.6055	66.6447	5179	Kim et al. 2022
198-1210B24H-4, 56	223.26	250.91	266.708	66.607	66.6473	5355	Kim et al. 2022
198-1210B24H-4, 57	223.27	250.92	266.718	66.6078	66.6486	4695	Kim et al. 2022
198-1210B24H-4, 60	223.3	250.95	266.751	66.6101	66.6524	4159	Kim et al. 2022
198-1210B24H-4, 62	223.32	250.97	266.772	66.6116	66.655	4867	Kim et al. 2022
198-1210B24H-4, 64	223.34	250.99	266.794	66.6131	66.6576	3572	Kim et al. 2022
198-1210B24H-4, 66	223.36	251.01	266.815	66.6146	66.6602	3898	Kim et al. 2022
198-1210B24H-4, 68	223.38	251.03	266.837	66.6161	66.6628	5391	Kim et al. 2022
198-1210B24H-4, 70	223.4	251.05	266.858	66.6176	66.6653	5856	Kim et al. 2022
198-1210B24H-4, 72	223.42	251.07	266.88	66.6191	66.6679	5634	Kim et al. 2022
198-1210B24H-4, 74	223.44	251.09	266.9	66.6205	66.6703	6710	Kim et al. 2022
198-1210B24H-4, 76	223.46	251.11	266.92	66.6226	66.6727	6550	Kim et al. 2022
198-1210B24H-4, 78	223.48	251.13	266.94	66.6247	66.6751	4987	Kim et al. 2022
198-1210B24H-4, 80	223.5	251.15	266.96	66.6268	66.6775	4162	Kim et al. 2022
198-1210B24H-4, 82	223.52	251.17	266.98	66.6289	66.6799	4237	Kim et al. 2022
198-1210B24H-4, 84	223.54	251.19	267	66.631	66.6823	4509	Kim et al. 2022
198-1210B24H-4, 86	223.56	251.21	267.02	66.6331	66.6847	4044	Kim et al. 2022
198-1210B24H-4, 88	223.58	251.23	267.04	66.6352	66.6871	5705	Kim et al. 2022
198-1210B24H-4, 90	223.6	251.25	267.06	66.6373	66.6895	6874	Kim et al. 2022
198-1210B24H-4, 92	223.62	251.27	267.08	66.6394	66.6919	6989	Kim et al. 2022
198-1210B24H-4, 94	223.64	251.29	267.1	66.6415	66.6943	7490	Kim et al. 2022
198-1210B24H-4, 96	223.66	251.31	267.12	66.644	66.6967	7052	Kim et al. 2022
198-1210B24H-4, 98	223.68	251.33	267.136	66.646	66.6986	6168	Kim et al. 2022
198-1210B24H-4, 100	223.7	251.35	267.153	66.648	66.7006	6127	Kim et al. 2022
198-1210B24H-4, 102	223.72	251.37	267.169	66.6501	66.7026	4760	Kim et al. 2022
198-1210B24H-4, 103	223.73	251.38	267.177	66.6511	66.7035	5177	Kim et al. 2022
198-1210B24H-4, 106	223.76	251.41	267.202	66.6541	66.7065	6604	Kim et al. 2022
198-1210B24H-4, 108	223.78	251.43	267.218	66.6561	66.7085	7559	Kim et al. 2022
198-1210B24H-4, 110	223.8	251.45	267.235	66.6582	66.7104	7810	Kim et al. 2022
198-1210B24H-4, 112	223.82	251.47	267.251	66.6602	66.7124	9020	Kim et al. 2022
198-1210B24H-4, 114	223.84	251.49	267.269	66.6624	66.7145	9776	Kim et al. 2022
198-1210B24H-4, 116	223.86	251.51	267.289	66.6652	66.7169	7496	Kim et al. 2022
198-1210B24H-4, 118	223.88	251.53	267.309	66.668	66.7193	6400	Kim et al. 2022
198-1210B24H-4, 120	223.9	251.55	267.33	66.6708	66.7217	5697	Kim et al. 2022
198-1210B24H-4, 122	223.92	251.57	267.35	66.6737	66.7242	6995	Kim et al. 2022
198-1210B24H-4, 124	223.94	251.59	267.37	66.6765	66.7266	8303	Kim et al. 2022
198-1210B24H-4, 126	223.96	251.61	267.39	66.6793	66.729	7073	Kim et al. 2022
198-1210B24H-4, 129	223.99	251.64	267.418	66.6833	66.7324	6625	Kim et al. 2022
198-1210B24H-4, 130	224	251.65	267.428	66.6845	66.7335	6020	Kim et al. 2022
198-1210B24H-4, 132	224.02	251.67	267.447	66.687	66.7358	5653	Kim et al. 2022
198-1210B24H-4, 134	224.04	251.69	267.466	66.6895	66.7381	4995	Kim et al. 2022
198-1210B24H-4, 136	224.06	251.71	267.485	66.692	66.7404	5726	Kim et al. 2022
198-1210B24H-4, 138	224.08	251.73	267.504	66.6945	66.7426	5576	Kim et al. 2022
198-1210B24H-4, 140	224.1	251.75	267.523	66.697	66.7449	6276	Kim et al. 2022
198-1210B24H-4, 142	224.12	251.77	267.542	66.6995	66.7472	6338	Kim et al. 2022
198-1210B24H-4, 144	224.14	251.79	267.561	66.702	66.7495	6509	Kim et al. 2022
198-1210B24H-4, 146	224.16	251.81	267.58	66.7045	66.7517	7116	Kim et al. 2022
198-1210B24H-4, 148	224.18	251.83	267.596	66.7066	66.7537	7248	Kim et al. 2022
198-1210B24H-5, 3	224.23	251.88	267.636	66.7119	66.7585	6051	Kim et al. 2022
198-1210B24H-5, 4	224.24	251.89	267.644	66.7129	66.7594	5123	Kim et al. 2022
198-1210B24H-5, 6	224.26	251.91	267.66	66.715	66.7613	5463	Kim et al. 2022
198-1210B24H-5, 8	224.28	251.93	267.676	66.7171	66.7632	6301	Kim et al. 2022
198-1210B24H-5, 10	224.3	251.95	267.692	66.7192	66.7652	6489	Kim et al. 2022
198-1210B24H-5, 12	224.32	251.97	267.708	66.7213	66.7671	6991	Kim et al. 2022
198-1210B24H-5, 14	224.34	251.99	267.724	66.7234	66.769	6722	Kim et al. 2022
198-1210B24H-5, 16	224.36	252.01	267.74	66.7255	66.7709	6490	Kim et al. 2022
198-1210B24H-5, 18	224.38	252.03	267.764	66.7278	66.7738	7340	Kim et al. 2022
198-1210B24H-5, 20	224.4	252.05	267.789	66.7302	66.7768	6856	Kim et al. 2022
198-1210B24H-5, 22	224.42	252.07	267.813	66.7325	66.7797	5993	Kim et al. 2022
198-1210B24H-5, 24	224.44	252.09	267.838	66.7348	66.7826	6194	Kim et al. 2022
198-1210B24H-5, 26	224.46	252.11	267.862	66.7372	66.7855	4992	Kim et al. 2022
198-1210B24H-5, 27	224.47	252.12	267.874	66.7383	66.787	5451	Kim et al. 2022
198-1210B24H-5, 29	224.49	252.14	267.899	66.7407	66.7899	6865	Kim et al. 2022
198-1210B24H-5, 30	224.5	252.15	267.911	66.7418	66.7914	7107	Kim et al. 2022
198-1210B24H-5, 32	224.52	252.17	267.936	66.7442	66.7943	8055	Kim et al. 2022
198-1210B24H-5, 34	224.54	252.19	267.96	66.7465	66.7973	9507	Kim et al. 2022
198-1210B24H-5, 35	224.55	252.2	267.97	66.7476	66.7985	9106	Kim et al. 2022
198-1210B24H-5, 37	224.57	252.22	267.99	66.7497	66.8008	7316	Kim et al. 2022
198-1210B24H-5, 38	224.58	252.23	268	66.7507	66.802	7484	Kim et al. 2022
198-1210B24H-5, 40	224.6	252.25	268.02	66.7528	66.8044	5919	Kim et al. 2022
198-1210B24H-5, 42	224.62	252.27	268.04	66.7549	66.8068	6081	Kim et al. 2022
198-1210B24H-5, 44	224.64	252.29	268.06	66.757	66.8092	5365	Kim et al. 2022
198-1210B24H-5, 46	224.66	252.31	268.08	66.7591	66.8116	5800	Kim et al. 2022
198-1210B24H-5, 48	224.68	252.33	268.1	66.7612	66.814	6912	Kim et al. 2022
198-1210B24H-5, 50	224.7	252.35	268.12	66.7633	66.8164	9071	Kim et al. 2022
198-1210B24H-5, 52	224.72	252.37	268.14	66.7654	66.8188	8952	Kim et al. 2022
198-1210B24H-5, 54	224.74	252.39	268.16	66.7675	66.8212	11159	Kim et al. 2022
198-1210B24H-5, 56	224.76	252.41	268.18	66.7703	66.8236	9003	Kim et al. 2022
198-1210B24H-5, 58	224.78	252.43	268.2	66.7731	66.826	8087	Kim et al. 2022
198-1210B24H-5, 60	224.8	252.45	268.22	66.7759	66.8279	6128	Kim et al. 2022
198-1210B24H-5, 62	224.82	252.47	268.24	66.7787	66.8297	6830	Kim et al. 2022
198-1210B24H-5, 64	224.84	252.49	268.26	66.7815	66.8316	6525	Kim et al. 2022
198-1210B24H-5, 66	224.86	252.51	268.28	66.7843	66.8334	8949	Kim et al. 2022
198-1210B24H-5, 68	224.88	252.53	268.3	66.7871	66.8353	9589	Kim et al. 2022
198-1210B24H-5, 70	224.9	252.55	268.323	66.79	66.8374	7964	Kim et al. 2022
198-1210B24H-5, 72	224.92	252.57	268.345	66.7928	66.8394	8551	Kim et al. 2022
198-1210B24H-5, 74	224.94	252.59	268.368	66.7956	66.8415	7748	Kim et al. 2022
198-1210B24H-5, 76	224.96	252.61	268.39	66.7984	66.8436	7507	Kim et al. 2022
198-1210B24H-5, 78	224.98	252.63	268.413	66.8012	66.8457	7726	Kim et al. 2022
198-1210B24H-5, 80	225	252.65	268.435	66.8039	66.8478	7838	Kim et al. 2022
198-1210B24H-5, 82	225.02	252.67	268.457	66.8067	66.8499	8184	Kim et al. 2022
198-1210B24H-5, 84	225.04	252.69	268.48	66.8095	66.8519	8303	Kim et al. 2022
198-1210B24H-5, 86	225.06	252.71	268.503	66.8115	66.854	7486	Kim et al. 2022
198-1210B24H-5, 88	225.08	252.73	268.525	66.8134	66.8561	7380	Kim et al. 2022
198-1210B24H-5, 90	225.1	252.75	268.548	66.8154	66.8582	7393	Kim et al. 2022
198-1210B24H-5, 91	225.11	252.76	268.559	66.8164	66.8592	7217	Kim et al. 2022
198-1210B24H-5, 93	225.13	252.78	268.581	66.8184	66.8613	7918	Kim et al. 2022
198-1210B24H-5, 94	225.14	252.79	268.592	66.8193	66.8624	7363	Kim et al. 2022
198-1210B24H-5, 96	225.16	252.81	268.615	66.8213	66.8645	8519	Kim et al. 2022
198-1210B24H-5, 98	225.18	252.83	268.638	66.8233	66.8665	8903	Kim et al. 2022
198-1210B24H-5, 100	225.2	252.85	268.66	66.8253	66.8686	10101	Kim et al. 2022
198-1210B24H-5, 102	225.22	252.87	268.684	66.8273	66.8708	9829	Kim et al. 2022
198-1210B24H-5, 104	225.24	252.89	268.707	66.8294	66.873	9045	Kim et al. 2022
198-1210B24H-5, 106	225.26	252.91	268.731	66.8315	66.8752	8337	Kim et al. 2022
198-1210B24H-5, 108	225.28	252.93	268.755	66.8338	66.8774	6404	Kim et al. 2022
198-1210B24H-5, 110	225.3	252.95	268.778	66.8361	66.8796	6098	Kim et al. 2022
198-1210B24H-5, 112	225.32	252.97	268.802	66.8383	66.8818	6665	Kim et al. 2022
198-1210B24H-5, 114	225.34	252.99	268.825	66.8406	66.884	5822	Kim et al. 2022
198-1210B24H-5, 116	225.36	253.01	268.849	66.8428	66.8861	6189	Kim et al. 2022
198-1210B24H-5, 118	225.38	253.03	268.873	66.8451	66.8883	7425	Kim et al. 2022
198-1210B24H-5, 120	225.4	253.05	268.896	66.8473	66.8905	8668	Kim et al. 2022
198-1210B24H-5, 122	225.42	253.07	268.92	66.8496	66.8927	8909	Kim et al. 2022
198-1210B24H-5, 124	225.44	253.09	268.944	66.8518	66.8949	7497	Kim et al. 2022
198-1210B24H-5, 126	225.46	253.11	268.967	66.8541	66.8971	7520	Kim et al. 2022
198-1210B24H-5, 128	225.48	253.13	268.991	66.8564	66.8993	6225	Kim et al. 2022
198-1210B24H-5, 130	225.5	253.15	269.015	66.8586	66.9015	5166	Kim et al. 2022
198-1210B24H-5, 132	225.52	253.17	269.038	66.8609	66.9037	6310	Kim et al. 2022
198-1210B24H-5, 134	225.54	253.19	269.062	66.8631	66.9059	6874	Kim et al. 2022
198-1210B24H-5, 135	225.55	253.2	269.074	66.8643	66.907	6756	Kim et al. 2022
198-1210B24H-5, 137	225.57	253.22	269.097	66.8665	66.9091	7631	Kim et al. 2022
198-1210B24H-5, 138	225.58	253.23	269.109	66.8676	66.9102	8123	Kim et al. 2022
198-1210B24H-5, 140	225.6	253.25	269.133	66.8699	66.9124	8069	Kim et al. 2022
198-1210B24H-5, 142	225.62	253.27	269.156	66.8722	66.9146	8270	Kim et al. 2022
198-1210B24H-5, 144	225.64	253.29	269.18	66.8746	66.9168	8167	Kim et al. 2022
198-1210B24H-5, 146	225.66	253.31	269.2	66.8767	66.9187	7092	Kim et al. 2022
198-1210B24H-5, 148	225.68	253.33	269.22	66.8788	66.9205	6295	Kim et al. 2022
198-1210B24H-5, 149	225.69	253.34	269.23	66.8799	66.9214	5525	Kim et al. 2022
198-1210B24H-6, 2	225.72	253.37	269.26	66.883	66.9242	3730	Kim et al. 2022
198-1210B24H-6, 4	225.74	253.39	269.28	66.8851	66.9261	4910	Kim et al. 2022
198-1210B24H-6, 6	225.76	253.41	269.3	66.8872	66.9279	5524	Kim et al. 2022
198-1210B24H-6, 8	225.78	253.43	269.32	66.8893	66.9298	7065	Kim et al. 2022
198-1210B24H-6, 10	225.8	253.45	269.34	66.8914	66.9316	7649	Kim et al. 2022
198-1210B24H-6, 12	225.82	253.47	269.361	66.8936	66.9336	7997	Kim et al. 2022
198-1210B24H-6, 14	225.84	253.49	269.383	66.8954	66.9356	5841	Kim et al. 2022
198-1210B24H-6, 16	225.86	253.51	269.405	66.8971	66.9376	5292	Kim et al. 2022
198-1210B24H-6, 18	225.88	253.53	269.426	66.8989	66.9396	5493	Kim et al. 2022
198-1210B24H-6, 20	225.9	253.55	269.448	66.9006	66.9416	5303	Kim et al. 2022
198-1210B24H-6, 22	225.92	253.57	269.47	66.9024	66.9437	5005	Kim et al. 2022
198-1210B24H-6, 24	225.94	253.59	269.491	66.9041	66.9457	5016	Kim et al. 2022
198-1210B24H-6, 26	225.96	253.61	269.513	66.9059	66.9477	5818	Kim et al. 2022
198-1210B24H-6, 28	225.98	253.63	269.535	66.9076	66.9497	6449	Kim et al. 2022
198-1210B24H-6, 30	226	253.65	269.557	66.9094	66.9517	7059	Kim et al. 2022
198-1210B24H-6, 32	226.02	253.67	269.578	66.9111	66.9537	7261	Kim et al. 2022
198-1210B24H-6, 34	226.04	253.69	269.6	66.9129	66.9557	7538	Kim et al. 2022
198-1210B24H-6, 36	226.06	253.71	269.625	66.9149	66.958	7607	Kim et al. 2022
198-1210B24H-6, 38	226.08	253.73	269.65	66.9171	66.9604	6515	Kim et al. 2022
198-1210B24H-6, 40	226.1	253.75	269.675	66.9193	66.9627	5420	Kim et al. 2022
198-1210B24H-6, 42	226.12	253.77	269.7	66.9215	66.965	4438	Kim et al. 2022
198-1210B24H-6, 44	226.14	253.79	269.725	66.9237	66.9673	5245	Kim et al. 2022
198-1210B24H-6, 46	226.16	253.81	269.75	66.9259	66.9696	4141	Kim et al. 2022
198-1210B24H-6, 48	226.18	253.83	269.775	66.9281	66.972	5708	Kim et al. 2022
198-1210B24H-6, 50	226.2	253.85	269.8	66.9303	66.9743	6306	Kim et al. 2022
198-1210B24H-6, 52	226.22	253.87	269.825	66.9325	66.9766	7885	Kim et al. 2022
198-1210B24H-6, 54	226.24	253.89	269.85	66.9346	66.9789	8515	Kim et al. 2022
198-1210B24H-6, 56	226.26	253.91	269.875	66.9367	66.9812	9581	Kim et al. 2022
198-1210B24H-6, 58	226.28	253.93	269.9	66.9387	66.9835	8498	Kim et al. 2022
198-1210B24H-6, 60	226.3	253.95	269.924	66.9407	66.9858	6314	Kim et al. 2022
198-1210B24H-6, 62	226.32	253.97	269.949	66.9427	66.988	6513	Kim et al. 2022
198-1210B24H-6, 64	226.34	253.99	269.973	66.9446	66.9903	5487	Kim et al. 2022
198-1210B24H-6, 66	226.36	254.01	269.998	66.9466	66.9926	5826	Kim et al. 2022
198-1210B24H-6, 68	226.38	254.03	270.022	66.9486	66.9948	4632	Kim et al. 2022
198-1210B24H-6, 70	226.4	254.05	270.047	66.9506	66.9971	6570	Kim et al. 2022
198-1210B24H-6, 72	226.42	254.07	270.071	66.9526	66.9994	7448	Kim et al. 2022
198-1210B24H-6, 74	226.44	254.09	270.096	66.9545	67.0016	7889	Kim et al. 2022
198-1210B24H-6, 76	226.46	254.11	270.12	66.9565	67.0039	7007	Kim et al. 2022
198-1210B24H-6, 78	226.48	254.13	270.141	66.9582	67.0058	7359	Kim et al. 2022
198-1210B24H-6, 80	226.5	254.15	270.161	66.9598	67.0077	7924	Kim et al. 2022
198-1210B24H-6, 82	226.52	254.17	270.182	66.9615	67.0096	6694	Kim et al. 2022
198-1210B24H-6, 84	226.54	254.19	270.203	66.9632	67.0116	5331	Kim et al. 2022
198-1210B24H-6, 86	226.56	254.21	270.223	66.9648	67.0135	6185	Kim et al. 2022
198-1210B24H-6, 88	226.58	254.23	270.244	66.9665	67.0154	4910	Kim et al. 2022
198-1210B24H-6, 90	226.6	254.25	270.264	66.9682	67.0173	5037	Kim et al. 2022
198-1210B24H-6, 92	226.62	254.27	270.285	66.9698	67.0192	4747	Kim et al. 2022
198-1210B24H-6, 94	226.64	254.29	270.306	66.9715	67.0211	4693	Kim et al. 2022
198-1210B24H-6, 96	226.66	254.31	270.326	66.9732	67.023	5243	Kim et al. 2022
198-1210B24H-6, 98	226.68	254.33	270.347	66.9748	67.0249	6353	Kim et al. 2022
198-1210B24H-6, 100	226.7	254.35	270.368	66.9765	67.0268	6512	Kim et al. 2022
198-1210B24H-6, 102	226.72	254.37	270.389	66.9782	67.0288	7289	Kim et al. 2022
198-1210B24H-6, 104	226.74	254.39	270.413	66.9799	67.031	6925	Kim et al. 2022
198-1210B24H-6, 106	226.76	254.41	270.436	66.9817	67.0332	6627	Kim et al. 2022
198-1210B24H-6, 108	226.78	254.43	270.46	66.9835	67.0354	6856	Kim et al. 2022
198-1210B24H-6, 110	226.8	254.45	270.483	66.9852	67.0376	6568	Kim et al. 2022
198-1210B24H-6, 112	226.82	254.47	270.507	66.987	67.0398	6312	Kim et al. 2022
198-1210B24H-6, 114	226.84	254.49	270.53	66.9888	67.0419	4429	Kim et al. 2022
198-1210B24H-6, 116	226.86	254.51	270.554	66.9905	67.0441	5047	Kim et al. 2022
198-1210B24H-6, 118	226.88	254.53	270.578	66.9923	67.0463	6271	Kim et al. 2022
198-1210B24H-6, 120	226.9	254.55	270.601	66.9941	67.0485	6368	Kim et al. 2022
198-1210B24H-6, 122	226.92	254.57	270.625	66.9959	67.0507	6017	Kim et al. 2022
198-1210B24H-6, 124	226.94	254.59	270.648	66.9976	67.0529	6565	Kim et al. 2022
198-1210B24H-6, 125	226.95	254.6	270.66	66.9985	67.0539	7056	Kim et al. 2022
198-1210B24H-6, 127	226.97	254.62	270.678	67.0001	67.0556	6890	Kim et al. 2022
198-1210B24H-6, 128	226.98	254.63	270.687	67.0008	67.0564	7407	Kim et al. 2022
198-1210B24H-6, 130	227	254.65	270.704	67.0024	67.0581	6979	Kim et al. 2022
198-1210B24H-6, 132	227.02	254.67	270.722	67.0039	67.0597	6798	Kim et al. 2022
198-1210B24H-6, 134	227.04	254.69	270.74	67.0055	67.0614	6581	Kim et al. 2022
198-1210B24H-6, 136	227.06	254.71	270.758	67.0071	67.063	5488	Kim et al. 2022
198-1210B24H-6, 138	227.08	254.73	270.776	67.0086	67.0647	4712	Kim et al. 2022
198-1210B24H-6, 139	227.09	254.74	270.784	67.0094	67.0655	5066	Kim et al. 2022
198-1210B24H-6, 141	227.11	254.76	270.802	67.0109	67.0671	4289	Kim et al. 2022
198-1210B24H-6, 142	227.12	254.77	270.811	67.0117	67.0679	5015	Kim et al. 2022
198-1210B24H-6, 144	227.14	254.79	270.829	67.0133	67.0696	5135	Kim et al. 2022
198-1210B24H-6, 148	227.18	254.83	270.864	67.0164	67.0729	5842	Kim et al. 2022
198-1210B24H-7, 2	227.22	254.87	270.9	67.0195	67.0762	6587	Kim et al. 2022
198-1210B24H-7, 4	227.24	254.89	270.919	67.0212	67.0779	6246	Kim et al. 2022
198-1210B24H-7, 6	227.26	254.91	270.937	67.0229	67.0796	5745	Kim et al. 2022
198-1210B24H-7, 8	227.28	254.93	270.956	67.0246	67.0814	5201	Kim et al. 2022
198-1210B24H-7, 10	227.3	254.95	270.975	67.0263	67.0831	5189	Kim et al. 2022
198-1210B24H-7, 13	227.33	254.98	271.003	67.0289	67.0857	3591	Kim et al. 2022
198-1210B24H-7, 14	227.34	254.99	271.012	67.0297	67.0866	3986	Kim et al. 2022
198-1210B24H-7, 16	227.36	255.01	271.031	67.0314	67.0883	4276	Kim et al. 2022
198-1210B24H-7, 18	227.38	255.03	271.049	67.0331	67.09	4875	Kim et al. 2022
198-1210B24H-7, 20	227.4	255.05	271.068	67.0349	67.0918	5414	Kim et al. 2022
198-1210B24H-7, 22	227.42	255.07	271.087	67.0366	67.0935	5081	Kim et al. 2022
198-1210B24H-7, 24	227.44	255.09	271.106	67.0383	67.0952	5932	Kim et al. 2022
198-1210B24H-7, 26	227.46	255.11	271.124	67.04	67.097	6523	Kim et al. 2022
198-1210B24H-7, 28	227.48	255.13	271.146	67.0421	67.0989	6056	Kim et al. 2022
198-1210B24H-7, 30	227.5	255.15	271.168	67.0443	67.101	5361	Kim et al. 2022
198-1210B24H-7, 32	227.52	255.17	271.19	67.0465	67.103	4667	Kim et al. 2022
198-1210B24H-7, 34	227.54	255.19	271.212	67.0487	67.1051	4283	Kim et al. 2022
198-1210B24H-7, 36	227.56	255.21	271.234	67.0509	67.1071	3853	Kim et al. 2022
198-1210B24H-7, 38	227.58	255.23	271.256	67.0531	67.1091	3831	Kim et al. 2022
198-1210B24H-7, 40	227.6	255.25	271.278	67.0553	67.1112	4689	Kim et al. 2022
198-1210B24H-7, 43	227.63	255.28	271.311	67.0586	67.1142	8836	Kim et al. 2022
198-1210B24H-7, 44	227.64	255.29	271.322	67.0597	67.1152	6221	Kim et al. 2022
198-1210B24H-7, 45	227.65	255.3	271.333	67.0608	67.1163	5876	Kim et al. 2022
198-1210B24H-7, 48	227.68	255.33	271.364	67.0636	67.1192	6826	Kim et al. 2022
198-1210B24H-7, 50	227.7	255.35	271.384	67.0654	67.1211	7239	Kim et al. 2022
198-1210B24H-7, 51	227.71	255.36	271.395	67.0663	67.122	6608	Kim et al. 2022
198-1210B24H-7, 53	227.73	255.38	271.415	67.0681	67.1239	5484	Kim et al. 2022
198-1210B24H-7, 54	227.74	255.39	271.426	67.069	67.1249	5156	Kim et al. 2022
198-1210B24H-7, 56	227.76	255.41	271.446	67.0708	67.1268	3639	Kim et al. 2022
198-1210A25H-2, 134	227.24	255.44	271.477	67.0735	67.1297	4151	Kim et al. 2022
198-1210A25H-2, 136	227.26	255.46	271.498	67.0753	67.1316	4625	Kim et al. 2022
198-1210A25H-2, 138	227.28	255.48	271.518	67.0771	67.1335	5751	Kim et al. 2022
198-1210A25H-2, 140	227.3	255.5	271.539	67.0789	67.1354	6684	Kim et al. 2022
198-1210A25H-2, 143	227.33	255.53	271.57	67.0816	67.1382	5481	Kim et al. 2022
198-1210A25H-2, 144	227.34	255.54	271.58	67.0825	67.1392	5803	Kim et al. 2022
198-1210A25H-2, 146	227.36	255.56	271.601	67.0842	67.1411	5152	Kim et al. 2022
198-1210A25H-2, 148	227.38	255.58	271.622	67.0859	67.1431	4810	Kim et al. 2022
198-1210A25H-2, 149	227.39	255.59	271.632	67.0867	67.144	5398	Kim et al. 2022
198-1210A25H-3, 2	227.42	255.62	271.664	67.0893	67.147	4640	Kim et al. 2022
198-1210A25H-3, 4	227.44	255.64	271.685	67.091	67.1489	4301	Kim et al. 2022
198-1210A25H-3, 5	227.45	255.65	271.695	67.0918	67.1499	3887	Kim et al. 2022
198-1210A25H-3, 10	227.5	255.7	271.748	67.096	67.1547	5095	Kim et al. 2022
[truncated: 532 more rows]

## Sheet: XRF525
Sample_ID	depth mbsf	depth rmcd	depth rmcd1267	depth rmcd1209	CycleCountAge	age_tuned	AlArea (total counts)	SiArea (total counts)	KArea (total counts)	CaArea (total counts)	TiArea (total counts)	MnArea (total counts)	FeArea (total counts)	Source
[truncated: 2,639 more rows]

[truncated: 7 more sheets: XRF527, XRF528, XRF577_pub, XRF577_new, XRF577_splice, XRF1262, XRF1267]
