# Supplementary material for: Earth orbital rhythms links timing of Deccan trap volcanism phases and global climate change
Source: Sci Adv. 2025 Mar 7;11(10):eadr8584. doi: 10.1126/sciadv.adr8584 (PMC11887795; doi:10.1126/sciadv.adr8584)
Supplement: Supplementary file 2 — Data S1 to S7 [file sciadv.adr8584_data_s1_to_s7.zip › adr8584_data_s2.xlsx]

## Sheet: 525_Benthic_Pub
Sample_ID	depth mbsf	depth rmcd	depth rmcd1267	depth rmcd1209	CycleCountAge	age_tuned	d13C VPDB	d18O VPDB	benthic Species	Source
74-525A40R-1, 87	450.98	450.98	320.011	261.505	66.0147	66.0139	1.57	0.04	Anomalinoides acuta	Li and Keller 1998
74-525A40R-1, 100-102	451.11	451.11	320.311	261.609	66.0258	66.0256	1.58	0.42	Anomalinoides acuta	Li and Keller 1998 MarMic
74-525A40R-1, 111	451.22	451.22	320.564	261.682	66.0351	66.0346	1.304	0.038	Anomalinoides acuta	Li and Keller 1998
74-525A40R-1, 124	451.35	451.35	320.864	261.769	66.0452	66.0453	1.744	0.156	Anomalinoides acuta	Li and Keller 1998
74-525A40R-1, 131	451.42	451.42	321.025	261.815	66.0506	66.051	1.841	0.171	Anomalinoides acuta	Li and Keller 1998
74-525A40R-1, 141	451.52	451.52	321.255	261.898	66.059	66.0612	1.762	0.174	Anomalinoides acuta	Li and Keller 1998
74-525A40R-2, 2	451.63	451.63	321.509	261.999	66.0687	66.0737	2.146	0.28	Anomalinoides acuta	Li and Keller 1998
74-525A40R-2, 11	451.72	451.72	321.696	262.074	66.076	66.0829	2.057	0.334	Anomalinoides acuta	Li and Keller 1998
74-525A40R-2, 20	451.81	451.81	321.814	262.116	66.0804	66.0881	2.002	0.005	Anomalinoides acuta	Li and Keller 1998
74-525A40R-2, 29	451.9	451.9	321.932	262.157	66.0847	66.0931	1.865	0.212	Anomalinoides acuta	Li and Keller 1998
74-525A40R-2, 38	451.99	451.99	322.05	262.198	66.089	66.0981	1.85	0.186	Anomalinoides acuta	Li and Keller 1998
74-525A40R-2, 47	452.08	452.08	322.155	262.234	66.0928	66.1026	1.712	0.205	Anomalinoides acuta	Li and Keller 1998
74-525A40R-2, 48-50	452.09	452.09	322.167	262.238	66.0932	66.1031	1.32	-0.1	Anomalinoides acuta	Li and Keller 1998 MarMic
74-525A40R-2, 56	452.17	452.17	322.26	262.271	66.0968	66.1071	1.743	0.094	Anomalinoides acuta	Li and Keller 1998
74-525A40R-2, 66	452.27	452.27	322.377	262.312	66.1019	66.1122	1.676	0.167	Anomalinoides acuta	Li and Keller 1998
74-525A40R-2, 76	452.37	452.37	322.493	262.353	66.107	66.1173	1.696	0.049	Anomalinoides acuta	Li and Keller 1998
74-525A40R-2, 87	452.48	452.48	322.611	262.395	66.1122	66.1224	1.666	0.191	Anomalinoides acuta	Li and Keller 1998
74-525A40R-2, 95	452.56	452.56	322.693	262.424	66.1157	66.126	1.521	-0.005	Anomalinoides acuta	Li and Keller 1998
74-525A40R-2, 102-104	452.61	452.61	322.744	262.444	66.118	66.1284	1.79	0.3	Anomalinoides acuta	Li and Keller 1998 MarMic
74-525A40R-2, 104	452.65	452.65	322.784	262.46	66.1198	66.1304	1.334	-0.095	Anomalinoides acuta	Li and Keller 1998
74-525A40R-2, 115	452.76	452.76	322.896	262.505	66.1248	66.136	1.47	-0.151	Anomalinoides acuta	Li and Keller 1998
74-525A40R-2, 126	452.87	452.87	323.008	262.551	66.1299	66.1416	1.66	-0.153	Anomalinoides acuta	Li and Keller 1998
74-525A40R-2, 136	452.97	452.97	323.11	262.592	66.1344	66.1467	1.524	-0.163	Anomalinoides acuta	Li and Keller 1998
74-525A40R-2, 146	453.07	453.07	323.212	262.642	66.1399	66.1529	1.573	-0.044	Anomalinoides acuta	Li and Keller 1998
74-525A40R-3, 0	453.11	453.11	323.253	262.663	66.1422	66.1554	1.388	-0.157	Anomalinoides acuta	Li and Keller 1998
74-525A40R-3, 10	453.21	453.21	323.355	262.715	66.148	66.1619	1.487	-0.264	Anomalinoides acuta	Li and Keller 1998
74-525A40R-3, 21	453.32	453.32	323.467	262.772	66.1543	66.1689	1.507	-0.149	Anomalinoides acuta	Li and Keller 1998
74-525A40R-3, 29	453.4	453.4	323.548	262.813	66.159	66.174	1.451	-0.192	Anomalinoides acuta	Li and Keller 1998
74-525A40R-3, 38	453.49	453.49	323.64	262.852	66.1644	66.1787	1.383	-0.277	Anomalinoides acuta	Li and Keller 1998
74-525A40R-3, 48	453.59	453.59	323.742	262.894	66.1702	66.1839	1.608	-0.072	Anomalinoides acuta	Li and Keller 1998
74-525A40R-3, 50-52	453.61	453.61	323.762	262.9	66.1711	66.1846	1.62	-0.12	Anomalinoides acuta	Li and Keller 1998 MarMic
74-525A40R-3, 58	453.69	453.69	323.843	262.925	66.1745	66.1877	1.569	-0.122	Anomalinoides acuta	Li and Keller 1998
74-525A40R-3, 65	453.76	453.76	323.915	262.946	66.1776	66.1903	1.394	-0.363	Anomalinoides acuta	Li and Keller 1998
74-525A40R-3, 75	453.86	453.86	324.017	262.982	66.1826	66.1948	1.329	-0.28	Anomalinoides acuta	Li and Keller 1998
74-525A40R-3, 85	453.96	453.96	324.118	263.022	66.1882	66.1997	1.463	-0.31	Anomalinoides acuta	Li and Keller 1998
74-525A40R-3, 95	454.06	454.06	324.215	263.062	66.1937	66.2046	1.491	-0.324	Anomalinoides acuta	Li and Keller 1998
74-525A40R-3, 100-102	454.11	454.11	324.241	263.073	66.1954	66.206	1.45	-0.34	Anomalinoides acuta	Li and Keller 1998 MarMic
74-525A40R-3, 104	454.15	454.15	324.261	263.083	66.1967	66.2072	1.434	-0.245	Anomalinoides acuta	Li and Keller 1998
74-525A40R-3, 114	454.25	454.25	324.313	263.107	66.2	66.2101	1.366	-0.351	Anomalinoides acuta	Li and Keller 1998
74-525A40R-3, 124	454.35	454.35	324.364	263.126	66.2033	66.2125	1.289	-0.295	Anomalinoides acuta	Li and Keller 1998
74-525A40R-3, 131	454.42	454.42	324.4	263.139	66.2056	66.2141	1.228	-0.374	Anomalinoides acuta	Li and Keller 1998
74-525A40R-3, 138	454.49	454.49	324.453	263.159	66.209	66.2165	1.415	-0.268	Anomalinoides acuta	Li and Keller 1998
74-525A40R-4, 0	454.61	454.61	324.558	263.196	66.2156	66.2212	1.562	-0.197	Anomalinoides acuta	Li and Keller 1998
74-525A40R-4, 10	454.71	454.71	324.644	263.228	66.2211	66.2251	1.381	-0.266	Anomalinoides acuta	Li and Keller 1998
74-525A40R-4, 20	454.81	454.81	324.731	263.256	66.2265	66.2286	1.398	-0.243	Anomalinoides acuta	Li and Keller 1998
74-525A40R-4, 30	454.91	454.91	324.854	263.296	66.2341	66.2334	1.428	-0.135	Anomalinoides acuta	Li and Keller 1998
74-525A40R-4, 40	455.01	455.01	324.98	263.337	66.2419	66.2385	1.536	-0.136	Anomalinoides acuta	Li and Keller 1998
74-525A40R-4, 50-52	455.11	455.11	325.107	263.376	66.2502	66.2434	1.44	-0.14	Anomalinoides acuta	Li and Keller 1998 MarMic
74-525A40R-4, 60	455.21	455.21	325.228	263.414	66.2581	66.248	1.414	-0.121	Anomalinoides acuta	Li and Keller 1998
74-525A40R-4, 69	455.3	455.3	325.332	263.451	66.2649	66.2525	1.582	-0.102	Anomalinoides acuta	Li and Keller 1998
74-525A40R-4, 80	455.41	455.41	325.46	263.513	66.2725	66.2602	1.478	-0.073	Anomalinoides acuta	Li and Keller 1998
74-525A40R-4, 90	455.51	455.51	325.576	263.569	66.2795	66.2671	1.499	-0.036	Anomalinoides acuta	Li and Keller 1998
74-525A40R-4, 100-102	455.61	455.61	325.692	263.624	66.2862	66.2739	1.55	0.23	Anomalinoides acuta	Li and Keller 1998 MarMic
74-525A40R-4, 110	455.71	455.71	325.808	263.675	66.2921	66.2802	1.525	0.152	Anomalinoides acuta	Li and Keller 1998
74-525A40R-4, 121	455.82	455.82	325.969	263.745	66.3003	66.2888	1.456	0.137	Anomalinoides acuta	Li and Keller 1998
74-525A40R-4, 131	455.92	455.92	326.117	263.803	66.3076	66.2959	1.531	0.249	Anomalinoides acuta	Li and Keller 1998
74-525A40R-4, 141	456.02	456.02	326.266	263.844	66.3143	66.301	1.613	0.273	Anomalinoides acuta	Li and Keller 1998
74-525A40R-5, 3	456.14	456.14	326.444	263.893	66.3222	66.3071	1.614	0.348	Anomalinoides acuta	Li and Keller 1998
74-525A40R-5, 11	456.22	456.22	326.563	263.928	66.3276	66.3113	1.475	0.307	Anomalinoides acuta	Li and Keller 1998
74-525A40R-5, 20	456.31	456.31	326.697	263.973	66.334	66.3169	1.398	0.379	Anomalinoides acuta	Li and Keller 1998
74-525A40R-5, 30	456.41	456.41	326.845	264.024	66.3411	66.3232	1.557	0.33	Anomalinoides acuta	Li and Keller 1998
74-525A40R-5, 40	456.51	456.51	326.994	264.074	66.3479	66.3293	1.4	0.371	Anomalinoides acuta	Li and Keller 1998
74-525A40R-5, 50	456.61	456.61	327.143	264.112	66.3527	66.334	1.467	0.475	Anomalinoides acuta	Li and Keller 1998
74-525A40R-5, 60	456.71	456.71	327.291	264.15	66.3574	66.3387	1.361	0.354	Anomalinoides acuta	Li and Keller 1998
74-525A40R-5, 70	456.81	456.81	327.44	264.189	66.3622	66.3434	1.37	0.318	Anomalinoides acuta	Li and Keller 1998
74-525A40R-5, 80	456.91	456.91	327.588	264.227	66.3669	66.3482	1.47	0.33	Anomalinoides acuta	Li and Keller 1998
74-525A40R-5, 90	457.01	457.01	327.737	264.276	66.3727	66.3542	1.396	0.459	Anomalinoides acuta	Li and Keller 1998
74-525A40R-5, 100-102	457.11	457.11	327.886	264.325	66.3784	66.3603	1.36	0.4	Anomalinoides acuta	Li and Keller 1998 MarMic
74-525A40R-5, 110	457.21	457.21	327.995	264.362	66.3827	66.3648	1.321	0.294	Anomalinoides acuta	Li and Keller 1998
74-525A40R-5, 120	457.31	457.31	328.065	264.385	66.3854	66.3676	1.324	0.283	Anomalinoides acuta	Li and Keller 1998
74-525A40R-5, 130	457.41	457.41	328.135	264.408	66.3881	66.3705	1.381	0.384	Anomalinoides acuta	Li and Keller 1998
74-525A40R-5, 140	457.51	457.51	328.205	264.434	66.3911	66.3737	1.394	0.447	Anomalinoides acuta	Li and Keller 1998
74-525A40R-6, 0	457.61	457.61	328.275	264.463	66.3942	66.3772	1.317	0.377	Anomalinoides acuta	Li and Keller 1998
74-525A40R-6, 8	457.69	457.69	328.331	264.485	66.3967	66.38	1.148	0.212	Anomalinoides acuta	Li and Keller 1998
74-525A40R-7, 0	457.71	457.71	328.345	264.491	66.3973	66.3807	1.386	0.23	Anomalinoides acuta	Li and Keller 1998
74-525A40R-7, 10	457.81	457.81	328.415	264.519	66.4005	66.3842	1.367	0.337	Anomalinoides acuta	Li and Keller 1998
74-525A40R-7, 19	457.9	457.9	328.478	264.545	66.4033	66.3873	1.154	0.29	Anomalinoides acuta	Li and Keller 1998
74-525A40R-7, 28	457.99	457.99	328.541	264.57	66.4061	66.3904	1.331	0.368	Anomalinoides acuta	Li and Keller 1998
74-525A41R-1, 0	459.61	459.61	329.676	265.103	66.4668	66.4551	1.577	0.501	Anomalinoides acuta	Li and Keller 1998
74-525A41R-1, 10	459.71	459.71	329.746	265.138	66.4709	66.4593	1.459	0.463	Anomalinoides acuta	Li and Keller 1998
74-525A41R-1, 20	459.81	459.81	329.816	265.174	66.475	66.4636	1.486	0.442	Anomalinoides acuta	Li and Keller 1998
74-525A41R-1, 30	459.91	459.91	329.886	265.211	66.4791	66.468	1.41	0.6	Anomalinoides acuta	Li and Keller 1998
74-525A41R-1, 40	460.01	460.01	329.956	265.248	66.4832	66.4724	1.359	0.515	Anomalinoides acuta	Li and Keller 1998
74-525A41R-1, 50	460.11	460.11	330.033	265.288	66.4877	66.4773	1.414	0.45	Anomalinoides acuta	Li and Keller 1998
74-525A41R-1, 60	460.21	460.21	330.112	265.33	66.4923	66.4823	1.48	0.48	Anomalinoides acuta	Li and Keller 1998
74-525A41R-1, 70	460.31	460.31	330.191	265.373	66.4964	66.4874	1.39	0.322	Anomalinoides acuta	Li and Keller 1998
74-525A41R-1, 80	460.41	460.41	330.269	265.418	66.5002	66.4928	1.481	0.325	Anomalinoides acuta	Li and Keller 1998
74-525A41R-1, 90	460.51	460.51	330.348	265.463	66.504	66.4981	1.583	0.517	Anomalinoides acuta	Li and Keller 1998
74-525A41R-1, 100-102	460.61	460.61	330.427	265.507	66.5077	66.5035	1.54	0.43	Anomalinoides acuta	Li and Keller 1998 MarMic
74-525A41R-1, 110	460.71	460.71	330.506	265.552	66.5115	66.5089	1.469	0.142	Anomalinoides acuta	Li and Keller 1998
74-525A41R-1, 120	460.81	460.81	330.584	265.597	66.5152	66.5142	1.354	0.485	Anomalinoides acuta	Li and Keller 1998
74-525A41R-1, 130	460.91	460.91	330.718	265.683	66.5217	66.5246	1.512	0.433	Anomalinoides acuta	Li and Keller 1998
74-525A41R-1, 140	461.01	461.01	330.865	265.779	66.5289	66.5361	1.466	0.475	Anomalinoides acuta	Li and Keller 1998
74-525A41R-2, 0	461.11	461.11	331.013	265.875	66.5361	66.5476	1.463	0.592	Anomalinoides acuta	Li and Keller 1998
74-525A41R-2, 10	461.21	461.21	331.16	265.967	66.5452	66.5585	1.404	0.46	Anomalinoides acuta	Li and Keller 1998
74-525A41R-2, 21	461.32	461.32	331.322	266.067	66.5552	66.5705	1.386	0.406	Anomalinoides acuta	Li and Keller 1998
74-525A41R-2, 30	461.41	461.41	331.455	266.182	66.5646	66.5843	1.422	0.492	Anomalinoides acuta	Li and Keller 1998
74-525A41R-2, 40	461.51	461.51	331.603	266.324	66.5757	66.6013	1.448	0.495	Anomalinoides acuta	Li and Keller 1998
74-525A41R-2, 50	461.61	461.61	331.75	266.423	66.584	66.6132	1.387	0.399	Anomalinoides acuta	Li and Keller 1998
74-525A41R-2, 60	461.71	461.71	331.922	266.521	66.5926	66.6249	1.428	0.474	Anomalinoides acuta	Li and Keller 1998
74-525A41R-2, 70	461.81	461.81	332.094	266.623	66.6011	66.6372	1.48	0.578	Anomalinoides acuta	Li and Keller 1998
74-525A41R-2, 80	461.91	461.91	332.244	266.725	66.6083	66.6494	1.432	0.451	Anomalinoides acuta	Li and Keller 1998
74-525A41R-2, 90	462.01	462.01	332.372	266.813	66.6144	66.6598	1.535	0.528	Anomalinoides acuta	Li and Keller 1998
74-525A41R-2, 100-102	462.11	462.11	332.5	266.9	66.6205	66.6703	1.32	0.61	Anomalinoides acuta	Li and Keller 1998 MarMic
74-525A41R-2, 110	462.21	462.21	332.628	266.967	66.6276	66.6784	1.444	0.362	Anomalinoides acuta	Li and Keller 1998
74-525A41R-2, 120	462.31	462.31	332.756	267.035	66.6346	66.6864	1.211	0.145	Anomalinoides acuta	Li and Keller 1998
74-525A41R-2, 130	462.41	462.41	332.884	267.102	66.6417	66.6945	1.527	0.38	Anomalinoides acuta	Li and Keller 1998
74-525A41R-2, 140	462.51	462.51	333.012	267.159	66.6488	66.7013	1.428	0.347	Anomalinoides acuta	Li and Keller 1998
74-525A41R-3, 0	462.61	462.61	333.114	267.205	66.6544	66.7068	1.366	0.466	Anomalinoides acuta	Li and Keller 1998
74-525A41R-3, 10	462.71	462.71	333.205	267.245	66.6595	66.7117	1.403	0.503	Anomalinoides acuta	Li and Keller 1998
74-525A41R-3, 20	462.81	462.81	333.297	267.289	66.6651	66.7169	1.529	0.478	Anomalinoides acuta	Li and Keller 1998
74-525A41R-3, 30	462.91	462.91	333.388	267.336	66.6718	66.7225	1.442	0.466	Anomalinoides acuta	Li and Keller 1998
74-525A41R-3, 40	463.01	463.01	333.485	267.386	66.6788	66.7286	1.39	0.439	Anomalinoides acuta	Li and Keller 1998
74-525A41R-3, 50	463.11	463.11	333.637	267.481	66.6915	66.7399	1.489	0.399	Anomalinoides acuta	Li and Keller 1998
74-525A41R-3, 60	463.21	463.21	333.79	267.586	66.7052	66.7524	1.561	0.517	Anomalinoides acuta	Li and Keller 1998
74-525A41R-3, 70	463.31	463.31	333.942	267.673	66.7166	66.7628	1.463	0.452	Anomalinoides acuta	Li and Keller 1998
74-525A41R-3, 80	463.41	463.41	334.094	267.766	66.728	66.774	1.499	0.505	Anomalinoides acuta	Li and Keller 1998
74-525A41R-3, 90	463.51	463.51	334.246	267.881	66.739	66.7878	1.429	0.494	Anomalinoides acuta	Li and Keller 1998
74-525A41R-3, 98-100	463.59	463.59	334.368	267.974	66.748	66.7989	1.47	0.4	Anomalinoides acuta	Li and Keller 1998 MarMic
74-525A41R-3, 110	463.71	463.71	334.565	268.125	66.7639	66.8171	1.428	0.36	Anomalinoides acuta	Li and Keller 1998
74-525A41R-3, 120	463.81	463.81	335.298	268.718	66.8303	66.874	1.414	0.398	Anomalinoides acuta	Li and Keller 1998
74-525A41R-3, 130	463.91	463.91	336.395	269.772	66.9278	66.9717	1.485	0.455	Anomalinoides acuta	Li and Keller 1998
74-525A41R-3, 140	464.01	464.01	337.492	270.469	66.9842	67.0362	1.46	0.372	Anomalinoides acuta	Li and Keller 1998
74-525A41R-4, 0	464.11	464.11	338.589	271.087	67.0366	67.0935	1.557	0.489	Anomalinoides acuta	Li and Keller 1998
74-525A41R-4, 10	464.21	464.21	339.686	271.682	67.0907	67.1486	1.446	0.372	Anomalinoides acuta	Li and Keller 1998
74-525A41R-4, 20	464.31	464.31	340.783	272.282	67.1492	67.2042	1.509	0.398	Anomalinoides acuta	Li and Keller 1998
74-525A41R-4, 30	464.41	464.41	341.88	273.023	67.2128	67.2671	1.432	0.494	Anomalinoides acuta	Li and Keller 1998
74-525A41R-4, 40	464.51	464.51	342.117	273.241	67.2344	67.2846	1.445	0.263	Anomalinoides acuta	Li and Keller 1998
74-525A41R-4, 50	464.61	464.61	342.258	273.335	67.2434	67.2921	1.289	0.047	Anomalinoides acuta	Li and Keller 1998
74-525A41R-4, 60	464.71	464.71	342.398	273.436	67.2522	67.3001	1.373	0.366	Anomalinoides acuta	Li and Keller 1998
74-525A41R-4, 70	464.81	464.81	342.538	273.564	67.2606	67.3104	1.452	0.307	Anomalinoides acuta	Li and Keller 1998
74-525A41R-4, 80	464.91	464.91	342.678	273.692	67.269	67.3206	1.597	0.258	Anomalinoides acuta	Li and Keller 1998
74-525A41R-4, 90	465.01	465.01	342.766	273.765	67.2738	67.3265	1.558	0.33	Anomalinoides acuta	Li and Keller 1998
74-525A41R-4, 94-96	465.05	465.05	342.792	273.785	67.2751	67.3281	0.14	-0.1	Anomalinoides acuta	Li and Keller 1998 MarMic
74-525A41R-4, 100-102	465.11	465.11	342.831	273.815	67.2771	67.3305	1.23	0.36	Anomalinoides acuta	Li and Keller 1998 MarMic
74-525A41R-4, 110	465.21	465.21	342.897	273.865	67.2803	67.3345	1.399	0.201	Anomalinoides acuta	Li and Keller 1998
74-525A41R-4, 120	465.31	465.31	342.962	273.915	67.2836	67.3385	1.493	0.331	Anomalinoides acuta	Li and Keller 1998
74-525A41R-4, 130	465.41	465.41	343.028	273.965	67.2869	67.3425	1.56	0.337	Anomalinoides acuta	Li and Keller 1998
74-525A41R-4, 140	465.51	465.51	343.093	274.015	67.2902	67.3465	1.569	0.393	Anomalinoides acuta	Li and Keller 1998
74-525A41R-5, 0	465.61	465.61	343.159	274.06	67.2933	67.3501	1.623	0.304	Anomalinoides acuta	Li and Keller 1998
74-525A41R-5, 9	465.7	465.7	343.218	274.089	67.2957	67.3525	1.619	0.383	Anomalinoides acuta	Li and Keller 1998
74-525A41R-5, 20	465.81	465.81	343.291	274.125	67.2986	67.3554	1.578	0.362	Anomalinoides acuta	Li and Keller 1998
74-525A41R-5, 30	465.91	465.91	343.357	274.158	67.3012	67.358	1.506	0.405	Anomalinoides acuta	Li and Keller 1998
74-525A41R-5, 40	466.01	466.01	343.422	274.191	67.3039	67.3606	1.59	0.315	Anomalinoides acuta	Li and Keller 1998
74-525A41R-5, 50	466.11	466.11	343.488	274.224	67.3066	67.3633	1.523	0.386	Anomalinoides acuta	Li and Keller 1998
74-525A41R-5, 60	466.21	466.21	343.554	274.257	67.3092	67.3659	1.569	0.348	Anomalinoides acuta	Li and Keller 1998
74-525A41R-5, 70	466.31	466.31	343.619	274.289	67.3118	67.3685	1.602	0.493	Anomalinoides acuta	Li and Keller 1998
74-525A41R-5, 80	466.41	466.41	343.682	274.324	67.3146	67.3713	1.512	0.464	Anomalinoides acuta	Li and Keller 1998
74-525A41R-5, 90	466.51	466.51	343.746	274.364	67.3176	67.3745	1.661	0.391	Anomalinoides acuta	Li and Keller 1998
74-525A41R-5, 100-102	466.61	466.61	343.809	274.405	67.3206	67.3777	1.58	0.36	Anomalinoides acuta	Li and Keller 1998 MarMic
74-525A41R-5, 110	466.71	466.71	343.872	274.445	67.3236	67.3809	1.474	0.387	Anomalinoides acuta	Li and Keller 1998
74-525A41R-5, 120	466.81	466.81	343.935	274.485	67.3266	67.3841	1.608	0.394	Anomalinoides acuta	Li and Keller 1998
74-525A41R-5, 130	466.91	466.91	343.996	274.524	67.3296	67.3873	1.673	0.412	Anomalinoides acuta	Li and Keller 1998
74-525A41R-5, 140	467.01	467.01	344.058	274.563	67.3325	67.3904	1.712	0.383	Anomalinoides acuta	Li and Keller 1998
74-525A41R-6, 0	467.11	467.11	344.12	274.602	67.3354	67.3935	1.672	0.383	Anomalinoides acuta	Li and Keller 1998
74-525A41R-6, 10	467.21	467.21	344.182	274.637	67.3383	67.3963	1.673	0.403	Anomalinoides acuta	Li and Keller 1998
74-525A41R-6, 19	467.3	467.3	344.237	274.669	67.3409	67.3989	1.553	0.456	Anomalinoides acuta	Li and Keller 1998
74-525A41R-6, 28	467.39	467.39	344.293	274.701	67.3435	67.4015	1.59	0.384	Anomalinoides acuta	Li and Keller 1998
74-525A41R-6, 38	467.49	467.49	344.355	274.737	67.3464	67.4043	1.648	0.358	Anomalinoides acuta	Li and Keller 1998
74-525A41R-6, 48	467.59	467.59	344.416	274.773	67.3493	67.4072	1.648	0.349	Anomalinoides acuta	Li and Keller 1998
74-525A41R-6, 59	467.7	467.7	344.484	274.812	67.3524	67.4103	1.619	0.451	Anomalinoides acuta	Li and Keller 1998
74-525A41R-6, 70	467.81	467.81	344.552	274.851	67.3556	67.4135	1.64	0.403	Anomalinoides acuta	Li and Keller 1998
74-525A41R-6, 78	467.89	467.89	344.601	274.878	67.3578	67.4156	1.563	0.401	Anomalinoides acuta	Li and Keller 1998
74-525A41R-6, 89	468	468	344.694	274.928	67.3618	67.4196	1.626	0.376	Anomalinoides acuta	Li and Keller 1998
74-525A41R-6, 100-102	468.11	468.11	344.796	274.983	67.3663	67.4241	1.63	0.47	Anomalinoides acuta	Li and Keller 1998 MarMic
74-525A41R-6, 108	468.19	468.19	344.87	275.023	67.3695	67.4273	1.652	0.378	Anomalinoides acuta	Li and Keller 1998
74-525A41R-6, 118	468.29	468.29	344.963	275.074	67.3736	67.4313	1.536	0.283	Anomalinoides acuta	Li and Keller 1998
74-525A42R-1, 100-102	470.11	470.11	346.504	276.239	67.4549	67.5246	1.54	0.46	Anomalinoides acuta	Li and Keller 1998 MarMic
74-525A42R-2, 100-102	471.61	471.61	347.775	277.458	67.5332	67.6222	1.7	0.37	Anomalinoides acuta	Li and Keller 1998 MarMic
74-525A42R-3, 100-102	473.11	473.11	349.068	278.619	67.5999	67.7079	1.43	0.35	Anomalinoides acuta	Li and Keller 1998 MarMic
74-525A42R-4, 100-102	474.61	474.61	350.558	280.206	67.6789	67.8233	1.37	0.12	Anomalinoides acuta	Li and Keller 1998 MarMic
74-525A42R-5, 100-102	476.11	476.11	352.942	281.65	nan	67.9282	1.19	0.17	Anomalinoides acuta	Li and Keller 1998 MarMic
74-525A42R-6, 100-102	477.61	477.61	354.734	283.028	nan	68.0284	1.8	0.19	Anomalinoides acuta	Li and Keller 1998 MarMic
74-525A43R-1, 100-102	479.61	479.61	357.093	nan	nan	nan	1.4	0.1	Anomalinoides acuta	Li and Keller 1998 MarMic
74-525A43R-2, 96-98	481.07	481.07	358.816	nan	nan	nan	1.2	-0.15	Anomalinoides acuta	Li and Keller 1998 MarMic
74-525A43R-3, 100-102	482.61	482.61	360.457	nan	nan	nan	1.55	0.04	Anomalinoides acuta	Li and Keller 1998 MarMic
74-525A43R-4, 100-102	484.11	484.11	361.952	nan	nan	nan	1.64	0.13	Anomalinoides acuta	Li and Keller 1998 MarMic
74-525A43R-5, 100-102	485.61	485.61	nan	nan	nan	nan	1.46	0.29	Anomalinoides acuta	Li and Keller 1998 MarMic
74-525A43R-6, 100-102	487.11	487.11	nan	nan	nan	nan	1.36	-0.01	Anomalinoides acuta	Li and Keller 1998 MarMic
74-525A44R-1, 100-102	489.11	489.11	nan	nan	nan	nan	1.63	0.19	Anomalinoides acuta	Li and Keller 1998 MarMic
74-525A44R-2, 98-100	490.59	490.59	nan	nan	nan	nan	1.64	0.13	Anomalinoides acuta	Li and Keller 1998 MarMic
74-525A44R-3, 95-97	492.06	492.06	nan	nan	nan	nan	1.41	0.06	Anomalinoides acuta	Li and Keller 1998 MarMic
74-525A44R-4, 100-102	493.61	493.61	nan	nan	nan	nan	1.32	-0.17	Anomalinoides acuta	Li and Keller 1998 MarMic
74-525A44R-5, 100-102	495.11	495.11	nan	nan	nan	nan	1.22	-0.02	Anomalinoides acuta	Li and Keller 1998 MarMic
74-525A44R-6, 100-102	496.61	496.61	nan	nan	nan	nan	1.3	0.16	Anomalinoides acuta	Li and Keller 1998 MarMic
74-525A45R-1, 100-102	498.61	498.61	nan	nan	nan	nan	0.83	0.48	Anomalinoides acuta	Li and Keller 1998 MarMic
74-525A45R-2, 103-105	500.14	500.14	nan	nan	nan	nan	0.73	0.35	Anomalinoides acuta	Li and Keller 1998 MarMic
74-525A45R-3, 100-102	501.61	501.61	nan	nan	nan	nan	0.97	0.26	Anomalinoides acuta	Li and Keller 1998 MarMic
74-525A45R-4, 100-102	503.11	503.11	nan	nan	nan	nan	0.98	0.29	Anomalinoides acuta	Li and Keller 1998 MarMic
74-525A45R-5, 100-102	504.61	504.61	nan	nan	nan	nan	0.66	0.47	Anomalinoides acuta	Li and Keller 1998 MarMic
74-525A46R-1, 100-102	508.11	508.11	nan	nan	nan	nan	1.17	0.37	Anomalinoides acuta	Li and Keller 1998 MarMic
74-525A46R-2, 100-102	509.61	509.61	nan	nan	nan	nan	0.5	0.35	Anomalinoides acuta	Li and Keller 1998 MarMic
74-525A46R-3, 90-92	511.01	511.01	nan	nan	nan	nan	0.86	0.49	Anomalinoides acuta	Li and Keller 1998 MarMic
74-525A46R-4, 100-102	512.61	512.61	nan	nan	nan	nan	0.53	0.33	Anomalinoides acuta	Li and Keller 1998 MarMic
74-525A46R-5, 100-102	514.11	514.11	nan	nan	nan	nan	0.76	0.11	Anomalinoides acuta	Li and Keller 1998 MarMic
74-525A46R-6, 100-102	515.61	515.61	nan	nan	nan	nan	0.21	0.45	Anomalinoides acuta	Li and Keller 1998 MarMic
74-525A47R-2, 98-100	519.09	519.09	nan	nan	nan	nan	0	0.44	Anomalinoides acuta	Li and Keller 1998 MarMic
74-525A47R-3, 90-92	520.51	520.51	nan	nan	nan	nan	-0.2	0.4	Anomalinoides acuta	Li and Keller 1998 MarMic
74-525A48R-2, 103-105	528.63	528.63	nan	nan	nan	nan	0.35	0	Anomalinoides acuta	Li and Keller 1998 MarMic
74-525A48R-3, 100-102	530.11	530.11	nan	nan	nan	nan	0.76	-0.2	Anomalinoides acuta	Li and Keller 1998 MarMic
74-525A49R-1, 100-102	536.61	536.61	nan	nan	nan	nan	0.65	-0.28	Anomalinoides acuta	Li and Keller 1998 MarMic
74-525A49R-2, 100-102	538.11	538.11	nan	nan	nan	nan	0.64	0.1	Anomalinoides acuta	Li and Keller 1998 MarMic
74-525A49R-3, 100-102	539.61	539.61	nan	nan	nan	nan	0.38	-0.17	Anomalinoides acuta	Li and Keller 1998 MarMic
74-525A50R-1, 100-102	546.11	546.11	nan	nan	nan	nan	0.66	-0.07	Anomalinoides acuta	Li and Keller 1998 MarMic
74-525A50R-2, 100-102	547.6	547.6	nan	nan	nan	nan	0.66	0.17	Anomalinoides acuta	Li and Keller 1998 MarMic
74-525A50R-3, 100-102	549.11	549.11	nan	nan	nan	nan	0.27	-0.25	Anomalinoides acuta	Li and Keller 1998 MarMic
74-525A50R-4, 100-102	550.61	550.61	nan	nan	nan	nan	0.6	-0.3	Anomalinoides acuta	Li and Keller 1998 MarMic
74-525A51R-1, 100-102	555.61	555.61	nan	nan	nan	nan	0.43	-0.74	Anomalinoides acuta	Li and Keller 1998 MarMic
74-525A51R-2, 90-92	557.01	557.01	nan	nan	nan	nan	0.67	-0.7	Anomalinoides acuta	Li and Keller 1998 MarMic
74-525A51R-3, 100-102	558.61	558.61	nan	nan	nan	nan	0.84	-0.42	Anomalinoides acuta	Li and Keller 1998 MarMic
74-525A51R-4, 100-102	560.11	560.11	nan	nan	nan	nan	0.66	-0.47	Anomalinoides acuta	Li and Keller 1998 MarMic
74-525A51R-5, 100-102	561.61	561.61	nan	nan	nan	nan	-0.05	-0.79	Anomalinoides acuta	Li and Keller 1998 MarMic

## Sheet: 1209_Benthic_Pub
Sample_ID	depth mbsf	depth adj- rmcd	CycleCountAge	age_tuned	d13C VPDB	d18O VPDB	benthic Species	Source	IsotopeCorrNote	d13C VPDB_SpecCorr	d18O VPDB_SpecCorr
198-1209A25H-6, 56-58	234.76	261.05	65.9068	65.8959	1.69988	0.398808	NTRUE	Westerhold et al. 2011	d18O +0.4‰; d13C +0.00‰	1.69988	0.798808
198-1209A25H-6, 60-62	234.8	261.09	65.9158	65.9045	1.78955	0.434365	NTRUE	Westerhold et al. 2011	d18O +0.4‰; d13C +0.00‰	1.78955	0.834365
198-1209A25H-6, 64-66	234.84	261.13	65.9248	65.9151	1.57539	0.449495	NTRUE	Westerhold et al. 2011	d18O +0.4‰; d13C +0.00‰	1.57539	0.849495
198-1209A25H-6, 148-150	235.68	261.97	66.0659	66.0701	1.52391	0.389458	NTRUE	Westerhold et al. 2011	d18O +0.4‰; d13C +0.00‰	1.52391	0.789458
198-1209A25H-7, 2-4	235.72	262.01	66.0697	66.075	1.41471	0.310697	NTRUE	Westerhold et al. 2011	d18O +0.4‰; d13C +0.00‰	1.41471	0.710697
198-1209A25H-7, 6-8	235.76	262.05	66.0735	66.0799	1.33988	0.199897	NTRUE	Westerhold et al. 2011	d18O +0.4‰; d13C +0.00‰	1.33988	0.599897
198-1209A25H-7, 10-12	235.8	262.09	66.0776	66.0848	1.33278	0.278899	NTRUE	Westerhold et al. 2011	d18O +0.4‰; d13C +0.00‰	1.33278	0.678899
198-1209A25H-7, 14-16	235.84	262.13	66.0819	66.0898	1.36149	0.25082	NTRUE	Westerhold et al. 2011	d18O +0.4‰; d13C +0.00‰	1.36149	0.65082
198-1209A25H-7, 18-20	235.88	262.17	66.0861	66.0947	1.39517	0.334143	NTRUE	Westerhold et al. 2011	d18O +0.4‰; d13C +0.00‰	1.39517	0.734143
198-1209A25H-7, 22-24	235.92	262.21	66.0902	66.0996	1.29912	0.160024	NTRUE	Westerhold et al. 2011	d18O +0.4‰; d13C +0.00‰	1.29912	0.560024
198-1209A25H-7, 26-28	235.96	262.25	66.0945	66.1046	1.2966	0.166926	NTRUE	Westerhold et al. 2011	d18O +0.4‰; d13C +0.00‰	1.2966	0.566926
198-1209A25H-7, 30-32	236	262.29	66.0992	66.1095	1.24736	0.133711	NTRUE	Westerhold et al. 2011	d18O +0.4‰; d13C +0.00‰	1.24736	0.533711
198-1209A25H-7, 34-36	236.04	262.33	66.1041	66.1144	1.18195	0.0515238	NTRUE	Westerhold et al. 2011	d18O +0.4‰; d13C +0.00‰	1.18195	0.451524
198-1209A25H-7, 42-44	236.12	262.41	66.114	66.1243	1.24369	0.0831813	NTRUE	Westerhold et al. 2011	d18O +0.4‰; d13C +0.00‰	1.24369	0.483181
198-1209A25H-7, 46-48	236.16	262.45	66.1187	66.1292	1.3412	0.103475	NTRUE	Westerhold et al. 2011	d18O +0.4‰; d13C +0.00‰	1.3412	0.503475
198-1209A25H-7, 50-52	236.2	262.49	66.1231	66.1341	1.53789	0.13566	NTRUE	Westerhold et al. 2011	d18O +0.4‰; d13C +0.00‰	1.53789	0.53566
198-1209A25H-7, 54-56	236.24	262.53	66.1276	66.1391	1.50652	0.0676399	NTRUE	Westerhold et al. 2011	d18O +0.4‰; d13C +0.00‰	1.50652	0.46764
198-1209A25H-7, 58-60	236.28	262.57	66.132	66.144	1.3984	0.0737067	NTRUE	Westerhold et al. 2011	d18O +0.4‰; d13C +0.00‰	1.3984	0.473707
198-1209B25H-1, 22-24	223.82	250.051	nan	62.5667	0.784812	0.292775	NTRUE	Westerhold et al. 2011	d18O +0.4‰; d13C +0.00‰	0.784812	0.692775
198-1209B25H-1, 26-28	223.86	250.091	nan	62.5786	0.54796	0.432198	NTRUE	Westerhold et al. 2011	d18O +0.4‰; d13C +0.00‰	0.54796	0.832198
198-1209B25H-1, 30-32	223.9	250.131	nan	62.5905	0.665871	0.102614	NTRUE	Westerhold et al. 2011	d18O +0.4‰; d13C +0.00‰	0.665871	0.502614
198-1209B25H-1, 34-36	223.94	250.17	nan	62.6021	0.74452	0.236092	NTRUE	Westerhold et al. 2011	d18O +0.4‰; d13C +0.00‰	0.74452	0.636092
198-1209B25H-1, 38-40	223.98	250.21	nan	62.614	0.809929	0.237174	NTRUE	Westerhold et al. 2011	d18O +0.4‰; d13C +0.00‰	0.809929	0.637174
198-1209B25H-1, 42-44	224.02	250.25	nan	62.6259	0.956061	0.338902	NTRUE	Westerhold et al. 2011	d18O +0.4‰; d13C +0.00‰	0.956061	0.738902
198-1209B25H-1, 46-48	224.06	250.29	nan	62.6377	0.849949	0.213062	NTRUE	Westerhold et al. 2011	d18O +0.4‰; d13C +0.00‰	0.849949	0.613062
198-1209B25H-1, 50-52	224.1	250.33	nan	62.6496	0.864311	0.267094	NTRUE	Westerhold et al. 2011	d18O +0.4‰; d13C +0.00‰	0.864311	0.667094
198-1209B25H-1, 54-56	224.14	250.37	nan	62.6615	0.895235	0.274481	NTRUE	Westerhold et al. 2011	d18O +0.4‰; d13C +0.00‰	0.895235	0.674481
198-1209B25H-1, 58-60	224.18	250.41	nan	62.6734	0.912504	0.258837	NTRUE	Westerhold et al. 2011	d18O +0.4‰; d13C +0.00‰	0.912504	0.658837
198-1209B25H-1, 66-68	224.26	250.49	nan	62.6972	0.928995	0.281823	NTRUE	Westerhold et al. 2011	d18O +0.4‰; d13C +0.00‰	0.928995	0.681823
198-1209B25H-1, 78-80	224.38	250.61	nan	62.7328	0.960984	0.308719	NTRUE	Westerhold et al. 2011	d18O +0.4‰; d13C +0.00‰	0.960984	0.708719
198-1209B25H-1, 82-84	224.42	250.65	nan	62.7447	0.934197	0.220111	NTRUE	Westerhold et al. 2011	d18O +0.4‰; d13C +0.00‰	0.934197	0.620111
198-1209B25H-1, 86-88	224.46	250.69	nan	62.7566	1.04715	0.33123	NTRUE	Westerhold et al. 2011	d18O +0.4‰; d13C +0.00‰	1.04715	0.73123
198-1209B25H-1, 90-92	224.5	250.73	nan	62.7685	0.975687	0.340516	NTRUE	Westerhold et al. 2011	d18O +0.4‰; d13C +0.00‰	0.975687	0.740516
198-1209B25H-1, 94-96	224.54	250.77	nan	62.7803	0.946787	0.261166	NTRUE	Westerhold et al. 2011	d18O +0.4‰; d13C +0.00‰	0.946787	0.661166
198-1209B25H-1, 106-108	224.66	250.89	nan	62.816	0.75044	0.0934659	NTRUE	Westerhold et al. 2011	d18O +0.4‰; d13C +0.00‰	0.75044	0.493466
198-1209B25H-1, 110-112	224.7	250.93	nan	62.8279	0.810404	0.266784	NTRUE	Westerhold et al. 2011	d18O +0.4‰; d13C +0.00‰	0.810404	0.666784
198-1209B25H-1, 114-116	224.74	250.97	nan	62.8398	0.745589	0.0907822	NTRUE	Westerhold et al. 2011	d18O +0.4‰; d13C +0.00‰	0.745589	0.490782
198-1209B25H-1, 118-120	224.78	251.01	nan	62.8516	0.774571	0.0484428	NTRUE	Westerhold et al. 2011	d18O +0.4‰; d13C +0.00‰	0.774571	0.448443
198-1209B25H-1, 122-124	224.82	251.05	nan	62.8635	0.67591	-0.0392353	NTRUE	Westerhold et al. 2011	d18O +0.4‰; d13C +0.00‰	0.67591	0.360765
198-1209B25H-1, 126-128	224.86	251.09	nan	62.8754	0.835111	0.126126	NTRUE	Westerhold et al. 2011	d18O +0.4‰; d13C +0.00‰	0.835111	0.526126
198-1209B25H-1, 130-132	224.9	251.13	nan	62.8873	0.903455	0.126759	NTRUE	Westerhold et al. 2011	d18O +0.4‰; d13C +0.00‰	0.903455	0.526759
198-1209B25H-1, 134-136	224.94	251.17	nan	62.8992	0.898456	0.231758	NTRUE	Westerhold et al. 2011	d18O +0.4‰; d13C +0.00‰	0.898456	0.631758
198-1209B25H-1, 138-140	224.98	251.21	nan	62.9111	0.892695	0.208544	NTRUE	Westerhold et al. 2011	d18O +0.4‰; d13C +0.00‰	0.892695	0.608544
198-1209B25H-1, 142-144	225.02	251.25	nan	62.9233	0.857061	0.078109	NTRUE	Westerhold et al. 2011	d18O +0.4‰; d13C +0.00‰	0.857061	0.478109
198-1209B25H-1, 146-148	225.06	251.29	nan	62.9359	0.845826	0.0937645	NTRUE	Westerhold et al. 2011	d18O +0.4‰; d13C +0.00‰	0.845826	0.493765
198-1209B25H-2, 0-2	225.1	251.33	nan	62.9486	0.863017	0.175898	NTRUE	Westerhold et al. 2011	d18O +0.4‰; d13C +0.00‰	0.863017	0.575898
198-1209B25H-2, 4-6	225.14	251.37	nan	62.9612	0.860516	0.174732	NTRUE	Westerhold et al. 2011	d18O +0.4‰; d13C +0.00‰	0.860516	0.574732
198-1209B25H-2, 8-10	225.18	251.41	nan	62.9738	0.979412	0.153479	NTRUE	Westerhold et al. 2011	d18O +0.4‰; d13C +0.00‰	0.979412	0.553479
198-1209B25H-2, 12-14	225.22	251.45	nan	62.9864	1.00533	0.234431	NTRUE	Westerhold et al. 2011	d18O +0.4‰; d13C +0.00‰	1.00533	0.634431
198-1209B25H-2, 16-18	225.26	251.49	nan	62.999	0.947102	0.194576	NTRUE	Westerhold et al. 2011	d18O +0.4‰; d13C +0.00‰	0.947102	0.594576
198-1209B25H-2, 20-22	225.3	251.53	nan	63.0117	0.928957	0.186309	NTRUE	Westerhold et al. 2011	d18O +0.4‰; d13C +0.00‰	0.928957	0.586309
198-1209B25H-2, 24-26	225.34	251.57	nan	63.0243	0.973228	0.158834	NTRUE	Westerhold et al. 2011	d18O +0.4‰; d13C +0.00‰	0.973228	0.558834
198-1209B25H-2, 28-30	225.38	251.61	nan	63.0369	0.918887	0.143571	NTRUE	Westerhold et al. 2011	d18O +0.4‰; d13C +0.00‰	0.918887	0.543571
198-1209B25H-2, 32-34	225.42	251.65	nan	63.0495	0.874056	0.145509	NTRUE	Westerhold et al. 2011	d18O +0.4‰; d13C +0.00‰	0.874056	0.545509
198-1209B25H-2, 36-38	225.46	251.69	nan	63.0621	0.94477	0.190804	NTRUE	Westerhold et al. 2011	d18O +0.4‰; d13C +0.00‰	0.94477	0.590804
198-1209B25H-2, 40-42	225.5	251.73	nan	63.0748	0.983063	0.211275	NTRUE	Westerhold et al. 2011	d18O +0.4‰; d13C +0.00‰	0.983063	0.611275
198-1209B25H-2, 44-46	225.54	251.77	nan	63.0874	0.98391	0.238863	NTRUE	Westerhold et al. 2011	d18O +0.4‰; d13C +0.00‰	0.98391	0.638863
198-1209B25H-2, 48-50	225.58	251.81	nan	63.1	0.900261	0.169282	NTRUE	Westerhold et al. 2011	d18O +0.4‰; d13C +0.00‰	0.900261	0.569282
198-1209B25H-2, 52-54	225.62	251.85	nan	63.1126	0.795786	0.0628604	NTRUE	Westerhold et al. 2011	d18O +0.4‰; d13C +0.00‰	0.795786	0.46286
198-1209B25H-2, 56-58	225.66	251.89	nan	63.1252	0.811302	0.108291	NTRUE	Westerhold et al. 2011	d18O +0.4‰; d13C +0.00‰	0.811302	0.508291
198-1209B25H-2, 60-62	225.7	251.93	nan	63.1379	0.849369	0.0703876	NTRUE	Westerhold et al. 2011	d18O +0.4‰; d13C +0.00‰	0.849369	0.470388
198-1209B25H-2, 64-66	225.74	251.97	nan	63.1505	0.844097	0.173373	NTRUE	Westerhold et al. 2011	d18O +0.4‰; d13C +0.00‰	0.844097	0.573373
198-1209B25H-2, 68-70	225.78	252.01	nan	63.1631	0.848626	0.148708	NTRUE	Westerhold et al. 2011	d18O +0.4‰; d13C +0.00‰	0.848626	0.548708
198-1209B25H-2, 72-74	225.82	252.05	nan	63.1757	0.793983	0.0358574	NTRUE	Westerhold et al. 2011	d18O +0.4‰; d13C +0.00‰	0.793983	0.435857
198-1209B25H-2, 76-78	225.86	252.09	nan	63.1883	0.745588	0.0564073	NTRUE	Westerhold et al. 2011	d18O +0.4‰; d13C +0.00‰	0.745588	0.456407
198-1209B25H-2, 80-82	225.9	252.13	nan	63.201	0.74963	0.10807	NTRUE	Westerhold et al. 2011	d18O +0.4‰; d13C +0.00‰	0.74963	0.50807
198-1209B25H-2, 84-86	225.94	252.17	nan	63.2136	0.710768	0.0758595	NTRUE	Westerhold et al. 2011	d18O +0.4‰; d13C +0.00‰	0.710768	0.475859
198-1209B25H-2, 88-90	225.98	252.21	nan	63.2262	0.843061	0.344014	NTRUE	Westerhold et al. 2011	d18O +0.4‰; d13C +0.00‰	0.843061	0.744014
198-1209B25H-2, 92-94	226.02	252.25	nan	63.2388	0.696823	-0.0828355	NTRUE	Westerhold et al. 2011	d18O +0.4‰; d13C +0.00‰	0.696823	0.317165
198-1209B25H-2, 96-98	226.06	252.29	nan	63.2514	0.763795	-0.108582	NTRUE	Westerhold et al. 2011	d18O +0.4‰; d13C +0.00‰	0.763795	0.291418
198-1209B25H-2, 100-102	226.1	252.33	nan	63.2641	0.76456	-0.0221331	NTRUE	Westerhold et al. 2011	d18O +0.4‰; d13C +0.00‰	0.76456	0.377867
198-1209B25H-2, 104-106	226.14	252.37	nan	63.2767	0.888778	0.115704	NTRUE	Westerhold et al. 2011	d18O +0.4‰; d13C +0.00‰	0.888778	0.515704
198-1209B25H-2, 108-110	226.18	252.41	nan	63.2893	0.861865	0.0419923	NTRUE	Westerhold et al. 2011	d18O +0.4‰; d13C +0.00‰	0.861865	0.441992
198-1209B25H-2, 112-114	226.22	252.45	nan	63.3019	0.802235	0.00613959	NTRUE	Westerhold et al. 2011	d18O +0.4‰; d13C +0.00‰	0.802235	0.40614
198-1209B25H-2, 116-118	226.26	252.49	nan	63.3145	0.486798	-0.192828	NTRUE	Westerhold et al. 2011	d18O +0.4‰; d13C +0.00‰	0.486798	0.207172
198-1209B25H-2, 120-122	226.3	252.53	nan	63.3309	0.733077	-0.155887	NTRUE	Westerhold et al. 2011	d18O +0.4‰; d13C +0.00‰	0.733077	0.244113
198-1209B25H-2, 124-126	226.34	252.57	nan	63.3585	0.884517	-0.0410332	NTRUE	Westerhold et al. 2011	d18O +0.4‰; d13C +0.00‰	0.884517	0.358967
198-1209B25H-2, 128-130	226.38	252.61	nan	63.386	0.823383	-0.00508483	NTRUE	Westerhold et al. 2011	d18O +0.4‰; d13C +0.00‰	0.823383	0.394915
198-1209B25H-2, 132-134	226.42	252.65	nan	63.4136	0.882356	-0.0329173	NTRUE	Westerhold et al. 2011	d18O +0.4‰; d13C +0.00‰	0.882356	0.367083
198-1209B25H-2, 136-138	226.46	252.69	nan	63.4411	0.910085	0.092243	NTRUE	Westerhold et al. 2011	d18O +0.4‰; d13C +0.00‰	0.910085	0.492243
198-1209B25H-2, 140-142	226.5	252.73	nan	63.4687	0.836276	-0.113657	NTRUE	Westerhold et al. 2011	d18O +0.4‰; d13C +0.00‰	0.836276	0.286343
198-1209B25H-2, 144-146	226.54	252.77	nan	63.4963	0.988444	0.0524134	NTRUE	Westerhold et al. 2011	d18O +0.4‰; d13C +0.00‰	0.988444	0.452413
198-1209B25H-2, 148-150	226.58	252.81	nan	63.5238	0.868568	0.0226006	NTRUE	Westerhold et al. 2011	d18O +0.4‰; d13C +0.00‰	0.868568	0.422601
198-1209B25H-3, 2-4	226.62	252.85	nan	63.5514	0.947866	0.0012593	NTRUE	Westerhold et al. 2011	d18O +0.4‰; d13C +0.00‰	0.947866	0.401259
198-1209B25H-3, 6-8	226.66	252.89	nan	63.579	0.940045	0.103382	NTRUE	Westerhold et al. 2011	d18O +0.4‰; d13C +0.00‰	0.940045	0.503382
198-1209B25H-3, 10-12	226.7	252.93	nan	63.6065	0.957	0.122043	NTRUE	Westerhold et al. 2011	d18O +0.4‰; d13C +0.00‰	0.957	0.522043
198-1209B25H-3, 14-16	226.74	252.97	nan	63.6341	0.973883	0.127502	NTRUE	Westerhold et al. 2011	d18O +0.4‰; d13C +0.00‰	0.973883	0.527502
198-1209B25H-3, 18-20	226.78	253.01	nan	63.6617	0.845317	0.0294264	NTRUE	Westerhold et al. 2011	d18O +0.4‰; d13C +0.00‰	0.845317	0.429426
198-1209B25H-3, 22-24	226.82	253.05	nan	63.6892	0.870115	-0.0292113	NTRUE	Westerhold et al. 2011	d18O +0.4‰; d13C +0.00‰	0.870115	0.370789
198-1209B25H-3, 26-28	226.86	253.09	nan	63.71	1.00071	0.111065	NTRUE	Westerhold et al. 2011	d18O +0.4‰; d13C +0.00‰	1.00071	0.511065
198-1209B25H-3, 30-32	226.9	253.13	nan	63.724	0.829958	0.00276976	NTRUE	Westerhold et al. 2011	d18O +0.4‰; d13C +0.00‰	0.829958	0.40277
198-1209B25H-3, 34-36	226.94	253.17	nan	63.738	0.980551	0.0416721	NTRUE	Westerhold et al. 2011	d18O +0.4‰; d13C +0.00‰	0.980551	0.441672
198-1209B25H-3, 38-40	226.98	253.21	nan	63.752	1.00855	0.00631414	NTRUE	Westerhold et al. 2011	d18O +0.4‰; d13C +0.00‰	1.00855	0.406314
198-1209B25H-3, 42-44	227.02	253.25	nan	63.766	1.0208	0.132941	NTRUE	Westerhold et al. 2011	d18O +0.4‰; d13C +0.00‰	1.0208	0.532941
198-1209B25H-3, 46-48	227.06	253.29	nan	63.78	0.95232	0.0599908	NTRUE	Westerhold et al. 2011	d18O +0.4‰; d13C +0.00‰	0.95232	0.459991
198-1209B25H-3, 50-52	227.1	253.33	nan	63.794	0.934738	-0.0846754	NTRUE	Westerhold et al. 2011	d18O +0.4‰; d13C +0.00‰	0.934738	0.315325
198-1209B25H-3, 54-56	227.14	253.37	nan	63.808	0.980677	-0.0212712	NTRUE	Westerhold et al. 2011	d18O +0.4‰; d13C +0.00‰	0.980677	0.378729
198-1209B25H-3, 66-68	227.26	253.49	nan	63.8429	1.10667	-0.00416939	NTRUE	Westerhold et al. 2011	d18O +0.4‰; d13C +0.00‰	1.10667	0.395831
198-1209B25H-3, 70-72	227.3	253.53	nan	63.8545	1.10326	-0.00119558	NTRUE	Westerhold et al. 2011	d18O +0.4‰; d13C +0.00‰	1.10326	0.398804
198-1209B25H-3, 74-76	227.34	253.57	nan	63.8661	1.11976	0.0263783	NTRUE	Westerhold et al. 2011	d18O +0.4‰; d13C +0.00‰	1.11976	0.426378
198-1209B25H-3, 78-80	227.38	253.61	nan	63.8778	1.02094	-0.0714033	NTRUE	Westerhold et al. 2011	d18O +0.4‰; d13C +0.00‰	1.02094	0.328597
198-1209B25H-3, 82-84	227.42	253.65	nan	63.8894	1.00943	-0.0105955	NTRUE	Westerhold et al. 2011	d18O +0.4‰; d13C +0.00‰	1.00943	0.389405
198-1209B25H-3, 86-88	227.46	253.69	nan	63.901	1.07666	0.0269394	NTRUE	Westerhold et al. 2011	d18O +0.4‰; d13C +0.00‰	1.07666	0.426939
198-1209B25H-3, 90-92	227.5	253.73	nan	63.9093	1.11055	-0.0422055	NTRUE	Westerhold et al. 2011	d18O +0.4‰; d13C +0.00‰	1.11055	0.357795
198-1209B25H-3, 94-96	227.54	253.77	nan	63.9176	1.083	0.00929154	NTRUE	Westerhold et al. 2011	d18O +0.4‰; d13C +0.00‰	1.083	0.409292
198-1209B25H-3, 98-100	227.58	253.81	nan	63.9258	1.17232	0.0873148	NTRUE	Westerhold et al. 2011	d18O +0.4‰; d13C +0.00‰	1.17232	0.487315
198-1209B25H-3, 102-104	227.62	253.85	nan	63.9341	1.0997	0.0890671	NTRUE	Westerhold et al. 2011	d18O +0.4‰; d13C +0.00‰	1.0997	0.489067
198-1209B25H-3, 106-108	227.66	253.89	nan	63.9424	1.19216	0.1075	NTRUE	Westerhold et al. 2011	d18O +0.4‰; d13C +0.00‰	1.19216	0.5075
198-1209B25H-3, 110-112	227.7	253.93	nan	63.9507	1.08119	0.016666	NTRUE	Westerhold et al. 2011	d18O +0.4‰; d13C +0.00‰	1.08119	0.416666
198-1209B25H-3, 114-116	227.74	253.97	nan	63.959	1.07847	0.067525	NTRUE	Westerhold et al. 2011	d18O +0.4‰; d13C +0.00‰	1.07847	0.467525
198-1209B25H-3, 118-120	227.78	254.01	nan	63.9672	1.13879	0.192221	NTRUE	Westerhold et al. 2011	d18O +0.4‰; d13C +0.00‰	1.13879	0.592221
198-1209B25H-3, 122-124	227.82	254.05	nan	63.9755	1.00049	0.118199	NTRUE	Westerhold et al. 2011	d18O +0.4‰; d13C +0.00‰	1.00049	0.518199
198-1209B25H-3, 126-128	227.86	254.09	nan	63.9838	1.08212	0.125661	NTRUE	Westerhold et al. 2011	d18O +0.4‰; d13C +0.00‰	1.08212	0.525661
198-1209B25H-3, 130-132	227.9	254.13	nan	63.9927	0.993304	0.135701	NTRUE	Westerhold et al. 2011	d18O +0.4‰; d13C +0.00‰	0.993304	0.535701
198-1209B25H-3, 134-136	227.94	254.17	nan	64.0036	1.05235	0.10282	NTRUE	Westerhold et al. 2011	d18O +0.4‰; d13C +0.00‰	1.05235	0.50282
198-1209B25H-3, 138-140	227.98	254.21	nan	64.0145	1.1899	0.139916	NTRUE	Westerhold et al. 2011	d18O +0.4‰; d13C +0.00‰	1.1899	0.539916
198-1209B25H-3, 142-144	228.02	254.25	nan	64.0253	1.07991	0.100577	NTRUE	Westerhold et al. 2011	d18O +0.4‰; d13C +0.00‰	1.07991	0.500577
198-1209B25H-3, 146-148	228.06	254.29	nan	64.0362	1.12404	0.0770784	NTRUE	Westerhold et al. 2011	d18O +0.4‰; d13C +0.00‰	1.12404	0.477078
198-1209B25H-4, 0-2	228.1	254.33	nan	64.0471	1.03855	0.137438	NTRUE	Westerhold et al. 2011	d18O +0.4‰; d13C +0.00‰	1.03855	0.537438
198-1209B25H-4, 4-6	228.14	254.37	nan	64.0579	1.05233	0.0930434	NTRUE	Westerhold et al. 2011	d18O +0.4‰; d13C +0.00‰	1.05233	0.493043
198-1209B25H-4, 8-10	228.18	254.41	nan	64.0688	1.00284	0.211685	NTRUE	Westerhold et al. 2011	d18O +0.4‰; d13C +0.00‰	1.00284	0.611685
198-1209B25H-4, 12-14	228.22	254.45	nan	64.0797	0.935482	0.104554	NTRUE	Westerhold et al. 2011	d18O +0.4‰; d13C +0.00‰	0.935482	0.504554
198-1209B25H-4, 16-18	228.26	254.49	nan	64.0906	1.16974	0.234601	NTRUE	Westerhold et al. 2011	d18O +0.4‰; d13C +0.00‰	1.16974	0.634601
198-1209B25H-4, 20-22	228.3	254.53	nan	64.1032	1.01221	0.241136	NTRUE	Westerhold et al. 2011	d18O +0.4‰; d13C +0.00‰	1.01221	0.641136
198-1209B25H-4, 24-26	228.34	254.57	nan	64.1177	0.941273	0.133655	NTRUE	Westerhold et al. 2011	d18O +0.4‰; d13C +0.00‰	0.941273	0.533655
198-1209B25H-4, 32-34	228.42	254.65	nan	64.1467	1.11948	0.247308	NTRUE	Westerhold et al. 2011	d18O +0.4‰; d13C +0.00‰	1.11948	0.647308
198-1209B25H-4, 36-38	228.46	254.69	nan	64.1612	1.01941	0.102227	NTRUE	Westerhold et al. 2011	d18O +0.4‰; d13C +0.00‰	1.01941	0.502227
198-1209B25H-4, 40-42	228.5	254.73	nan	64.1757	1.12764	0.219481	NTRUE	Westerhold et al. 2011	d18O +0.4‰; d13C +0.00‰	1.12764	0.619481
198-1209B25H-4, 44-46	228.54	254.77	nan	64.1901	1.03529	0.25919	NTRUE	Westerhold et al. 2011	d18O +0.4‰; d13C +0.00‰	1.03529	0.65919
198-1209B25H-4, 48-50	228.58	254.81	nan	64.2046	0.983671	0.351711	NTRUE	Westerhold et al. 2011	d18O +0.4‰; d13C +0.00‰	0.983671	0.751711
198-1209B25H-4, 52-54	228.62	254.85	nan	64.2188	1.12944	0.255207	NTRUE	Westerhold et al. 2011	d18O +0.4‰; d13C +0.00‰	1.12944	0.655207
198-1209B25H-4, 60-62	228.7	254.93	nan	64.2474	1.10772	0.187066	NTRUE	Westerhold et al. 2011	d18O +0.4‰; d13C +0.00‰	1.10772	0.587066
198-1209B25H-4, 64-66	228.74	254.97	nan	64.2616	1.01528	0.253612	NTRUE	Westerhold et al. 2011	d18O +0.4‰; d13C +0.00‰	1.01528	0.653612
198-1209B25H-4, 68-70	228.78	255.01	nan	64.2759	0.964885	0.148547	NTRUE	Westerhold et al. 2011	d18O +0.4‰; d13C +0.00‰	0.964885	0.548547
198-1209B25H-4, 72-74	228.82	255.05	nan	64.2902	1.06773	0.177178	NTRUE	Westerhold et al. 2011	d18O +0.4‰; d13C +0.00‰	1.06773	0.577178
198-1209B25H-4, 76-78	228.86	255.09	nan	64.3044	0.971788	0.0887052	NTRUE	Westerhold et al. 2011	d18O +0.4‰; d13C +0.00‰	0.971788	0.488705
198-1209B25H-4, 80-82	228.9	255.13	nan	64.3175	0.953499	0.145331	NTRUE	Westerhold et al. 2011	d18O +0.4‰; d13C +0.00‰	0.953499	0.545331
198-1209B25H-4, 84-86	228.94	255.17	nan	64.3301	0.954087	0.206677	NTRUE	Westerhold et al. 2011	d18O +0.4‰; d13C +0.00‰	0.954087	0.606677
198-1209B25H-4, 88-90	228.98	255.21	nan	64.3428	0.97187	0.168784	NTRUE	Westerhold et al. 2011	d18O +0.4‰; d13C +0.00‰	0.97187	0.568784
198-1209B25H-4, 92-94	229.02	255.25	nan	64.3554	1.08578	0.211126	NTRUE	Westerhold et al. 2011	d18O +0.4‰; d13C +0.00‰	1.08578	0.611126
198-1209B25H-4, 96-98	229.06	255.29	nan	64.3681	0.925244	0.0811201	NTRUE	Westerhold et al. 2011	d18O +0.4‰; d13C +0.00‰	0.925244	0.48112
198-1209B25H-4, 100-102	229.1	255.33	nan	64.3807	0.986174	0.185523	NTRUE	Westerhold et al. 2011	d18O +0.4‰; d13C +0.00‰	0.986174	0.585523
198-1209B25H-4, 104-106	229.14	255.37	nan	64.3934	1.14262	0.141383	NTRUE	Westerhold et al. 2011	d18O +0.4‰; d13C +0.00‰	1.14262	0.541383
198-1209B25H-4, 108-110	229.18	255.41	nan	64.406	1.07649	0.234913	NTRUE	Westerhold et al. 2011	d18O +0.4‰; d13C +0.00‰	1.07649	0.634913
198-1209B25H-4, 112-114	229.22	255.45	64.4162	64.4187	0.914802	0.0424866	NTRUE	Westerhold et al. 2011	d18O +0.4‰; d13C +0.00‰	0.914802	0.442487
198-1209B25H-4, 120-122	229.3	255.53	64.4401	64.4691	0.970137	0.0477531	NTRUE	Westerhold et al. 2011	d18O +0.4‰; d13C +0.00‰	0.970137	0.447753
198-1209B25H-4, 124-126	229.34	255.57	64.452	64.4986	0.960409	0.0469848	NTRUE	Westerhold et al. 2011	d18O +0.4‰; d13C +0.00‰	0.960409	0.446985
198-1209B25H-4, 128-130	229.38	255.61	64.464	64.528	0.907135	-0.0534355	NTRUE	Westerhold et al. 2011	d18O +0.4‰; d13C +0.00‰	0.907135	0.346565
198-1209B25H-4, 132-134	229.42	255.65	64.476	64.5418	0.964699	0.209562	NTRUE	Westerhold et al. 2011	d18O +0.4‰; d13C +0.00‰	0.964699	0.609562
198-1209B25H-4, 136-138	229.46	255.69	64.4879	64.5556	0.9836	0.0878754	NTRUE	Westerhold et al. 2011	d18O +0.4‰; d13C +0.00‰	0.9836	0.487875
198-1209B25H-4, 140-142	229.5	255.73	64.4999	64.5694	0.959428	0.0826854	NTRUE	Westerhold et al. 2011	d18O +0.4‰; d13C +0.00‰	0.959428	0.482685
198-1209B25H-4, 148-150	229.58	255.81	64.5238	64.597	0.871315	0.148016	NTRUE	Westerhold et al. 2011	d18O +0.4‰; d13C +0.00‰	0.871315	0.548016
198-1209B25H-5, 2-4	229.62	255.85	64.5358	64.6108	0.918464	0.101392	NTRUE	Westerhold et al. 2011	d18O +0.4‰; d13C +0.00‰	0.918464	0.501392
198-1209B25H-5, 6-8	229.66	255.89	64.5478	64.6246	0.921279	0.12412	NTRUE	Westerhold et al. 2011	d18O +0.4‰; d13C +0.00‰	0.921279	0.52412
198-1209B25H-5, 10-12	229.7	255.93	64.5597	64.6371	0.928218	0.0603353	NTRUE	Westerhold et al. 2011	d18O +0.4‰; d13C +0.00‰	0.928218	0.460335
198-1209B25H-5, 14-16	229.74	255.97	64.5717	64.6454	0.931244	0.0753906	NTRUE	Westerhold et al. 2011	d18O +0.4‰; d13C +0.00‰	0.931244	0.475391
198-1209B25H-5, 18-20	229.78	256.01	64.5836	64.6538	0.97986	0.0475223	NTRUE	Westerhold et al. 2011	d18O +0.4‰; d13C +0.00‰	0.97986	0.447522
198-1209B25H-5, 22-24	229.82	256.05	64.5956	64.6621	0.957949	0.0859511	NTRUE	Westerhold et al. 2011	d18O +0.4‰; d13C +0.00‰	0.957949	0.485951
198-1209B25H-5, 26-28	229.86	256.09	64.6076	64.6704	0.972155	0.0498857	NTRUE	Westerhold et al. 2011	d18O +0.4‰; d13C +0.00‰	0.972155	0.449886
198-1209B25H-5, 30-32	229.9	256.13	64.6195	64.6788	1.0408	0.0558228	NTRUE	Westerhold et al. 2011	d18O +0.4‰; d13C +0.00‰	1.0408	0.455823
198-1209B25H-5, 34-36	229.94	256.17	64.6315	64.6871	1.01311	0.045338	NTRUE	Westerhold et al. 2011	d18O +0.4‰; d13C +0.00‰	1.01311	0.445338
198-1209B25H-5, 38-40	229.98	256.21	64.6435	64.6954	1.07462	0.110013	NTRUE	Westerhold et al. 2011	d18O +0.4‰; d13C +0.00‰	1.07462	0.510013
198-1209B25H-5, 42-44	230.02	256.25	64.6554	64.7037	1.08419	0.0332101	NTRUE	Westerhold et al. 2011	d18O +0.4‰; d13C +0.00‰	1.08419	0.43321
198-1209B25H-5, 46-48	230.06	256.29	64.6674	64.7121	1.00913	0.0825025	NTRUE	Westerhold et al. 2011	d18O +0.4‰; d13C +0.00‰	1.00913	0.482503
198-1209B25H-5, 50-52	230.1	256.33	64.6794	64.7204	1.08138	0.123052	NTRUE	Westerhold et al. 2011	d18O +0.4‰; d13C +0.00‰	1.08138	0.523052
198-1209B25H-5, 54-56	230.14	256.37	64.6913	64.7288	1.11147	0.0935357	NTRUE	Westerhold et al. 2011	d18O +0.4‰; d13C +0.00‰	1.11147	0.493536
198-1209B25H-5, 58-60	230.18	256.41	64.7033	64.7372	1.04951	0.100257	NTRUE	Westerhold et al. 2011	d18O +0.4‰; d13C +0.00‰	1.04951	0.500257
198-1209B25H-5, 62-64	230.22	256.45	64.7152	64.746	1.06133	0.1937	NTRUE	Westerhold et al. 2011	d18O +0.4‰; d13C +0.00‰	1.06133	0.5937
198-1209B25H-5, 66-68	230.26	256.49	64.7272	64.7548	1.18093	0.125384	NTRUE	Westerhold et al. 2011	d18O +0.4‰; d13C +0.00‰	1.18093	0.525384
198-1209B25H-5, 70-72	230.3	256.53	64.7392	64.7637	1.14115	0.151382	NTRUE	Westerhold et al. 2011	d18O +0.4‰; d13C +0.00‰	1.14115	0.551382
198-1209B25H-5, 74-76	230.34	256.57	64.7511	64.7725	1.1265	0.202175	NTRUE	Westerhold et al. 2011	d18O +0.4‰; d13C +0.00‰	1.1265	0.602175
198-1209B25H-5, 78-80	230.38	256.61	64.7631	64.7813	1.15885	0.164492	NTRUE	Westerhold et al. 2011	d18O +0.4‰; d13C +0.00‰	1.15885	0.564492
198-1209B25H-5, 82-84	230.42	256.65	64.7751	64.7901	1.14467	0.182247	NTRUE	Westerhold et al. 2011	d18O +0.4‰; d13C +0.00‰	1.14467	0.582247
198-1209B25H-5, 86-88	230.46	256.69	64.787	64.7989	1.2298	0.182179	NTRUE	Westerhold et al. 2011	d18O +0.4‰; d13C +0.00‰	1.2298	0.582179
198-1209B25H-5, 90-92	230.5	256.73	64.799	64.8077	1.16288	0.170891	NTRUE	Westerhold et al. 2011	d18O +0.4‰; d13C +0.00‰	1.16288	0.570891
198-1209B25H-5, 94-96	230.54	256.77	64.8109	64.8166	1.1739	0.161445	NTRUE	Westerhold et al. 2011	d18O +0.4‰; d13C +0.00‰	1.1739	0.561445
198-1209B25H-5, 98-100	230.58	256.81	64.8229	64.8254	1.0167	0.196892	NTRUE	Westerhold et al. 2011	d18O +0.4‰; d13C +0.00‰	1.0167	0.596892
198-1209B25H-5, 102-104	230.62	256.85	64.8351	64.8358	0.983702	0.0893035	NTRUE	Westerhold et al. 2011	d18O +0.4‰; d13C +0.00‰	0.983702	0.489304
198-1209B25H-5, 106-108	230.66	256.89	64.8499	64.8512	1.07901	0.08719	NTRUE	Westerhold et al. 2011	d18O +0.4‰; d13C +0.00‰	1.07901	0.48719
198-1209B25H-5, 110-112	230.7	256.93	64.8648	64.8666	1.11471	0.13829	NTRUE	Westerhold et al. 2011	d18O +0.4‰; d13C +0.00‰	1.11471	0.53829
198-1209B25H-5, 114-116	230.74	256.97	64.8796	64.882	1.13773	0.163237	NTRUE	Westerhold et al. 2011	d18O +0.4‰; d13C +0.00‰	1.13773	0.563237
198-1209B25H-5, 118-120	230.78	257.01	64.8945	64.8974	1.07374	0.111656	NTRUE	Westerhold et al. 2011	d18O +0.4‰; d13C +0.00‰	1.07374	0.511656
198-1209B25H-5, 126-128	230.86	257.09	64.9242	64.9282	1.17795	0.164198	NTRUE	Westerhold et al. 2011	d18O +0.4‰; d13C +0.00‰	1.17795	0.564198
198-1209B25H-5, 130-132	230.9	257.13	64.9391	64.939	1.12517	0.117546	NTRUE	Westerhold et al. 2011	d18O +0.4‰; d13C +0.00‰	1.12517	0.517546
198-1209B25H-5, 134-136	230.94	257.17	64.9494	64.9484	1.16798	0.15279	NTRUE	Westerhold et al. 2011	d18O +0.4‰; d13C +0.00‰	1.16798	0.55279
198-1209B25H-5, 138-140	230.98	257.21	64.9585	64.9577	1.17772	0.17962	NTRUE	Westerhold et al. 2011	d18O +0.4‰; d13C +0.00‰	1.17772	0.57962
198-1209B25H-5, 142-144	231.02	257.25	64.9677	64.9671	1.16044	0.147939	NTRUE	Westerhold et al. 2011	d18O +0.4‰; d13C +0.00‰	1.16044	0.547939
198-1209B25H-5, 146-148	231.06	257.29	64.9769	64.9765	1.24615	0.203247	NTRUE	Westerhold et al. 2011	d18O +0.4‰; d13C +0.00‰	1.24615	0.603247
198-1209B25H-6, 0-2	231.1	257.33	64.9861	64.9858	1.17604	0.136132	NTRUE	Westerhold et al. 2011	d18O +0.4‰; d13C +0.00‰	1.17604	0.536132
198-1209B25H-6, 4-6	231.14	257.37	64.9953	64.9952	1.15341	0.102932	NTRUE	Westerhold et al. 2011	d18O +0.4‰; d13C +0.00‰	1.15341	0.502932
198-1209B25H-6, 8-10	231.18	257.41	65.0044	65.0046	1.19882	0.176357	NTRUE	Westerhold et al. 2011	d18O +0.4‰; d13C +0.00‰	1.19882	0.576357
198-1209B25H-6, 12-14	231.22	257.45	65.0136	65.0139	1.15864	0.083581	NTRUE	Westerhold et al. 2011	d18O +0.4‰; d13C +0.00‰	1.15864	0.483581
198-1209B25H-6, 16-18	231.26	257.49	65.0228	65.0233	1.2298	0.124575	NTRUE	Westerhold et al. 2011	d18O +0.4‰; d13C +0.00‰	1.2298	0.524575
198-1209B25H-6, 20-22	231.3	257.53	65.032	65.0327	1.13437	0.0550605	NTRUE	Westerhold et al. 2011	d18O +0.4‰; d13C +0.00‰	1.13437	0.455061
198-1209B25H-6, 24-26	231.34	257.57	65.0391	65.0395	1.10296	0.0804877	NTRUE	Westerhold et al. 2011	d18O +0.4‰; d13C +0.00‰	1.10296	0.480488
198-1209B25H-6, 28-30	231.38	257.61	65.0452	65.0456	1.09061	0.00677169	NTRUE	Westerhold et al. 2011	d18O +0.4‰; d13C +0.00‰	1.09061	0.406772
198-1209B25H-6, 32-34	231.42	257.65	65.0514	65.0517	1.15403	0.113603	NTRUE	Westerhold et al. 2011	d18O +0.4‰; d13C +0.00‰	1.15403	0.513603
198-1209B25H-6, 36-38	231.46	257.69	65.0575	65.0577	1.18283	0.131533	NTRUE	Westerhold et al. 2011	d18O +0.4‰; d13C +0.00‰	1.18283	0.531533
198-1209B25H-6, 40-42	231.5	257.73	65.0636	65.0638	1.20012	0.105753	NTRUE	Westerhold et al. 2011	d18O +0.4‰; d13C +0.00‰	1.20012	0.505753
198-1209B25H-6, 44-46	231.54	257.77	65.0697	65.0699	1.22932	0.107999	NTRUE	Westerhold et al. 2011	d18O +0.4‰; d13C +0.00‰	1.22932	0.507999
198-1209B25H-6, 48-50	231.58	257.81	65.0758	65.0759	1.14663	0.0818286	NTRUE	Westerhold et al. 2011	d18O +0.4‰; d13C +0.00‰	1.14663	0.481829
198-1209B25H-6, 52-54	231.62	257.85	65.082	65.082	1.12237	0.0468752	NTRUE	Westerhold et al. 2011	d18O +0.4‰; d13C +0.00‰	1.12237	0.446875
198-1209B25H-6, 56-58	231.66	257.89	65.0881	65.088	1.12955	-0.0104641	NTRUE	Westerhold et al. 2011	d18O +0.4‰; d13C +0.00‰	1.12955	0.389536
198-1209B25H-6, 60-62	231.7	257.93	65.0942	65.0941	1.08306	0.0135184	NTRUE	Westerhold et al. 2011	d18O +0.4‰; d13C +0.00‰	1.08306	0.413518
198-1209B25H-6, 64-66	231.74	257.97	65.1003	65.1002	1.08157	0.00451506	NTRUE	Westerhold et al. 2011	d18O +0.4‰; d13C +0.00‰	1.08157	0.404515
198-1209B25H-6, 68-70	231.78	258.01	65.1065	65.1062	1.06024	0.0318552	NTRUE	Westerhold et al. 2011	d18O +0.4‰; d13C +0.00‰	1.06024	0.431855
198-1209B25H-6, 72-74	231.82	258.046	65.112	65.1117	1.23708	0.129923	NTRUE	Westerhold et al. 2011	d18O +0.4‰; d13C +0.00‰	1.23708	0.529923
198-1209B25H-6, 76-78	231.86	258.081	65.1173	65.117	1.12391	0.0443753	NTRUE	Westerhold et al. 2011	d18O +0.4‰; d13C +0.00‰	1.12391	0.444375
198-1209B25H-6, 88-90	231.98	258.186	65.1366	65.1351	1.18175	0.138614	NTRUE	Westerhold et al. 2011	d18O +0.4‰; d13C +0.00‰	1.18175	0.538614
198-1209B25H-6, 92-94	232.02	258.221	65.1544	65.1532	1.19478	0.118414	NTRUE	Westerhold et al. 2011	d18O +0.4‰; d13C +0.00‰	1.19478	0.518414
198-1209B25H-6, 96-98	232.06	258.256	65.1722	65.1713	1.10728	-0.0114769	NTRUE	Westerhold et al. 2011	d18O +0.4‰; d13C +0.00‰	1.10728	0.388523
198-1209B25H-6, 100-102	232.1	258.291	65.19	65.1893	1.03824	0.0301303	NTRUE	Westerhold et al. 2011	d18O +0.4‰; d13C +0.00‰	1.03824	0.43013
198-1209B25H-6, 104-106	232.14	258.326	65.2077	65.2074	0.990848	-0.0560604	NTRUE	Westerhold et al. 2011	d18O +0.4‰; d13C +0.00‰	0.990848	0.34394
198-1209B25H-6, 108-110	232.18	258.361	65.2252	65.2252	0.948843	0.0409154	NTRUE	Westerhold et al. 2011	d18O +0.4‰; d13C +0.00‰	0.948843	0.440915
198-1209B25H-6, 112-114	232.22	258.396	65.2335	65.2335	1.00909	0.204481	NTRUE	Westerhold et al. 2011	d18O +0.4‰; d13C +0.00‰	1.00909	0.604481
198-1209B25H-6, 116-118	232.26	258.43	65.2415	65.2415	1.00761	0.103575	NTRUE	Westerhold et al. 2011	d18O +0.4‰; d13C +0.00‰	1.00761	0.503575
198-1209C14H-2, 66-68	223.66	249.454	nan	nan	0.748083	0.4677	NTRUE	Westerhold et al. 2011	d18O +0.4‰; d13C +0.00‰	0.748083	0.8677
198-1209C14H-2, 70-72	223.7	249.497	nan	nan	0.76195	0.267702	NTRUE	Westerhold et al. 2011	d18O +0.4‰; d13C +0.00‰	0.76195	0.667702
198-1209C14H-2, 74-76	223.74	249.541	nan	nan	0.812408	0.37745	NTRUE	Westerhold et al. 2011	d18O +0.4‰; d13C +0.00‰	0.812408	0.77745
198-1209C14H-2, 78-80	223.78	249.584	nan	nan	0.69922	0.370468	NTRUE	Westerhold et al. 2011	d18O +0.4‰; d13C +0.00‰	0.69922	0.770468
198-1209C14H-2, 82-84	223.82	249.627	nan	nan	0.762367	0.39124	NTRUE	Westerhold et al. 2011	d18O +0.4‰; d13C +0.00‰	0.762367	0.79124
198-1209C14H-2, 90-92	223.9	249.731	nan	nan	0.659233	0.242301	NTRUE	Westerhold et al. 2011	d18O +0.4‰; d13C +0.00‰	0.659233	0.642301
198-1209C14H-2, 98-100	223.98	249.836	nan	nan	0.765882	0.277524	NTRUE	Westerhold et al. 2011	d18O +0.4‰; d13C +0.00‰	0.765882	0.677524
198-1209C14H-2, 102-104	224.02	249.889	nan	62.5186	0.617074	0.252832	NTRUE	Westerhold et al. 2011	d18O +0.4‰; d13C +0.00‰	0.617074	0.652832
198-1209C14H-2, 106-108	224.06	249.941	nan	62.5341	0.766778	0.354462	NTRUE	Westerhold et al. 2011	d18O +0.4‰; d13C +0.00‰	0.766778	0.754462
198-1209C14H-2, 110-112	224.1	249.994	nan	62.5498	0.832779	0.434622	NTRUE	Westerhold et al. 2011	d18O +0.4‰; d13C +0.00‰	0.832779	0.834622
198-1209C14H-2, 114-116	224.14	250.04	nan	62.5635	0.65392	0.165374	NTRUE	Westerhold et al. 2011	d18O +0.4‰; d13C +0.00‰	0.65392	0.565374
198-1209C14H-2, 118-120	224.18	250.08	nan	62.5754	0.659596	0.288089	NTRUE	Westerhold et al. 2011	d18O +0.4‰; d13C +0.00‰	0.659596	0.688089
198-1209C14H-2, 122-124	224.22	250.12	nan	62.5872	0.717575	0.291191	NTRUE	Westerhold et al. 2011	d18O +0.4‰; d13C +0.00‰	0.717575	0.691191
198-1209C14H-2, 126-128	224.26	250.16	nan	62.5991	0.735354	0.263178	NTRUE	Westerhold et al. 2011	d18O +0.4‰; d13C +0.00‰	0.735354	0.663178
198-1209C14H-2, 130-132	224.3	250.2	nan	62.611	0.686502	0.261335	NTRUE	Westerhold et al. 2011	d18O +0.4‰; d13C +0.00‰	0.686502	0.661335
198-1209C14H-2, 134-136	224.34	250.24	nan	62.6229	0.906972	0.305027	NTRUE	Westerhold et al. 2011	d18O +0.4‰; d13C +0.00‰	0.906972	0.705027
198-1209C14H-2, 138-140	224.38	250.28	nan	62.6348	0.87169	0.241079	NTRUE	Westerhold et al. 2011	d18O +0.4‰; d13C +0.00‰	0.87169	0.641079
198-1209C14H-2, 142-144	224.42	250.32	nan	62.6467	0.877031	0.320938	NTRUE	Westerhold et al. 2011	d18O +0.4‰; d13C +0.00‰	0.877031	0.720938
198-1209C14H-2, 146-148	224.46	250.36	nan	62.6585	0.859524	0.216092	NTRUE	Westerhold et al. 2011	d18O +0.4‰; d13C +0.00‰	0.859524	0.616092
198-1209C15H-1, 46-48	231.46	258.092	65.119	65.1187	1.0875	0.0465367	NTRUE	Westerhold et al. 2011	d18O +0.4‰; d13C +0.00‰	1.0875	0.446537
198-1209C15H-1, 50-52	231.5	258.134	65.1254	65.125	1.06651	0.0744407	NTRUE	Westerhold et al. 2011	d18O +0.4‰; d13C +0.00‰	1.06651	0.474441
198-1209C15H-1, 54-56	231.54	258.175	65.1317	65.1312	1.11065	0.121448	NTRUE	Westerhold et al. 2011	d18O +0.4‰; d13C +0.00‰	1.11065	0.521448
198-1209C15H-1, 58-60	231.58	258.216	65.1519	65.1506	1.15635	0.119881	NTRUE	Westerhold et al. 2011	d18O +0.4‰; d13C +0.00‰	1.15635	0.519881
198-1209C15H-1, 62-64	231.62	258.258	65.1732	65.1723	1.05516	0.0349816	NTRUE	Westerhold et al. 2011	d18O +0.4‰; d13C +0.00‰	1.05516	0.434982
198-1209C15H-1, 66-68	231.66	258.299	65.194	65.1935	0.995139	0.0463438	NTRUE	Westerhold et al. 2011	d18O +0.4‰; d13C +0.00‰	0.995139	0.446344
198-1209C15H-1, 70-72	231.7	258.339	65.2143	65.2141	0.905896	-0.0329744	NTRUE	Westerhold et al. 2011	d18O +0.4‰; d13C +0.00‰	0.905896	0.367026
198-1209C15H-1, 74-76	231.74	258.379	65.2295	65.2295	0.957625	0.11074	NTRUE	Westerhold et al. 2011	d18O +0.4‰; d13C +0.00‰	0.957625	0.51074
198-1209C15H-1, 78-80	231.78	258.422	65.2397	65.2397	1.03914	0.145714	NTRUE	Westerhold et al. 2011	d18O +0.4‰; d13C +0.00‰	1.03914	0.545714
198-1209C15H-1, 82-84	231.82	258.466	65.2501	65.2501	1.03658	0.147225	NTRUE	Westerhold et al. 2011	d18O +0.4‰; d13C +0.00‰	1.03658	0.547225
198-1209C15H-1, 86-88	231.86	258.509	65.2602	65.2602	1.07184	0.18545	NTRUE	Westerhold et al. 2011	d18O +0.4‰; d13C +0.00‰	1.07184	0.58545
198-1209C15H-1, 90-92	231.9	258.547	65.2692	65.2692	1.01233	0.0572159	NTRUE	Westerhold et al. 2011	d18O +0.4‰; d13C +0.00‰	1.01233	0.457216
198-1209C15H-1, 94-96	231.94	258.585	65.2782	65.2782	1.08861	0.206706	NTRUE	Westerhold et al. 2011	d18O +0.4‰; d13C +0.00‰	1.08861	0.606706
198-1209C15H-1, 98-100	231.98	258.623	65.2872	65.2872	1.11947	0.242019	NTRUE	Westerhold et al. 2011	d18O +0.4‰; d13C +0.00‰	1.11947	0.642019
198-1209C15H-1, 102-104	232.02	258.662	65.2964	65.2964	1.18169	0.206691	NTRUE	Westerhold et al. 2011	d18O +0.4‰; d13C +0.00‰	1.18169	0.606691
198-1209C15H-1, 106-108	232.06	258.7	65.3054	65.3054	1.17635	0.239981	NTRUE	Westerhold et al. 2011	d18O +0.4‰; d13C +0.00‰	1.17635	0.639981
198-1209C15H-1, 110-112	232.1	258.738	65.3143	65.3143	1.17662	0.238222	NTRUE	Westerhold et al. 2011	d18O +0.4‰; d13C +0.00‰	1.17662	0.638222
198-1209C15H-1, 114-116	232.14	258.776	65.3233	65.3233	1.10392	0.186803	NTRUE	Westerhold et al. 2011	d18O +0.4‰; d13C +0.00‰	1.10392	0.586803
198-1209C15H-1, 118-120	232.18	258.814	65.3347	65.3347	1.13449	0.280188	NTRUE	Westerhold et al. 2011	d18O +0.4‰; d13C +0.00‰	1.13449	0.680188
198-1209C15H-1, 122-124	232.22	258.851	65.3496	65.3496	1.16852	0.207966	NTRUE	Westerhold et al. 2011	d18O +0.4‰; d13C +0.00‰	1.16852	0.607966
198-1209C15H-1, 126-128	232.26	258.888	65.3645	65.3645	1.20048	0.185638	NTRUE	Westerhold et al. 2011	d18O +0.4‰; d13C +0.00‰	1.20048	0.585638
198-1209C15H-1, 142-144	232.42	259.035	65.4239	65.4239	1.21133	0.179973	NTRUE	Westerhold et al. 2011	d18O +0.4‰; d13C +0.00‰	1.21133	0.579973
198-1209C15H-1, 146-148	232.46	259.072	65.4359	65.4359	1.27879	0.34148	NTRUE	Westerhold et al. 2011	d18O +0.4‰; d13C +0.00‰	1.27879	0.74148
198-1209C15H-2, 0-2	232.5	259.109	65.4419	65.4419	1.30129	0.296261	NTRUE	Westerhold et al. 2011	d18O +0.4‰; d13C +0.00‰	1.30129	0.696261
198-1209C15H-2, 16-18	232.66	259.257	65.4657	65.4656	1.23487	0.285194	NTRUE	Westerhold et al. 2011	d18O +0.4‰; d13C +0.00‰	1.23487	0.685194
198-1209C15H-2, 24-26	232.74	259.331	65.4777	65.4775	1.28941	0.229932	NTRUE	Westerhold et al. 2011	d18O +0.4‰; d13C +0.00‰	1.28941	0.629932
198-1209C15H-2, 28-30	232.78	259.367	65.4835	65.4832	1.2493	0.206572	NTRUE	Westerhold et al. 2011	d18O +0.4‰; d13C +0.00‰	1.2493	0.606572
198-1209C15H-2, 32-34	232.82	259.404	65.4894	65.4892	1.35412	0.293012	NTRUE	Westerhold et al. 2011	d18O +0.4‰; d13C +0.00‰	1.35412	0.693012
198-1209C15H-2, 36-38	232.86	259.441	65.4954	65.4951	1.36646	0.327641	NTRUE	Westerhold et al. 2011	d18O +0.4‰; d13C +0.00‰	1.36646	0.727641
198-1209C15H-2, 40-42	232.9	259.478	65.5013	65.501	1.30869	0.320459	NTRUE	Westerhold et al. 2011	d18O +0.4‰; d13C +0.00‰	1.30869	0.720459
198-1209C15H-2, 44-46	232.94	259.515	65.5073	65.507	1.32799	0.265551	NTRUE	Westerhold et al. 2011	d18O +0.4‰; d13C +0.00‰	1.32799	0.665551
198-1209C15H-2, 48-50	232.98	259.552	65.5133	65.5129	1.33661	0.265434	NTRUE	Westerhold et al. 2011	d18O +0.4‰; d13C +0.00‰	1.33661	0.665434
198-1209C15H-2, 52-54	233.02	259.589	65.5192	65.5188	1.21771	0.228441	NTRUE	Westerhold et al. 2011	d18O +0.4‰; d13C +0.00‰	1.21771	0.628441
198-1209C15H-2, 56-58	233.06	259.626	65.5252	65.5248	1.37732	0.311502	NTRUE	Westerhold et al. 2011	d18O +0.4‰; d13C +0.00‰	1.37732	0.711502
198-1209C15H-2, 60-62	233.1	259.662	65.5335	65.5324	1.37093	0.32458	NTRUE	Westerhold et al. 2011	d18O +0.4‰; d13C +0.00‰	1.37093	0.72458
198-1209C15H-2, 64-66	233.14	259.699	65.5433	65.5416	1.41956	0.301378	NTRUE	Westerhold et al. 2011	d18O +0.4‰; d13C +0.00‰	1.41956	0.701378
198-1209C15H-2, 68-70	233.18	259.736	65.5531	65.5507	1.42213	0.308118	NTRUE	Westerhold et al. 2011	d18O +0.4‰; d13C +0.00‰	1.42213	0.708118
198-1209C15H-2, 72-74	233.22	259.773	65.5629	65.5598	1.43456	0.26681	NTRUE	Westerhold et al. 2011	d18O +0.4‰; d13C +0.00‰	1.43456	0.66681
198-1209C15H-2, 76-78	233.26	259.81	65.5727	65.5689	1.41516	0.273926	NTRUE	Westerhold et al. 2011	d18O +0.4‰; d13C +0.00‰	1.41516	0.673926
198-1209C15H-2, 80-82	233.3	259.847	65.5825	65.5781	1.40809	0.33139	NTRUE	Westerhold et al. 2011	d18O +0.4‰; d13C +0.00‰	1.40809	0.73139
198-1209C15H-2, 84-86	233.34	259.884	65.5923	65.5872	1.48498	0.291127	NTRUE	Westerhold et al. 2011	d18O +0.4‰; d13C +0.00‰	1.48498	0.691127
198-1209C15H-2, 88-90	233.38	259.921	65.6021	65.5963	1.42727	0.248581	NTRUE	Westerhold et al. 2011	d18O +0.4‰; d13C +0.00‰	1.42727	0.648581
198-1209C15H-2, 92-94	233.42	259.957	65.6119	65.6123	1.44289	0.289624	NTRUE	Westerhold et al. 2011	d18O +0.4‰; d13C +0.00‰	1.44289	0.689624
198-1209C15H-2, 96-98	233.46	259.994	65.6264	65.6368	1.38258	0.240188	NTRUE	Westerhold et al. 2011	d18O +0.4‰; d13C +0.00‰	1.38258	0.640188
198-1209C15H-2, 100-102	233.5	260.031	65.6409	65.6613	1.5793	0.331939	NTRUE	Westerhold et al. 2011	d18O +0.4‰; d13C +0.00‰	1.5793	0.731939
198-1209C15H-2, 104-106	233.54	260.068	65.6554	65.6858	1.52295	0.273412	NTRUE	Westerhold et al. 2011	d18O +0.4‰; d13C +0.00‰	1.52295	0.673412
198-1209C15H-2, 108-110	233.58	260.105	65.6699	65.7079	1.53799	0.290906	NTRUE	Westerhold et al. 2011	d18O +0.4‰; d13C +0.00‰	1.53799	0.690906
198-1209C15H-2, 112-114	233.62	260.148	65.6868	65.716	1.39004	0.190005	NTRUE	Westerhold et al. 2011	d18O +0.4‰; d13C +0.00‰	1.39004	0.590005
198-1209C15H-2, 116-118	233.66	260.192	65.7041	65.7242	1.58448	0.21345	NTRUE	Westerhold et al. 2011	d18O +0.4‰; d13C +0.00‰	1.58448	0.61345
198-1209C15H-2, 120-122	233.7	260.235	65.7209	65.7323	1.6151	0.33415	NTRUE	Westerhold et al. 2011	d18O +0.4‰; d13C +0.00‰	1.6151	0.73415
198-1209C15H-2, 128-130	233.78	260.322	65.741	65.7486	1.61911	0.289826	NTRUE	Westerhold et al. 2011	d18O +0.4‰; d13C +0.00‰	1.61911	0.689826
198-1209C15H-4, 0-2	235	261.63	66.0286	66.0282	1.65746	0.504924	NTRUE	Westerhold et al. 2011	d18O +0.4‰; d13C +0.00‰	1.65746	0.904924
198-1209C15H-4, 4-6	235.04	261.67	66.0337	66.0331	1.68261	0.466631	NTRUE	Westerhold et al. 2011	d18O +0.4‰; d13C +0.00‰	1.68261	0.866631
198-1209C15H-4, 8-10	235.08	261.71	66.0383	66.038	1.86506	0.472733	NTRUE	Westerhold et al. 2011	d18O +0.4‰; d13C +0.00‰	1.86506	0.872733
198-1209C15H-4, 12-14	235.12	261.75	66.043	66.0429	1.5167	0.386015	NTRUE	Westerhold et al. 2011	d18O +0.4‰; d13C +0.00‰	1.5167	0.786015
198-1209C15H-4, 24-26	235.24	261.87	66.0564	66.0577	1.85947	0.321627	NTRUE	Westerhold et al. 2011	d18O +0.4‰; d13C +0.00‰	1.85947	0.721627
198-1209C15H-4, 28-30	235.28	261.91	66.0602	66.0627	1.47017	0.340886	NTRUE	Westerhold et al. 2011	d18O +0.4‰; d13C +0.00‰	1.47017	0.740886
198-1209C15H-4, 32-34	235.32	261.95	66.064	66.0676	1.28343	0.233731	NTRUE	Westerhold et al. 2011	d18O +0.4‰; d13C +0.00‰	1.28343	0.633731
198-1209C15H-4, 36-38	235.36	261.99	66.0678	66.0725	1.30983	0.285117	NTRUE	Westerhold et al. 2011	d18O +0.4‰; d13C +0.00‰	1.30983	0.685117
198-1209C15H-4, 40-42	235.4	262.03	66.0716	66.0774	1.25424	0.192444	NTRUE	Westerhold et al. 2011	d18O +0.4‰; d13C +0.00‰	1.25424	0.592444
198-1209C15H-4, 44-46	235.44	262.07	66.0755	66.0824	1.30174	0.269488	NTRUE	Westerhold et al. 2011	d18O +0.4‰; d13C +0.00‰	1.30174	0.669488
198-1209C15H-4, 48-50	235.48	262.11	66.0798	66.0873	1.3209	0.299073	NTRUE	Westerhold et al. 2011	d18O +0.4‰; d13C +0.00‰	1.3209	0.699073
198-1209C15H-4, 52-54	235.52	262.15	66.084	66.0922	1.21654	0.217964	NTRUE	Westerhold et al. 2011	d18O +0.4‰; d13C +0.00‰	1.21654	0.617964
198-1209C15H-4, 56-58	235.56	262.19	66.0881	66.0972	1.13689	0.0773627	NTRUE	Westerhold et al. 2011	d18O +0.4‰; d13C +0.00‰	1.13689	0.477363
198-1209C15H-4, 60-62	235.6	262.23	66.0924	66.1021	1.21055	0.115575	NTRUE	Westerhold et al. 2011	d18O +0.4‰; d13C +0.00‰	1.21055	0.515575
198-1209C15H-4, 64-66	235.64	262.27	66.0967	66.107	1.52302	0.366038	NTRUE	Westerhold et al. 2011	d18O +0.4‰; d13C +0.00‰	1.52302	0.766038
198-1209C15H-4, 68-70	235.68	262.31	66.1017	66.112	1.50698	0.255988	NTRUE	Westerhold et al. 2011	d18O +0.4‰; d13C +0.00‰	1.50698	0.655988
198-1209C15H-4, 72-74	235.72	262.35	66.1066	66.1169	1.37699	0.101877	NTRUE	Westerhold et al. 2011	d18O +0.4‰; d13C +0.00‰	1.37699	0.501877
198-1209C15H-4, 76-78	235.76	262.39	66.1116	66.1218	1.21885	0.0758914	NTRUE	Westerhold et al. 2011	d18O +0.4‰; d13C +0.00‰	1.21885	0.475891
198-1209C15H-4, 80-82	235.8	262.43	66.1165	66.1267	1.28291	0.149087	NTRUE	Westerhold et al. 2011	d18O +0.4‰; d13C +0.00‰	1.28291	0.549087
198-1209C15H-4, 84-86	235.84	262.47	66.1209	66.1317	1.1385	-0.11423	NTRUE	Westerhold et al. 2011	d18O +0.4‰; d13C +0.00‰	1.1385	0.28577
198-1209C15H-4, 88-90	235.88	262.51	66.1253	66.1366	1.29482	0.052664	NTRUE	Westerhold et al. 2011	d18O +0.4‰; d13C +0.00‰	1.29482	0.452664
198-1209C15H-4, 92-94	235.92	262.55	66.1298	66.1415	1.35331	0.0871005	NTRUE	Westerhold et al. 2011	d18O +0.4‰; d13C +0.00‰	1.35331	0.487101
198-1209C15H-4, 96-98	235.96	262.59	66.1342	66.1465	1.30768	0.139466	NTRUE	Westerhold et al. 2011	d18O +0.4‰; d13C +0.00‰	1.30768	0.539466
198-1209C15H-4, 100-102	236	262.63	66.1386	66.1514	1.38696	0.188543	NTRUE	Westerhold et al. 2011	d18O +0.4‰; d13C +0.00‰	1.38696	0.588543
198-1209C15H-4, 104-106	236.04	262.67	66.143	66.1563	1.51708	0.281411	NTRUE	Westerhold et al. 2011	d18O +0.4‰; d13C +0.00‰	1.51708	0.681411
198-1209C15H-4, 108-110	236.08	262.71	66.1474	66.1612	1.41558	0.166691	NTRUE	Westerhold et al. 2011	d18O +0.4‰; d13C +0.00‰	1.41558	0.566691
198-1209C15H-4, 112-114	236.12	262.75	66.1519	66.1662	1.50424	0.214199	NTRUE	Westerhold et al. 2011	d18O +0.4‰; d13C +0.00‰	1.50424	0.614199
198-1209C15H-4, 116-118	236.16	262.79	66.1563	66.1711	1.43195	0.217802	NTRUE	Westerhold et al. 2011	d18O +0.4‰; d13C +0.00‰	1.43195	0.617802
198-1209C15H-4, 120-122	236.2	262.83	66.1613	66.176	1.34439	0.0987389	NTRUE	Westerhold et al. 2011	d18O +0.4‰; d13C +0.00‰	1.34439	0.498739
198-1209C15H-4, 124-126	236.24	262.87	66.1669	66.181	1.19757	0.0525028	NTRUE	Westerhold et al. 2011	d18O +0.4‰; d13C +0.00‰	1.19757	0.452503
198-1209C15H-4, 128-130	236.28	262.91	66.1725	66.1859	1.3507	0.167413	NTRUE	Westerhold et al. 2011	d18O +0.4‰; d13C +0.00‰	1.3507	0.567413
198-1209C15H-4, 132-134	236.32	262.95	66.1781	66.1908	1.1489	-0.0189837	NTRUE	Westerhold et al. 2011	d18O +0.4‰; d13C +0.00‰	1.1489	0.381016
198-1209C15H-4, 136-138	236.36	262.99	66.1837	66.1957	1.02922	-0.148477	NTRUE	Westerhold et al. 2011	d18O +0.4‰; d13C +0.00‰	1.02922	0.251523
198-1209C15H-4, 140-142	236.4	263.03	66.1893	66.2007	1.03573	-0.252642	NTRUE	Westerhold et al. 2011	d18O +0.4‰; d13C +0.00‰	1.03573	0.147358
198-1209C15H-4, 144-146	236.44	263.07	66.1949	66.2056	1.17316	0.0426369	NTRUE	Westerhold et al. 2011	d18O +0.4‰; d13C +0.00‰	1.17316	0.442637
198-1209C15H-4, 148-150	236.48	263.11	66.2005	66.2105	1.04085	-0.00255656	NTRUE	Westerhold et al. 2011	d18O +0.4‰; d13C +0.00‰	1.04085	0.397443
198-1209C15H-5, 38-40	236.88	263.51	66.2721	66.2598	1.29964	0.311847	NTRUE	Westerhold et al. 2011	d18O +0.4‰; d13C +0.00‰	1.29964	0.711847
198-1209C15H-5, 42-44	236.92	263.55	66.2771	66.2647	1.16079	0.156613	NTRUE	Westerhold et al. 2011	d18O +0.4‰; d13C +0.00‰	1.16079	0.556613
198-1209C15H-5, 46-48	236.96	263.59	66.282	66.2697	1.21498	0.172261	NTRUE	Westerhold et al. 2011	d18O +0.4‰; d13C +0.00‰	1.21498	0.572261
198-1209C15H-5, 50-52	237	263.63	66.2868	66.2746	1.15363	0.0771442	NTRUE	Westerhold et al. 2011	d18O +0.4‰; d13C +0.00‰	1.15363	0.477144
198-1209C15H-5, 58-60	237.08	263.71	66.2962	66.2845	1.23028	0.354626	NTRUE	Westerhold et al. 2011	d18O +0.4‰; d13C +0.00‰	1.23028	0.754626
198-1209C15H-5, 74-76	237.24	263.87	66.3184	66.3042	1.45528	0.635162	NTRUE	Westerhold et al. 2011	d18O +0.4‰; d13C +0.00‰	1.45528	1.03516
198-1209C15H-5, 90-92	237.4	264.03	66.3419	66.3239	1.09786	0.599556	NTRUE	Westerhold et al. 2011	d18O +0.4‰; d13C +0.00‰	1.09786	0.999556
198-1209C15H-5, 94-96	237.44	264.07	66.3475	66.3288	1.01654	0.619212	NTRUE	Westerhold et al. 2011	d18O +0.4‰; d13C +0.00‰	1.01654	1.01921
198-1209C15H-5, 98-100	237.48	264.11	66.3524	66.3337	0.973029	0.554498	NTRUE	Westerhold et al. 2011	d18O +0.4‰; d13C +0.00‰	0.973029	0.954498
198-1209C15H-5, 102-104	237.52	264.15	66.3574	66.3387	0.912156	0.405514	NTRUE	Westerhold et al. 2011	d18O +0.4‰; d13C +0.00‰	0.912156	0.805514
198-1209C15H-5, 106-108	237.56	264.19	66.3623	66.3436	0.990054	0.584909	NTRUE	Westerhold et al. 2011	d18O +0.4‰; d13C +0.00‰	0.990054	0.984909
198-1209C15H-5, 122-124	237.72	264.35	66.3813	66.3633	0.887092	0.642686	NTRUE	Westerhold et al. 2011	d18O +0.4‰; d13C +0.00‰	0.887092	1.04269
198-1209C15H-5, 126-128	237.76	264.39	66.386	66.3682	0.933938	0.677742	NTRUE	Westerhold et al. 2011	d18O +0.4‰; d13C +0.00‰	0.933938	1.07774
198-1209C15H-5, 134-136	237.84	264.47	66.395	66.3781	0.86589	0.564748	NTRUE	Westerhold et al. 2011	d18O +0.4‰; d13C +0.00‰	0.86589	0.964748
198-1209C15H-5, 138-140	237.88	264.51	66.3994	66.383	0.930629	0.574835	NTRUE	Westerhold et al. 2011	d18O +0.4‰; d13C +0.00‰	0.930629	0.974835
198-1209C15H-5, 146-148	237.96	264.59	66.4083	66.3929	1.03191	0.72069	NTRUE	Westerhold et al. 2011	d18O +0.4‰; d13C +0.00‰	1.03191	1.12069
198-1209B24H-CC, 0-18	223.89	248.339	nan	nan	0.79	0.35	NTRUE	Dameron et al. 2017	d18O +0.4‰; d13C +0.00‰	0.79	0.75
198-1209B24H-CC, 0-18	223.89	248.339	nan	nan	1.03	0.56	NTRUE	Dameron et al. 2017	d18O +0.4‰; d13C +0.00‰	1.03	0.96
198-1209C14H-CC, 0-17	231.245	257.174	64.9503	64.9493	0.86	-0.62	NTRUE	Dameron et al. 2017	d18O +0.4‰; d13C +0.00‰	0.86	-0.22
198-1209C15H-1, 3-5	231.04	257.665	65.0537	65.0539	1.03	-0.34	NTRUE	Dameron et al. 2017	d18O +0.4‰; d13C +0.00‰	1.03	0.06
198-1209C15H-1, 131-133	232.32	258.943	65.3867	65.3867	1.22	0.25	NTRUE	Dameron et al. 2017	d18O +0.4‰; d13C +0.00‰	1.22	0.65
198-1209C15H-3, 5-9	234.07	260.636	65.8133	65.8075	1.7	0.34	NTRUE	Dameron et al. 2017	d18O +0.4‰; d13C +0.00‰	1.7	0.74
198-1209C15H-3, 40-44	234.42	261.015	65.8989	65.8884	1.89	0.28	NTRUE	Dameron et al. 2017	d18O +0.4‰; d13C +0.00‰	1.89	0.68
198-1209C15H-3, 75-79	234.77	261.39	66.0034	66.0015	1.84	0.11	NTRUE	Dameron et al. 2017	d18O +0.4‰; d13C +0.00‰	1.84	0.51
198-1209C15H-3, 75-79	234.77	261.39	66.0034	66.0015	2.03	0.27	NTRUE	Dameron et al. 2017	d18O +0.4‰; d13C +0.00‰	2.03	0.67
198-1209C15H-4, 10-11	235.105	261.725	66.0401	66.0399	1.72	0.08	NTRUE	Dameron et al. 2017	d18O +0.4‰; d13C +0.00‰	1.72	0.48
198-1209C15H-4, 26-27	235.265	261.885	66.0578	66.0596	1.43	-0.09	NTRUE	Dameron et al. 2017	d18O +0.4‰; d13C +0.00‰	1.43	0.31
198-1209C15H-4, 26-27	235.265	261.885	66.0578	66.0596	1.74	0.09	NTRUE	Dameron et al. 2017	d18O +0.4‰; d13C +0.00‰	1.74	0.49
198-1209C15H-4, 35-37	235.36	261.98	66.0669	66.0713	1.17	0.03	NTRUE	Dameron et al. 2017	d18O +0.4‰; d13C +0.00‰	1.17	0.43
198-1209C15H-4, 55-57	235.56	262.18	66.0871	66.0959	0.99	-0.14	NTRUE	Dameron et al. 2017	d18O +0.4‰; d13C +0.00‰	0.99	0.26
198-1209C15H-4, 74-75	235.745	262.365	66.1085	66.1187	1.36	-0.01	NTRUE	Dameron et al. 2017	d18O +0.4‰; d13C +0.00‰	1.36	0.39
198-1209C15H-4, 94-96	235.95	262.57	66.132	66.144	1.24	0.02	NTRUE	Dameron et al. 2017	d18O +0.4‰; d13C +0.00‰	1.24	0.42
198-1209C15H-4, 119-121	236.2	262.82	66.1599	66.1748	1.28	0.01	NTRUE	Dameron et al. 2017	d18O +0.4‰; d13C +0.00‰	1.28	0.41
198-1209C15H-4, 129-130	236.295	262.915	66.1732	66.1865	1.12	-0.06	NTRUE	Dameron et al. 2017	d18O +0.4‰; d13C +0.00‰	1.12	0.34
198-1209C15H-4, 129-130	236.295	262.915	66.1732	66.1865	1.3	-0.03	NTRUE	Dameron et al. 2017	d18O +0.4‰; d13C +0.00‰	1.3	0.37
198-1209C15H-5, 35-37	236.86	263.48	66.2684	66.2561	1.33	0.16	NTRUE	Dameron et al. 2017	d18O +0.4‰; d13C +0.00‰	1.33	0.56
198-1209C15H-5, 72-73	237.225	263.845	66.3144	66.3011	1.27	0.4	NTRUE	Dameron et al. 2017	d18O +0.4‰; d13C +0.00‰	1.27	0.8
198-1209C15H-5, 72-73	237.225	263.845	66.3144	66.3011	1.59	0.59	NTRUE	Dameron et al. 2017	d18O +0.4‰; d13C +0.00‰	1.59	0.99
198-1209C15H-5, 95-97	237.46	264.08	66.3487	66.33	1	0.47	NTRUE	Dameron et al. 2017	d18O +0.4‰; d13C +0.00‰	1	0.87
198-1209C15H-5, 120-122	237.71	264.33	66.379	66.3609	0.82	0.36	NTRUE	Dameron et al. 2017	d18O +0.4‰; d13C +0.00‰	0.82	0.76
198-1209C15H-5, 140-141	237.905	264.525	66.4011	66.3849	1.28	0.42	NTRUE	Dameron et al. 2017	d18O +0.4‰; d13C +0.00‰	1.28	0.82
198-1209C15H-6, 6-8	238.07	264.69	66.4204	66.4052	0.86	0.35	NTRUE	Dameron et al. 2017	d18O +0.4‰; d13C +0.00‰	0.86	0.75
198-1209C15H-6, 6-8	238.07	264.69	66.4204	66.4052	1	0.4	NTRUE	Dameron et al. 2017	d18O +0.4‰; d13C +0.00‰	1	0.8
198-1209C15H-6, 25-27	238.26	264.88	66.442	66.4284	0.87	0.44	NTRUE	Dameron et al. 2017	d18O +0.4‰; d13C +0.00‰	0.87	0.84
198-1209C15H-6, 45-47	238.46	265.08	66.4642	66.4523	0.94	0.39	NTRUE	Dameron et al. 2017	d18O +0.4‰; d13C +0.00‰	0.94	0.79
198-1209C15H-6, 45-47	238.46	265.08	66.4642	66.4523	1.11	0.52	NTRUE	Dameron et al. 2017	d18O +0.4‰; d13C +0.00‰	1.11	0.92
198-1209C15H-6, 65-67	238.66	265.253	66.4838	66.4731	1.04	0.57	NTRUE	Dameron et al. 2017	d18O +0.4‰; d13C +0.00‰	1.04	0.97
198-1209C15H-6, 65-67	238.66	265.253	66.4838	66.4731	1.5	0.69	NTRUE	Dameron et al. 2017	d18O +0.4‰; d13C +0.00‰	1.5	1.09
198-1209C15H-6, 100-102	239.01	265.577	66.5136	66.5119	1.03	0.52	NTRUE	Dameron et al. 2017	d18O +0.4‰; d13C +0.00‰	1.03	0.92
198-1209C15H-6, 120-122	239.21	265.778	66.5289	66.5359	0.87	0.33	NTRUE	Dameron et al. 2017	d18O +0.4‰; d13C +0.00‰	0.87	0.73
198-1209C15H-6, 140-142	239.41	265.98	66.5465	66.5601	0.97	0.54	NTRUE	Dameron et al. 2017	d18O +0.4‰; d13C +0.00‰	0.97	0.94
198-1209C15H-6, 140-142	239.41	265.98	66.5465	66.5601	1.26	0.75	NTRUE	Dameron et al. 2017	d18O +0.4‰; d13C +0.00‰	1.26	1.15
198-1209C15H-6, 146-148	239.47	266.069	66.5554	66.5708	0.72	0.39	NTRUE	Dameron et al. 2017	d18O +0.4‰; d13C +0.00‰	0.72	0.79
198-1209C15H-7, 7-9	239.58	266.169	66.5636	66.5828	0.76	0.13	NTRUE	Dameron et al. 2017	d18O +0.4‰; d13C +0.00‰	0.76	0.53
198-1209C15H-7, 50-52	240.01	266.534	66.5937	66.6265	0.91	0.63	NTRUE	Dameron et al. 2017	d18O +0.4‰; d13C +0.00‰	0.91	1.03
198-1209C15H-7, 70-72	240.21	266.711	66.6073	66.6477	1.02	0.51	NTRUE	Dameron et al. 2017	d18O +0.4‰; d13C +0.00‰	1.02	0.91
198-1209C15H-7, 72-74	240.23	266.729	66.6085	66.6498	0.89	0.53	NTRUE	Dameron et al. 2017	d18O +0.4‰; d13C +0.00‰	0.89	0.93
198-1209C15H-7, 92-94	240.43	266.904	66.6209	66.6708	0.9	0.55	NTRUE	Dameron et al. 2017	d18O +0.4‰; d13C +0.00‰	0.9	0.95
198-1209A26H-2, 128-130	238.99	267.024	66.6335	66.6852	0.91	0.54	NTRUE	Dameron et al. 2017	d18O +0.4‰; d13C +0.00‰	0.91	0.94
198-1209A26H-2, 137-139	239.08	267.114	66.6432	66.6959	0.94	0.43	NTRUE	Dameron et al. 2017	d18O +0.4‰; d13C +0.00‰	0.94	0.83
198-1209A26H-2, 137-139	239.08	267.114	66.6432	66.6959	0.95	0.52	NTRUE	Dameron et al. 2017	d18O +0.4‰; d13C +0.00‰	0.95	0.92
198-1209C15H-7, 117-119	240.68	267.127	66.6448	66.6975	0.95	0.52	NTRUE	Dameron et al. 2017	d18O +0.4‰; d13C +0.00‰	0.95	0.92
198-1209A26H-2, 147-149	239.18	267.213	66.6555	66.7078	0.93	0.44	NTRUE	Dameron et al. 2017	d18O +0.4‰; d13C +0.00‰	0.93	0.84
198-1209A26H-2, 147-149	239.18	267.213	66.6555	66.7078	1.11	0.49	NTRUE	Dameron et al. 2017	d18O +0.4‰; d13C +0.00‰	1.11	0.89
198-1209C15H-CC, 0-17	240.805	267.252	66.6603	66.7125	1.09	0.58	NTRUE	Dameron et al. 2017	d18O +0.4‰; d13C +0.00‰	1.09	0.98
198-1209C15H-CC, 0-17	240.805	267.252	66.6603	66.7125	1.68	2.01	NTRUE	Dameron et al. 2017	d18O +0.4‰; d13C +0.00‰	1.68	2.41
198-1209A26H-3, 11-13	239.32	267.353	66.6741	66.7246	1.06	0.57	NTRUE	Dameron et al. 2017	d18O +0.4‰; d13C +0.00‰	1.06	0.97
198-1209A26H-3, 27-29	239.48	267.512	66.6956	66.7436	1.08	0.54	NTRUE	Dameron et al. 2017	d18O +0.4‰; d13C +0.00‰	1.08	0.94
198-1209A26H-3, 45-47	239.66	267.692	66.7192	66.7652	1.1	0.63	NTRUE	Dameron et al. 2017	d18O +0.4‰; d13C +0.00‰	1.1	1.03
198-1209A26H-3, 59-61	239.8	267.831	66.7342	66.7818	1.02	0.57	NTRUE	Dameron et al. 2017	d18O +0.4‰; d13C +0.00‰	1.02	0.97
198-1209B26H-CC, 0-20	239.51	268.189	66.7716	66.8247	1.36	0.87	NTRUE	Dameron et al. 2017	d18O +0.4‰; d13C +0.00‰	1.36	1.27
198-1209A26H-3, 101-103	240.22	268.25	66.7801	66.8306	1.12	0.62	NTRUE	Dameron et al. 2017	d18O +0.4‰; d13C +0.00‰	1.12	1.02
198-1209A26H-4, 27-29	240.98	269.008	66.858	66.9009	0.9	0.44	NTRUE	Dameron et al. 2017	d18O +0.4‰; d13C +0.00‰	0.9	0.84
198-1209A26H-4, 27-29	240.98	269.008	66.858	66.9009	0.93	0.41	NTRUE	Dameron et al. 2017	d18O +0.4‰; d13C +0.00‰	0.93	0.81
198-1209A26H-4, 59-61	241.3	269.326	66.8899	66.9303	1.14	0.61	NTRUE	Dameron et al. 2017	d18O +0.4‰; d13C +0.00‰	1.14	1.01
198-1209A26H-4, 59-61	241.3	269.326	66.8899	66.9303	1.23	0.7	NTRUE	Dameron et al. 2017	d18O +0.4‰; d13C +0.00‰	1.23	1.1
198-1209A26H-4, 77-79	241.48	269.506	66.9053	66.947	1.21	0.48	NTRUE	Dameron et al. 2017	d18O +0.4‰; d13C +0.00‰	1.21	0.88
198-1209A26H-4, 83-85	241.54	269.566	66.9101	66.9526	1.11	0.67	NTRUE	Dameron et al. 2017	d18O +0.4‰; d13C +0.00‰	1.11	1.07
198-1209A26H-4, 83-85	241.54	269.566	66.9101	66.9526	1.12	0.58	NTRUE	Dameron et al. 2017	d18O +0.4‰; d13C +0.00‰	1.12	0.98
198-1209A26H-4, 101-103	241.72	269.744	66.9254	66.9691	1.19	0.62	NTRUE	Dameron et al. 2017	d18O +0.4‰; d13C +0.00‰	1.19	1.02
198-1209A26H-4, 101-103	241.72	269.744	66.9254	66.9691	1.22	0.63	NTRUE	Dameron et al. 2017	d18O +0.4‰; d13C +0.00‰	1.22	1.03
198-1209C16H-1, 142-144	241.93	269.81	66.9311	66.9752	1.2	0.7	NTRUE	Dameron et al. 2017	d18O +0.4‰; d13C +0.00‰	1.2	1.1
198-1209A26H-4, 119-121	241.9	269.881	66.9372	66.9818	1.09	0.63	NTRUE	Dameron et al. 2017	d18O +0.4‰; d13C +0.00‰	1.09	1.03
198-1209A26H-4, 119-121	241.9	269.881	66.9372	66.9818	1.18	0.59	NTRUE	Dameron et al. 2017	d18O +0.4‰; d13C +0.00‰	1.18	0.99
198-1209C16H-2, 4-6	242.05	269.93	66.9412	66.9863	1.04	0.53	NTRUE	Dameron et al. 2017	d18O +0.4‰; d13C +0.00‰	1.04	0.93
198-1209C16H-2, 4-6	242.05	269.93	66.9412	66.9863	1.08	0.67	NTRUE	Dameron et al. 2017	d18O +0.4‰; d13C +0.00‰	1.08	1.07
198-1209A26H-4, 131-133	242.02	269.973	66.9446	66.9903	1.14	0.56	NTRUE	Dameron et al. 2017	d18O +0.4‰; d13C +0.00‰	1.14	0.96
198-1209A26H-4, 131-133	242.02	269.973	66.9446	66.9903	1.17	0.6	NTRUE	Dameron et al. 2017	d18O +0.4‰; d13C +0.00‰	1.17	1
198-1209A26H-5, 11-13	242.32	270.202	66.9631	67.0115	1.1	0.53	NTRUE	Dameron et al. 2017	d18O +0.4‰; d13C +0.00‰	1.1	0.93
198-1209A26H-5, 11-13	242.32	270.202	66.9631	67.0115	1.16	0.61	NTRUE	Dameron et al. 2017	d18O +0.4‰; d13C +0.00‰	1.16	1.01
198-1209A26H-5, 23-25	242.44	270.294	66.9706	67.02	1.11	0.65	NTRUE	Dameron et al. 2017	d18O +0.4‰; d13C +0.00‰	1.11	1.05
198-1209A26H-5, 23-25	242.44	270.294	66.9706	67.02	1.17	0.66	NTRUE	Dameron et al. 2017	d18O +0.4‰; d13C +0.00‰	1.17	1.06
198-1209A26H-5, 45-47	242.66	270.462	66.9837	67.0356	1.15	0.64	NTRUE	Dameron et al. 2017	d18O +0.4‰; d13C +0.00‰	1.15	1.04
198-1209A26H-5, 45-47	242.66	270.462	66.9837	67.0356	1.2	0.67	NTRUE	Dameron et al. 2017	d18O +0.4‰; d13C +0.00‰	1.2	1.07
198-1209C16H-2, 74-76	242.75	270.63	66.9963	67.0512	1.22	0.58	NTRUE	Dameron et al. 2017	d18O +0.4‰; d13C +0.00‰	1.22	0.98
198-1209A26H-5, 71-73	242.92	270.66	66.9985	67.0539	1.11	0.58	NTRUE	Dameron et al. 2017	d18O +0.4‰; d13C +0.00‰	1.11	0.98
198-1209A26H-5, 71-73	242.92	270.66	66.9985	67.0539	1.15	0.58	NTRUE	Dameron et al. 2017	d18O +0.4‰; d13C +0.00‰	1.15	0.98
198-1209A26H-6, 29-31	244	271.542	67.0792	67.1357	1.13	0.59	NTRUE	Dameron et al. 2017	d18O +0.4‰; d13C +0.00‰	1.13	0.99
198-1209A26H-6, 29-31	244	271.542	67.0792	67.1357	1.21	0.59	NTRUE	Dameron et al. 2017	d18O +0.4‰; d13C +0.00‰	1.21	0.99
198-1209A26H-6, 77-79	244.48	271.995	67.1198	67.1776	1.18	0.71	NTRUE	Dameron et al. 2017	d18O +0.4‰; d13C +0.00‰	1.18	1.11
198-1209A26H-6, 101-103	244.72	272.227	67.1441	67.1991	1.05	0.56	NTRUE	Dameron et al. 2017	d18O +0.4‰; d13C +0.00‰	1.05	0.96
198-1209A26H-6, 101-103	244.72	272.227	67.1441	67.1991	1.15	0.59	NTRUE	Dameron et al. 2017	d18O +0.4‰; d13C +0.00‰	1.15	0.99
198-1209A26H-7, 17-19	245.38	272.887	67.1977	67.2562	1.09	0.68	NTRUE	Dameron et al. 2017	d18O +0.4‰; d13C +0.00‰	1.09	1.08
198-1209A26H-7, 17-19	245.38	272.887	67.1977	67.2562	1.16	0.69	NTRUE	Dameron et al. 2017	d18O +0.4‰; d13C +0.00‰	1.16	1.09
198-1209A26H-7, 52-54	245.73	273.237	67.234	67.2842	1.12	0.66	NTRUE	Dameron et al. 2017	d18O +0.4‰; d13C +0.00‰	1.12	1.06
198-1209A26H-7, 66-68	245.87	273.377	67.2474	67.2954	1.11	0.58	NTRUE	Dameron et al. 2017	d18O +0.4‰; d13C +0.00‰	1.11	0.98
198-1209C16H-4, 73-75	245.74	273.593	67.2625	67.3127	1.18	0.59	NTRUE	Dameron et al. 2017	d18O +0.4‰; d13C +0.00‰	1.18	0.99
198-1209C16H-6, 7-9	248.08	275.849	67.4285	67.4934	0.99	0.65	NTRUE	Dameron et al. 2017	d18O +0.4‰; d13C +0.00‰	0.99	1.05
198-1209C16H-6, 7-9	248.08	275.849	67.4285	67.4934	1.05	0.64	NTRUE	Dameron et al. 2017	d18O +0.4‰; d13C +0.00‰	1.05	1.04
198-1209C16H-6, 7-9	248.08	275.849	67.4285	67.4934	1.06	0.44	NTRUE	Dameron et al. 2017	d18O +0.4‰; d13C +0.00‰	1.06	0.84
198-1209C16H-6, 75-77	248.76	276.529	67.4766	67.5478	1.23	0.64	NTRUE	Dameron et al. 2017	d18O +0.4‰; d13C +0.00‰	1.23	1.04
198-1209C16H-6, 75-77	248.76	276.529	67.4766	67.5478	1.69	1.63	NTRUE	Dameron et al. 2017	d18O +0.4‰; d13C +0.00‰	1.69	2.03
198-1209C16H-6, 125-127	249.26	277.029	67.508	67.5879	1.27	0.63	NTRUE	Dameron et al. 2017	d18O +0.4‰; d13C +0.00‰	1.27	1.03
198-1209A27X-3, 80-82	249.51	277.175	67.516	67.5996	1.29	0.5	NTRUE	Dameron et al. 2017	d18O +0.4‰; d13C +0.00‰	1.29	0.9
198-1209C16H-7, 5-7	249.56	277.329	67.5247	67.6119	1.23	0.59	NTRUE	Dameron et al. 2017	d18O +0.4‰; d13C +0.00‰	1.23	0.99
198-1209C16H-7, 5-7	249.56	277.329	67.5247	67.6119	1.29	0.62	NTRUE	Dameron et al. 2017	d18O +0.4‰; d13C +0.00‰	1.29	1.02
198-1209C16H-7, 53-55	250.04	277.809	67.5549	67.649	1.04	0	NTRUE	Dameron et al. 2017	d18O +0.4‰; d13C +0.00‰	1.04	0.4
198-1209C16H-CC, 0-21	250.185	277.954	67.5634	67.6596	1.66	1.12	NTRUE	Dameron et al. 2017	d18O +0.4‰; d13C +0.00‰	1.66	1.52
198-1209C17H-1, 25-27	250.26	279.088	67.6272	67.742	1.18	0.44	NTRUE	Dameron et al. 2017	d18O +0.4‰; d13C +0.00‰	1.18	0.84
198-1209C17H-1, 25-27	250.26	279.088	67.6272	67.742	1.25	0.59	NTRUE	Dameron et al. 2017	d18O +0.4‰; d13C +0.00‰	1.25	0.99
198-1209C17H-1, 75-77	250.76	279.659	67.6555	67.7835	1.05	0.48	NTRUE	Dameron et al. 2017	d18O +0.4‰; d13C +0.00‰	1.05	0.88
198-1209C17H-1, 125-127	251.26	280.281	67.6825	67.8287	1.04	0.31	NTRUE	Dameron et al. 2017	d18O +0.4‰; d13C +0.00‰	1.04	0.71
198-1209A28X-1, 60-62	251.51	280.454	67.6907	67.8413	1.26	0.18	NTRUE	Dameron et al. 2017	d18O +0.4‰; d13C +0.00‰	1.26	0.58
198-1209B27H-CC, 0-21	252.185	280.535	nan	67.8472	1.21	0.66	NTRUE	Dameron et al. 2017	d18O +0.4‰; d13C +0.00‰	1.21	1.06
198-1209B27H-CC, 0-21	252.185	280.535	nan	67.8472	1.48	0.88	NTRUE	Dameron et al. 2017	d18O +0.4‰; d13C +0.00‰	1.48	1.28
198-1209C18H-1, 25-27	252.76	281.192	nan	67.8949	0.94	0.13	NTRUE	Dameron et al. 2017	d18O +0.4‰; d13C +0.00‰	0.94	0.53
198-1209C18H-1, 25-27	252.76	281.192	nan	67.8949	1.21	0.5	NTRUE	Dameron et al. 2017	d18O +0.4‰; d13C +0.00‰	1.21	0.9
198-1209C18H-1, 75-77	253.26	281.692	nan	67.9313	0.83	-0.41	NTRUE	Dameron et al. 2017	d18O +0.4‰; d13C +0.00‰	0.83	-0.01
198-1209C18H-1, 75-77	253.26	281.692	nan	67.9313	1.18	0.38	NTRUE	Dameron et al. 2017	d18O +0.4‰; d13C +0.00‰	1.18	0.78
198-1209C18H-2, 75-77	254.76	283.15	nan	68.0372	1.19	0.39	NTRUE	Dameron et al. 2017	d18O +0.4‰; d13C +0.00‰	1.19	0.79
198-1209C18H-2, 75-77	254.76	283.15	nan	68.0372	1.31	0.2	NTRUE	Dameron et al. 2017	d18O +0.4‰; d13C +0.00‰	1.31	0.6
198-1209A28X-3, 110-112	255.01	283.583	nan	68.0655	1.46	0.53	NTRUE	Dameron et al. 2017	d18O +0.4‰; d13C +0.00‰	1.46	0.93
198-1209C18H-3, 75-77	256.26	284.614	nan	68.1321	1.33	0.47	NTRUE	Dameron et al. 2017	d18O +0.4‰; d13C +0.00‰	1.33	0.87
198-1209C18H-3, 125-127	256.76	285.104	nan	68.1638	1.27	0.47	NTRUE	Dameron et al. 2017	d18O +0.4‰; d13C +0.00‰	1.27	0.87
198-1209C18H-4, 25-27	257.26	285.628	nan	68.1976	1.05	0.2	NTRUE	Dameron et al. 2017	d18O +0.4‰; d13C +0.00‰	1.05	0.6
198-1209C18H-5, 25-27	258.76	287.16	nan	68.2965	1.11	-0.19	NTRUE	Dameron et al. 2017	d18O +0.4‰; d13C +0.00‰	1.11	0.21
198-1209C18H-5, 25-27	258.76	287.16	nan	68.2965	1.22	0.37	NTRUE	Dameron et al. 2017	d18O +0.4‰; d13C +0.00‰	1.22	0.77
198-1209C18H-6, 25-27	260.26	288.64	nan	68.3921	1.38	0.18	NTRUE	Dameron et al. 2017	d18O +0.4‰; d13C +0.00‰	1.38	0.58
198-1209C18H-6, 75-77	260.76	289.119	nan	68.4231	1.18	0.02	NTRUE	Dameron et al. 2017	d18O +0.4‰; d13C +0.00‰	1.18	0.42
198-1209C18H-7, 18-20	261.69	290.042	nan	68.4941	1.24	0.34	NTRUE	Dameron et al. 2017	d18O +0.4‰; d13C +0.00‰	1.24	0.74
198-1209C18H-7, 50-52	262.01	290.372	nan	68.5221	1.12	0.33	NTRUE	Dameron et al. 2017	d18O +0.4‰; d13C +0.00‰	1.12	0.73
198-1209C18H-7, 50-52	262.01	290.372	nan	68.5221	1.14	0.52	NTRUE	Dameron et al. 2017	d18O +0.4‰; d13C +0.00‰	1.14	0.92
198-1209C18H-CC, 0-24	262.19	290.543	nan	68.5366	1.13	0.39	NTRUE	Dameron et al. 2017	d18O +0.4‰; d13C +0.00‰	1.13	0.79
198-1209C18H-CC, 0-24	262.19	290.543	nan	68.5366	1.2	0.42	NTRUE	Dameron et al. 2017	d18O +0.4‰; d13C +0.00‰	1.2	0.82
198-1209C18H-CC, 0-24	262.19	290.543	nan	68.5366	1.29	0.18	NTRUE	Dameron et al. 2017	d18O +0.4‰; d13C +0.00‰	1.29	0.58
198-1209B28H-CC, 0-17	261.835	290.935	nan	68.5698	1.52	0.7	NTRUE	Dameron et al. 2017	d18O +0.4‰; d13C +0.00‰	1.52	1.1
198-1209B28H-CC, 0-17	261.835	290.935	nan	68.5698	1.65	0.65	NTRUE	Dameron et al. 2017	d18O +0.4‰; d13C +0.00‰	1.65	1.05
198-1209C19H-1, 31-33	262.32	292.511	nan	68.7034	1.18	0.35	NTRUE	Dameron et al. 2017	d18O +0.4‰; d13C +0.00‰	1.18	0.75
198-1209C19H-1, 124-126	263.25	293.413	nan	68.7799	1.08	0.15	NTRUE	Dameron et al. 2017	d18O +0.4‰; d13C +0.00‰	1.08	0.55
198-1209C19H-2, 18-20	263.69	293.843	nan	68.8163	1.24	0.33	NTRUE	Dameron et al. 2017	d18O +0.4‰; d13C +0.00‰	1.24	0.73
198-1209C19H-4, 75-77	266.71	296.779	nan	69.0578	1.31	0.12	NTRUE	Dameron et al. 2017	d18O +0.4‰; d13C +0.00‰	1.31	0.52
198-1209B29H-CC, 0-11	267.655	297.405	nan	69.1091	1.59	1.27	NTRUE	Dameron et al. 2017	d18O +0.4‰; d13C +0.00‰	1.59	1.67
198-1209C19H-CC, 0-11	267.505	297.573	nan	69.1228	1.72	0.84	NTRUE	Dameron et al. 2017	d18O +0.4‰; d13C +0.00‰	1.72	1.24
198-1209C20H-2, 77-79	270.68	299.89	nan	69.3086	1.23	0.09	NTRUE	Dameron et al. 2017	d18O +0.4‰; d13C +0.00‰	1.23	0.49
198-1209C20H-3, 77-79	272.18	301.384	nan	69.4226	0.8	-0.22	NTRUE	Dameron et al. 2017	d18O +0.4‰; d13C +0.00‰	0.8	0.18
198-1209B30H-1, 80-82	271.91	301.76	nan	69.4513	1.49	0.68	NTRUE	Dameron et al. 2017	d18O +0.4‰; d13C +0.00‰	1.49	1.08
198-1209C20H-4, 79-81	273.7	302.879	nan	69.5367	1.12	0.22	NTRUE	Dameron et al. 2017	d18O +0.4‰; d13C +0.00‰	1.12	0.62
198-1209C20H-5, 77-79	275.18	304.359	nan	69.6496	0.93	0.34	NTRUE	Dameron et al. 2017	d18O +0.4‰; d13C +0.00‰	0.93	0.74
198-1209B30H-4, 20-22	275.7	305.55	nan	69.7471	1.54	0.79	NTRUE	Dameron et al. 2017	d18O +0.4‰; d13C +0.00‰	1.54	1.19
198-1209C20H-7, 65-67	278.06	307.239	nan	69.8867	0.81	-0.5	NTRUE	Dameron et al. 2017	d18O +0.4‰; d13C +0.00‰	0.81	-0.1
198-1209C20H-CC, 0-18	278.2	307.379	nan	69.8982	1.11	-0.02	NTRUE	Dameron et al. 2017	d18O +0.4‰; d13C +0.00‰	1.11	0.38
198-1209B30H-6, 80-82	279.24	309.089	nan	70.0395	1.25	1.54	NTRUE	Dameron et al. 2017	d18O +0.4‰; d13C +0.00‰	1.25	1.94
198-1209B30H-6, 80-82	279.24	309.089	nan	70.0395	1.38	0.89	NTRUE	Dameron et al. 2017	d18O +0.4‰; d13C +0.00‰	1.38	1.29
198-1209B30H-CC, 0-13	279.355	309.204	nan	70.049	1.14	0.17	NTRUE	Dameron et al. 2017	d18O +0.4‰; d13C +0.00‰	1.14	0.57
198-1209B30H-CC, 0-13	279.355	309.204	nan	70.049	1.22	0.9	NTRUE	Dameron et al. 2017	d18O +0.4‰; d13C +0.00‰	1.22	1.3
198-1209C21H-2, 79-81	280.2	310.86	nan	70.1611	1.16	0.79	NTRUE	Dameron et al. 2017	d18O +0.4‰; d13C +0.00‰	1.16	1.19
198-1209B31H-1, 85-87	281.46	313.31	nan	70.3218	0.86	0.82	NTRUE	Dameron et al. 2017	d18O +0.4‰; d13C +0.00‰	0.86	1.22
198-1209B31H-2, 85-87	282.96	314.81	nan	70.4202	0.94	0.23	NTRUE	Dameron et al. 2017	d18O +0.4‰; d13C +0.00‰	0.94	0.63
198-1209B31H-2, 85-87	282.96	314.81	nan	70.4202	1.16	0.74	NTRUE	Dameron et al. 2017	d18O +0.4‰; d13C +0.00‰	1.16	1.14
198-1209B31H-3, 85-87	284.46	316.31	nan	70.5283	1.2	1.55	NTRUE	Dameron et al. 2017	d18O +0.4‰; d13C +0.00‰	1.2	1.95
198-1209C21H-6, 77-79	286.18	316.461	nan	70.5402	0.85	0.65	NTRUE	Dameron et al. 2017	d18O +0.4‰; d13C +0.00‰	0.85	1.05
198-1209C21H-CC, 0-18	287.09	317.325	nan	70.6084	0.78	0.44	NTRUE	Dameron et al. 2017	d18O +0.4‰; d13C +0.00‰	0.78	0.84
198-1209B31H-4, 85-87	285.96	317.81	nan	70.6466	0.87	0.87	NTRUE	Dameron et al. 2017	d18O +0.4‰; d13C +0.00‰	0.87	1.27
198-1209B31H-5, 85-87	287.46	319.31	nan	70.7648	0.91	0.87	NTRUE	Dameron et al. 2017	d18O +0.4‰; d13C +0.00‰	0.91	1.27
198-1209B31H-CC, 0-19	289.485	321.334	nan	70.9218	0.74	0.27	NTRUE	Dameron et al. 2017	d18O +0.4‰; d13C +0.00‰	0.74	0.67
198-1209C22H-CC, 0-17	297.075	328.74	nan	nan	0.87	0.94	NTRUE	Dameron et al. 2017	d18O +0.4‰; d13C +0.00‰	0.87	1.34
198-1209B32H-CC, 0-20	299.31	330.06	nan	nan	0.59	0.28	NTRUE	Dameron et al. 2017	d18O +0.4‰; d13C +0.00‰	0.59	0.68
198-1209B32H-CC, 0-20	299.31	330.06	nan	nan	0.81	0.5	NTRUE	Dameron et al. 2017	d18O +0.4‰; d13C +0.00‰	0.81	0.9
198-1209B24H-CC, 0-18	223.89	248.339	nan	nan	0.61	0.1	OUMB	Dameron et al. 2017	OUMB Corr(Orid_d18O - 0.42)/0.91 = Nutt_d18O + 0.4‰ equi; (Orid_d13C + 0.37)/0.97 = Nutt_d13C; Westerhold et al. 2018	1.01031	0.0483516
198-1209B24H-CC, 0-18	223.89	248.339	nan	nan	0.72	1.04	OUMB	Dameron et al. 2017	OUMB Corr(Orid_d18O - 0.42)/0.91 = Nutt_d18O + 0.4‰ equi; (Orid_d13C + 0.37)/0.97 = Nutt_d13C; Westerhold et al. 2018	1.12371	1.08132
198-1209B24H-CC, 0-18	223.89	248.339	nan	nan	0.87	0.46	OUMB	Dameron et al. 2017	OUMB Corr(Orid_d18O - 0.42)/0.91 = Nutt_d18O + 0.4‰ equi; (Orid_d13C + 0.37)/0.97 = Nutt_d13C; Westerhold et al. 2018	1.27835	0.443956
198-1209C14H-CC, 0-17	231.245	257.174	64.9503	64.9493	0.39	-0.24	OUMB	Dameron et al. 2017	OUMB Corr(Orid_d18O - 0.42)/0.91 = Nutt_d18O + 0.4‰ equi; (Orid_d13C + 0.37)/0.97 = Nutt_d13C; Westerhold et al. 2018	0.783505	-0.325275
198-1209C14H-CC, 0-17	231.245	257.174	64.9503	64.9493	0.76	0.07	OUMB	Dameron et al. 2017	OUMB Corr(Orid_d18O - 0.42)/0.91 = Nutt_d18O + 0.4‰ equi; (Orid_d13C + 0.37)/0.97 = Nutt_d13C; Westerhold et al. 2018	1.16495	0.0153846
198-1209C14H-CC, 0-17	231.245	257.174	64.9503	64.9493	1	0.22	OUMB	Dameron et al. 2017	OUMB Corr(Orid_d18O - 0.42)/0.91 = Nutt_d18O + 0.4‰ equi; (Orid_d13C + 0.37)/0.97 = Nutt_d13C; Westerhold et al. 2018	1.41237	0.18022
198-1209C15H-1, 3-5	231.04	257.665	65.0537	65.0539	0.79	0.29	OUMB	Dameron et al. 2017	OUMB Corr(Orid_d18O - 0.42)/0.91 = Nutt_d18O + 0.4‰ equi; (Orid_d13C + 0.37)/0.97 = Nutt_d13C; Westerhold et al. 2018	1.19588	0.257143
198-1209C15H-1, 131-133	232.32	258.943	65.3867	65.3867	0.98	0.45	OUMB	Dameron et al. 2017	OUMB Corr(Orid_d18O - 0.42)/0.91 = Nutt_d18O + 0.4‰ equi; (Orid_d13C + 0.37)/0.97 = Nutt_d13C; Westerhold et al. 2018	1.39175	0.432967
198-1209C15H-2, 76-78	233.27	259.819	65.5751	65.5712	1	0.52	OUMB	Dameron et al. 2017	OUMB Corr(Orid_d18O - 0.42)/0.91 = Nutt_d18O + 0.4‰ equi; (Orid_d13C + 0.37)/0.97 = Nutt_d13C; Westerhold et al. 2018	1.41237	0.50989
198-1209C15H-3, 5-9	234.07	260.636	65.8133	65.8075	1.01	0.61	OUMB	Dameron et al. 2017	OUMB Corr(Orid_d18O - 0.42)/0.91 = Nutt_d18O + 0.4‰ equi; (Orid_d13C + 0.37)/0.97 = Nutt_d13C; Westerhold et al. 2018	1.42268	0.608791
198-1209C15H-3, 5-9	234.07	260.636	65.8133	65.8075	1.59	0.57	OUMB	Dameron et al. 2017	OUMB Corr(Orid_d18O - 0.42)/0.91 = Nutt_d18O + 0.4‰ equi; (Orid_d13C + 0.37)/0.97 = Nutt_d13C; Westerhold et al. 2018	2.02062	0.564835
198-1209C15H-3, 40-44	234.42	261.015	65.8989	65.8884	1.44	0.54	OUMB	Dameron et al. 2017	OUMB Corr(Orid_d18O - 0.42)/0.91 = Nutt_d18O + 0.4‰ equi; (Orid_d13C + 0.37)/0.97 = Nutt_d13C; Westerhold et al. 2018	1.86598	0.531868
198-1209C15H-3, 40-44	234.42	261.015	65.8989	65.8884	1.68	0.55	OUMB	Dameron et al. 2017	OUMB Corr(Orid_d18O - 0.42)/0.91 = Nutt_d18O + 0.4‰ equi; (Orid_d13C + 0.37)/0.97 = Nutt_d13C; Westerhold et al. 2018	2.1134	0.542857
198-1209C15H-3, 75-79	234.77	261.39	66.0034	66.0015	1.43	0.37	OUMB	Dameron et al. 2017	OUMB Corr(Orid_d18O - 0.42)/0.91 = Nutt_d18O + 0.4‰ equi; (Orid_d13C + 0.37)/0.97 = Nutt_d13C; Westerhold et al. 2018	1.85567	0.345055
198-1209C15H-3, 75-79	234.77	261.39	66.0034	66.0015	1.45	0.43	OUMB	Dameron et al. 2017	OUMB Corr(Orid_d18O - 0.42)/0.91 = Nutt_d18O + 0.4‰ equi; (Orid_d13C + 0.37)/0.97 = Nutt_d13C; Westerhold et al. 2018	1.87629	0.410989
198-1209C15H-3, 75-79	234.77	261.39	66.0034	66.0015	1.46	0.52	OUMB	Dameron et al. 2017	OUMB Corr(Orid_d18O - 0.42)/0.91 = Nutt_d18O + 0.4‰ equi; (Orid_d13C + 0.37)/0.97 = Nutt_d13C; Westerhold et al. 2018	1.8866	0.50989
198-1209C15H-3, 75-79	234.77	261.39	66.0034	66.0015	1.48	0.63	OUMB	Dameron et al. 2017	OUMB Corr(Orid_d18O - 0.42)/0.91 = Nutt_d18O + 0.4‰ equi; (Orid_d13C + 0.37)/0.97 = Nutt_d13C; Westerhold et al. 2018	1.90722	0.630769
198-1209C15H-3, 75-79	234.77	261.39	66.0034	66.0015	1.57	0.41	OUMB	Dameron et al. 2017	OUMB Corr(Orid_d18O - 0.42)/0.91 = Nutt_d18O + 0.4‰ equi; (Orid_d13C + 0.37)/0.97 = Nutt_d13C; Westerhold et al. 2018	2	0.389011
198-1209C15H-4, 10-11	235.105	261.725	66.0401	66.0399	1.14	0.64	OUMB	Dameron et al. 2017	OUMB Corr(Orid_d18O - 0.42)/0.91 = Nutt_d18O + 0.4‰ equi; (Orid_d13C + 0.37)/0.97 = Nutt_d13C; Westerhold et al. 2018	1.5567	0.641758
198-1209C15H-4, 10-11	235.105	261.725	66.0401	66.0399	1.27	0.7	OUMB	Dameron et al. 2017	OUMB Corr(Orid_d18O - 0.42)/0.91 = Nutt_d18O + 0.4‰ equi; (Orid_d13C + 0.37)/0.97 = Nutt_d13C; Westerhold et al. 2018	1.69072	0.707692
198-1209C15H-4, 10-11	235.105	261.725	66.0401	66.0399	1.31	0.8	OUMB	Dameron et al. 2017	OUMB Corr(Orid_d18O - 0.42)/0.91 = Nutt_d18O + 0.4‰ equi; (Orid_d13C + 0.37)/0.97 = Nutt_d13C; Westerhold et al. 2018	1.73196	0.817582
198-1209C15H-4, 26-27	235.265	261.885	66.0578	66.0596	1.06	0.6	OUMB	Dameron et al. 2017	OUMB Corr(Orid_d18O - 0.42)/0.91 = Nutt_d18O + 0.4‰ equi; (Orid_d13C + 0.37)/0.97 = Nutt_d13C; Westerhold et al. 2018	1.47423	0.597802
198-1209C15H-4, 26-27	235.265	261.885	66.0578	66.0596	1.07	0.47	OUMB	Dameron et al. 2017	OUMB Corr(Orid_d18O - 0.42)/0.91 = Nutt_d18O + 0.4‰ equi; (Orid_d13C + 0.37)/0.97 = Nutt_d13C; Westerhold et al. 2018	1.48454	0.454945
198-1209C15H-4, 26-27	235.265	261.885	66.0578	66.0596	1.09	0.74	OUMB	Dameron et al. 2017	OUMB Corr(Orid_d18O - 0.42)/0.91 = Nutt_d18O + 0.4‰ equi; (Orid_d13C + 0.37)/0.97 = Nutt_d13C; Westerhold et al. 2018	1.50515	0.751648
198-1209C15H-4, 26-27	235.265	261.885	66.0578	66.0596	1.18	0.57	OUMB	Dameron et al. 2017	OUMB Corr(Orid_d18O - 0.42)/0.91 = Nutt_d18O + 0.4‰ equi; (Orid_d13C + 0.37)/0.97 = Nutt_d13C; Westerhold et al. 2018	1.59794	0.564835
198-1209C15H-4, 35-37	235.36	261.98	66.0669	66.0713	0.92	0.54	OUMB	Dameron et al. 2017	OUMB Corr(Orid_d18O - 0.42)/0.91 = Nutt_d18O + 0.4‰ equi; (Orid_d13C + 0.37)/0.97 = Nutt_d13C; Westerhold et al. 2018	1.3299	0.531868
198-1209C15H-4, 35-37	235.36	261.98	66.0669	66.0713	0.99	0.58	OUMB	Dameron et al. 2017	OUMB Corr(Orid_d18O - 0.42)/0.91 = Nutt_d18O + 0.4‰ equi; (Orid_d13C + 0.37)/0.97 = Nutt_d13C; Westerhold et al. 2018	1.40206	0.575824
198-1209C15H-4, 55-57	235.56	262.18	66.0871	66.0959	0.71	0.34	OUMB	Dameron et al. 2017	OUMB Corr(Orid_d18O - 0.42)/0.91 = Nutt_d18O + 0.4‰ equi; (Orid_d13C + 0.37)/0.97 = Nutt_d13C; Westerhold et al. 2018	1.1134	0.312088
198-1209C15H-4, 55-57	235.56	262.18	66.0871	66.0959	0.83	0.33	OUMB	Dameron et al. 2017	OUMB Corr(Orid_d18O - 0.42)/0.91 = Nutt_d18O + 0.4‰ equi; (Orid_d13C + 0.37)/0.97 = Nutt_d13C; Westerhold et al. 2018	1.23711	0.301099
198-1209C15H-4, 74-75	235.745	262.365	66.1085	66.1187	0.85	0.41	OUMB	Dameron et al. 2017	OUMB Corr(Orid_d18O - 0.42)/0.91 = Nutt_d18O + 0.4‰ equi; (Orid_d13C + 0.37)/0.97 = Nutt_d13C; Westerhold et al. 2018	1.25773	0.389011
198-1209C15H-4, 74-75	235.745	262.365	66.1085	66.1187	0.94	0.35	OUMB	Dameron et al. 2017	OUMB Corr(Orid_d18O - 0.42)/0.91 = Nutt_d18O + 0.4‰ equi; (Orid_d13C + 0.37)/0.97 = Nutt_d13C; Westerhold et al. 2018	1.35052	0.323077
198-1209C15H-4, 74-75	235.745	262.365	66.1085	66.1187	1.25	0.44	OUMB	Dameron et al. 2017	OUMB Corr(Orid_d18O - 0.42)/0.91 = Nutt_d18O + 0.4‰ equi; (Orid_d13C + 0.37)/0.97 = Nutt_d13C; Westerhold et al. 2018	1.6701	0.421978
198-1209C15H-4, 94-96	235.95	262.57	66.132	66.144	0.94	0.34	OUMB	Dameron et al. 2017	OUMB Corr(Orid_d18O - 0.42)/0.91 = Nutt_d18O + 0.4‰ equi; (Orid_d13C + 0.37)/0.97 = Nutt_d13C; Westerhold et al. 2018	1.35052	0.312088
198-1209C15H-4, 94-96	235.95	262.57	66.132	66.144	1.11	0.36	OUMB	Dameron et al. 2017	OUMB Corr(Orid_d18O - 0.42)/0.91 = Nutt_d18O + 0.4‰ equi; (Orid_d13C + 0.37)/0.97 = Nutt_d13C; Westerhold et al. 2018	1.52577	0.334066
198-1209C15H-4, 119-121	236.2	262.82	66.1599	66.1748	0.93	0.45	OUMB	Dameron et al. 2017	OUMB Corr(Orid_d18O - 0.42)/0.91 = Nutt_d18O + 0.4‰ equi; (Orid_d13C + 0.37)/0.97 = Nutt_d13C; Westerhold et al. 2018	1.34021	0.432967
198-1209C15H-4, 129-130	236.295	262.915	66.1732	66.1865	1.02	0.51	OUMB	Dameron et al. 2017	OUMB Corr(Orid_d18O - 0.42)/0.91 = Nutt_d18O + 0.4‰ equi; (Orid_d13C + 0.37)/0.97 = Nutt_d13C; Westerhold et al. 2018	1.43299	0.498901
198-1209C15H-4, 129-130	236.295	262.915	66.1732	66.1865	1.12	0.61	OUMB	Dameron et al. 2017	OUMB Corr(Orid_d18O - 0.42)/0.91 = Nutt_d18O + 0.4‰ equi; (Orid_d13C + 0.37)/0.97 = Nutt_d13C; Westerhold et al. 2018	1.53608	0.608791
198-1209C15H-5, 16-17	236.665	263.285	66.232	66.2321	0.98	0.28	OUMB	Dameron et al. 2017	OUMB Corr(Orid_d18O - 0.42)/0.91 = Nutt_d18O + 0.4‰ equi; (Orid_d13C + 0.37)/0.97 = Nutt_d13C; Westerhold et al. 2018	1.39175	0.246154
198-1209C15H-5, 16-17	236.665	263.285	66.232	66.2321	1.03	0.3	OUMB	Dameron et al. 2017	OUMB Corr(Orid_d18O - 0.42)/0.91 = Nutt_d18O + 0.4‰ equi; (Orid_d13C + 0.37)/0.97 = Nutt_d13C; Westerhold et al. 2018	1.4433	0.268132
198-1209C15H-5, 16-17	236.665	263.285	66.232	66.2321	1.09	0.26	OUMB	Dameron et al. 2017	OUMB Corr(Orid_d18O - 0.42)/0.91 = Nutt_d18O + 0.4‰ equi; (Orid_d13C + 0.37)/0.97 = Nutt_d13C; Westerhold et al. 2018	1.50515	0.224176
198-1209C15H-5, 16-17	236.665	263.285	66.232	66.2321	1.15	0.35	OUMB	Dameron et al. 2017	OUMB Corr(Orid_d18O - 0.42)/0.91 = Nutt_d18O + 0.4‰ equi; (Orid_d13C + 0.37)/0.97 = Nutt_d13C; Westerhold et al. 2018	1.56701	0.323077
198-1209C15H-5, 16-17	236.665	263.285	66.232	66.2321	1.24	0.36	OUMB	Dameron et al. 2017	OUMB Corr(Orid_d18O - 0.42)/0.91 = Nutt_d18O + 0.4‰ equi; (Orid_d13C + 0.37)/0.97 = Nutt_d13C; Westerhold et al. 2018	1.65979	0.334066
198-1209C15H-5, 35-37	236.86	263.48	66.2684	66.2561	0.94	0.28	OUMB	Dameron et al. 2017	OUMB Corr(Orid_d18O - 0.42)/0.91 = Nutt_d18O + 0.4‰ equi; (Orid_d13C + 0.37)/0.97 = Nutt_d13C; Westerhold et al. 2018	1.35052	0.246154
198-1209C15H-5, 35-37	236.86	263.48	66.2684	66.2561	1.63	0.53	OUMB	Dameron et al. 2017	OUMB Corr(Orid_d18O - 0.42)/0.91 = Nutt_d18O + 0.4‰ equi; (Orid_d13C + 0.37)/0.97 = Nutt_d13C; Westerhold et al. 2018	2.06186	0.520879
198-1209C15H-5, 72-73	237.225	263.845	66.3144	66.3011	1.23	0.82	OUMB	Dameron et al. 2017	OUMB Corr(Orid_d18O - 0.42)/0.91 = Nutt_d18O + 0.4‰ equi; (Orid_d13C + 0.37)/0.97 = Nutt_d13C; Westerhold et al. 2018	1.64948	0.83956
198-1209C15H-5, 95-97	237.46	264.08	66.3487	66.33	0.56	0.76	OUMB	Dameron et al. 2017	OUMB Corr(Orid_d18O - 0.42)/0.91 = Nutt_d18O + 0.4‰ equi; (Orid_d13C + 0.37)/0.97 = Nutt_d13C; Westerhold et al. 2018	0.958763	0.773626
198-1209C15H-5, 95-97	237.46	264.08	66.3487	66.33	0.83	0.87	OUMB	Dameron et al. 2017	OUMB Corr(Orid_d18O - 0.42)/0.91 = Nutt_d18O + 0.4‰ equi; (Orid_d13C + 0.37)/0.97 = Nutt_d13C; Westerhold et al. 2018	1.23711	0.894505
198-1209C15H-5, 95-97	237.46	264.08	66.3487	66.33	1.05	0.9	OUMB	Dameron et al. 2017	OUMB Corr(Orid_d18O - 0.42)/0.91 = Nutt_d18O + 0.4‰ equi; (Orid_d13C + 0.37)/0.97 = Nutt_d13C; Westerhold et al. 2018	1.46392	0.927473
198-1209C15H-5, 95-97	237.46	264.08	66.3487	66.33	1.07	0.88	OUMB	Dameron et al. 2017	OUMB Corr(Orid_d18O - 0.42)/0.91 = Nutt_d18O + 0.4‰ equi; (Orid_d13C + 0.37)/0.97 = Nutt_d13C; Westerhold et al. 2018	1.48454	0.905495
198-1209C15H-5, 120-122	237.71	264.33	66.379	66.3609	0.62	0.77	OUMB	Dameron et al. 2017	OUMB Corr(Orid_d18O - 0.42)/0.91 = Nutt_d18O + 0.4‰ equi; (Orid_d13C + 0.37)/0.97 = Nutt_d13C; Westerhold et al. 2018	1.02062	0.784615
198-1209C15H-5, 120-122	237.71	264.33	66.379	66.3609	0.68	0.74	OUMB	Dameron et al. 2017	OUMB Corr(Orid_d18O - 0.42)/0.91 = Nutt_d18O + 0.4‰ equi; (Orid_d13C + 0.37)/0.97 = Nutt_d13C; Westerhold et al. 2018	1.08247	0.751648
198-1209C15H-5, 140-141	237.905	264.525	66.4011	66.3849	1.19	0.93	OUMB	Dameron et al. 2017	OUMB Corr(Orid_d18O - 0.42)/0.91 = Nutt_d18O + 0.4‰ equi; (Orid_d13C + 0.37)/0.97 = Nutt_d13C; Westerhold et al. 2018	1.60825	0.96044
198-1209C15H-5, 140-141	237.905	264.525	66.4011	66.3849	1.28	0.91	OUMB	Dameron et al. 2017	OUMB Corr(Orid_d18O - 0.42)/0.91 = Nutt_d18O + 0.4‰ equi; (Orid_d13C + 0.37)/0.97 = Nutt_d13C; Westerhold et al. 2018	1.70103	0.938462
198-1209C15H-5, 140-141	237.905	264.525	66.4011	66.3849	1.38	0.63	OUMB	Dameron et al. 2017	OUMB Corr(Orid_d18O - 0.42)/0.91 = Nutt_d18O + 0.4‰ equi; (Orid_d13C + 0.37)/0.97 = Nutt_d13C; Westerhold et al. 2018	1.80412	0.630769
198-1209C15H-5, 140-141	237.905	264.525	66.4011	66.3849	1.44	0.97	OUMB	Dameron et al. 2017	OUMB Corr(Orid_d18O - 0.42)/0.91 = Nutt_d18O + 0.4‰ equi; (Orid_d13C + 0.37)/0.97 = Nutt_d13C; Westerhold et al. 2018	1.86598	1.0044
198-1209C15H-6, 6-8	238.07	264.69	66.4204	66.4052	0.7	0.97	OUMB	Dameron et al. 2017	OUMB Corr(Orid_d18O - 0.42)/0.91 = Nutt_d18O + 0.4‰ equi; (Orid_d13C + 0.37)/0.97 = Nutt_d13C; Westerhold et al. 2018	1.10309	1.0044
198-1209C15H-6, 25-27	238.26	264.88	66.442	66.4284	0.64	0.75	OUMB	Dameron et al. 2017	OUMB Corr(Orid_d18O - 0.42)/0.91 = Nutt_d18O + 0.4‰ equi; (Orid_d13C + 0.37)/0.97 = Nutt_d13C; Westerhold et al. 2018	1.04124	0.762637
198-1209C15H-6, 25-27	238.26	264.88	66.442	66.4284	0.67	0.72	OUMB	Dameron et al. 2017	OUMB Corr(Orid_d18O - 0.42)/0.91 = Nutt_d18O + 0.4‰ equi; (Orid_d13C + 0.37)/0.97 = Nutt_d13C; Westerhold et al. 2018	1.07216	0.72967
198-1209C15H-6, 25-27	238.26	264.88	66.442	66.4284	0.74	0.73	OUMB	Dameron et al. 2017	OUMB Corr(Orid_d18O - 0.42)/0.91 = Nutt_d18O + 0.4‰ equi; (Orid_d13C + 0.37)/0.97 = Nutt_d13C; Westerhold et al. 2018	1.14433	0.740659
198-1209C15H-6, 45-47	238.46	265.08	66.4642	66.4523	0.45	0.73	OUMB	Dameron et al. 2017	OUMB Corr(Orid_d18O - 0.42)/0.91 = Nutt_d18O + 0.4‰ equi; (Orid_d13C + 0.37)/0.97 = Nutt_d13C; Westerhold et al. 2018	0.845361	0.740659
198-1209C15H-6, 45-47	238.46	265.08	66.4642	66.4523	0.63	0.66	OUMB	Dameron et al. 2017	OUMB Corr(Orid_d18O - 0.42)/0.91 = Nutt_d18O + 0.4‰ equi; (Orid_d13C + 0.37)/0.97 = Nutt_d13C; Westerhold et al. 2018	1.03093	0.663736
198-1209C15H-6, 45-47	238.46	265.08	66.4642	66.4523	0.78	0.78	OUMB	Dameron et al. 2017	OUMB Corr(Orid_d18O - 0.42)/0.91 = Nutt_d18O + 0.4‰ equi; (Orid_d13C + 0.37)/0.97 = Nutt_d13C; Westerhold et al. 2018	1.18557	0.795604
198-1209C15H-6, 65-67	238.66	265.253	66.4838	66.4731	0.63	0.85	OUMB	Dameron et al. 2017	OUMB Corr(Orid_d18O - 0.42)/0.91 = Nutt_d18O + 0.4‰ equi; (Orid_d13C + 0.37)/0.97 = Nutt_d13C; Westerhold et al. 2018	1.03093	0.872527
198-1209C15H-6, 65-67	238.66	265.253	66.4838	66.4731	0.8	0.82	OUMB	Dameron et al. 2017	OUMB Corr(Orid_d18O - 0.42)/0.91 = Nutt_d18O + 0.4‰ equi; (Orid_d13C + 0.37)/0.97 = Nutt_d13C; Westerhold et al. 2018	1.20619	0.83956
198-1209C15H-6, 100-102	239.01	265.577	66.5136	66.5119	0.63	0.94	OUMB	Dameron et al. 2017	OUMB Corr(Orid_d18O - 0.42)/0.91 = Nutt_d18O + 0.4‰ equi; (Orid_d13C + 0.37)/0.97 = Nutt_d13C; Westerhold et al. 2018	1.03093	0.971429
198-1209C15H-6, 100-102	239.01	265.577	66.5136	66.5119	0.83	0.95	OUMB	Dameron et al. 2017	OUMB Corr(Orid_d18O - 0.42)/0.91 = Nutt_d18O + 0.4‰ equi; (Orid_d13C + 0.37)/0.97 = Nutt_d13C; Westerhold et al. 2018	1.23711	0.982418
198-1209C15H-6, 100-102	239.01	265.577	66.5136	66.5119	1.18	0.96	OUMB	Dameron et al. 2017	OUMB Corr(Orid_d18O - 0.42)/0.91 = Nutt_d18O + 0.4‰ equi; (Orid_d13C + 0.37)/0.97 = Nutt_d13C; Westerhold et al. 2018	1.59794	0.993407
198-1209C15H-6, 120-122	239.21	265.778	66.5289	66.5359	1.01	0.96	OUMB	Dameron et al. 2017	OUMB Corr(Orid_d18O - 0.42)/0.91 = Nutt_d18O + 0.4‰ equi; (Orid_d13C + 0.37)/0.97 = Nutt_d13C; Westerhold et al. 2018	1.42268	0.993407
198-1209C15H-6, 120-122	239.21	265.778	66.5289	66.5359	1.15	0.9	OUMB	Dameron et al. 2017	OUMB Corr(Orid_d18O - 0.42)/0.91 = Nutt_d18O + 0.4‰ equi; (Orid_d13C + 0.37)/0.97 = Nutt_d13C; Westerhold et al. 2018	1.56701	0.927473
198-1209C15H-6, 140-142	239.41	265.98	66.5465	66.5601	0.54	0.93	OUMB	Dameron et al. 2017	OUMB Corr(Orid_d18O - 0.42)/0.91 = Nutt_d18O + 0.4‰ equi; (Orid_d13C + 0.37)/0.97 = Nutt_d13C; Westerhold et al. 2018	0.938144	0.96044
198-1209C15H-6, 140-142	239.41	265.98	66.5465	66.5601	0.66	0.84	OUMB	Dameron et al. 2017	OUMB Corr(Orid_d18O - 0.42)/0.91 = Nutt_d18O + 0.4‰ equi; (Orid_d13C + 0.37)/0.97 = Nutt_d13C; Westerhold et al. 2018	1.06186	0.861538
198-1209C15H-6, 140-142	239.41	265.98	66.5465	66.5601	0.88	0.99	OUMB	Dameron et al. 2017	OUMB Corr(Orid_d18O - 0.42)/0.91 = Nutt_d18O + 0.4‰ equi; (Orid_d13C + 0.37)/0.97 = Nutt_d13C; Westerhold et al. 2018	1.28866	1.02637
198-1209C15H-6, 146-148	239.47	266.069	66.5554	66.5708	0.27	0.8	OUMB	Dameron et al. 2017	OUMB Corr(Orid_d18O - 0.42)/0.91 = Nutt_d18O + 0.4‰ equi; (Orid_d13C + 0.37)/0.97 = Nutt_d13C; Westerhold et al. 2018	0.659794	0.817582
198-1209C15H-6, 146-148	239.47	266.069	66.5554	66.5708	0.48	0.87	OUMB	Dameron et al. 2017	OUMB Corr(Orid_d18O - 0.42)/0.91 = Nutt_d18O + 0.4‰ equi; (Orid_d13C + 0.37)/0.97 = Nutt_d13C; Westerhold et al. 2018	0.876289	0.894505
198-1209C15H-6, 146-148	239.47	266.069	66.5554	66.5708	0.62	0.86	OUMB	Dameron et al. 2017	OUMB Corr(Orid_d18O - 0.42)/0.91 = Nutt_d18O + 0.4‰ equi; (Orid_d13C + 0.37)/0.97 = Nutt_d13C; Westerhold et al. 2018	1.02062	0.883516
198-1209C15H-7, 30-32	239.81	266.356	66.5782	66.6052	0.66	0.89	OUMB	Dameron et al. 2017	OUMB Corr(Orid_d18O - 0.42)/0.91 = Nutt_d18O + 0.4‰ equi; (Orid_d13C + 0.37)/0.97 = Nutt_d13C; Westerhold et al. 2018	1.06186	0.916484
198-1209C15H-7, 30-32	239.81	266.356	66.5782	66.6052	0.73	1.05	OUMB	Dameron et al. 2017	OUMB Corr(Orid_d18O - 0.42)/0.91 = Nutt_d18O + 0.4‰ equi; (Orid_d13C + 0.37)/0.97 = Nutt_d13C; Westerhold et al. 2018	1.13402	1.09231
198-1209C15H-7, 50-52	240.01	266.534	66.5937	66.6265	0.65	0.94	OUMB	Dameron et al. 2017	OUMB Corr(Orid_d18O - 0.42)/0.91 = Nutt_d18O + 0.4‰ equi; (Orid_d13C + 0.37)/0.97 = Nutt_d13C; Westerhold et al. 2018	1.05155	0.971429
198-1209C15H-7, 50-52	240.01	266.534	66.5937	66.6265	0.68	0.98	OUMB	Dameron et al. 2017	OUMB Corr(Orid_d18O - 0.42)/0.91 = Nutt_d18O + 0.4‰ equi; (Orid_d13C + 0.37)/0.97 = Nutt_d13C; Westerhold et al. 2018	1.08247	1.01538
198-1209C15H-7, 50-52	240.01	266.534	66.5937	66.6265	0.84	1.07	OUMB	Dameron et al. 2017	OUMB Corr(Orid_d18O - 0.42)/0.91 = Nutt_d18O + 0.4‰ equi; (Orid_d13C + 0.37)/0.97 = Nutt_d13C; Westerhold et al. 2018	1.24742	1.11429
198-1209C15H-7, 70-72	240.21	266.711	66.6073	66.6477	0.7	0.72	OUMB	Dameron et al. 2017	OUMB Corr(Orid_d18O - 0.42)/0.91 = Nutt_d18O + 0.4‰ equi; (Orid_d13C + 0.37)/0.97 = Nutt_d13C; Westerhold et al. 2018	1.10309	0.72967
198-1209C15H-7, 72-74	240.23	266.729	66.6085	66.6498	0.72	0.88	OUMB	Dameron et al. 2017	OUMB Corr(Orid_d18O - 0.42)/0.91 = Nutt_d18O + 0.4‰ equi; (Orid_d13C + 0.37)/0.97 = Nutt_d13C; Westerhold et al. 2018	1.12371	0.905495
198-1209C15H-7, 72-74	240.23	266.729	66.6085	66.6498	0.78	0.87	OUMB	Dameron et al. 2017	OUMB Corr(Orid_d18O - 0.42)/0.91 = Nutt_d18O + 0.4‰ equi; (Orid_d13C + 0.37)/0.97 = Nutt_d13C; Westerhold et al. 2018	1.18557	0.894505
198-1209C15H-7, 72-74	240.23	266.729	66.6085	66.6498	0.78	0.87	OUMB	Dameron et al. 2017	OUMB Corr(Orid_d18O - 0.42)/0.91 = Nutt_d18O + 0.4‰ equi; (Orid_d13C + 0.37)/0.97 = Nutt_d13C; Westerhold et al. 2018	1.18557	0.894505
198-1209C15H-7, 72-74	240.23	266.729	66.6085	66.6498	1.02	0.95	OUMB	Dameron et al. 2017	OUMB Corr(Orid_d18O - 0.42)/0.91 = Nutt_d18O + 0.4‰ equi; (Orid_d13C + 0.37)/0.97 = Nutt_d13C; Westerhold et al. 2018	1.43299	0.982418
198-1209C15H-7, 92-94	240.43	266.904	66.6209	66.6708	0.44	0.83	OUMB	Dameron et al. 2017	OUMB Corr(Orid_d18O - 0.42)/0.91 = Nutt_d18O + 0.4‰ equi; (Orid_d13C + 0.37)/0.97 = Nutt_d13C; Westerhold et al. 2018	0.835052	0.850549
198-1209C15H-7, 92-94	240.43	266.904	66.6209	66.6708	0.61	0.92	OUMB	Dameron et al. 2017	OUMB Corr(Orid_d18O - 0.42)/0.91 = Nutt_d18O + 0.4‰ equi; (Orid_d13C + 0.37)/0.97 = Nutt_d13C; Westerhold et al. 2018	1.01031	0.949451
198-1209A26H-2, 128-130	238.99	267.024	66.6335	66.6852	0.77	0.87	OUMB	Dameron et al. 2017	OUMB Corr(Orid_d18O - 0.42)/0.91 = Nutt_d18O + 0.4‰ equi; (Orid_d13C + 0.37)/0.97 = Nutt_d13C; Westerhold et al. 2018	1.17526	0.894505
198-1209A26H-2, 128-130	238.99	267.024	66.6335	66.6852	1.05	0.87	OUMB	Dameron et al. 2017	OUMB Corr(Orid_d18O - 0.42)/0.91 = Nutt_d18O + 0.4‰ equi; (Orid_d13C + 0.37)/0.97 = Nutt_d13C; Westerhold et al. 2018	1.46392	0.894505
198-1209A26H-2, 137-139	239.08	267.114	66.6432	66.6959	0.94	0.83	OUMB	Dameron et al. 2017	OUMB Corr(Orid_d18O - 0.42)/0.91 = Nutt_d18O + 0.4‰ equi; (Orid_d13C + 0.37)/0.97 = Nutt_d13C; Westerhold et al. 2018	1.35052	0.850549
198-1209A26H-2, 137-139	239.08	267.114	66.6432	66.6959	0.99	0.81	OUMB	Dameron et al. 2017	OUMB Corr(Orid_d18O - 0.42)/0.91 = Nutt_d18O + 0.4‰ equi; (Orid_d13C + 0.37)/0.97 = Nutt_d13C; Westerhold et al. 2018	1.40206	0.828571
198-1209C15H-7, 117-119	240.68	267.127	66.6448	66.6975	0.61	0.62	OUMB	Dameron et al. 2017	OUMB Corr(Orid_d18O - 0.42)/0.91 = Nutt_d18O + 0.4‰ equi; (Orid_d13C + 0.37)/0.97 = Nutt_d13C; Westerhold et al. 2018	1.01031	0.61978
198-1209C15H-7, 117-119	240.68	267.127	66.6448	66.6975	0.7	1.04	OUMB	Dameron et al. 2017	OUMB Corr(Orid_d18O - 0.42)/0.91 = Nutt_d18O + 0.4‰ equi; (Orid_d13C + 0.37)/0.97 = Nutt_d13C; Westerhold et al. 2018	1.10309	1.08132
198-1209C15H-7, 117-119	240.68	267.127	66.6448	66.6975	0.88	0.78	OUMB	Dameron et al. 2017	OUMB Corr(Orid_d18O - 0.42)/0.91 = Nutt_d18O + 0.4‰ equi; (Orid_d13C + 0.37)/0.97 = Nutt_d13C; Westerhold et al. 2018	1.28866	0.795604
198-1209C15H-7, 117-119	240.68	267.127	66.6448	66.6975	0.97	0.87	OUMB	Dameron et al. 2017	OUMB Corr(Orid_d18O - 0.42)/0.91 = Nutt_d18O + 0.4‰ equi; (Orid_d13C + 0.37)/0.97 = Nutt_d13C; Westerhold et al. 2018	1.38144	0.894505
198-1209A26H-2, 147-149	239.18	267.213	66.6555	66.7078	1.04	0.91	OUMB	Dameron et al. 2017	OUMB Corr(Orid_d18O - 0.42)/0.91 = Nutt_d18O + 0.4‰ equi; (Orid_d13C + 0.37)/0.97 = Nutt_d13C; Westerhold et al. 2018	1.45361	0.938462
198-1209A26H-2, 147-149	239.18	267.213	66.6555	66.7078	1.12	0.57	OUMB	Dameron et al. 2017	OUMB Corr(Orid_d18O - 0.42)/0.91 = Nutt_d18O + 0.4‰ equi; (Orid_d13C + 0.37)/0.97 = Nutt_d13C; Westerhold et al. 2018	1.53608	0.564835
198-1209C15H-CC, 0-17	240.805	267.252	66.6603	66.7125	0.89	0.87	OUMB	Dameron et al. 2017	OUMB Corr(Orid_d18O - 0.42)/0.91 = Nutt_d18O + 0.4‰ equi; (Orid_d13C + 0.37)/0.97 = Nutt_d13C; Westerhold et al. 2018	1.29897	0.894505
198-1209C15H-CC, 0-17	240.805	267.252	66.6603	66.7125	0.94	0.96	OUMB	Dameron et al. 2017	OUMB Corr(Orid_d18O - 0.42)/0.91 = Nutt_d18O + 0.4‰ equi; (Orid_d13C + 0.37)/0.97 = Nutt_d13C; Westerhold et al. 2018	1.35052	0.993407
198-1209C15H-CC, 0-17	240.805	267.252	66.6603	66.7125	1.01	1.01	OUMB	Dameron et al. 2017	OUMB Corr(Orid_d18O - 0.42)/0.91 = Nutt_d18O + 0.4‰ equi; (Orid_d13C + 0.37)/0.97 = Nutt_d13C; Westerhold et al. 2018	1.42268	1.04835
198-1209C15H-CC, 0-17	240.805	267.252	66.6603	66.7125	1.13	1	OUMB	Dameron et al. 2017	OUMB Corr(Orid_d18O - 0.42)/0.91 = Nutt_d18O + 0.4‰ equi; (Orid_d13C + 0.37)/0.97 = Nutt_d13C; Westerhold et al. 2018	1.54639	1.03736
198-1209C15H-CC, 0-17	240.805	267.252	66.6603	66.7125	1.52	0.63	OUMB	Dameron et al. 2017	OUMB Corr(Orid_d18O - 0.42)/0.91 = Nutt_d18O + 0.4‰ equi; (Orid_d13C + 0.37)/0.97 = Nutt_d13C; Westerhold et al. 2018	1.94845	0.630769
198-1209C15H-CC, 0-17	240.805	267.252	66.6603	66.7125	1.52	1.08	OUMB	Dameron et al. 2017	OUMB Corr(Orid_d18O - 0.42)/0.91 = Nutt_d18O + 0.4‰ equi; (Orid_d13C + 0.37)/0.97 = Nutt_d13C; Westerhold et al. 2018	1.94845	1.12527
198-1209C15H-CC, 0-17	240.805	267.252	66.6603	66.7125	1.69	1.07	OUMB	Dameron et al. 2017	OUMB Corr(Orid_d18O - 0.42)/0.91 = Nutt_d18O + 0.4‰ equi; (Orid_d13C + 0.37)/0.97 = Nutt_d13C; Westerhold et al. 2018	2.12371	1.11429
198-1209A26H-3, 11-13	239.32	267.353	66.6741	66.7246	0.86	0.93	OUMB	Dameron et al. 2017	OUMB Corr(Orid_d18O - 0.42)/0.91 = Nutt_d18O + 0.4‰ equi; (Orid_d13C + 0.37)/0.97 = Nutt_d13C; Westerhold et al. 2018	1.26804	0.96044
198-1209A26H-3, 11-13	239.32	267.353	66.6741	66.7246	0.91	0.81	OUMB	Dameron et al. 2017	OUMB Corr(Orid_d18O - 0.42)/0.91 = Nutt_d18O + 0.4‰ equi; (Orid_d13C + 0.37)/0.97 = Nutt_d13C; Westerhold et al. 2018	1.31959	0.828571
198-1209A26H-3, 27-29	239.48	267.512	66.6956	66.7436	0.9	1.1	OUMB	Dameron et al. 2017	OUMB Corr(Orid_d18O - 0.42)/0.91 = Nutt_d18O + 0.4‰ equi; (Orid_d13C + 0.37)/0.97 = Nutt_d13C; Westerhold et al. 2018	1.30928	1.14725
198-1209A26H-3, 27-29	239.48	267.512	66.6956	66.7436	1.21	0.99	OUMB	Dameron et al. 2017	OUMB Corr(Orid_d18O - 0.42)/0.91 = Nutt_d18O + 0.4‰ equi; (Orid_d13C + 0.37)/0.97 = Nutt_d13C; Westerhold et al. 2018	1.62887	1.02637
198-1209A26H-3, 45-47	239.66	267.692	66.7192	66.7652	0.88	1.11	OUMB	Dameron et al. 2017	OUMB Corr(Orid_d18O - 0.42)/0.91 = Nutt_d18O + 0.4‰ equi; (Orid_d13C + 0.37)/0.97 = Nutt_d13C; Westerhold et al. 2018	1.28866	1.15824
198-1209A26H-3, 45-47	239.66	267.692	66.7192	66.7652	1.09	1.07	OUMB	Dameron et al. 2017	OUMB Corr(Orid_d18O - 0.42)/0.91 = Nutt_d18O + 0.4‰ equi; (Orid_d13C + 0.37)/0.97 = Nutt_d13C; Westerhold et al. 2018	1.50515	1.11429
198-1209A26H-3, 59-61	239.8	267.831	66.7342	66.7818	1.05	1.06	OUMB	Dameron et al. 2017	OUMB Corr(Orid_d18O - 0.42)/0.91 = Nutt_d18O + 0.4‰ equi; (Orid_d13C + 0.37)/0.97 = Nutt_d13C; Westerhold et al. 2018	1.46392	1.1033
198-1209A26H-3, 59-61	239.8	267.831	66.7342	66.7818	1.28	0.84	OUMB	Dameron et al. 2017	OUMB Corr(Orid_d18O - 0.42)/0.91 = Nutt_d18O + 0.4‰ equi; (Orid_d13C + 0.37)/0.97 = Nutt_d13C; Westerhold et al. 2018	1.70103	0.861538
198-1209A26H-3, 89-91	240.1	268.13	66.7644	66.8176	0.83	0.94	OUMB	Dameron et al. 2017	OUMB Corr(Orid_d18O - 0.42)/0.91 = Nutt_d18O + 0.4‰ equi; (Orid_d13C + 0.37)/0.97 = Nutt_d13C; Westerhold et al. 2018	1.23711	0.971429
198-1209A26H-3, 89-91	240.1	268.13	66.7644	66.8176	0.97	0.95	OUMB	Dameron et al. 2017	OUMB Corr(Orid_d18O - 0.42)/0.91 = Nutt_d18O + 0.4‰ equi; (Orid_d13C + 0.37)/0.97 = Nutt_d13C; Westerhold et al. 2018	1.38144	0.982418
198-1209B26H-CC, 0-20	239.51	268.189	66.7716	66.8247	0.55	0.53	OUMB	Dameron et al. 2017	OUMB Corr(Orid_d18O - 0.42)/0.91 = Nutt_d18O + 0.4‰ equi; (Orid_d13C + 0.37)/0.97 = Nutt_d13C; Westerhold et al. 2018	0.948454	0.520879
198-1209B26H-CC, 0-20	239.51	268.189	66.7716	66.8247	0.76	0.89	OUMB	Dameron et al. 2017	OUMB Corr(Orid_d18O - 0.42)/0.91 = Nutt_d18O + 0.4‰ equi; (Orid_d13C + 0.37)/0.97 = Nutt_d13C; Westerhold et al. 2018	1.16495	0.916484
198-1209B26H-CC, 0-20	239.51	268.189	66.7716	66.8247	0.87	1.11	OUMB	Dameron et al. 2017	OUMB Corr(Orid_d18O - 0.42)/0.91 = Nutt_d18O + 0.4‰ equi; (Orid_d13C + 0.37)/0.97 = Nutt_d13C; Westerhold et al. 2018	1.27835	1.15824
198-1209B26H-CC, 0-20	239.51	268.189	66.7716	66.8247	1.09	0.54	OUMB	Dameron et al. 2017	OUMB Corr(Orid_d18O - 0.42)/0.91 = Nutt_d18O + 0.4‰ equi; (Orid_d13C + 0.37)/0.97 = Nutt_d13C; Westerhold et al. 2018	1.50515	0.531868
198-1209A26H-3, 101-103	240.22	268.25	66.7801	66.8306	1.15	1.12	OUMB	Dameron et al. 2017	OUMB Corr(Orid_d18O - 0.42)/0.91 = Nutt_d18O + 0.4‰ equi; (Orid_d13C + 0.37)/0.97 = Nutt_d13C; Westerhold et al. 2018	1.56701	1.16923
198-1209A26H-3, 101-103	240.22	268.25	66.7801	66.8306	1.74	1	OUMB	Dameron et al. 2017	OUMB Corr(Orid_d18O - 0.42)/0.91 = Nutt_d18O + 0.4‰ equi; (Orid_d13C + 0.37)/0.97 = Nutt_d13C; Westerhold et al. 2018	2.17526	1.03736
198-1209C16H-1, 7-9	240.58	268.388	66.7981	66.8434	1.03	1.03	OUMB	Dameron et al. 2017	OUMB Corr(Orid_d18O - 0.42)/0.91 = Nutt_d18O + 0.4‰ equi; (Orid_d13C + 0.37)/0.97 = Nutt_d13C; Westerhold et al. 2018	1.4433	1.07033
198-1209C16H-1, 7-9	240.58	268.388	66.7981	66.8434	1.17	1	OUMB	Dameron et al. 2017	OUMB Corr(Orid_d18O - 0.42)/0.91 = Nutt_d18O + 0.4‰ equi; (Orid_d13C + 0.37)/0.97 = Nutt_d13C; Westerhold et al. 2018	1.58763	1.03736
198-1209C16H-1, 7-9	240.58	268.388	66.7981	66.8434	1.31	1.14	OUMB	Dameron et al. 2017	OUMB Corr(Orid_d18O - 0.42)/0.91 = Nutt_d18O + 0.4‰ equi; (Orid_d13C + 0.37)/0.97 = Nutt_d13C; Westerhold et al. 2018	1.73196	1.19121
198-1209A26H-3, 148-150	240.69	268.718	66.8303	66.874	0.89	0.83	OUMB	Dameron et al. 2017	OUMB Corr(Orid_d18O - 0.42)/0.91 = Nutt_d18O + 0.4‰ equi; (Orid_d13C + 0.37)/0.97 = Nutt_d13C; Westerhold et al. 2018	1.29897	0.850549
198-1209A26H-3, 148-150	240.69	268.718	66.8303	66.874	0.98	0.96	OUMB	Dameron et al. 2017	OUMB Corr(Orid_d18O - 0.42)/0.91 = Nutt_d18O + 0.4‰ equi; (Orid_d13C + 0.37)/0.97 = Nutt_d13C; Westerhold et al. 2018	1.39175	0.993407
198-1209A26H-4, 11-13	240.82	268.848	66.8427	66.886	0.67	1	OUMB	Dameron et al. 2017	OUMB Corr(Orid_d18O - 0.42)/0.91 = Nutt_d18O + 0.4‰ equi; (Orid_d13C + 0.37)/0.97 = Nutt_d13C; Westerhold et al. 2018	1.07216	1.03736
198-1209A26H-4, 11-13	240.82	268.848	66.8427	66.886	0.98	1.1	OUMB	Dameron et al. 2017	OUMB Corr(Orid_d18O - 0.42)/0.91 = Nutt_d18O + 0.4‰ equi; (Orid_d13C + 0.37)/0.97 = Nutt_d13C; Westerhold et al. 2018	1.39175	1.14725
198-1209A26H-4, 27-29	240.98	269.008	66.858	66.9009	0.99	0.76	OUMB	Dameron et al. 2017	OUMB Corr(Orid_d18O - 0.42)/0.91 = Nutt_d18O + 0.4‰ equi; (Orid_d13C + 0.37)/0.97 = Nutt_d13C; Westerhold et al. 2018	1.40206	0.773626
198-1209A26H-4, 27-29	240.98	269.008	66.858	66.9009	1.31	0.6	OUMB	Dameron et al. 2017	OUMB Corr(Orid_d18O - 0.42)/0.91 = Nutt_d18O + 0.4‰ equi; (Orid_d13C + 0.37)/0.97 = Nutt_d13C; Westerhold et al. 2018	1.73196	0.597802
198-1209C16H-1, 68-70	241.19	269.066	66.8635	66.9062	0.57	0.92	OUMB	Dameron et al. 2017	OUMB Corr(Orid_d18O - 0.42)/0.91 = Nutt_d18O + 0.4‰ equi; (Orid_d13C + 0.37)/0.97 = Nutt_d13C; Westerhold et al. 2018	0.969072	0.949451
198-1209C16H-1, 68-70	241.19	269.066	66.8635	66.9062	0.73	1.05	OUMB	Dameron et al. 2017	OUMB Corr(Orid_d18O - 0.42)/0.91 = Nutt_d18O + 0.4‰ equi; (Orid_d13C + 0.37)/0.97 = Nutt_d13C; Westerhold et al. 2018	1.13402	1.09231
198-1209C16H-1, 68-70	241.19	269.066	66.8635	66.9062	0.73	0.92	OUMB	Dameron et al. 2017	OUMB Corr(Orid_d18O - 0.42)/0.91 = Nutt_d18O + 0.4‰ equi; (Orid_d13C + 0.37)/0.97 = Nutt_d13C; Westerhold et al. 2018	1.13402	0.949451
198-1209C16H-1, 68-70	241.19	269.066	66.8635	66.9062	0.77	0.75	OUMB	Dameron et al. 2017	OUMB Corr(Orid_d18O - 0.42)/0.91 = Nutt_d18O + 0.4‰ equi; (Orid_d13C + 0.37)/0.97 = Nutt_d13C; Westerhold et al. 2018	1.17526	0.762637
198-1209C16H-1, 68-70	241.19	269.066	66.8635	66.9062	0.88	1.02	OUMB	Dameron et al. 2017	OUMB Corr(Orid_d18O - 0.42)/0.91 = Nutt_d18O + 0.4‰ equi; (Orid_d13C + 0.37)/0.97 = Nutt_d13C; Westerhold et al. 2018	1.28866	1.05934
198-1209A26H-4, 59-61	241.3	269.326	66.8899	66.9303	0.84	1.05	OUMB	Dameron et al. 2017	OUMB Corr(Orid_d18O - 0.42)/0.91 = Nutt_d18O + 0.4‰ equi; (Orid_d13C + 0.37)/0.97 = Nutt_d13C; Westerhold et al. 2018	1.24742	1.09231
198-1209A26H-4, 59-61	241.3	269.326	66.8899	66.9303	1.05	0.84	OUMB	Dameron et al. 2017	OUMB Corr(Orid_d18O - 0.42)/0.91 = Nutt_d18O + 0.4‰ equi; (Orid_d13C + 0.37)/0.97 = Nutt_d13C; Westerhold et al. 2018	1.46392	0.861538
198-1209A26H-4, 59-61	241.3	269.326	66.8899	66.9303	0.84	1.05	OUMB	Dameron et al. 2017	OUMB Corr(Orid_d18O - 0.42)/0.91 = Nutt_d18O + 0.4‰ equi; (Orid_d13C + 0.37)/0.97 = Nutt_d13C; Westerhold et al. 2018	1.24742	1.09231
198-1209A26H-4, 59-61	241.3	269.326	66.8899	66.9303	1.05	0.84	OUMB	Dameron et al. 2017	OUMB Corr(Orid_d18O - 0.42)/0.91 = Nutt_d18O + 0.4‰ equi; (Orid_d13C + 0.37)/0.97 = Nutt_d13C; Westerhold et al. 2018	1.46392	0.861538
198-1209A26H-4, 77-79	241.48	269.506	66.9053	66.947	0.72	0.28	OUMB	Dameron et al. 2017	OUMB Corr(Orid_d18O - 0.42)/0.91 = Nutt_d18O + 0.4‰ equi; (Orid_d13C + 0.37)/0.97 = Nutt_d13C; Westerhold et al. 2018	1.12371	0.246154
198-1209A26H-4, 83-85	241.54	269.566	66.9101	66.9526	0.65	0.75	OUMB	Dameron et al. 2017	OUMB Corr(Orid_d18O - 0.42)/0.91 = Nutt_d18O + 0.4‰ equi; (Orid_d13C + 0.37)/0.97 = Nutt_d13C; Westerhold et al. 2018	1.05155	0.762637
198-1209A26H-4, 83-85	241.54	269.566	66.9101	66.9526	1.13	0.8	OUMB	Dameron et al. 2017	OUMB Corr(Orid_d18O - 0.42)/0.91 = Nutt_d18O + 0.4‰ equi; (Orid_d13C + 0.37)/0.97 = Nutt_d13C; Westerhold et al. 2018	1.54639	0.817582
198-1209A26H-4, 101-103	241.72	269.744	66.9254	66.9691	1.02	1.06	OUMB	Dameron et al. 2017	OUMB Corr(Orid_d18O - 0.42)/0.91 = Nutt_d18O + 0.4‰ equi; (Orid_d13C + 0.37)/0.97 = Nutt_d13C; Westerhold et al. 2018	1.43299	1.1033
198-1209A26H-4, 101-103	241.72	269.744	66.9254	66.9691	1.27	0.94	OUMB	Dameron et al. 2017	OUMB Corr(Orid_d18O - 0.42)/0.91 = Nutt_d18O + 0.4‰ equi; (Orid_d13C + 0.37)/0.97 = Nutt_d13C; Westerhold et al. 2018	1.69072	0.971429
198-1209C16H-1, 142-144	241.93	269.81	66.9311	66.9752	0.76	0.94	OUMB	Dameron et al. 2017	OUMB Corr(Orid_d18O - 0.42)/0.91 = Nutt_d18O + 0.4‰ equi; (Orid_d13C + 0.37)/0.97 = Nutt_d13C; Westerhold et al. 2018	1.16495	0.971429
198-1209C16H-1, 142-144	241.93	269.81	66.9311	66.9752	0.89	0.89	OUMB	Dameron et al. 2017	OUMB Corr(Orid_d18O - 0.42)/0.91 = Nutt_d18O + 0.4‰ equi; (Orid_d13C + 0.37)/0.97 = Nutt_d13C; Westerhold et al. 2018	1.29897	0.916484
198-1209C16H-1, 142-144	241.93	269.81	66.9311	66.9752	0.9	0.92	OUMB	Dameron et al. 2017	OUMB Corr(Orid_d18O - 0.42)/0.91 = Nutt_d18O + 0.4‰ equi; (Orid_d13C + 0.37)/0.97 = Nutt_d13C; Westerhold et al. 2018	1.30928	0.949451
198-1209C16H-1, 142-144	241.93	269.81	66.9311	66.9752	1.3	1.1	OUMB	Dameron et al. 2017	OUMB Corr(Orid_d18O - 0.42)/0.91 = Nutt_d18O + 0.4‰ equi; (Orid_d13C + 0.37)/0.97 = Nutt_d13C; Westerhold et al. 2018	1.72165	1.14725
198-1209A26H-4, 119-121	241.9	269.881	66.9372	66.9818	0.95	0.95	OUMB	Dameron et al. 2017	OUMB Corr(Orid_d18O - 0.42)/0.91 = Nutt_d18O + 0.4‰ equi; (Orid_d13C + 0.37)/0.97 = Nutt_d13C; Westerhold et al. 2018	1.36082	0.982418
198-1209A26H-4, 119-121	241.9	269.881	66.9372	66.9818	1.15	1.07	OUMB	Dameron et al. 2017	OUMB Corr(Orid_d18O - 0.42)/0.91 = Nutt_d18O + 0.4‰ equi; (Orid_d13C + 0.37)/0.97 = Nutt_d13C; Westerhold et al. 2018	1.56701	1.11429
198-1209C16H-2, 4-6	242.05	269.93	66.9412	66.9863	0.57	0.97	OUMB	Dameron et al. 2017	OUMB Corr(Orid_d18O - 0.42)/0.91 = Nutt_d18O + 0.4‰ equi; (Orid_d13C + 0.37)/0.97 = Nutt_d13C; Westerhold et al. 2018	0.969072	1.0044
198-1209C16H-2, 4-6	242.05	269.93	66.9412	66.9863	0.6	0.93	OUMB	Dameron et al. 2017	OUMB Corr(Orid_d18O - 0.42)/0.91 = Nutt_d18O + 0.4‰ equi; (Orid_d13C + 0.37)/0.97 = Nutt_d13C; Westerhold et al. 2018	1	0.96044
198-1209C16H-2, 4-6	242.05	269.93	66.9412	66.9863	0.72	0.92	OUMB	Dameron et al. 2017	OUMB Corr(Orid_d18O - 0.42)/0.91 = Nutt_d18O + 0.4‰ equi; (Orid_d13C + 0.37)/0.97 = Nutt_d13C; Westerhold et al. 2018	1.12371	0.949451
198-1209C16H-2, 4-6	242.05	269.93	66.9412	66.9863	0.98	1.07	OUMB	Dameron et al. 2017	OUMB Corr(Orid_d18O - 0.42)/0.91 = Nutt_d18O + 0.4‰ equi; (Orid_d13C + 0.37)/0.97 = Nutt_d13C; Westerhold et al. 2018	1.39175	1.11429
198-1209C16H-2, 4-6	242.05	269.93	66.9412	66.9863	1.02	1.02	OUMB	Dameron et al. 2017	OUMB Corr(Orid_d18O - 0.42)/0.91 = Nutt_d18O + 0.4‰ equi; (Orid_d13C + 0.37)/0.97 = Nutt_d13C; Westerhold et al. 2018	1.43299	1.05934
198-1209A26H-4, 131-133	242.02	269.973	66.9446	66.9903	1.41	0.89	OUMB	Dameron et al. 2017	OUMB Corr(Orid_d18O - 0.42)/0.91 = Nutt_d18O + 0.4‰ equi; (Orid_d13C + 0.37)/0.97 = Nutt_d13C; Westerhold et al. 2018	1.83505	0.916484
198-1209A26H-4, 131-133	242.02	269.973	66.9446	66.9903	1.44	1	OUMB	Dameron et al. 2017	OUMB Corr(Orid_d18O - 0.42)/0.91 = Nutt_d18O + 0.4‰ equi; (Orid_d13C + 0.37)/0.97 = Nutt_d13C; Westerhold et al. 2018	1.86598	1.03736
198-1209A26H-5, 11-13	242.32	270.202	66.9631	67.0115	0.84	1.04	OUMB	Dameron et al. 2017	OUMB Corr(Orid_d18O - 0.42)/0.91 = Nutt_d18O + 0.4‰ equi; (Orid_d13C + 0.37)/0.97 = Nutt_d13C; Westerhold et al. 2018	1.24742	1.08132
198-1209A26H-5, 11-13	242.32	270.202	66.9631	67.0115	0.91	0.92	OUMB	Dameron et al. 2017	OUMB Corr(Orid_d18O - 0.42)/0.91 = Nutt_d18O + 0.4‰ equi; (Orid_d13C + 0.37)/0.97 = Nutt_d13C; Westerhold et al. 2018	1.31959	0.949451
198-1209A26H-5, 23-25	242.44	270.294	66.9706	67.02	0.81	0.9	OUMB	Dameron et al. 2017	OUMB Corr(Orid_d18O - 0.42)/0.91 = Nutt_d18O + 0.4‰ equi; (Orid_d13C + 0.37)/0.97 = Nutt_d13C; Westerhold et al. 2018	1.21649	0.927473
198-1209A26H-5, 23-25	242.44	270.294	66.9706	67.02	1.08	1.08	OUMB	Dameron et al. 2017	OUMB Corr(Orid_d18O - 0.42)/0.91 = Nutt_d18O + 0.4‰ equi; (Orid_d13C + 0.37)/0.97 = Nutt_d13C; Westerhold et al. 2018	1.49485	1.12527
198-1209A26H-5, 45-47	242.66	270.462	66.9837	67.0356	1.11	0.93	OUMB	Dameron et al. 2017	OUMB Corr(Orid_d18O - 0.42)/0.91 = Nutt_d18O + 0.4‰ equi; (Orid_d13C + 0.37)/0.97 = Nutt_d13C; Westerhold et al. 2018	1.52577	0.96044
198-1209A26H-5, 45-47	242.66	270.462	66.9837	67.0356	1.4	1.05	OUMB	Dameron et al. 2017	OUMB Corr(Orid_d18O - 0.42)/0.91 = Nutt_d18O + 0.4‰ equi; (Orid_d13C + 0.37)/0.97 = Nutt_d13C; Westerhold et al. 2018	1.82474	1.09231
198-1209C16H-2, 74-76	242.75	270.63	66.9963	67.0512	0.82	1	OUMB	Dameron et al. 2017	OUMB Corr(Orid_d18O - 0.42)/0.91 = Nutt_d18O + 0.4‰ equi; (Orid_d13C + 0.37)/0.97 = Nutt_d13C; Westerhold et al. 2018	1.2268	1.03736
198-1209C16H-2, 144-146	243.45	271.33	67.0605	67.116	0.72	1.13	OUMB	Dameron et al. 2017	OUMB Corr(Orid_d18O - 0.42)/0.91 = Nutt_d18O + 0.4‰ equi; (Orid_d13C + 0.37)/0.97 = Nutt_d13C; Westerhold et al. 2018	1.12371	1.18022
198-1209C16H-2, 144-146	243.45	271.33	67.0605	67.116	0.89	0.98	OUMB	Dameron et al. 2017	OUMB Corr(Orid_d18O - 0.42)/0.91 = Nutt_d18O + 0.4‰ equi; (Orid_d13C + 0.37)/0.97 = Nutt_d13C; Westerhold et al. 2018	1.29897	1.01538
198-1209C16H-2, 144-146	243.45	271.33	67.0605	67.116	0.94	1.13	OUMB	Dameron et al. 2017	OUMB Corr(Orid_d18O - 0.42)/0.91 = Nutt_d18O + 0.4‰ equi; (Orid_d13C + 0.37)/0.97 = Nutt_d13C; Westerhold et al. 2018	1.35052	1.18022
198-1209C16H-2, 144-146	243.45	271.33	67.0605	67.116	0.96	1.12	OUMB	Dameron et al. 2017	OUMB Corr(Orid_d18O - 0.42)/0.91 = Nutt_d18O + 0.4‰ equi; (Orid_d13C + 0.37)/0.97 = Nutt_d13C; Westerhold et al. 2018	1.37113	1.16923
198-1209C16H-3, 5-7	243.56	271.44	67.0703	67.1262	0.78	1.04	OUMB	Dameron et al. 2017	OUMB Corr(Orid_d18O - 0.42)/0.91 = Nutt_d18O + 0.4‰ equi; (Orid_d13C + 0.37)/0.97 = Nutt_d13C; Westerhold et al. 2018	1.18557	1.08132
198-1209A26H-6, 29-31	244	271.542	67.0792	67.1357	0.92	0.92	OUMB	Dameron et al. 2017	OUMB Corr(Orid_d18O - 0.42)/0.91 = Nutt_d18O + 0.4‰ equi; (Orid_d13C + 0.37)/0.97 = Nutt_d13C; Westerhold et al. 2018	1.3299	0.949451
198-1209A26H-6, 29-31	244	271.542	67.0792	67.1357	1.61	0.75	OUMB	Dameron et al. 2017	OUMB Corr(Orid_d18O - 0.42)/0.91 = Nutt_d18O + 0.4‰ equi; (Orid_d13C + 0.37)/0.97 = Nutt_d13C; Westerhold et al. 2018	2.04124	0.762637
198-1209A26H-6, 77-79	244.48	271.995	67.1198	67.1776	1.13	1.27	OUMB	Dameron et al. 2017	OUMB Corr(Orid_d18O - 0.42)/0.91 = Nutt_d18O + 0.4‰ equi; (Orid_d13C + 0.37)/0.97 = Nutt_d13C; Westerhold et al. 2018	1.54639	1.33407
198-1209C16H-3, 76-78	244.27	272.15	67.1361	67.192	0.84	1.16	OUMB	Dameron et al. 2017	OUMB Corr(Orid_d18O - 0.42)/0.91 = Nutt_d18O + 0.4‰ equi; (Orid_d13C + 0.37)/0.97 = Nutt_d13C; Westerhold et al. 2018	1.24742	1.21319
198-1209C16H-3, 76-78	244.27	272.15	67.1361	67.192	0.9	0.94	OUMB	Dameron et al. 2017	OUMB Corr(Orid_d18O - 0.42)/0.91 = Nutt_d18O + 0.4‰ equi; (Orid_d13C + 0.37)/0.97 = Nutt_d13C; Westerhold et al. 2018	1.30928	0.971429
198-1209C16H-3, 76-78	244.27	272.15	67.1361	67.192	0.99	1.12	OUMB	Dameron et al. 2017	OUMB Corr(Orid_d18O - 0.42)/0.91 = Nutt_d18O + 0.4‰ equi; (Orid_d13C + 0.37)/0.97 = Nutt_d13C; Westerhold et al. 2018	1.40206	1.16923
198-1209C16H-3, 76-78	244.27	272.15	67.1361	67.192	1.02	1.03	OUMB	Dameron et al. 2017	OUMB Corr(Orid_d18O - 0.42)/0.91 = Nutt_d18O + 0.4‰ equi; (Orid_d13C + 0.37)/0.97 = Nutt_d13C; Westerhold et al. 2018	1.43299	1.07033
198-1209A26H-6, 101-103	244.72	272.227	67.1441	67.1991	0.68	0.97	OUMB	Dameron et al. 2017	OUMB Corr(Orid_d18O - 0.42)/0.91 = Nutt_d18O + 0.4‰ equi; (Orid_d13C + 0.37)/0.97 = Nutt_d13C; Westerhold et al. 2018	1.08247	1.0044
198-1209A26H-6, 101-103	244.72	272.227	67.1441	67.1991	1.4	1.25	OUMB	Dameron et al. 2017	OUMB Corr(Orid_d18O - 0.42)/0.91 = Nutt_d18O + 0.4‰ equi; (Orid_d13C + 0.37)/0.97 = Nutt_d13C; Westerhold et al. 2018	1.82474	1.31209
198-1209C16H-3, 140-142	244.91	272.79	67.1868	67.2484	0.97	1.05	OUMB	Dameron et al. 2017	OUMB Corr(Orid_d18O - 0.42)/0.91 = Nutt_d18O + 0.4‰ equi; (Orid_d13C + 0.37)/0.97 = Nutt_d13C; Westerhold et al. 2018	1.38144	1.09231
198-1209A26H-7, 17-19	245.38	272.887	67.1977	67.2562	0.78	1.02	OUMB	Dameron et al. 2017	OUMB Corr(Orid_d18O - 0.42)/0.91 = Nutt_d18O + 0.4‰ equi; (Orid_d13C + 0.37)/0.97 = Nutt_d13C; Westerhold et al. 2018	1.18557	1.05934
198-1209A26H-7, 17-19	245.38	272.887	67.1977	67.2562	0.81	1	OUMB	Dameron et al. 2017	OUMB Corr(Orid_d18O - 0.42)/0.91 = Nutt_d18O + 0.4‰ equi; (Orid_d13C + 0.37)/0.97 = Nutt_d13C; Westerhold et al. 2018	1.21649	1.03736
198-1209A26H-7, 17-19	245.38	272.887	67.1977	67.2562	0.82	1.02	OUMB	Dameron et al. 2017	OUMB Corr(Orid_d18O - 0.42)/0.91 = Nutt_d18O + 0.4‰ equi; (Orid_d13C + 0.37)/0.97 = Nutt_d13C; Westerhold et al. 2018	1.2268	1.05934
198-1209C16H-4, 6-8	245.07	272.95	67.205	67.2612	0.67	0.99	OUMB	Dameron et al. 2017	OUMB Corr(Orid_d18O - 0.42)/0.91 = Nutt_d18O + 0.4‰ equi; (Orid_d13C + 0.37)/0.97 = Nutt_d13C; Westerhold et al. 2018	1.07216	1.02637
198-1209C16H-4, 6-8	245.07	272.95	67.205	67.2612	0.79	0.98	OUMB	Dameron et al. 2017	OUMB Corr(Orid_d18O - 0.42)/0.91 = Nutt_d18O + 0.4‰ equi; (Orid_d13C + 0.37)/0.97 = Nutt_d13C; Westerhold et al. 2018	1.19588	1.01538
198-1209C16H-4, 6-8	245.07	272.95	67.205	67.2612	0.98	1.04	OUMB	Dameron et al. 2017	OUMB Corr(Orid_d18O - 0.42)/0.91 = Nutt_d18O + 0.4‰ equi; (Orid_d13C + 0.37)/0.97 = Nutt_d13C; Westerhold et al. 2018	1.39175	1.08132
198-1209C16H-4, 32-34	245.33	273.208	67.2312	67.2819	0.73	0.92	OUMB	Dameron et al. 2017	OUMB Corr(Orid_d18O - 0.42)/0.91 = Nutt_d18O + 0.4‰ equi; (Orid_d13C + 0.37)/0.97 = Nutt_d13C; Westerhold et al. 2018	1.13402	0.949451
198-1209C16H-4, 32-34	245.33	273.208	67.2312	67.2819	1.52	1.09	OUMB	Dameron et al. 2017	OUMB Corr(Orid_d18O - 0.42)/0.91 = Nutt_d18O + 0.4‰ equi; (Orid_d13C + 0.37)/0.97 = Nutt_d13C; Westerhold et al. 2018	1.94845	1.13626
198-1209A26H-7, 52-54	245.73	273.237	67.234	67.2842	0.9	1.02	OUMB	Dameron et al. 2017	OUMB Corr(Orid_d18O - 0.42)/0.91 = Nutt_d18O + 0.4‰ equi; (Orid_d13C + 0.37)/0.97 = Nutt_d13C; Westerhold et al. 2018	1.30928	1.05934
198-1209C16H-4, 73-75	245.74	273.593	67.2625	67.3127	0.99	1.08	OUMB	Dameron et al. 2017	OUMB Corr(Orid_d18O - 0.42)/0.91 = Nutt_d18O + 0.4‰ equi; (Orid_d13C + 0.37)/0.97 = Nutt_d13C; Westerhold et al. 2018	1.40206	1.12527
198-1209C16H-4, 73-75	245.74	273.593	67.2625	67.3127	1.22	1.04	OUMB	Dameron et al. 2017	OUMB Corr(Orid_d18O - 0.42)/0.91 = Nutt_d18O + 0.4‰ equi; (Orid_d13C + 0.37)/0.97 = Nutt_d13C; Westerhold et al. 2018	1.63918	1.08132
198-1209C16H-4, 75-77	245.76	273.611	67.2637	67.3142	0.99	1.07	OUMB	Dameron et al. 2017	OUMB Corr(Orid_d18O - 0.42)/0.91 = Nutt_d18O + 0.4‰ equi; (Orid_d13C + 0.37)/0.97 = Nutt_d13C; Westerhold et al. 2018	1.40206	1.11429
198-1209A27X-1, 19-21	245.9	274.012	67.29	67.3463	1.15	1.06	OUMB	Dameron et al. 2017	OUMB Corr(Orid_d18O - 0.42)/0.91 = Nutt_d18O + 0.4‰ equi; (Orid_d13C + 0.37)/0.97 = Nutt_d13C; Westerhold et al. 2018	1.56701	1.1033
198-1209A27X-1, 19-21	245.9	274.012	67.29	67.3463	1.17	0.93	OUMB	Dameron et al. 2017	OUMB Corr(Orid_d18O - 0.42)/0.91 = Nutt_d18O + 0.4‰ equi; (Orid_d13C + 0.37)/0.97 = Nutt_d13C; Westerhold et al. 2018	1.58763	0.96044
198-1209C16H-4, 125-127	246.26	274.014	67.2901	67.3464	0.76	0.87	OUMB	Dameron et al. 2017	OUMB Corr(Orid_d18O - 0.42)/0.91 = Nutt_d18O + 0.4‰ equi; (Orid_d13C + 0.37)/0.97 = Nutt_d13C; Westerhold et al. 2018	1.16495	0.894505
198-1209C16H-4, 125-127	246.26	274.014	67.2901	67.3464	0.79	0.99	OUMB	Dameron et al. 2017	OUMB Corr(Orid_d18O - 0.42)/0.91 = Nutt_d18O + 0.4‰ equi; (Orid_d13C + 0.37)/0.97 = Nutt_d13C; Westerhold et al. 2018	1.19588	1.02637
198-1209C16H-4, 125-127	246.26	274.014	67.2901	67.3464	0.93	1.03	OUMB	Dameron et al. 2017	OUMB Corr(Orid_d18O - 0.42)/0.91 = Nutt_d18O + 0.4‰ equi; (Orid_d13C + 0.37)/0.97 = Nutt_d13C; Westerhold et al. 2018	1.34021	1.07033
198-1209C16H-4, 125-127	246.26	274.014	67.2901	67.3464	0.94	0.9	OUMB	Dameron et al. 2017	OUMB Corr(Orid_d18O - 0.42)/0.91 = Nutt_d18O + 0.4‰ equi; (Orid_d13C + 0.37)/0.97 = Nutt_d13C; Westerhold et al. 2018	1.35052	0.927473
198-1209C16H-5, 5-7	246.56	274.317	67.314	67.3707	0.81	0.89	OUMB	Dameron et al. 2017	OUMB Corr(Orid_d18O - 0.42)/0.91 = Nutt_d18O + 0.4‰ equi; (Orid_d13C + 0.37)/0.97 = Nutt_d13C; Westerhold et al. 2018	1.21649	0.916484
198-1209C16H-5, 5-7	246.56	274.317	67.314	67.3707	0.92	0.93	OUMB	Dameron et al. 2017	OUMB Corr(Orid_d18O - 0.42)/0.91 = Nutt_d18O + 0.4‰ equi; (Orid_d13C + 0.37)/0.97 = Nutt_d13C; Westerhold et al. 2018	1.3299	0.96044
198-1209C16H-5, 5-7	246.56	274.317	67.314	67.3707	0.94	0.95	OUMB	Dameron et al. 2017	OUMB Corr(Orid_d18O - 0.42)/0.91 = Nutt_d18O + 0.4‰ equi; (Orid_d13C + 0.37)/0.97 = Nutt_d13C; Westerhold et al. 2018	1.35052	0.982418
198-1209A27X-1, 77-79	246.48	274.53	67.33	67.3878	0.73	0.47	OUMB	Dameron et al. 2017	OUMB Corr(Orid_d18O - 0.42)/0.91 = Nutt_d18O + 0.4‰ equi; (Orid_d13C + 0.37)/0.97 = Nutt_d13C; Westerhold et al. 2018	1.13402	0.454945
198-1209A27X-1, 77-79	246.48	274.53	67.33	67.3878	1.23	1.12	OUMB	Dameron et al. 2017	OUMB Corr(Orid_d18O - 0.42)/0.91 = Nutt_d18O + 0.4‰ equi; (Orid_d13C + 0.37)/0.97 = Nutt_d13C; Westerhold et al. 2018	1.64948	1.16923
198-1209A27X-1, 77-79	246.48	274.53	67.33	67.3878	1.32	1.35	OUMB	Dameron et al. 2017	OUMB Corr(Orid_d18O - 0.42)/0.91 = Nutt_d18O + 0.4‰ equi; (Orid_d13C + 0.37)/0.97 = Nutt_d13C; Westerhold et al. 2018	1.74227	1.42198
198-1209C16H-5, 74-76	247.25	275.019	67.3692	67.4269	0.87	0.72	OUMB	Dameron et al. 2017	OUMB Corr(Orid_d18O - 0.42)/0.91 = Nutt_d18O + 0.4‰ equi; (Orid_d13C + 0.37)/0.97 = Nutt_d13C; Westerhold et al. 2018	1.27835	0.72967
198-1209C16H-5, 74-76	247.25	275.019	67.3692	67.4269	0.9	0.91	OUMB	Dameron et al. 2017	OUMB Corr(Orid_d18O - 0.42)/0.91 = Nutt_d18O + 0.4‰ equi; (Orid_d13C + 0.37)/0.97 = Nutt_d13C; Westerhold et al. 2018	1.30928	0.938462
198-1209C16H-5, 125-127	247.76	275.529	67.4025	67.4678	0.89	1.03	OUMB	Dameron et al. 2017	OUMB Corr(Orid_d18O - 0.42)/0.91 = Nutt_d18O + 0.4‰ equi; (Orid_d13C + 0.37)/0.97 = Nutt_d13C; Westerhold et al. 2018	1.29897	1.07033
198-1209A27X-2, 80-82	248.01	275.739	67.42	67.4846	0.78	0.79	OUMB	Dameron et al. 2017	OUMB Corr(Orid_d18O - 0.42)/0.91 = Nutt_d18O + 0.4‰ equi; (Orid_d13C + 0.37)/0.97 = Nutt_d13C; Westerhold et al. 2018	1.18557	0.806593
198-1209A27X-2, 80-82	248.01	275.739	67.42	67.4846	0.95	0.52	OUMB	Dameron et al. 2017	OUMB Corr(Orid_d18O - 0.42)/0.91 = Nutt_d18O + 0.4‰ equi; (Orid_d13C + 0.37)/0.97 = Nutt_d13C; Westerhold et al. 2018	1.36082	0.50989
198-1209A27X-2, 80-82	248.01	275.739	67.42	67.4846	0.95	0.71	OUMB	Dameron et al. 2017	OUMB Corr(Orid_d18O - 0.42)/0.91 = Nutt_d18O + 0.4‰ equi; (Orid_d13C + 0.37)/0.97 = Nutt_d13C; Westerhold et al. 2018	1.36082	0.718681
198-1209C16H-6, 7-9	248.08	275.849	67.4285	67.4934	0.82	1	OUMB	Dameron et al. 2017	OUMB Corr(Orid_d18O - 0.42)/0.91 = Nutt_d18O + 0.4‰ equi; (Orid_d13C + 0.37)/0.97 = Nutt_d13C; Westerhold et al. 2018	1.2268	1.03736
198-1209C16H-6, 7-9	248.08	275.849	67.4285	67.4934	0.97	1.08	OUMB	Dameron et al. 2017	OUMB Corr(Orid_d18O - 0.42)/0.91 = Nutt_d18O + 0.4‰ equi; (Orid_d13C + 0.37)/0.97 = Nutt_d13C; Westerhold et al. 2018	1.38144	1.12527
198-1209C16H-6, 7-9	248.08	275.849	67.4285	67.4934	1.03	1	OUMB	Dameron et al. 2017	OUMB Corr(Orid_d18O - 0.42)/0.91 = Nutt_d18O + 0.4‰ equi; (Orid_d13C + 0.37)/0.97 = Nutt_d13C; Westerhold et al. 2018	1.4433	1.03736
198-1209C16H-6, 7-9	248.08	275.849	67.4285	67.4934	1.04	0.85	OUMB	Dameron et al. 2017	OUMB Corr(Orid_d18O - 0.42)/0.91 = Nutt_d18O + 0.4‰ equi; (Orid_d13C + 0.37)/0.97 = Nutt_d13C; Westerhold et al. 2018	1.45361	0.872527
198-1209C16H-6, 75-77	248.76	276.529	67.4766	67.5478	0.9	1.02	OUMB	Dameron et al. 2017	OUMB Corr(Orid_d18O - 0.42)/0.91 = Nutt_d18O + 0.4‰ equi; (Orid_d13C + 0.37)/0.97 = Nutt_d13C; Westerhold et al. 2018	1.30928	1.05934
198-1209C16H-6, 75-77	248.76	276.529	67.4766	67.5478	1.08	1.05	OUMB	Dameron et al. 2017	OUMB Corr(Orid_d18O - 0.42)/0.91 = Nutt_d18O + 0.4‰ equi; (Orid_d13C + 0.37)/0.97 = Nutt_d13C; Westerhold et al. 2018	1.49485	1.09231
198-1209C16H-6, 75-77	248.76	276.529	67.4766	67.5478	1.08	1.05	OUMB	Dameron et al. 2017	OUMB Corr(Orid_d18O - 0.42)/0.91 = Nutt_d18O + 0.4‰ equi; (Orid_d13C + 0.37)/0.97 = Nutt_d13C; Westerhold et al. 2018	1.49485	1.09231
198-1209C16H-6, 75-77	248.76	276.529	67.4766	67.5478	1.19	0.97	OUMB	Dameron et al. 2017	OUMB Corr(Orid_d18O - 0.42)/0.91 = Nutt_d18O + 0.4‰ equi; (Orid_d13C + 0.37)/0.97 = Nutt_d13C; Westerhold et al. 2018	1.60825	1.0044
198-1209C16H-6, 125-127	249.26	277.029	67.508	67.5879	0.99	0.94	OUMB	Dameron et al. 2017	OUMB Corr(Orid_d18O - 0.42)/0.91 = Nutt_d18O + 0.4‰ equi; (Orid_d13C + 0.37)/0.97 = Nutt_d13C; Westerhold et al. 2018	1.40206	0.971429
198-1209C16H-6, 125-127	249.26	277.029	67.508	67.5879	1.29	0.92	OUMB	Dameron et al. 2017	OUMB Corr(Orid_d18O - 0.42)/0.91 = Nutt_d18O + 0.4‰ equi; (Orid_d13C + 0.37)/0.97 = Nutt_d13C; Westerhold et al. 2018	1.71134	0.949451
198-1209A27X-3, 80-82	249.51	277.175	67.516	67.5996	1.15	0.53	OUMB	Dameron et al. 2017	OUMB Corr(Orid_d18O - 0.42)/0.91 = Nutt_d18O + 0.4‰ equi; (Orid_d13C + 0.37)/0.97 = Nutt_d13C; Westerhold et al. 2018	1.56701	0.520879
198-1209A27X-3, 80-82	249.51	277.175	67.516	67.5996	1.15	1	OUMB	Dameron et al. 2017	OUMB Corr(Orid_d18O - 0.42)/0.91 = Nutt_d18O + 0.4‰ equi; (Orid_d13C + 0.37)/0.97 = Nutt_d13C; Westerhold et al. 2018	1.56701	1.03736
198-1209A27X-3, 80-82	249.51	277.175	67.516	67.5996	1.39	1.07	OUMB	Dameron et al. 2017	OUMB Corr(Orid_d18O - 0.42)/0.91 = Nutt_d18O + 0.4‰ equi; (Orid_d13C + 0.37)/0.97 = Nutt_d13C; Westerhold et al. 2018	1.81443	1.11429
198-1209C16H-7, 53-55	250.04	277.809	67.5549	67.649	1.02	0.84	OUMB	Dameron et al. 2017	OUMB Corr(Orid_d18O - 0.42)/0.91 = Nutt_d18O + 0.4‰ equi; (Orid_d13C + 0.37)/0.97 = Nutt_d13C; Westerhold et al. 2018	1.43299	0.861538
198-1209C16H-7, 53-55	250.04	277.809	67.5549	67.649	1.17	0.98	OUMB	Dameron et al. 2017	OUMB Corr(Orid_d18O - 0.42)/0.91 = Nutt_d18O + 0.4‰ equi; (Orid_d13C + 0.37)/0.97 = Nutt_d13C; Westerhold et al. 2018	1.58763	1.01538
198-1209C16H-CC, 0-21	250.185	277.954	67.5634	67.6596	1.04	0.48	OUMB	Dameron et al. 2017	OUMB Corr(Orid_d18O - 0.42)/0.91 = Nutt_d18O + 0.4‰ equi; (Orid_d13C + 0.37)/0.97 = Nutt_d13C; Westerhold et al. 2018	1.45361	0.465934
198-1209C16H-CC, 0-21	250.185	277.954	67.5634	67.6596	1.4	1.2	OUMB	Dameron et al. 2017	OUMB Corr(Orid_d18O - 0.42)/0.91 = Nutt_d18O + 0.4‰ equi; (Orid_d13C + 0.37)/0.97 = Nutt_d13C; Westerhold et al. 2018	1.82474	1.25714
198-1209C16H-CC, 0-21	250.185	277.954	67.5634	67.6596	1.47	1.28	OUMB	Dameron et al. 2017	OUMB Corr(Orid_d18O - 0.42)/0.91 = Nutt_d18O + 0.4‰ equi; (Orid_d13C + 0.37)/0.97 = Nutt_d13C; Westerhold et al. 2018	1.89691	1.34505
198-1209C16H-CC, 0-21	250.185	277.954	67.5634	67.6596	1.59	1.25	OUMB	Dameron et al. 2017	OUMB Corr(Orid_d18O - 0.42)/0.91 = Nutt_d18O + 0.4‰ equi; (Orid_d13C + 0.37)/0.97 = Nutt_d13C; Westerhold et al. 2018	2.02062	1.31209
198-1209C17H-1, 25-27	250.26	279.088	67.6272	67.742	0.92	0.77	OUMB	Dameron et al. 2017	OUMB Corr(Orid_d18O - 0.42)/0.91 = Nutt_d18O + 0.4‰ equi; (Orid_d13C + 0.37)/0.97 = Nutt_d13C; Westerhold et al. 2018	1.3299	0.784615
198-1209C17H-1, 125-127	251.26	280.281	67.6825	67.8287	0.85	0.94	OUMB	Dameron et al. 2017	OUMB Corr(Orid_d18O - 0.42)/0.91 = Nutt_d18O + 0.4‰ equi; (Orid_d13C + 0.37)/0.97 = Nutt_d13C; Westerhold et al. 2018	1.25773	0.971429
198-1209C17H-1, 125-127	251.26	280.281	67.6825	67.8287	1.06	0.82	OUMB	Dameron et al. 2017	OUMB Corr(Orid_d18O - 0.42)/0.91 = Nutt_d18O + 0.4‰ equi; (Orid_d13C + 0.37)/0.97 = Nutt_d13C; Westerhold et al. 2018	1.47423	0.83956
198-1209A28X-1, 60-62	251.51	280.454	67.6907	67.8413	1.22	1.01	OUMB	Dameron et al. 2017	OUMB Corr(Orid_d18O - 0.42)/0.91 = Nutt_d18O + 0.4‰ equi; (Orid_d13C + 0.37)/0.97 = Nutt_d13C; Westerhold et al. 2018	1.63918	1.04835
198-1209A28X-1, 60-62	251.51	280.454	67.6907	67.8413	1.26	1.3	OUMB	Dameron et al. 2017	OUMB Corr(Orid_d18O - 0.42)/0.91 = Nutt_d18O + 0.4‰ equi; (Orid_d13C + 0.37)/0.97 = Nutt_d13C; Westerhold et al. 2018	1.68041	1.36703
198-1209B27H-CC, 0-21	252.185	280.535	nan	67.8472	1.04	1.74	OUMB	Dameron et al. 2017	OUMB Corr(Orid_d18O - 0.42)/0.91 = Nutt_d18O + 0.4‰ equi; (Orid_d13C + 0.37)/0.97 = Nutt_d13C; Westerhold et al. 2018	1.45361	1.85055
198-1209B27H-CC, 0-21	252.185	280.535	nan	67.8472	1.17	1.1	OUMB	Dameron et al. 2017	OUMB Corr(Orid_d18O - 0.42)/0.91 = Nutt_d18O + 0.4‰ equi; (Orid_d13C + 0.37)/0.97 = Nutt_d13C; Westerhold et al. 2018	1.58763	1.14725
198-1209B27H-CC, 0-21	252.185	280.535	nan	67.8472	1.25	0.84	OUMB	Dameron et al. 2017	OUMB Corr(Orid_d18O - 0.42)/0.91 = Nutt_d18O + 0.4‰ equi; (Orid_d13C + 0.37)/0.97 = Nutt_d13C; Westerhold et al. 2018	1.6701	0.861538
198-1209A28X-1, 110-112	252.01	280.977	nan	67.8793	1.05	0.63	OUMB	Dameron et al. 2017	OUMB Corr(Orid_d18O - 0.42)/0.91 = Nutt_d18O + 0.4‰ equi; (Orid_d13C + 0.37)/0.97 = Nutt_d13C; Westerhold et al. 2018	1.46392	0.630769
198-1209C18H-1, 25-27	252.76	281.192	nan	67.8949	1.03	0.91	OUMB	Dameron et al. 2017	OUMB Corr(Orid_d18O - 0.42)/0.91 = Nutt_d18O + 0.4‰ equi; (Orid_d13C + 0.37)/0.97 = Nutt_d13C; Westerhold et al. 2018	1.4433	0.938462
198-1209C18H-1, 25-27	252.76	281.192	nan	67.8949	1.05	0.93	OUMB	Dameron et al. 2017	OUMB Corr(Orid_d18O - 0.42)/0.91 = Nutt_d18O + 0.4‰ equi; (Orid_d13C + 0.37)/0.97 = Nutt_d13C; Westerhold et al. 2018	1.46392	0.96044
198-1209C18H-1, 25-27	252.76	281.192	nan	67.8949	1.07	0.91	OUMB	Dameron et al. 2017	OUMB Corr(Orid_d18O - 0.42)/0.91 = Nutt_d18O + 0.4‰ equi; (Orid_d13C + 0.37)/0.97 = Nutt_d13C; Westerhold et al. 2018	1.48454	0.938462
198-1209C18H-1, 25-27	252.76	281.192	nan	67.8949	1.08	0.98	OUMB	Dameron et al. 2017	OUMB Corr(Orid_d18O - 0.42)/0.91 = Nutt_d18O + 0.4‰ equi; (Orid_d13C + 0.37)/0.97 = Nutt_d13C; Westerhold et al. 2018	1.49485	1.01538
198-1209C18H-2, 24-26	254.25	282.665	nan	68.002	1.1	0.53	OUMB	Dameron et al. 2017	OUMB Corr(Orid_d18O - 0.42)/0.91 = Nutt_d18O + 0.4‰ equi; (Orid_d13C + 0.37)/0.97 = Nutt_d13C; Westerhold et al. 2018	1.51546	0.520879
198-1209C18H-2, 24-26	254.25	282.665	nan	68.002	1.34	0.92	OUMB	Dameron et al. 2017	OUMB Corr(Orid_d18O - 0.42)/0.91 = Nutt_d18O + 0.4‰ equi; (Orid_d13C + 0.37)/0.97 = Nutt_d13C; Westerhold et al. 2018	1.76289	0.949451
198-1209A28X-3, 110-112	255.01	283.583	nan	68.0655	1.14	1.14	OUMB	Dameron et al. 2017	OUMB Corr(Orid_d18O - 0.42)/0.91 = Nutt_d18O + 0.4‰ equi; (Orid_d13C + 0.37)/0.97 = Nutt_d13C; Westerhold et al. 2018	1.5567	1.19121
198-1209C18H-2, 125-127	255.26	283.625	nan	68.0682	1.3	0.95	OUMB	Dameron et al. 2017	OUMB Corr(Orid_d18O - 0.42)/0.91 = Nutt_d18O + 0.4‰ equi; (Orid_d13C + 0.37)/0.97 = Nutt_d13C; Westerhold et al. 2018	1.72165	0.982418
198-1209C18H-2, 125-127	255.26	283.625	nan	68.0682	1.38	0.9	OUMB	Dameron et al. 2017	OUMB Corr(Orid_d18O - 0.42)/0.91 = Nutt_d18O + 0.4‰ equi; (Orid_d13C + 0.37)/0.97 = Nutt_d13C; Westerhold et al. 2018	1.80412	0.927473
198-1209C18H-2, 125-127	255.26	283.625	nan	68.0682	1.39	0.81	OUMB	Dameron et al. 2017	OUMB Corr(Orid_d18O - 0.42)/0.91 = Nutt_d18O + 0.4‰ equi; (Orid_d13C + 0.37)/0.97 = Nutt_d13C; Westerhold et al. 2018	1.81443	0.828571
198-1209C18H-2, 125-127	255.26	283.625	nan	68.0682	1.46	0.91	OUMB	Dameron et al. 2017	OUMB Corr(Orid_d18O - 0.42)/0.91 = Nutt_d18O + 0.4‰ equi; (Orid_d13C + 0.37)/0.97 = Nutt_d13C; Westerhold et al. 2018	1.8866	0.938462
198-1209C18H-2, 125-127	255.26	283.625	nan	68.0682	1.58	0.86	OUMB	Dameron et al. 2017	OUMB Corr(Orid_d18O - 0.42)/0.91 = Nutt_d18O + 0.4‰ equi; (Orid_d13C + 0.37)/0.97 = Nutt_d13C; Westerhold et al. 2018	2.01031	0.883516
198-1209C18H-3, 25-27	255.76	284.111	nan	68.0996	0.99	0.71	OUMB	Dameron et al. 2017	OUMB Corr(Orid_d18O - 0.42)/0.91 = Nutt_d18O + 0.4‰ equi; (Orid_d13C + 0.37)/0.97 = Nutt_d13C; Westerhold et al. 2018	1.40206	0.718681
198-1209C18H-3, 25-27	255.76	284.111	nan	68.0996	1.15	0.75	OUMB	Dameron et al. 2017	OUMB Corr(Orid_d18O - 0.42)/0.91 = Nutt_d18O + 0.4‰ equi; (Orid_d13C + 0.37)/0.97 = Nutt_d13C; Westerhold et al. 2018	1.56701	0.762637
198-1209C18H-3, 125-127	256.76	285.104	nan	68.1638	0.91	0.81	OUMB	Dameron et al. 2017	OUMB Corr(Orid_d18O - 0.42)/0.91 = Nutt_d18O + 0.4‰ equi; (Orid_d13C + 0.37)/0.97 = Nutt_d13C; Westerhold et al. 2018	1.31959	0.828571
198-1209C18H-3, 125-127	256.76	285.104	nan	68.1638	0.97	0.76	OUMB	Dameron et al. 2017	OUMB Corr(Orid_d18O - 0.42)/0.91 = Nutt_d18O + 0.4‰ equi; (Orid_d13C + 0.37)/0.97 = Nutt_d13C; Westerhold et al. 2018	1.38144	0.773626
198-1209A28X-CC, 0-23	256.845	285.4	nan	68.1829	1.18	0.57	OUMB	Dameron et al. 2017	OUMB Corr(Orid_d18O - 0.42)/0.91 = Nutt_d18O + 0.4‰ equi; (Orid_d13C + 0.37)/0.97 = Nutt_d13C; Westerhold et al. 2018	1.59794	0.564835
198-1209C18H-4, 25-27	257.26	285.628	nan	68.1976	0.99	0.78	OUMB	Dameron et al. 2017	OUMB Corr(Orid_d18O - 0.42)/0.91 = Nutt_d18O + 0.4‰ equi; (Orid_d13C + 0.37)/0.97 = Nutt_d13C; Westerhold et al. 2018	1.40206	0.795604
198-1209C18H-4, 25-27	257.26	285.628	nan	68.1976	1.03	0.76	OUMB	Dameron et al. 2017	OUMB Corr(Orid_d18O - 0.42)/0.91 = Nutt_d18O + 0.4‰ equi; (Orid_d13C + 0.37)/0.97 = Nutt_d13C; Westerhold et al. 2018	1.4433	0.773626
198-1209C18H-4, 25-27	257.26	285.628	nan	68.1976	1.16	0.83	OUMB	Dameron et al. 2017	OUMB Corr(Orid_d18O - 0.42)/0.91 = Nutt_d18O + 0.4‰ equi; (Orid_d13C + 0.37)/0.97 = Nutt_d13C; Westerhold et al. 2018	1.57732	0.850549
198-1209C18H-4, 125-127	258.26	286.606	nan	68.2608	1.12	0.76	OUMB	Dameron et al. 2017	OUMB Corr(Orid_d18O - 0.42)/0.91 = Nutt_d18O + 0.4‰ equi; (Orid_d13C + 0.37)/0.97 = Nutt_d13C; Westerhold et al. 2018	1.53608	0.773626
198-1209C18H-4, 125-127	258.26	286.606	nan	68.2608	1.61	0.81	OUMB	Dameron et al. 2017	OUMB Corr(Orid_d18O - 0.42)/0.91 = Nutt_d18O + 0.4‰ equi; (Orid_d13C + 0.37)/0.97 = Nutt_d13C; Westerhold et al. 2018	2.04124	0.828571
198-1209C18H-5, 75-77	259.26	287.715	nan	68.3324	0.92	0.68	OUMB	Dameron et al. 2017	OUMB Corr(Orid_d18O - 0.42)/0.91 = Nutt_d18O + 0.4‰ equi; (Orid_d13C + 0.37)/0.97 = Nutt_d13C; Westerhold et al. 2018	1.3299	0.685714
198-1209C18H-5, 125-127	259.76	288.178	nan	68.3623	0.78	0.58	OUMB	Dameron et al. 2017	OUMB Corr(Orid_d18O - 0.42)/0.91 = Nutt_d18O + 0.4‰ equi; (Orid_d13C + 0.37)/0.97 = Nutt_d13C; Westerhold et al. 2018	1.18557	0.575824
198-1209C18H-6, 125-127	261.26	289.612	nan	68.4577	0.94	0.63	OUMB	Dameron et al. 2017	OUMB Corr(Orid_d18O - 0.42)/0.91 = Nutt_d18O + 0.4‰ equi; (Orid_d13C + 0.37)/0.97 = Nutt_d13C; Westerhold et al. 2018	1.35052	0.630769
198-1209C18H-6, 125-127	261.26	289.612	nan	68.4577	0.99	0.43	OUMB	Dameron et al. 2017	OUMB Corr(Orid_d18O - 0.42)/0.91 = Nutt_d18O + 0.4‰ equi; (Orid_d13C + 0.37)/0.97 = Nutt_d13C; Westerhold et al. 2018	1.40206	0.410989
198-1209C18H-7, 18-20	261.69	290.042	nan	68.4941	0.89	0.76	OUMB	Dameron et al. 2017	OUMB Corr(Orid_d18O - 0.42)/0.91 = Nutt_d18O + 0.4‰ equi; (Orid_d13C + 0.37)/0.97 = Nutt_d13C; Westerhold et al. 2018	1.29897	0.773626
198-1209C18H-7, 18-20	261.69	290.042	nan	68.4941	1.06	0.78	OUMB	Dameron et al. 2017	OUMB Corr(Orid_d18O - 0.42)/0.91 = Nutt_d18O + 0.4‰ equi; (Orid_d13C + 0.37)/0.97 = Nutt_d13C; Westerhold et al. 2018	1.47423	0.795604
198-1209C18H-7, 50-52	262.01	290.372	nan	68.5221	1.05	0.68	OUMB	Dameron et al. 2017	OUMB Corr(Orid_d18O - 0.42)/0.91 = Nutt_d18O + 0.4‰ equi; (Orid_d13C + 0.37)/0.97 = Nutt_d13C; Westerhold et al. 2018	1.46392	0.685714
198-1209C18H-7, 50-52	262.01	290.372	nan	68.5221	1.08	0.73	OUMB	Dameron et al. 2017	OUMB Corr(Orid_d18O - 0.42)/0.91 = Nutt_d18O + 0.4‰ equi; (Orid_d13C + 0.37)/0.97 = Nutt_d13C; Westerhold et al. 2018	1.49485	0.740659
198-1209C18H-7, 50-52	262.01	290.372	nan	68.5221	1.21	0.75	OUMB	Dameron et al. 2017	OUMB Corr(Orid_d18O - 0.42)/0.91 = Nutt_d18O + 0.4‰ equi; (Orid_d13C + 0.37)/0.97 = Nutt_d13C; Westerhold et al. 2018	1.62887	0.762637
198-1209C18H-CC, 0-24	262.19	290.543	nan	68.5366	1.09	0.8	OUMB	Dameron et al. 2017	OUMB Corr(Orid_d18O - 0.42)/0.91 = Nutt_d18O + 0.4‰ equi; (Orid_d13C + 0.37)/0.97 = Nutt_d13C; Westerhold et al. 2018	1.50515	0.817582
198-1209C18H-CC, 0-24	262.19	290.543	nan	68.5366	1.25	0.51	OUMB	Dameron et al. 2017	OUMB Corr(Orid_d18O - 0.42)/0.91 = Nutt_d18O + 0.4‰ equi; (Orid_d13C + 0.37)/0.97 = Nutt_d13C; Westerhold et al. 2018	1.6701	0.498901
198-1209C18H-CC, 0-24	262.19	290.543	nan	68.5366	1.31	0.82	OUMB	Dameron et al. 2017	OUMB Corr(Orid_d18O - 0.42)/0.91 = Nutt_d18O + 0.4‰ equi; (Orid_d13C + 0.37)/0.97 = Nutt_d13C; Westerhold et al. 2018	1.73196	0.83956
198-1209C18H-CC, 0-24	262.19	290.543	nan	68.5366	1.33	1.34	OUMB	Dameron et al. 2017	OUMB Corr(Orid_d18O - 0.42)/0.91 = Nutt_d18O + 0.4‰ equi; (Orid_d13C + 0.37)/0.97 = Nutt_d13C; Westerhold et al. 2018	1.75258	1.41099
198-1209B28H-CC, 0-16	261.83	290.93	nan	68.5694	1.04	0.69	OUMB	Dameron et al. 2017	OUMB Corr(Orid_d18O - 0.42)/0.91 = Nutt_d18O + 0.4‰ equi; (Orid_d13C + 0.37)/0.97 = Nutt_d13C; Westerhold et al. 2018	1.45361	0.696703
198-1209B28H-CC, 0-16	261.83	290.93	nan	68.5694	1.43	0.59	OUMB	Dameron et al. 2017	OUMB Corr(Orid_d18O - 0.42)/0.91 = Nutt_d18O + 0.4‰ equi; (Orid_d13C + 0.37)/0.97 = Nutt_d13C; Westerhold et al. 2018	1.85567	0.586813
198-1209B28H-CC, 0-16	261.83	290.93	nan	68.5694	1.53	1.17	OUMB	Dameron et al. 2017	OUMB Corr(Orid_d18O - 0.42)/0.91 = Nutt_d18O + 0.4‰ equi; (Orid_d13C + 0.37)/0.97 = Nutt_d13C; Westerhold et al. 2018	1.95876	1.22418
198-1209B28H-CC, 0-16	261.83	290.93	nan	68.5694	1.63	0.95	OUMB	Dameron et al. 2017	OUMB Corr(Orid_d18O - 0.42)/0.91 = Nutt_d18O + 0.4‰ equi; (Orid_d13C + 0.37)/0.97 = Nutt_d13C; Westerhold et al. 2018	2.06186	0.982418
198-1209C19H-1, 31-33	262.32	292.511	nan	68.7034	1.05	0.72	OUMB	Dameron et al. 2017	OUMB Corr(Orid_d18O - 0.42)/0.91 = Nutt_d18O + 0.4‰ equi; (Orid_d13C + 0.37)/0.97 = Nutt_d13C; Westerhold et al. 2018	1.46392	0.72967
198-1209C19H-1, 31-33	262.32	292.511	nan	68.7034	1.08	0.69	OUMB	Dameron et al. 2017	OUMB Corr(Orid_d18O - 0.42)/0.91 = Nutt_d18O + 0.4‰ equi; (Orid_d13C + 0.37)/0.97 = Nutt_d13C; Westerhold et al. 2018	1.49485	0.696703
198-1209C19H-1, 31-33	262.32	292.511	nan	68.7034	1.3	0.56	OUMB	Dameron et al. 2017	OUMB Corr(Orid_d18O - 0.42)/0.91 = Nutt_d18O + 0.4‰ equi; (Orid_d13C + 0.37)/0.97 = Nutt_d13C; Westerhold et al. 2018	1.72165	0.553846
198-1209C19H-1, 70-72	262.71	292.884	nan	68.7351	0.06	0.67	OUMB	Dameron et al. 2017	OUMB Corr(Orid_d18O - 0.42)/0.91 = Nutt_d18O + 0.4‰ equi; (Orid_d13C + 0.37)/0.97 = Nutt_d13C; Westerhold et al. 2018	0.443299	0.674725
198-1209C19H-1, 70-72	262.71	292.884	nan	68.7351	0.11	0.54	OUMB	Dameron et al. 2017	OUMB Corr(Orid_d18O - 0.42)/0.91 = Nutt_d18O + 0.4‰ equi; (Orid_d13C + 0.37)/0.97 = Nutt_d13C; Westerhold et al. 2018	0.494845	0.531868
198-1209C19H-2, 18-20	263.69	293.843	nan	68.8163	1.13	0.65	OUMB	Dameron et al. 2017	OUMB Corr(Orid_d18O - 0.42)/0.91 = Nutt_d18O + 0.4‰ equi; (Orid_d13C + 0.37)/0.97 = Nutt_d13C; Westerhold et al. 2018	1.54639	0.652747
198-1209C19H-2, 18-20	263.69	293.843	nan	68.8163	1.15	0.61	OUMB	Dameron et al. 2017	OUMB Corr(Orid_d18O - 0.42)/0.91 = Nutt_d18O + 0.4‰ equi; (Orid_d13C + 0.37)/0.97 = Nutt_d13C; Westerhold et al. 2018	1.56701	0.608791
198-1209C19H-2, 18-20	263.69	293.843	nan	68.8163	1.19	0.61	OUMB	Dameron et al. 2017	OUMB Corr(Orid_d18O - 0.42)/0.91 = Nutt_d18O + 0.4‰ equi; (Orid_d13C + 0.37)/0.97 = Nutt_d13C; Westerhold et al. 2018	1.60825	0.608791
198-1209C19H-2, 123-125	264.74	294.809	nan	68.8966	1.19	0.84	OUMB	Dameron et al. 2017	OUMB Corr(Orid_d18O - 0.42)/0.91 = Nutt_d18O + 0.4‰ equi; (Orid_d13C + 0.37)/0.97 = Nutt_d13C; Westerhold et al. 2018	1.60825	0.861538
198-1209C19H-3, 24-26	265.28	295.349	nan	68.9408	1.07	0.68	OUMB	Dameron et al. 2017	OUMB Corr(Orid_d18O - 0.42)/0.91 = Nutt_d18O + 0.4‰ equi; (Orid_d13C + 0.37)/0.97 = Nutt_d13C; Westerhold et al. 2018	1.48454	0.685714
198-1209C19H-3, 24-26	265.28	295.349	nan	68.9408	1.13	0.8	OUMB	Dameron et al. 2017	OUMB Corr(Orid_d18O - 0.42)/0.91 = Nutt_d18O + 0.4‰ equi; (Orid_d13C + 0.37)/0.97 = Nutt_d13C; Westerhold et al. 2018	1.54639	0.817582
198-1209C19H-3, 24-26	265.28	295.349	nan	68.9408	1.22	0.77	OUMB	Dameron et al. 2017	OUMB Corr(Orid_d18O - 0.42)/0.91 = Nutt_d18O + 0.4‰ equi; (Orid_d13C + 0.37)/0.97 = Nutt_d13C; Westerhold et al. 2018	1.63918	0.784615
198-1209C19H-3, 75-77	265.79	295.859	nan	68.9825	1.03	0.72	OUMB	Dameron et al. 2017	OUMB Corr(Orid_d18O - 0.42)/0.91 = Nutt_d18O + 0.4‰ equi; (Orid_d13C + 0.37)/0.97 = Nutt_d13C; Westerhold et al. 2018	1.4433	0.72967
198-1209C19H-3, 75-77	265.79	295.859	nan	68.9825	1.2	0.68	OUMB	Dameron et al. 2017	OUMB Corr(Orid_d18O - 0.42)/0.91 = Nutt_d18O + 0.4‰ equi; (Orid_d13C + 0.37)/0.97 = Nutt_d13C; Westerhold et al. 2018	1.61856	0.685714
198-1209C19H-3, 75-77	265.79	295.859	nan	68.9825	1.21	0.73	OUMB	Dameron et al. 2017	OUMB Corr(Orid_d18O - 0.42)/0.91 = Nutt_d18O + 0.4‰ equi; (Orid_d13C + 0.37)/0.97 = Nutt_d13C; Westerhold et al. 2018	1.62887	0.740659
198-1209C19H-3, 77-79	265.81	295.879	nan	68.9842	1.26	0.79	OUMB	Dameron et al. 2017	OUMB Corr(Orid_d18O - 0.42)/0.91 = Nutt_d18O + 0.4‰ equi; (Orid_d13C + 0.37)/0.97 = Nutt_d13C; Westerhold et al. 2018	1.68041	0.806593
198-1209C19H-4, 25-27	266.21	296.279	nan	69.0169	1.1	0.64	OUMB	Dameron et al. 2017	OUMB Corr(Orid_d18O - 0.42)/0.91 = Nutt_d18O + 0.4‰ equi; (Orid_d13C + 0.37)/0.97 = Nutt_d13C; Westerhold et al. 2018	1.51546	0.641758
198-1209C19H-4, 75-77	266.71	296.779	nan	69.0578	1.04	0.74	OUMB	Dameron et al. 2017	OUMB Corr(Orid_d18O - 0.42)/0.91 = Nutt_d18O + 0.4‰ equi; (Orid_d13C + 0.37)/0.97 = Nutt_d13C; Westerhold et al. 2018	1.45361	0.751648
198-1209C19H-4, 75-77	266.71	296.779	nan	69.0578	1.13	0.79	OUMB	Dameron et al. 2017	OUMB Corr(Orid_d18O - 0.42)/0.91 = Nutt_d18O + 0.4‰ equi; (Orid_d13C + 0.37)/0.97 = Nutt_d13C; Westerhold et al. 2018	1.54639	0.806593
198-1209C19H-CC, 0-11	267.505	297.573	nan	69.1228	0.96	0.7	OUMB	Dameron et al. 2017	OUMB Corr(Orid_d18O - 0.42)/0.91 = Nutt_d18O + 0.4‰ equi; (Orid_d13C + 0.37)/0.97 = Nutt_d13C; Westerhold et al. 2018	1.37113	0.707692
198-1209C19H-CC, 0-11	267.505	297.573	nan	69.1228	1.2	0.31	OUMB	Dameron et al. 2017	OUMB Corr(Orid_d18O - 0.42)/0.91 = Nutt_d18O + 0.4‰ equi; (Orid_d13C + 0.37)/0.97 = Nutt_d13C; Westerhold et al. 2018	1.61856	0.279121
198-1209C20H-1, 79-81	269.2	298.41	nan	69.1913	1.53	0.86	OUMB	Dameron et al. 2017	OUMB Corr(Orid_d18O - 0.42)/0.91 = Nutt_d18O + 0.4‰ equi; (Orid_d13C + 0.37)/0.97 = Nutt_d13C; Westerhold et al. 2018	1.95876	0.883516
198-1209C20H-2, 77-79	270.68	299.89	nan	69.3086	1.31	0.7	OUMB	Dameron et al. 2017	OUMB Corr(Orid_d18O - 0.42)/0.91 = Nutt_d18O + 0.4‰ equi; (Orid_d13C + 0.37)/0.97 = Nutt_d13C; Westerhold et al. 2018	1.73196	0.707692
198-1209B30H-1, 20-22	271.31	301.16	nan	69.4055	1.22	0.99	OUMB	Dameron et al. 2017	OUMB Corr(Orid_d18O - 0.42)/0.91 = Nutt_d18O + 0.4‰ equi; (Orid_d13C + 0.37)/0.97 = Nutt_d13C; Westerhold et al. 2018	1.63918	1.02637
198-1209B30H-1, 20-22	271.31	301.16	nan	69.4055	1.26	1	OUMB	Dameron et al. 2017	OUMB Corr(Orid_d18O - 0.42)/0.91 = Nutt_d18O + 0.4‰ equi; (Orid_d13C + 0.37)/0.97 = Nutt_d13C; Westerhold et al. 2018	1.68041	1.03736
198-1209B30H-1, 20-22	271.31	301.16	nan	69.4055	1.33	1.11	OUMB	Dameron et al. 2017	OUMB Corr(Orid_d18O - 0.42)/0.91 = Nutt_d18O + 0.4‰ equi; (Orid_d13C + 0.37)/0.97 = Nutt_d13C; Westerhold et al. 2018	1.75258	1.15824
198-1209B30H-1, 80-82	271.91	301.76	nan	69.4513	1.18	1.23	OUMB	Dameron et al. 2017	OUMB Corr(Orid_d18O - 0.42)/0.91 = Nutt_d18O + 0.4‰ equi; (Orid_d13C + 0.37)/0.97 = Nutt_d13C; Westerhold et al. 2018	1.59794	1.29011
198-1209C20H-4, 79-81	273.7	302.879	nan	69.5367	1.14	1.16	OUMB	Dameron et al. 2017	OUMB Corr(Orid_d18O - 0.42)/0.91 = Nutt_d18O + 0.4‰ equi; (Orid_d13C + 0.37)/0.97 = Nutt_d13C; Westerhold et al. 2018	1.5567	1.21319
198-1209C20H-4, 79-81	273.7	302.879	nan	69.5367	1.23	0.76	OUMB	Dameron et al. 2017	OUMB Corr(Orid_d18O - 0.42)/0.91 = Nutt_d18O + 0.4‰ equi; (Orid_d13C + 0.37)/0.97 = Nutt_d13C; Westerhold et al. 2018	1.64948	0.773626
198-1209B30H-2, 80-82	273.41	303.26	nan	69.5658	1.09	0.53	OUMB	Dameron et al. 2017	OUMB Corr(Orid_d18O - 0.42)/0.91 = Nutt_d18O + 0.4‰ equi; (Orid_d13C + 0.37)/0.97 = Nutt_d13C; Westerhold et al. 2018	1.50515	0.520879
198-1209B30H-3, 80-82	274.91	304.76	nan	69.6819	1.21	0.71	OUMB	Dameron et al. 2017	OUMB Corr(Orid_d18O - 0.42)/0.91 = Nutt_d18O + 0.4‰ equi; (Orid_d13C + 0.37)/0.97 = Nutt_d13C; Westerhold et al. 2018	1.62887	0.718681
198-1209B30H-4, 20-22	275.7	305.55	nan	69.7471	0.98	1.08	OUMB	Dameron et al. 2017	OUMB Corr(Orid_d18O - 0.42)/0.91 = Nutt_d18O + 0.4‰ equi; (Orid_d13C + 0.37)/0.97 = Nutt_d13C; Westerhold et al. 2018	1.39175	1.12527
198-1209B30H-4, 20-22	275.7	305.55	nan	69.7471	1.21	1.04	OUMB	Dameron et al. 2017	OUMB Corr(Orid_d18O - 0.42)/0.91 = Nutt_d18O + 0.4‰ equi; (Orid_d13C + 0.37)/0.97 = Nutt_d13C; Westerhold et al. 2018	1.62887	1.08132
198-1209B30H-4, 80-82	276.3	306.15	nan	69.7967	1.11	0.98	OUMB	Dameron et al. 2017	OUMB Corr(Orid_d18O - 0.42)/0.91 = Nutt_d18O + 0.4‰ equi; (Orid_d13C + 0.37)/0.97 = Nutt_d13C; Westerhold et al. 2018	1.52577	1.01538
198-1209C20H-7, 65-67	278.06	307.239	nan	69.8867	0.74	0.48	OUMB	Dameron et al. 2017	OUMB Corr(Orid_d18O - 0.42)/0.91 = Nutt_d18O + 0.4‰ equi; (Orid_d13C + 0.37)/0.97 = Nutt_d13C; Westerhold et al. 2018	1.14433	0.465934
198-1209C20H-CC, 0-18	278.2	307.379	nan	69.8982	1.02	0.54	OUMB	Dameron et al. 2017	OUMB Corr(Orid_d18O - 0.42)/0.91 = Nutt_d18O + 0.4‰ equi; (Orid_d13C + 0.37)/0.97 = Nutt_d13C; Westerhold et al. 2018	1.43299	0.531868
198-1209B30H-5, 80-82	277.74	307.59	nan	69.9157	0.97	0.7	OUMB	Dameron et al. 2017	OUMB Corr(Orid_d18O - 0.42)/0.91 = Nutt_d18O + 0.4‰ equi; (Orid_d13C + 0.37)/0.97 = Nutt_d13C; Westerhold et al. 2018	1.38144	0.707692
198-1209B30H-5, 80-82	277.74	307.59	nan	69.9157	1.27	1.39	OUMB	Dameron et al. 2017	OUMB Corr(Orid_d18O - 0.42)/0.91 = Nutt_d18O + 0.4‰ equi; (Orid_d13C + 0.37)/0.97 = Nutt_d13C; Westerhold et al. 2018	1.69072	1.46593
198-1209B30H-6, 80-82	279.24	309.089	nan	70.0395	0.69	0.61	OUMB	Dameron et al. 2017	OUMB Corr(Orid_d18O - 0.42)/0.91 = Nutt_d18O + 0.4‰ equi; (Orid_d13C + 0.37)/0.97 = Nutt_d13C; Westerhold et al. 2018	1.09278	0.608791
198-1209B30H-6, 80-82	279.24	309.089	nan	70.0395	1.3	1.39	OUMB	Dameron et al. 2017	OUMB Corr(Orid_d18O - 0.42)/0.91 = Nutt_d18O + 0.4‰ equi; (Orid_d13C + 0.37)/0.97 = Nutt_d13C; Westerhold et al. 2018	1.72165	1.46593
198-1209B30H-CC, 0-13	279.355	309.204	nan	70.049	1.06	0.79	OUMB	Dameron et al. 2017	OUMB Corr(Orid_d18O - 0.42)/0.91 = Nutt_d18O + 0.4‰ equi; (Orid_d13C + 0.37)/0.97 = Nutt_d13C; Westerhold et al. 2018	1.47423	0.806593
198-1209B30H-CC, 0-13	279.355	309.204	nan	70.049	1.07	0.63	OUMB	Dameron et al. 2017	OUMB Corr(Orid_d18O - 0.42)/0.91 = Nutt_d18O + 0.4‰ equi; (Orid_d13C + 0.37)/0.97 = Nutt_d13C; Westerhold et al. 2018	1.48454	0.630769
198-1209C21H-1, 79-81	278.7	309.36	nan	70.0619	0.91	1.13	OUMB	Dameron et al. 2017	OUMB Corr(Orid_d18O - 0.42)/0.91 = Nutt_d18O + 0.4‰ equi; (Orid_d13C + 0.37)/0.97 = Nutt_d13C; Westerhold et al. 2018	1.31959	1.18022
198-1209C21H-1, 79-81	278.7	309.36	nan	70.0619	1.16	0.94	OUMB	Dameron et al. 2017	OUMB Corr(Orid_d18O - 0.42)/0.91 = Nutt_d18O + 0.4‰ equi; (Orid_d13C + 0.37)/0.97 = Nutt_d13C; Westerhold et al. 2018	1.57732	0.971429
198-1209C21H-2, 79-81	280.2	310.86	nan	70.1611	0.74	1.2	OUMB	Dameron et al. 2017	OUMB Corr(Orid_d18O - 0.42)/0.91 = Nutt_d18O + 0.4‰ equi; (Orid_d13C + 0.37)/0.97 = Nutt_d13C; Westerhold et al. 2018	1.14433	1.25714
198-1209C21H-2, 79-81	280.2	310.86	nan	70.1611	1.02	1.09	OUMB	Dameron et al. 2017	OUMB Corr(Orid_d18O - 0.42)/0.91 = Nutt_d18O + 0.4‰ equi; (Orid_d13C + 0.37)/0.97 = Nutt_d13C; Westerhold et al. 2018	1.43299	1.13626
198-1209C21H-3, 79-81	281.7	312.36	nan	70.2595	0.92	1.75	OUMB	Dameron et al. 2017	OUMB Corr(Orid_d18O - 0.42)/0.91 = Nutt_d18O + 0.4‰ equi; (Orid_d13C + 0.37)/0.97 = Nutt_d13C; Westerhold et al. 2018	1.3299	1.86154
198-1209B31H-1, 85-87	281.46	313.31	nan	70.3218	1.17	1.52	OUMB	Dameron et al. 2017	OUMB Corr(Orid_d18O - 0.42)/0.91 = Nutt_d18O + 0.4‰ equi; (Orid_d13C + 0.37)/0.97 = Nutt_d13C; Westerhold et al. 2018	1.58763	1.60879
198-1209B31H-1, 85-87	281.46	313.31	nan	70.3218	1.18	1.72	OUMB	Dameron et al. 2017	OUMB Corr(Orid_d18O - 0.42)/0.91 = Nutt_d18O + 0.4‰ equi; (Orid_d13C + 0.37)/0.97 = Nutt_d13C; Westerhold et al. 2018	1.59794	1.82857
198-1209C21H-4, 79-81	283.2	313.794	nan	70.3535	0.52	0.63	OUMB	Dameron et al. 2017	OUMB Corr(Orid_d18O - 0.42)/0.91 = Nutt_d18O + 0.4‰ equi; (Orid_d13C + 0.37)/0.97 = Nutt_d13C; Westerhold et al. 2018	0.917526	0.630769
198-1209C21H-4, 79-81	283.2	313.794	nan	70.3535	0.8	0.72	OUMB	Dameron et al. 2017	OUMB Corr(Orid_d18O - 0.42)/0.91 = Nutt_d18O + 0.4‰ equi; (Orid_d13C + 0.37)/0.97 = Nutt_d13C; Westerhold et al. 2018	1.20619	0.72967
198-1209B31H-2, 85-87	282.96	314.81	nan	70.4202	0.94	1.39	OUMB	Dameron et al. 2017	OUMB Corr(Orid_d18O - 0.42)/0.91 = Nutt_d18O + 0.4‰ equi; (Orid_d13C + 0.37)/0.97 = Nutt_d13C; Westerhold et al. 2018	1.35052	1.46593
198-1209B31H-2, 85-87	282.96	314.81	nan	70.4202	1.14	1.44	OUMB	Dameron et al. 2017	OUMB Corr(Orid_d18O - 0.42)/0.91 = Nutt_d18O + 0.4‰ equi; (Orid_d13C + 0.37)/0.97 = Nutt_d13C; Westerhold et al. 2018	1.5567	1.52088
198-1209B31H-2, 85-87	282.96	314.81	nan	70.4202	1.3	1.38	OUMB	Dameron et al. 2017	OUMB Corr(Orid_d18O - 0.42)/0.91 = Nutt_d18O + 0.4‰ equi; (Orid_d13C + 0.37)/0.97 = Nutt_d13C; Westerhold et al. 2018	1.72165	1.45495
198-1209B31H-2, 85-87	282.96	314.81	nan	70.4202	1.4	1.76	OUMB	Dameron et al. 2017	OUMB Corr(Orid_d18O - 0.42)/0.91 = Nutt_d18O + 0.4‰ equi; (Orid_d13C + 0.37)/0.97 = Nutt_d13C; Westerhold et al. 2018	1.82474	1.87253
198-1209C21H-5, 79-81	284.7	315.155	nan	70.4428	0.46	0.38	OUMB	Dameron et al. 2017	OUMB Corr(Orid_d18O - 0.42)/0.91 = Nutt_d18O + 0.4‰ equi; (Orid_d13C + 0.37)/0.97 = Nutt_d13C; Westerhold et al. 2018	0.85567	0.356044
198-1209C21H-5, 79-81	284.7	315.155	nan	70.4428	1.12	1.37	OUMB	Dameron et al. 2017	OUMB Corr(Orid_d18O - 0.42)/0.91 = Nutt_d18O + 0.4‰ equi; (Orid_d13C + 0.37)/0.97 = Nutt_d13C; Westerhold et al. 2018	1.53608	1.44396
198-1209B31H-3, 85-87	284.46	316.31	nan	70.5283	0.66	0.56	OUMB	Dameron et al. 2017	OUMB Corr(Orid_d18O - 0.42)/0.91 = Nutt_d18O + 0.4‰ equi; (Orid_d13C + 0.37)/0.97 = Nutt_d13C; Westerhold et al. 2018	1.06186	0.553846
198-1209B31H-3, 85-87	284.46	316.31	nan	70.5283	0.78	1.26	OUMB	Dameron et al. 2017	OUMB Corr(Orid_d18O - 0.42)/0.91 = Nutt_d18O + 0.4‰ equi; (Orid_d13C + 0.37)/0.97 = Nutt_d13C; Westerhold et al. 2018	1.18557	1.32308
198-1209C21H-6, 77-79	286.18	316.461	nan	70.5402	0.36	0.43	OUMB	Dameron et al. 2017	OUMB Corr(Orid_d18O - 0.42)/0.91 = Nutt_d18O + 0.4‰ equi; (Orid_d13C + 0.37)/0.97 = Nutt_d13C; Westerhold et al. 2018	0.752577	0.410989
198-1209C21H-6, 77-79	286.18	316.461	nan	70.5402	0.85	1.27	OUMB	Dameron et al. 2017	OUMB Corr(Orid_d18O - 0.42)/0.91 = Nutt_d18O + 0.4‰ equi; (Orid_d13C + 0.37)/0.97 = Nutt_d13C; Westerhold et al. 2018	1.25773	1.33407
198-1209C21H-CC, 0-18	287.09	317.325	nan	70.6084	0.65	0.95	OUMB	Dameron et al. 2017	OUMB Corr(Orid_d18O - 0.42)/0.91 = Nutt_d18O + 0.4‰ equi; (Orid_d13C + 0.37)/0.97 = Nutt_d13C; Westerhold et al. 2018	1.05155	0.982418
198-1209C21H-CC, 0-18	287.09	317.325	nan	70.6084	0.89	1.61	OUMB	Dameron et al. 2017	OUMB Corr(Orid_d18O - 0.42)/0.91 = Nutt_d18O + 0.4‰ equi; (Orid_d13C + 0.37)/0.97 = Nutt_d13C; Westerhold et al. 2018	1.29897	1.70769
198-1209B31H-4, 85-87	285.96	317.81	nan	70.6466	0.86	1.96	OUMB	Dameron et al. 2017	OUMB Corr(Orid_d18O - 0.42)/0.91 = Nutt_d18O + 0.4‰ equi; (Orid_d13C + 0.37)/0.97 = Nutt_d13C; Westerhold et al. 2018	1.26804	2.09231
198-1209B31H-4, 85-87	285.96	317.81	nan	70.6466	0.94	1.51	OUMB	Dameron et al. 2017	OUMB Corr(Orid_d18O - 0.42)/0.91 = Nutt_d18O + 0.4‰ equi; (Orid_d13C + 0.37)/0.97 = Nutt_d13C; Westerhold et al. 2018	1.35052	1.5978
198-1209B31H-5, 85-87	287.46	319.31	nan	70.7648	0.55	0.97	OUMB	Dameron et al. 2017	OUMB Corr(Orid_d18O - 0.42)/0.91 = Nutt_d18O + 0.4‰ equi; (Orid_d13C + 0.37)/0.97 = Nutt_d13C; Westerhold et al. 2018	0.948454	1.0044
198-1209B31H-5, 85-87	287.46	319.31	nan	70.7648	0.94	1.24	OUMB	Dameron et al. 2017	OUMB Corr(Orid_d18O - 0.42)/0.91 = Nutt_d18O + 0.4‰ equi; (Orid_d13C + 0.37)/0.97 = Nutt_d13C; Westerhold et al. 2018	1.35052	1.3011
198-1209B31H-CC, 0-19	289.485	321.334	nan	70.9218	0.86	1.06	OUMB	Dameron et al. 2017	OUMB Corr(Orid_d18O - 0.42)/0.91 = Nutt_d18O + 0.4‰ equi; (Orid_d13C + 0.37)/0.97 = Nutt_d13C; Westerhold et al. 2018	1.26804	1.1033
198-1209B31H-CC, 0-19	289.485	321.334	nan	70.9218	0.91	1.33	OUMB	Dameron et al. 2017	OUMB Corr(Orid_d18O - 0.42)/0.91 = Nutt_d18O + 0.4‰ equi; (Orid_d13C + 0.37)/0.97 = Nutt_d13C; Westerhold et al. 2018	1.31959	1.4
198-1209C22H-4, 77-79	292.68	324.257	nan	71.1396	-0.05	0.32	OUMB	Dameron et al. 2017	OUMB Corr(Orid_d18O - 0.42)/0.91 = Nutt_d18O + 0.4‰ equi; (Orid_d13C + 0.37)/0.97 = Nutt_d13C; Westerhold et al. 2018	0.329897	0.29011
198-1209C22H-4, 77-79	292.68	324.257	nan	71.1396	0.11	0.14	OUMB	Dameron et al. 2017	OUMB Corr(Orid_d18O - 0.42)/0.91 = Nutt_d18O + 0.4‰ equi; (Orid_d13C + 0.37)/0.97 = Nutt_d13C; Westerhold et al. 2018	0.494845	0.0923077
198-1209C22H-CC, 0-17	297.075	328.74	nan	nan	0.44	0.75	OUMB	Dameron et al. 2017	OUMB Corr(Orid_d18O - 0.42)/0.91 = Nutt_d18O + 0.4‰ equi; (Orid_d13C + 0.37)/0.97 = Nutt_d13C; Westerhold et al. 2018	0.835052	0.762637
198-1209B32H-CC, 0-20	299.31	330.06	nan	nan	0.32	1.01	OUMB	Dameron et al. 2017	OUMB Corr(Orid_d18O - 0.42)/0.91 = Nutt_d18O + 0.4‰ equi; (Orid_d13C + 0.37)/0.97 = Nutt_d13C; Westerhold et al. 2018	0.71134	1.04835
198-1209B32H-CC, 0-20	299.31	330.06	nan	nan	0.74	1.17	OUMB	Dameron et al. 2017	OUMB Corr(Orid_d18O - 0.42)/0.91 = Nutt_d18O + 0.4‰ equi; (Orid_d13C + 0.37)/0.97 = Nutt_d13C; Westerhold et al. 2018	1.14433	1.22418

## Sheet: 1209_Benthic_NEW
Sample_ID	depth mbsf	depth rmcd	CycleCountAge	age_tuned	>63µm	d13C VPDB	d18O VPDB	benthic Species	Source	IsotopeCorrNote	d13C VPDB_SpecCorr	d18O VPDB_SpecCorr
198-1209B26H-1, 24-26	233.35	262.029	66.0715	66.0773	0.32	1.279	0.176	NTRUE	this study	d18O +0.4‰; d13C +0.00‰	1.279	0.576
198-1209B26H-1, 28-30	233.39	262.086	66.0772	66.0843	0.56	1.165	0.032	NTRUE	this study	d18O +0.4‰; d13C +0.00‰	1.165	0.432
198-1209B26H-1, 32-34	233.43	262.145	66.0834	66.0916	0.2				this study	d18O +0.4‰; d13C +0.00‰
198-1209B26H-1, 36-38	233.47	262.204	66.0896	66.0989	0.12	1.132	0.017	NTRUE	this study	d18O +0.4‰; d13C +0.00‰	1.132	0.417
198-1209B26H-1, 40-42	233.51	262.261	66.0956	66.1059	0.07	1.578	0.321	NTRUE	this study	d18O +0.4‰; d13C +0.00‰	1.578	0.721
198-1209B26H-1, 44-46	233.55	262.307	66.1013	66.1116	0.19	1.47	0.259	NTRUE	this study	d18O +0.4‰; d13C +0.00‰	1.47	0.659
198-1209B26H-1, 48-50	233.59	262.353	66.107	66.1172	0.46	1.516	0.248	NTRUE	this study	d18O +0.4‰; d13C +0.00‰	1.516	0.648
198-1209B26H-1, 52-54	233.63	262.4	66.1128	66.123	0.25	1.353	0.083	NTRUE	this study	d18O +0.4‰; d13C +0.00‰	1.353	0.483
198-1209B26H-1, 56-58	233.67	262.446	66.1183	66.1287	0.23	1.334	0.128	NTRUE	this study	d18O +0.4‰; d13C +0.00‰	1.334	0.528
198-1209B26H-1, 60-62	233.71	262.492	66.1234	66.1344	0.15	1.396	0.177	NTRUE	this study	d18O +0.4‰; d13C +0.00‰	1.396	0.577
198-1209B26H-1, 64-66	233.75	262.538	66.1284	66.14	0.12	1.456	0.2	NTRUE	this study	d18O +0.4‰; d13C +0.00‰	1.456	0.6
198-1209B26H-1, 68-70	233.79	262.578	66.1329	66.145	0.09	1.309	0.033	NTRUE	this study	d18O +0.4‰; d13C +0.00‰	1.309	0.433
198-1209B26H-1, 72-74	233.83	262.618	66.1373	66.1499	0.1	1.289	0.058	NTRUE	this study	d18O +0.4‰; d13C +0.00‰	1.289	0.458
198-1209B26H-1, 76-78	233.87	262.658	66.1417	66.1548	0.1	1.407	0.195	NTRUE	this study	d18O +0.4‰; d13C +0.00‰	1.407	0.595
198-1209B26H-1, 80-82	233.91	262.694	66.1457	66.1593	0.17	1.525	0.235	NTRUE	this study	d18O +0.4‰; d13C +0.00‰	1.525	0.635
198-1209B26H-1, 84-86	233.95	262.724	66.149	66.163	0.13	1.574	0.432	NTRUE	this study	d18O +0.4‰; d13C +0.00‰	1.574	0.832
198-1209B26H-1, 88-90	233.99	262.754	66.1523	66.1667	0.25	1.486	0.137	NTRUE	this study	d18O +0.4‰; d13C +0.00‰	1.486	0.537
198-1209B26H-1, 92-94	234.03	262.784	66.1556	66.1704	0.33	1.422	0.1	NTRUE	this study	d18O +0.4‰; d13C +0.00‰	1.422	0.5
198-1209B26H-1, 96-98	234.07	262.819	66.1598	66.1747	0.2	1.317	0.132	NTRUE	this study	d18O +0.4‰; d13C +0.00‰	1.317	0.532
198-1209B26H-1, 100-102	234.11	262.857	66.1651	66.1794	0.11	1.23	-0.021	NTRUE	this study	d18O +0.4‰; d13C +0.00‰	1.23	0.379
198-1209B26H-1, 104-106	234.15	262.896	66.1705	66.1842	0.12	1.358	0.178	NTRUE	this study	d18O +0.4‰; d13C +0.00‰	1.358	0.578
198-1209B26H-1, 108-110	234.19	262.934	66.1759	66.1888	0.14	1.101	-0.091	NTRUE	this study	d18O +0.4‰; d13C +0.00‰	1.101	0.309
198-1209B26H-1, 112-114	234.23	262.973	66.1813	66.1936	0.16	1.081	-0.169	NTRUE	this study	d18O +0.4‰; d13C +0.00‰	1.081	0.231
198-1209B26H-1, 116-118	234.27	263.011	66.1866	66.1983	0.12	1.188	-0.049	NTRUE	this study	d18O +0.4‰; d13C +0.00‰	1.188	0.351
198-1209B26H-1, 120-122	234.31	263.048	66.1918	66.2029	0.14	1.425	0.096	NTRUE	this study	d18O +0.4‰; d13C +0.00‰	1.425	0.496
198-1209B26H-1, 124-126	234.35	263.082	66.1966	66.2071	0.11	1.149	-0.006	NTRUE	this study	d18O +0.4‰; d13C +0.00‰	1.149	0.394
198-1209B26H-1, 128-130	234.39	263.116	66.2015	66.2113	0.07	1.231	-0.021	NTRUE	this study	d18O +0.4‰; d13C +0.00‰	1.231	0.379
198-1209B26H-1, 132-134	234.43	263.149	66.2073	66.2153	0.15				this study	d18O +0.4‰; d13C +0.00‰
198-1209B26H-1, 136-138	234.47	263.183	66.2133	66.2195	0.19				this study	d18O +0.4‰; d13C +0.00‰
198-1209B26H-1, 140-142	234.51	263.22	66.2198	66.2241	0.12	1.155	-0.018	NTRUE	this study	d18O +0.4‰; d13C +0.00‰	1.155	0.382
198-1209B26H-1, 144-146	234.55	263.262	66.2276	66.2293	0.16				this study	d18O +0.4‰; d13C +0.00‰
198-1209B26H-1, 148-150	234.59	263.304	66.2356	66.2344	0.13				this study	d18O +0.4‰; d13C +0.00‰
198-1209B26H-2, 2-4	234.63	263.346	66.2438	66.2396	0.14				this study	d18O +0.4‰; d13C +0.00‰
198-1209B26H-2, 6-8	234.67	263.388	66.2526	66.2448	0.16				this study	d18O +0.4‰; d13C +0.00‰
198-1209B26H-2, 10-12	234.71	263.43	66.2614	66.25	0.26	1.163	-0.106	NTRUE	this study	d18O +0.4‰; d13C +0.00‰	1.163	0.294
198-1209B26H-2, 14-16	234.75	263.472	66.2675	66.2551	0.17	1.353	0.153	NTRUE	this study	d18O +0.4‰; d13C +0.00‰	1.353	0.553
198-1209B26H-2, 18-20	234.79	263.513	66.2725	66.2602	0.15	1.287	0.127	NTRUE	this study	d18O +0.4‰; d13C +0.00‰	1.287	0.527
198-1209B26H-2, 22-24	234.83	263.555	66.2777	66.2654	0.18	1.223	0.114	NTRUE	this study	d18O +0.4‰; d13C +0.00‰	1.223	0.514
198-1209B26H-2, 26-28	234.87	263.597	66.2829	66.2705	0.23	1.155	0.009	NTRUE	this study	d18O +0.4‰; d13C +0.00‰	1.155	0.409
198-1209B26H-2, 30-32	234.91	263.638	66.2878	66.2756	0.21	1.268	0.094	NTRUE	this study	d18O +0.4‰; d13C +0.00‰	1.268	0.494
198-1209B26H-2, 34-36	234.95	263.678	66.2924	66.2805	0.35	1.389	0.29	NTRUE	this study	d18O +0.4‰; d13C +0.00‰	1.389	0.69
198-1209B26H-2, 38-40	234.99	263.718	66.2971	66.2854	0.5	1.27	0.149	NTRUE	this study	d18O +0.4‰; d13C +0.00‰	1.27	0.549
198-1209B26H-2, 42-44	235.03	263.757	66.3017	66.2902	0.18	1.4	0.457	NTRUE	this study	d18O +0.4‰; d13C +0.00‰	1.4	0.857
198-1209B26H-2, 46-48	235.07	263.795	66.3063	66.2949	0.45	1.722	0.568	NTRUE	this study	d18O +0.4‰; d13C +0.00‰	1.722	0.968
198-1209B26H-2, 50-52	235.11	263.834	66.3126	66.2997	0.17	1.56	0.726	NTRUE	this study	d18O +0.4‰; d13C +0.00‰	1.56	1.126
198-1209B26H-2, 54-56	235.15	263.872	66.3187	66.3044	0.24	1.409	0.592	NTRUE	this study	d18O +0.4‰; d13C +0.00‰	1.409	0.992
198-1209B26H-2, 58-60	235.19	263.91	66.3249	66.3091	0.25	1.262	0.416	NTRUE	this study	d18O +0.4‰; d13C +0.00‰	1.262	0.816
198-1209B26H-2, 62-64	235.23	263.948	66.3304	66.3138	0.54	1.452	0.426	NTRUE	this study	d18O +0.4‰; d13C +0.00‰	1.452	0.826
198-1209B26H-2, 66-68	235.27	263.986	66.3357	66.3185	0.22	1.048	0.413	NTRUE	this study	d18O +0.4‰; d13C +0.00‰	1.048	0.813
198-1209B26H-2, 70-72	235.31	264.025	66.3412	66.3233	0.37	1.254	0.579	NTRUE	this study	d18O +0.4‰; d13C +0.00‰	1.254	0.979
198-1209B26H-2, 74-76	235.35	264.063	66.3465	66.328	0.4	1.072	0.537	NTRUE	this study	d18O +0.4‰; d13C +0.00‰	1.072	0.937
198-1209B26H-2, 78-80	235.39	264.101	66.3513	66.3326	0.47	1.007	0.393	NTRUE	this study	d18O +0.4‰; d13C +0.00‰	1.007	0.793
198-1209B26H-2, 82-84	235.43	264.139	66.356	66.3373	0.17	0.922	0.49	NTRUE	this study	d18O +0.4‰; d13C +0.00‰	0.922	0.89
198-1209B26H-2, 86-88	235.47	264.177	66.3607	66.342	0.37	1.03	0.51	NTRUE	this study	d18O +0.4‰; d13C +0.00‰	1.03	0.91
198-1209B26H-2, 90-92	235.51	264.216	66.3655	66.3468	0.29	1.069	0.558	NTRUE	this study	d18O +0.4‰; d13C +0.00‰	1.069	0.958
198-1209B26H-2, 94-96	235.55	264.254	66.3701	66.3515	0.47	1.037	0.419	NTRUE	this study	d18O +0.4‰; d13C +0.00‰	1.037	0.819
198-1209B26H-2, 98-100	235.59	264.292	66.3746	66.3562	0.39	1.016	0.383	NTRUE	this study	d18O +0.4‰; d13C +0.00‰	1.016	0.783
198-1209B26H-2, 102-104	235.63	264.33	66.379	66.3609	0.12	0.923	0.543	NTRUE	this study	d18O +0.4‰; d13C +0.00‰	0.923	0.943
198-1209B26H-2, 106-108	235.67	264.369	66.3836	66.3657	0.16	0.976	0.534	NTRUE	this study	d18O +0.4‰; d13C +0.00‰	0.976	0.934
198-1209B26H-2, 110-112	235.71	264.407	66.388	66.3703	0.16	0.934	0.55	NTRUE	this study	d18O +0.4‰; d13C +0.00‰	0.934	0.95
198-1209B26H-2, 114-116	235.75	264.445	66.3923	66.375	0.19	0.98	0.498	NTRUE	this study	d18O +0.4‰; d13C +0.00‰	0.98	0.898
198-1209B26H-2, 118-120	235.79	264.48	66.3961	66.3793	0.16	0.957	0.557	NTRUE	this study	d18O +0.4‰; d13C +0.00‰	0.957	0.957
198-1209A26H-1, 24-26	236.45	264.457	66.3936	66.3765	0.24	0.869	0.449	NTRUE	this study	d18O +0.4‰; d13C +0.00‰	0.869	0.849
198-1209A26H-1, 28-30	236.49	264.493	66.3976	66.3809	0.1	0.945	0.491	NTRUE	this study	d18O +0.4‰; d13C +0.00‰	0.945	0.891
198-1209A26H-1, 32-34	236.53	264.529	66.4015	66.3854	0.11	1.086	0.485	NTRUE	this study	d18O +0.4‰; d13C +0.00‰	1.086	0.885
198-1209A26H-1, 36-38	236.57	264.565	66.4055	66.3898	0.12	1.046	0.493	NTRUE	this study	d18O +0.4‰; d13C +0.00‰	1.046	0.893
198-1209A26H-1, 40-42	236.61	264.601	66.4095	66.3942	0.08	1.076	0.662	NTRUE	this study	d18O +0.4‰; d13C +0.00‰	1.076	1.062
198-1209A26H-1, 44-46	236.65	264.643	66.4146	66.3994	0.11	1.016	0.563	NTRUE	this study	d18O +0.4‰; d13C +0.00‰	1.016	0.963
198-1209A26H-1, 48-50	236.69	264.686	66.4199	66.4047	0.15	0.874	0.385	NTRUE	this study	d18O +0.4‰; d13C +0.00‰	0.874	0.785
198-1209A26H-1, 52-54	236.73	264.73	66.4253	66.4101	0.13	0.884	0.417	NTRUE	this study	d18O +0.4‰; d13C +0.00‰	0.884	0.817
198-1209A26H-1, 56-58	236.77	264.773	66.4306	66.4154	0.12	1.064	0.59	NTRUE	this study	d18O +0.4‰; d13C +0.00‰	1.064	0.99
198-1209A26H-1, 60-62	236.81	264.817	66.4354	66.4208	0.13	0.842	0.495	NTRUE	this study	d18O +0.4‰; d13C +0.00‰	0.842	0.895
198-1209A26H-1, 64-66	236.85	264.86	66.4399	66.426	0.13	0.911	0.453	NTRUE	this study	d18O +0.4‰; d13C +0.00‰	0.911	0.853
198-1209A26H-1, 68-70	236.89	264.904	66.4445	66.4313	0.13	0.759	0.402	NTRUE	this study	d18O +0.4‰; d13C +0.00‰	0.759	0.802
198-1209A26H-1, 72-74	236.93	264.947	66.449	66.4364	0.11	0.914	0.443	NTRUE	this study	d18O +0.4‰; d13C +0.00‰	0.914	0.843
198-1209A26H-1, 76-78	236.97	264.992	66.4539	66.4418	0.16	0.94	0.474	NTRUE	this study	d18O +0.4‰; d13C +0.00‰	0.94	0.874
198-1209A26H-1, 80-82	237.01	265.039	66.4594	66.4474	0.15	0.882	0.604	NTRUE	this study	d18O +0.4‰; d13C +0.00‰	0.882	1.004
198-1209A26H-1, 84-86	237.05	265.086	66.4649	66.4531	0.17	0.854	0.446	NTRUE	this study	d18O +0.4‰; d13C +0.00‰	0.854	0.846
198-1209A26H-1, 88-90	237.09	265.13	66.47	66.4583	0.13	0.915	0.562	NTRUE	this study	d18O +0.4‰; d13C +0.00‰	0.915	0.962
198-1209A26H-1, 92-94	237.13	265.17	66.4746	66.4631	0.08	1.073	0.483	NTRUE	this study	d18O +0.4‰; d13C +0.00‰	1.073	0.883
198-1209A26H-1, 96-98	237.17	265.21	66.479	66.4679	0.16	0.93	0.607	NTRUE	this study	d18O +0.4‰; d13C +0.00‰	0.93	1.007
198-1209A26H-1, 100-102	237.21	265.25	66.4834	66.4727	0.12	0.971	0.595	NTRUE	this study	d18O +0.4‰; d13C +0.00‰	0.971	0.995
198-1209A26H-1, 104-106	237.25	265.289	66.4878	66.4774	0.08	1.194	0.547	NTRUE	this study	d18O +0.4‰; d13C +0.00‰	1.194	0.947
198-1209A26H-1, 108-110	237.29	265.329	66.4922	66.4822	0.1	1.136	0.715	NTRUE	this study	d18O +0.4‰; d13C +0.00‰	1.136	1.115
198-1209A26H-1, 112-114	237.33	265.369	66.4961	66.4869	0.09	1.033	0.611	NTRUE	this study	d18O +0.4‰; d13C +0.00‰	1.033	1.011
198-1209A26H-1, 116-118	237.37	265.409	66.4995	66.4917	0.15	1.028	0.644	NTRUE	this study	d18O +0.4‰; d13C +0.00‰	1.028	1.044
198-1209A26H-1, 120-122	237.41	265.449	66.5028	66.4965	0.1	1.063	0.592	NTRUE	this study	d18O +0.4‰; d13C +0.00‰	1.063	0.992
198-1209A26H-1, 124-126	237.45	265.489	66.5062	66.5013	0.1	0.943	0.518	NTRUE	this study	d18O +0.4‰; d13C +0.00‰	0.943	0.918
198-1209A26H-1, 128-130	237.49	265.529	66.5095	66.5061	0.12	0.963	0.648	NTRUE	this study	d18O +0.4‰; d13C +0.00‰	0.963	1.048
198-1209A26H-1, 132-134	237.53	265.569	66.5129	66.5109	0.11	1.09	0.639	NTRUE	this study	d18O +0.4‰; d13C +0.00‰	1.09	1.039
198-1209A26H-1, 136-138	237.57	265.608	66.5161	66.5156	0.09	1.011	0.618	NTRUE	this study	d18O +0.4‰; d13C +0.00‰	1.011	1.018
198-1209A26H-1, 140-142	237.61	265.648	66.5191	66.5204	0.12	1.027	0.641	NTRUE	this study	d18O +0.4‰; d13C +0.00‰	1.027	1.041
198-1209A26H-1, 144-146	237.65	265.688	66.5221	66.5252	0.1	0.924	0.594	NTRUE	this study	d18O +0.4‰; d13C +0.00‰	0.924	0.994
198-1209A26H-1, 148-150	237.69	265.728	66.5251	66.5299	0.14	0.847	0.56	NTRUE	this study	d18O +0.4‰; d13C +0.00‰	0.847	0.96
198-1209A26H-2, 2-4	237.73	265.768	66.5281	66.5347	0.08	1.105	0.59	NTRUE	this study	d18O +0.4‰; d13C +0.00‰	1.105	0.99
198-1209A26H-2, 6-8	237.77	265.808	66.5311	66.5395	0.09	0.98	0.629	NTRUE	this study	d18O +0.4‰; d13C +0.00‰	0.98	1.029
198-1209A26H-2, 10-12	237.81	265.848	66.5341	66.5443	0.14	0.948159	0.607288	NTRUE	this study	d18O +0.4‰; d13C +0.00‰	0.948159	1.00729
198-1209A26H-2, 14-16	237.85	265.888	66.5373	66.5491	0.22	0.828864	0.458151	NTRUE	this study	d18O +0.4‰; d13C +0.00‰	0.828864	0.858151
198-1209A26H-2, 18-20	237.89	265.927	66.5412	66.5538	0.11	0.813019	0.421531	NTRUE	this study	d18O +0.4‰; d13C +0.00‰	0.813019	0.821531
198-1209A26H-2, 22-24	237.93	265.967	66.5452	66.5586	0.1	0.991368	0.526674	NTRUE	this study	d18O +0.4‰; d13C +0.00‰	0.991368	0.926674
198-1209A26H-2, 26-28	237.97	266.007	66.5492	66.5634	0.06				this study	d18O +0.4‰; d13C +0.00‰
198-1209A26H-2, 30-32	238.01	266.047	66.5532	66.5681	0.16	0.975372	0.616517	NTRUE	this study	d18O +0.4‰; d13C +0.00‰	0.975372	1.01652
198-1209A26H-2, 34-36	238.05	266.087	66.5572	66.5729	0.3	0.867275	0.637756	NTRUE	this study	d18O +0.4‰; d13C +0.00‰	0.867275	1.03776
198-1209A26H-2, 38-40	238.09	266.127	66.5604	66.5777	0.34	0.844041	0.448121	NTRUE	this study	d18O +0.4‰; d13C +0.00‰	0.844041	0.848121
198-1209A26H-2, 42-44	238.13	266.167	66.5635	66.5825	0.15	0.879428	0.434913	NTRUE	this study	d18O +0.4‰; d13C +0.00‰	0.879428	0.834913
198-1209A26H-2, 46-48	238.17	266.206	66.5665	66.5872	0.08				this study	d18O +0.4‰; d13C +0.00‰
198-1209A26H-2, 50-52	238.21	266.246	66.5696	66.592	0.1				this study	d18O +0.4‰; d13C +0.00‰
198-1209A26H-2, 54-56	238.25	266.286	66.5727	66.5968	0.24	0.846113	0.5144	NTRUE	this study	d18O +0.4‰; d13C +0.00‰	0.846113	0.9144
198-1209A26H-2, 58-60	238.29	266.326	66.5759	66.6016	0.28				this study	d18O +0.4‰; d13C +0.00‰
198-1209A26H-2, 62-64	238.33	266.366	66.579	66.6064	0.29	0.928063	0.501123	NTRUE	this study	d18O +0.4‰; d13C +0.00‰	0.928063	0.901123
198-1209A26H-2, 66-68	238.37	266.406	66.5825	66.6111	0.14	0.857812	0.466499	NTRUE	this study	d18O +0.4‰; d13C +0.00‰	0.857812	0.866499
198-1209A26H-2, 70-72	238.41	266.446	66.586	66.6159	0.1	0.983231	0.599649	NTRUE	this study	d18O +0.4‰; d13C +0.00‰	0.983231	0.999649
198-1209A26H-2, 74-76	238.45	266.486	66.5895	66.6207	0.06	1.02807	0.675024	NTRUE	this study	d18O +0.4‰; d13C +0.00‰	1.02807	1.07502
198-1209A26H-2, 78-80	238.49	266.525	66.5929	66.6254	0.14				this study	d18O +0.4‰; d13C +0.00‰
198-1209A26H-2, 82-84	238.53	266.565	66.5964	66.6302	0.18	0.975117	0.629895	NTRUE	this study	d18O +0.4‰; d13C +0.00‰	0.975117	1.0299
198-1209A26H-2, 86-88	238.57	266.605	66.5999	66.635	0.27	1.0805	0.614468	NTRUE	this study	d18O +0.4‰; d13C +0.00‰	1.0805	1.01447
198-1209A26H-2, 90-92	238.61	266.645	66.6027	66.6398	0.24	0.881394	0.471381	NTRUE	this study	d18O +0.4‰; d13C +0.00‰	0.881394	0.871381
198-1209A26H-2, 94-96	238.65	266.685	66.6055	66.6446	0.19				this study	d18O +0.4‰; d13C +0.00‰
198-1209A26H-2, 98-100	238.69	266.725	66.6083	66.6493	0.16				this study	d18O +0.4‰; d13C +0.00‰
198-1209A26H-2, 102-104	238.73	266.765	66.6111	66.6541	0.11	1.02579	0.581961	NTRUE	this study	d18O +0.4‰; d13C +0.00‰	1.02579	0.981961
198-1209A26H-2, 106-108	238.77	266.805	66.6139	66.6589	0.17	1.0174	0.614146	NTRUE	this study	d18O +0.4‰; d13C +0.00‰	1.0174	1.01415
198-1209A26H-2, 110-112	238.81	266.844	66.6166	66.6636	0.13	1.0187	0.667268	NTRUE	this study	d18O +0.4‰; d13C +0.00‰	1.0187	1.06727
198-1209A26H-2, 114-116	238.85	266.884	66.6194	66.6684	0.22	1.01986	0.648471	NTRUE	this study	d18O +0.4‰; d13C +0.00‰	1.01986	1.04847
198-1209A26H-2, 118-120	238.89	266.924	66.623	66.6732	0.19	1.03325	0.625148	NTRUE	this study	d18O +0.4‰; d13C +0.00‰	1.03325	1.02515
198-1209A26H-2, 122-124	238.93	266.964	66.6272	66.678	0.14	0.928317	0.578026	NTRUE	this study	d18O +0.4‰; d13C +0.00‰	0.928317	0.978026
198-1209A26H-2, 126-128	238.97	267.004	66.6314	66.6828	0.1	0.99333	0.448245	NTRUE	this study	d18O +0.4‰; d13C +0.00‰	0.99333	0.848245
198-1209A26H-2, 130-132	239.01	267.044	66.6356	66.6876	0.14	1.237	0.732961	NTRUE	this study	d18O +0.4‰; d13C +0.00‰	1.237	1.13296
198-1209A26H-2, 134-136	239.05	267.084	66.6398	66.6923	0.17	1.08575	0.594155	NTRUE	this study	d18O +0.4‰; d13C +0.00‰	1.08575	0.994155
198-1209A26H-2, 138-140	239.09	267.124	66.6445	66.6971	0.13	1.05208	0.664751	NTRUE	this study	d18O +0.4‰; d13C +0.00‰	1.05208	1.06475
198-1209A26H-2, 142-144	239.13	267.163	66.6493	66.7018	0.09	1.08275	0.617454	NTRUE	this study	d18O +0.4‰; d13C +0.00‰	1.08275	1.01745
198-1209A26H-2, 146-148	239.17	267.203	66.6542	66.7066	0.12	1.16188	0.705932	NTRUE	this study	d18O +0.4‰; d13C +0.00‰	1.16188	1.10593
198-1209A26H-3, 3-5	239.24	267.273	66.6629	66.715	0.15	1.13805	0.682991	NTRUE	this study	d18O +0.4‰; d13C +0.00‰	1.13805	1.08299
198-1209A26H-3, 7-9	239.28	267.313	66.6685	66.7198	0.11	1.41397	0.829353	NTRUE	this study	d18O +0.4‰; d13C +0.00‰	1.41397	1.22935
198-1209A26H-3, 12-14	239.33	267.363	66.6755	66.7258	0.17	1.11639	0.722371	NTRUE	this study	d18O +0.4‰; d13C +0.00‰	1.11639	1.12237
198-1209A26H-3, 15-17	239.36	267.393	66.6797	66.7294	0.21	1.06129	0.765425	NTRUE	this study	d18O +0.4‰; d13C +0.00‰	1.06129	1.16542
198-1209A26H-3, 19-21	239.4	267.433	66.6852	66.7341	0.14				this study	d18O +0.4‰; d13C +0.00‰
198-1209A26H-3, 23-25	239.44	267.472	66.6903	66.7388	0.1	1.10309	0.679523	NTRUE	this study	d18O +0.4‰; d13C +0.00‰	1.10309	1.07952
198-1209A26H-3, 27-29	239.48	267.512	66.6956	66.7436	0.09	1.04854	0.620879	NTRUE	this study	d18O +0.4‰; d13C +0.00‰	1.04854	1.02088
198-1209A26H-3, 31-33	239.52	267.552	66.7008	66.7484	0.17				this study	d18O +0.4‰; d13C +0.00‰
198-1209A26H-3, 36-38	239.57	267.602	66.7074	66.7544	0.14	1.05106	0.606363	NTRUE	this study	d18O +0.4‰; d13C +0.00‰	1.05106	1.00636
198-1209A26H-3, 39-41	239.6	267.632	66.7113	66.758	0.12	1.03345	0.50027	NTRUE	this study	d18O +0.4‰; d13C +0.00‰	1.03345	0.90027
198-1209A26H-3, 43-45	239.64	267.672	66.7166	66.7628	0.11	1.09694	0.680334	NTRUE	this study	d18O +0.4‰; d13C +0.00‰	1.09694	1.08033
198-1209A26H-3, 47-49	239.68	267.712	66.7218	66.7676	0.17				this study	d18O +0.4‰; d13C +0.00‰
198-1209A26H-3, 51-53	239.72	267.752	66.7266	66.7723	0.26				this study	d18O +0.4‰; d13C +0.00‰
198-1209A26H-3, 55-57	239.76	267.791	66.7304	66.777	0.16				this study	d18O +0.4‰; d13C +0.00‰
198-1209A26H-3, 58-60	239.79	267.821	66.7332	66.7806	0.09				this study	d18O +0.4‰; d13C +0.00‰
198-1209A26H-3, 63-65	239.84	267.871	66.738	66.7866	0.13				this study	d18O +0.4‰; d13C +0.00‰
198-1209A26H-3, 67-69	239.88	267.911	66.7418	66.7914	0.15				this study	d18O +0.4‰; d13C +0.00‰
198-1209A26H-3, 72-74	239.93	267.961	66.7466	66.7974	0.16				this study	d18O +0.4‰; d13C +0.00‰
198-1209A26H-3, 75-77	239.96	267.991	66.7498	66.801	0.15				this study	d18O +0.4‰; d13C +0.00‰
198-1209A26H-3, 79-81	240	268.031	66.754	66.8058	0.09	1.20851	0.657057	NTRUE	this study	d18O +0.4‰; d13C +0.00‰	1.20851	1.05706
198-1209A26H-3, 83-85	240.04	268.071	66.7582	66.8106	0.07				this study	d18O +0.4‰; d13C +0.00‰
198-1209A26H-3, 87-89	240.08	268.11	66.7623	66.8152	0.13				this study	d18O +0.4‰; d13C +0.00‰
198-1209A26H-3, 91-93	240.12	268.15	66.7665	66.82	0.16				this study	d18O +0.4‰; d13C +0.00‰
198-1209A26H-3, 95-97	240.16	268.19	66.7717	66.8248	0.13				this study	d18O +0.4‰; d13C +0.00‰
198-1209A26H-3, 99-101	240.2	268.23	66.7773	66.8288	0.12	1.1243	0.725096	NTRUE	this study	d18O +0.4‰; d13C +0.00‰	1.1243	1.1251
198-1209A26H-3, 103-105	240.24	268.27	66.7829	66.8325	0.11				this study	d18O +0.4‰; d13C +0.00‰
198-1209A26H-3, 107-109	240.28	268.31	66.7885	66.8362	0.15				this study	d18O +0.4‰; d13C +0.00‰
198-1209A26H-3, 111-113	240.32	268.35	66.7934	66.8399	0.14				this study	d18O +0.4‰; d13C +0.00‰
198-1209A26H-3, 115-117	240.36	268.39	66.7984	66.8436	0.15	1.09906	0.700737	NTRUE	this study	d18O +0.4‰; d13C +0.00‰	1.09906	1.10074
198-1209A26H-3, 118-120	240.39	268.419	66.802	66.8463	0.14	1.13814	0.710122	NTRUE	this study	d18O +0.4‰; d13C +0.00‰	1.13814	1.11012
198-1209A26H-3, 123-125	240.44	268.469	66.8081	66.8509	0.17				this study	d18O +0.4‰; d13C +0.00‰
198-1209A26H-3, 127-129	240.48	268.509	66.812	66.8546	0.16				this study	d18O +0.4‰; d13C +0.00‰
198-1209A26H-3, 132-134	240.53	268.559	66.8164	66.8593	0.15				this study	d18O +0.4‰; d13C +0.00‰
198-1209A26H-3, 135-137	240.56	268.589	66.819	66.862	0.14				this study	d18O +0.4‰; d13C +0.00‰
198-1209A26H-3, 139-141	240.6	268.629	66.8225	66.8658	0.13				this study	d18O +0.4‰; d13C +0.00‰
198-1209A26H-3, 143-145	240.64	268.669	66.826	66.8695	0.11				this study	d18O +0.4‰; d13C +0.00‰
198-1209A26H-3, 147-149	240.68	268.708	66.8295	66.8731	0.14				this study	d18O +0.4‰; d13C +0.00‰
198-1209A26H-4, 1-3	240.72	268.748	66.8332	66.8768	0.13				this study	d18O +0.4‰; d13C +0.00‰
198-1209A26H-4, 5-7	240.76	268.788	66.837	66.8805	0.15	1.213	0.663	NTRUE	this study	d18O +0.4‰; d13C +0.00‰	1.213	1.063
198-1209A26H-4, 9-11	240.8	268.828	66.8408	66.8842	0.12	1.521	0.929	NTRUE	this study	d18O +0.4‰; d13C +0.00‰	1.521	1.329
198-1209A26H-4, 13-15	240.84	268.868	66.8446	66.8879	0.21	1.28	0.526	NTRUE	this study	d18O +0.4‰; d13C +0.00‰	1.28	0.926
198-1209A26H-4, 17-19	240.88	268.908	66.8484	66.8916	0.18	1.437	0.548	NTRUE	this study	d18O +0.4‰; d13C +0.00‰	1.437	0.948
198-1209A26H-4, 21-23	240.92	268.948	66.8523	66.8953	0.17				this study	d18O +0.4‰; d13C +0.00‰
198-1209A26H-4, 25-27	240.96	268.988	66.8561	66.899	0.17	1.072	0.687	NTRUE	this study	d18O +0.4‰; d13C +0.00‰	1.072	1.087
198-1209A26H-4, 29-31	241	269.027	66.8598	66.9026	0.21	0.984	0.626	NTRUE	this study	d18O +0.4‰; d13C +0.00‰	0.984	1.026
198-1209A26H-4, 33-35	241.04	269.067	66.8636	66.9063	0.16	1.032	0.724	NTRUE	this study	d18O +0.4‰; d13C +0.00‰	1.032	1.124
198-1209A26H-4, 37-39	241.08	269.107	66.8674	66.91	0.17	1.092	0.69	NTRUE	this study	d18O +0.4‰; d13C +0.00‰	1.092	1.09
198-1209A26H-4, 41-43	241.12	269.147	66.8713	66.9137	0.25				this study	d18O +0.4‰; d13C +0.00‰
198-1209A26H-4, 45-47	241.16	269.187	66.8753	66.9175	0.24	1.07	0.758	NTRUE	this study	d18O +0.4‰; d13C +0.00‰	1.07	1.158
198-1209A26H-4, 49-51	241.2	269.227	66.8795	66.9212	0.19	1.216	0.735	NTRUE	this study	d18O +0.4‰; d13C +0.00‰	1.216	1.135
198-1209C16H-1, 42-44	240.93	268.777	66.8359	66.8795	0.17				this study	d18O +0.4‰; d13C +0.00‰
198-1209C16H-1, 47-49	240.98	268.842	66.8421	66.8855	0.14				this study	d18O +0.4‰; d13C +0.00‰
198-1209C16H-1, 52-54	241.03	268.895	66.8472	66.8904	0.16				this study	d18O +0.4‰; d13C +0.00‰
198-1209C16H-1, 57-59	241.08	268.948	66.8523	66.8953	0.19				this study	d18O +0.4‰; d13C +0.00‰
198-1209C16H-1, 62-64	241.13	269.002	66.8574	66.9003	0.29				this study	d18O +0.4‰; d13C +0.00‰
198-1209C16H-1, 67-69	241.18	269.055	66.8625	66.9052	0.16	1.057	0.787	NTRUE	this study	d18O +0.4‰; d13C +0.00‰	1.057	1.187
198-1209C16H-1, 72-74	241.23	269.108	66.8675	66.9101	0.15	1.065	0.774	NTRUE	this study	d18O +0.4‰; d13C +0.00‰	1.065	1.174
198-1209C16H-1, 77-79	241.28	269.161	66.8726	66.915	0.2	1.023	0.743	NTRUE	this study	d18O +0.4‰; d13C +0.00‰	1.023	1.143
198-1209C16H-1, 82-84	241.33	269.218	66.8786	66.9203	0.28				this study	d18O +0.4‰; d13C +0.00‰
198-1209C16H-1, 87-89	241.38	269.276	66.8847	66.9257	0.29				this study	d18O +0.4‰; d13C +0.00‰
198-1209C16H-1, 92-94	241.43	269.333	66.8907	66.931	0.15				this study	d18O +0.4‰; d13C +0.00‰
198-1209C16H-1, 97-99	241.48	269.382	66.8953	66.9355	0.14	1.416	0.907	NTRUE	this study	d18O +0.4‰; d13C +0.00‰	1.416	1.307
198-1209C16H-1, 102-104	241.53	269.426	66.8988	66.9396	0.25	1.226	0.81	NTRUE	this study	d18O +0.4‰; d13C +0.00‰	1.226	1.21
198-1209C16H-1, 107-109	241.58	269.47	66.9024	66.9437	0.17	1.287	0.825	NTRUE	this study	d18O +0.4‰; d13C +0.00‰	1.287	1.225
198-1209C16H-1, 112-114	241.63	269.514	66.9059	66.9478	0.16	1.229	0.867	NTRUE	this study	d18O +0.4‰; d13C +0.00‰	1.229	1.267
198-1209C16H-1, 117-119	241.68	269.56	66.9097	66.952	0.17	1.175	0.843	NTRUE	this study	d18O +0.4‰; d13C +0.00‰	1.175	1.243
198-1209C16H-1, 122-124	241.73	269.61	66.9137	66.9567	0.29	1.221	0.778	NTRUE	this study	d18O +0.4‰; d13C +0.00‰	1.221	1.178
198-1209C16H-1, 127-129	241.78	269.66	66.918	66.9613	0.45				this study	d18O +0.4‰; d13C +0.00‰
198-1209C16H-1, 132-134	241.83	269.71	66.9224	66.9659	0.41	1.216	0.811	NTRUE	this study	d18O +0.4‰; d13C +0.00‰	1.216	1.211
198-1209C16H-1, 137-139	241.88	269.76	66.9268	66.9706	0.2	1.184	0.806	NTRUE	this study	d18O +0.4‰; d13C +0.00‰	1.184	1.206
198-1209C16H-1, 142-144	241.93	269.81	66.9311	66.9752	0.15	1.311	0.848	NTRUE	this study	d18O +0.4‰; d13C +0.00‰	1.311	1.248
198-1209C16H-1, 147-149	241.98	269.86	66.9355	66.9798	0.38	1.296	0.891	NTRUE	this study	d18O +0.4‰; d13C +0.00‰	1.296	1.291
198-1209C16H-2, 2-4	242.03	269.91	66.9395	66.9844	0.59	0.795	0.733	NTRUE	this study	d18O +0.4‰; d13C +0.00‰	0.795	1.133
198-1209C16H-2, 7-9	242.08	269.96	66.9436	66.9891	0.25	0.8	0.726	NTRUE	this study	d18O +0.4‰; d13C +0.00‰	0.8	1.126
198-1209C16H-2, 12-14	242.13	270.01	66.9476	66.9937	0.29	1.295	0.851	NTRUE	this study	d18O +0.4‰; d13C +0.00‰	1.295	1.251
198-1209C16H-2, 17-19	242.18	270.06	66.9517	66.9983	0.26	1.423	0.845	NTRUE	this study	d18O +0.4‰; d13C +0.00‰	1.423	1.245
198-1209C16H-2, 22-24	242.23	270.11	66.9557	67.003	1.2	1.37	0.722	NTRUE	this study	d18O +0.4‰; d13C +0.00‰	1.37	1.122
198-1209C16H-2, 27-29	242.28	270.16	66.9597	67.0076	2.08	1.403	0.896	NTRUE	this study	d18O +0.4‰; d13C +0.00‰	1.403	1.296
198-1209C16H-2, 32-34	242.33	270.21	66.9638	67.0122	1.05	1.224	0.678	NTRUE	this study	d18O +0.4‰; d13C +0.00‰	1.224	1.078
198-1209C16H-2, 37-39	242.38	270.26	66.9678	67.0169	0.76	1.367	0.786	NTRUE	this study	d18O +0.4‰; d13C +0.00‰	1.367	1.186
198-1209C16H-2, 42-44	242.43	270.31	66.9718	67.0215	0.29	1.355	0.732	NTRUE	this study	d18O +0.4‰; d13C +0.00‰	1.355	1.132
198-1209C16H-2, 47-49	242.48	270.36	66.9759	67.0261	1.39	1.432	0.879	NTRUE	this study	d18O +0.4‰; d13C +0.00‰	1.432	1.279
198-1209C16H-2, 52-54	242.53	270.41	66.9798	67.0308	2.52	1.378	0.799	NTRUE	this study	d18O +0.4‰; d13C +0.00‰	1.378	1.199
198-1209C16H-2, 57-59	242.58	270.46	66.9835	67.0354	0.68	1.238	0.702	NTRUE	this study	d18O +0.4‰; d13C +0.00‰	1.238	1.102
198-1209C16H-2, 62-64	242.63	270.51	66.9873	67.04	0.21	1.083	0.636	NTRUE	this study	d18O +0.4‰; d13C +0.00‰	1.083	1.036
198-1209C16H-2, 67-69	242.68	270.56	66.991	67.0447	0.2				this study	d18O +0.4‰; d13C +0.00‰
198-1209C16H-2, 72-74	242.73	270.61	66.9948	67.0493	0.17				this study	d18O +0.4‰; d13C +0.00‰
198-1209C16H-2, 77-79	242.78	270.66	66.9985	67.0539	0.25	1.35	0.835	NTRUE	this study	d18O +0.4‰; d13C +0.00‰	1.35	1.235
198-1209C16H-2, 82-84	242.83	270.71	67.0029	67.0586	0.28	1.322	0.797	NTRUE	this study	d18O +0.4‰; d13C +0.00‰	1.322	1.197
198-1209C16H-2, 87-89	242.88	270.76	67.0073	67.0632	0.22	1.402	0.802	NTRUE	this study	d18O +0.4‰; d13C +0.00‰	1.402	1.202
198-1209C16H-2, 92-94	242.93	270.81	67.0116	67.0678	0.28	1.385	0.765	NTRUE	this study	d18O +0.4‰; d13C +0.00‰	1.385	1.165
198-1209C16H-2, 97-99	242.98	270.86	67.016	67.0725	0.14	1.34	0.763	NTRUE	this study	d18O +0.4‰; d13C +0.00‰	1.34	1.163
198-1209C16H-2, 102-104	243.03	270.91	67.0204	67.0771	0.45				this study	d18O +0.4‰; d13C +0.00‰
198-1209C16H-2, 107-109	243.08	270.96	67.025	67.0817	0.44				this study	d18O +0.4‰; d13C +0.00‰
198-1209C16H-2, 112-114	243.13	271.01	67.0295	67.0864	0.27	1.303	0.753	NTRUE	this study	d18O +0.4‰; d13C +0.00‰	1.303	1.153
198-1209C16H-2, 117-119	243.18	271.06	67.0341	67.091	0.19	1.359	0.832	NTRUE	this study	d18O +0.4‰; d13C +0.00‰	1.359	1.232
198-1209C16H-2, 122-124	243.23	271.11	67.0387	67.0956	0.47	1.401	0.938	NTRUE	this study	d18O +0.4‰; d13C +0.00‰	1.401	1.338
198-1209C16H-2, 127-129	243.28	271.16	67.0435	67.1003	2.57				this study	d18O +0.4‰; d13C +0.00‰
198-1209C16H-2, 132-134	243.33	271.21	67.0485	67.1049	0.89	1.364	0.868	NTRUE	this study	d18O +0.4‰; d13C +0.00‰	1.364	1.268
198-1209C16H-2, 137-139	243.38	271.26	67.0535	67.1095	0.22	1.325	0.683	NTRUE	this study	d18O +0.4‰; d13C +0.00‰	1.325	1.083
198-1209C16H-2, 142-144	243.43	271.31	67.0585	67.1142	0.37	1.325	0.759	NTRUE	this study	d18O +0.4‰; d13C +0.00‰	1.325	1.159
198-1209C16H-2, 147-149	243.48	271.36	67.0633	67.1188	1.26				this study	d18O +0.4‰; d13C +0.00‰
198-1209C16H-3, 2-4	243.53	271.41	67.0676	67.1234	0.63				this study	d18O +0.4‰; d13C +0.00‰
198-1209C16H-3, 7-9	243.58	271.46	67.072	67.1281	0.22				this study	d18O +0.4‰; d13C +0.00‰
198-1209C16H-3, 12-14	243.63	271.51	67.0764	67.1327	0.18	1.388	0.849	NTRUE	this study	d18O +0.4‰; d13C +0.00‰	1.388	1.249
198-1209C16H-3, 17-19	243.68	271.56	67.0808	67.1373	0.31	1.424	0.922	NTRUE	this study	d18O +0.4‰; d13C +0.00‰	1.424	1.322
198-1209C16H-3, 22-24	243.73	271.61	67.0849	67.142	0.73	1.136	0.406	NTRUE	this study	d18O +0.4‰; d13C +0.00‰	1.136	0.806
198-1209C16H-3, 27-29	243.78	271.66	67.089	67.1466	0.44	1.449	0.881	NTRUE	this study	d18O +0.4‰; d13C +0.00‰	1.449	1.281
198-1209C16H-3, 32-34	243.83	271.71	67.093	67.1512	0.21	1.238	0.58	NTRUE	this study	d18O +0.4‰; d13C +0.00‰	1.238	0.98
198-1209C16H-3, 37-39	243.88	271.76	67.097	67.1559	0.21	1.432	0.788	NTRUE	this study	d18O +0.4‰; d13C +0.00‰	1.432	1.188
198-1209C16H-3, 42-44	243.93	271.81	67.1011	67.1605	0.68	1.443	0.904	NTRUE	this study	d18O +0.4‰; d13C +0.00‰	1.443	1.304
198-1209C16H-3, 47-49	243.98	271.86	67.1056	67.1651	0.58	1.432	0.795	NTRUE	this study	d18O +0.4‰; d13C +0.00‰	1.432	1.195
198-1209C16H-3, 52-54	244.03	271.91	67.1109	67.1698	0.37	1.461	0.869	NTRUE	this study	d18O +0.4‰; d13C +0.00‰	1.461	1.269
198-1209C16H-3, 57-59	244.08	271.96	67.1161	67.1744	0.28	1.421	0.88	NTRUE	this study	d18O +0.4‰; d13C +0.00‰	1.421	1.28
198-1209C16H-3, 62-64	244.13	272.01	67.1214	67.179	0.34	1.455	0.889	NTRUE	this study	d18O +0.4‰; d13C +0.00‰	1.455	1.289
198-1209C16H-3, 67-69	244.18	272.06	67.1266	67.1837	0.46	1.376	0.649	NTRUE	this study	d18O +0.4‰; d13C +0.00‰	1.376	1.049
198-1209C16H-3, 72-74	244.23	272.11	67.1319	67.1883	0.25	1.416	0.801	NTRUE	this study	d18O +0.4‰; d13C +0.00‰	1.416	1.201
198-1209C16H-3, 77-79	244.28	272.16	67.1371	67.1929	0.16	1.384	0.797	NTRUE	this study	d18O +0.4‰; d13C +0.00‰	1.384	1.197
198-1209C16H-3, 82-84	244.33	272.21	67.1424	67.1976	0.13	1.39	0.845	NTRUE	this study	d18O +0.4‰; d13C +0.00‰	1.39	1.245
198-1209C16H-3, 87-89	244.38	272.26	67.1473	67.2022	0.22	1.412	0.798	NTRUE	this study	d18O +0.4‰; d13C +0.00‰	1.412	1.198
198-1209C16H-3, 92-94	244.43	272.31	67.1516	67.2068	0.14	1.329	0.546	NTRUE	this study	d18O +0.4‰; d13C +0.00‰	1.329	0.946
198-1209C16H-3, 97-99	244.48	272.36	67.156	67.2115	0.14	1.46	0.884	NTRUE	this study	d18O +0.4‰; d13C +0.00‰	1.46	1.284
198-1209C16H-3, 102-104	244.53	272.41	67.1604	67.2161	0.15	1.497	0.908	NTRUE	this study	d18O +0.4‰; d13C +0.00‰	1.497	1.308
198-1209C16H-3, 107-109	244.58	272.46	67.1648	67.2207	0.29	1.479	0.877	NTRUE	this study	d18O +0.4‰; d13C +0.00‰	1.479	1.277
198-1209C16H-3, 112-114	244.63	272.51	67.1685	67.2254	0.3	1.442	0.914	NTRUE	this study	d18O +0.4‰; d13C +0.00‰	1.442	1.314
198-1209C16H-3, 117-119	244.68	272.56	67.1718	67.23	0.21	1.434	0.909	NTRUE	this study	d18O +0.4‰; d13C +0.00‰	1.434	1.309
198-1209C16H-3, 122-124	244.73	272.61	67.175	67.234	0.17	1.447	0.92	NTRUE	this study	d18O +0.4‰; d13C +0.00‰	1.447	1.32
198-1209C16H-3, 127-129	244.78	272.66	67.1783	67.238	0.17	1.483	0.883	NTRUE	this study	d18O +0.4‰; d13C +0.00‰	1.483	1.283
198-1209C16H-3, 132-134	244.83	272.71	67.1816	67.242	0.11	1.367	0.839	NTRUE	this study	d18O +0.4‰; d13C +0.00‰	1.367	1.239
198-1209C16H-3, 137-139	244.88	272.76	67.1849	67.246	0.14	1.472	0.93	NTRUE	this study	d18O +0.4‰; d13C +0.00‰	1.472	1.33
198-1209C16H-3, 142-144	244.93	272.81	67.1887	67.25	0.2	1.463	0.903	NTRUE	this study	d18O +0.4‰; d13C +0.00‰	1.463	1.303
198-1209C16H-3, 147-149	244.98	272.86	67.1945	67.254	0.22	1.477	0.869	NTRUE	this study	d18O +0.4‰; d13C +0.00‰	1.477	1.269
198-1209C16H-4, 2-4	245.03	272.91	67.2003	67.258	0.15	1.469	0.905	NTRUE	this study	d18O +0.4‰; d13C +0.00‰	1.469	1.305
198-1209C16H-4, 7-9	245.08	272.96	67.2062	67.262	0.15				this study	d18O +0.4‰; d13C +0.00‰
198-1209C16H-4, 12-14	245.13	273.01	67.2115	67.266	0.15	1.47429	0.801531	NTRUE	this study	d18O +0.4‰; d13C +0.00‰	1.47429	1.20153
198-1209C16H-4, 17-19	245.18	273.06	67.2165	67.27	0.17				this study	d18O +0.4‰; d13C +0.00‰
198-1209C16H-4, 22-24	245.23	273.11	67.2215	67.274	0.15				this study	d18O +0.4‰; d13C +0.00‰
198-1209C16H-4, 27-29	245.28	273.16	67.2265	67.278	0.14				this study	d18O +0.4‰; d13C +0.00‰
198-1209C16H-4, 32-34	245.33	273.208	67.2312	67.2819	0.22				this study	d18O +0.4‰; d13C +0.00‰
198-1209C16H-4, 37-39	245.38	273.255	67.2357	67.2857	0.46				this study	d18O +0.4‰; d13C +0.00‰
198-1209C16H-4, 42-44	245.43	273.302	67.2402	67.2894	0.42				this study	d18O +0.4‰; d13C +0.00‰
198-1209C16H-4, 47-49	245.48	273.349	67.2447	67.2932	0.14				this study	d18O +0.4‰; d13C +0.00‰
198-1209C16H-4, 52-54	245.53	273.396	67.2492	67.2969	0.11				this study	d18O +0.4‰; d13C +0.00‰
198-1209C16H-4, 57-59	245.58	273.443	67.2527	67.3007	0.45				this study	d18O +0.4‰; d13C +0.00‰
198-1209C16H-4, 62-64	245.63	273.489	67.2557	67.3044	1.09				this study	d18O +0.4‰; d13C +0.00‰
198-1209C16H-4, 67-69	245.68	273.536	67.2588	67.3082	1.37				this study	d18O +0.4‰; d13C +0.00‰
198-1209C16H-4, 72-74	245.73	273.583	67.2619	67.3119	0.77				this study	d18O +0.4‰; d13C +0.00‰
198-1209C16H-4, 77-79	245.78	273.63	67.2649	67.3157	0.38	1.42104	0.761832	NTRUE	this study	d18O +0.4‰; d13C +0.00‰	1.42104	1.16183
198-1209C16H-4, 82-84	245.83	273.677	67.268	67.3194	0.17				this study	d18O +0.4‰; d13C +0.00‰
198-1209C16H-4, 87-89	245.88	273.724	67.2711	67.3232	0.23				this study	d18O +0.4‰; d13C +0.00‰
198-1209C16H-4, 92-94	245.93	273.764	67.2737	67.3264	0.49				this study	d18O +0.4‰; d13C +0.00‰
198-1209C16H-4, 97-99	245.98	273.802	67.2762	67.3295	2.16	1.51438	0.83318	NTRUE	this study	d18O +0.4‰; d13C +0.00‰	1.51438	1.23318
198-1209C16H-4, 102-104	246.03	273.84	67.2787	67.3325	3.33				this study	d18O +0.4‰; d13C +0.00‰
198-1209C16H-4, 107-109	246.08	273.878	67.2812	67.3355	1.31				this study	d18O +0.4‰; d13C +0.00‰
198-1209C16H-4, 112-114	246.13	273.916	67.2837	67.3386	0.62				this study	d18O +0.4‰; d13C +0.00‰
198-1209C16H-4, 117-119	246.18	273.954	67.2862	67.3416	0.23	1.39559	0.487938	NTRUE	this study	d18O +0.4‰; d13C +0.00‰	1.39559	0.887938
198-1209C16H-4, 122-124	246.23	273.991	67.2886	67.3446	0.14	1.46967	0.722325	NTRUE	this study	d18O +0.4‰; d13C +0.00‰	1.46967	1.12232
198-1209C16H-4, 127-129	246.28	274.029	67.2911	67.3476	0.19	1.49432	0.786068	NTRUE	this study	d18O +0.4‰; d13C +0.00‰	1.49432	1.18607
198-1209C16H-4, 132-134	246.33	274.07	67.2941	67.3509	0.37				this study	d18O +0.4‰; d13C +0.00‰
198-1209C16H-4, 137-139	246.38	274.123	67.2984	67.3552	1.87				this study	d18O +0.4‰; d13C +0.00‰
198-1209C16H-4, 142-144	246.43	274.177	67.3028	67.3595	4.32				this study	d18O +0.4‰; d13C +0.00‰
198-1209C16H-4, 147-149	246.48	274.231	67.3071	67.3638	2.34				this study	d18O +0.4‰; d13C +0.00‰
198-1209B27H-3, 2-4	245.63	273.98	67.2879	67.3437	0.15				this study	d18O +0.4‰; d13C +0.00‰
198-1209B27H-3, 7-9	245.68	274.03	67.2912	67.3477	0.29				this study	d18O +0.4‰; d13C +0.00‰
198-1209B27H-3, 12-14	245.73	274.08	67.2949	67.3517	2.32				this study	d18O +0.4‰; d13C +0.00‰
198-1209B27H-3, 17-19	245.78	274.13	67.299	67.3557	5.45				this study	d18O +0.4‰; d13C +0.00‰
198-1209B27H-3, 22-24	245.83	274.18	67.303	67.3597	1.98				this study	d18O +0.4‰; d13C +0.00‰
198-1209B27H-3, 27-29	245.88	274.23	67.307	67.3637	0.39	1.3876	0.668899	NTRUE	this study	d18O +0.4‰; d13C +0.00‰	1.3876	1.0689
198-1209B27H-3, 32-34	245.93	274.28	67.3111	67.3677	0.15	1.26534	0.641081	NTRUE	this study	d18O +0.4‰; d13C +0.00‰	1.26534	1.04108
198-1209B27H-3, 37-39	245.98	274.33	67.315	67.3717	2.19				this study	d18O +0.4‰; d13C +0.00‰
198-1209B27H-3, 42-44	246.03	274.38	67.3188	67.3757	2.43				this study	d18O +0.4‰; d13C +0.00‰
198-1209B27H-3, 47-49	246.08	274.43	67.3225	67.3797	1.28				this study	d18O +0.4‰; d13C +0.00‰
198-1209B27H-3, 52-54	246.13	274.48	67.3263	67.3838	0.27				this study	d18O +0.4‰; d13C +0.00‰
198-1209B27H-3, 57-59	246.18	274.53	67.33	67.3878	0.1				this study	d18O +0.4‰; d13C +0.00‰
198-1209B27H-3, 62-64	246.23	274.58	67.3338	67.3918	0.16				this study	d18O +0.4‰; d13C +0.00‰
198-1209B27H-3, 67-69	246.28	274.63	67.3377	67.3958	1.07				this study	d18O +0.4‰; d13C +0.00‰
198-1209B27H-3, 72-74	246.33	274.68	67.3418	67.3998	2.34				this study	d18O +0.4‰; d13C +0.00‰
198-1209B27H-3, 77-79	246.38	274.73	67.3458	67.4038	1.59				this study	d18O +0.4‰; d13C +0.00‰
198-1209B27H-3, 82-84	246.43	274.78	67.3498	67.4078	0.85				this study	d18O +0.4‰; d13C +0.00‰
198-1209B27H-3, 87-89	246.48	274.83	67.3539	67.4118	0.17				this study	d18O +0.4‰; d13C +0.00‰
198-1209B27H-3, 92-94	246.53	274.88	67.3579	67.4158	0.3	1.35691	0.754536	NTRUE	this study	d18O +0.4‰; d13C +0.00‰	1.35691	1.15454
198-1209B27H-3, 97-99	246.58	274.93	67.362	67.4198	2.2				this study	d18O +0.4‰; d13C +0.00‰
198-1209B27H-3, 102-104	246.63	274.98	67.366	67.4238	0.7	1.35321	0.70732	NTRUE	this study	d18O +0.4‰; d13C +0.00‰	1.35321	1.10732
198-1209B27H-3, 107-109	246.68	275.03	67.37	67.4278	0.29	1.34788	0.69192	NTRUE	this study	d18O +0.4‰; d13C +0.00‰	1.34788	1.09192
198-1209B27H-3, 112-114	246.73	275.08	67.3741	67.4318	0.2	1.22141	0.462983	NTRUE	this study	d18O +0.4‰; d13C +0.00‰	1.22141	0.862983
198-1209B27H-3, 117-119	246.78	275.13	67.3777	67.4358	0.42	1.41314	0.771196	NTRUE	this study	d18O +0.4‰; d13C +0.00‰	1.41314	1.1712
198-1209B27H-3, 122-124	246.83	275.18	67.3806	67.4398	1.83	1.40027	0.760097	NTRUE	this study	d18O +0.4‰; d13C +0.00‰	1.40027	1.1601
198-1209B27H-3, 127-129	246.88	275.23	67.3835	67.4438	2.33	1.41094	0.768049	NTRUE	this study	d18O +0.4‰; d13C +0.00‰	1.41094	1.16805
198-1209B27H-3, 132-134	246.93	275.28	67.3864	67.4478	0.52	1.15109	0.621352	NTRUE	this study	d18O +0.4‰; d13C +0.00‰	1.15109	1.02135
198-1209B27H-3, 137-139	246.98	275.33	67.3893	67.4518	0.16	1.14343	0.661685	NTRUE	this study	d18O +0.4‰; d13C +0.00‰	1.14343	1.06169
198-1209B27H-3, 142-144	247.03	275.38	67.3923	67.4558	0.12	1.14898	0.796018	NTRUE	this study	d18O +0.4‰; d13C +0.00‰	1.14898	1.19602
198-1209B27H-3, 147-149	247.08	275.43	67.3952	67.4598	1.68	1.11775	0.700278	NTRUE	this study	d18O +0.4‰; d13C +0.00‰	1.11775	1.10028
198-1209B27H-4, 2-4	247.13	275.48	67.3983	67.4638	4.04	1.17595	0.780092	NTRUE	this study	d18O +0.4‰; d13C +0.00‰	1.17595	1.18009
198-1209B27H-4, 7-9	247.18	275.53	67.4025	67.4678	3.06	1.09434	0.66872	NTRUE	this study	d18O +0.4‰; d13C +0.00‰	1.09434	1.06872
198-1209B27H-4, 12-14	247.23	275.58	67.4067	67.4718	0.92	1.144	0.463	NTRUE	this study	d18O +0.4‰; d13C +0.00‰	1.144	0.863
198-1209B27H-4, 17-19	247.28	275.63	67.4109	67.4758	0.35	1.074	0.594	NTRUE	this study	d18O +0.4‰; d13C +0.00‰	1.074	0.994
198-1209B27H-4, 22-24	247.33	275.68	67.4151	67.4798	0.72	1.053	0.563	NTRUE	this study	d18O +0.4‰; d13C +0.00‰	1.053	0.963
198-1209B27H-4, 27-29	247.38	275.73	67.4193	67.4839	3.67	1.077	0.61	NTRUE	this study	d18O +0.4‰; d13C +0.00‰	1.077	1.01
198-1209B27H-4, 32-34	247.43	275.78	67.4232	67.4879	4.04				this study	d18O +0.4‰; d13C +0.00‰
198-1209B27H-4, 37-39	247.48	275.83	67.4271	67.4919	1.15	1.091	0.512	NTRUE	this study	d18O +0.4‰; d13C +0.00‰	1.091	0.912
198-1209B27H-4, 42-44	247.53	275.88	67.4309	67.4959	0.69	1.33	0.437	NTRUE	this study	d18O +0.4‰; d13C +0.00‰	1.33	0.837
198-1209B27H-4, 47-49	247.58	275.93	67.4348	67.4999	0.25	1.11	0.553	NTRUE	this study	d18O +0.4‰; d13C +0.00‰	1.11	0.953
198-1209B27H-4, 52-54	247.63	275.98	67.4387	67.5039	0.22	1.068	0.616	NTRUE	this study	d18O +0.4‰; d13C +0.00‰	1.068	1.016
198-1209B27H-4, 57-59	247.68	276.03	67.442	67.5079	0.52	1.174	0.555	NTRUE	this study	d18O +0.4‰; d13C +0.00‰	1.174	0.955
198-1209B27H-4, 62-64	247.73	276.08	67.4451	67.5119	2.88	1.336	0.618	NTRUE	this study	d18O +0.4‰; d13C +0.00‰	1.336	1.018
198-1209B27H-4, 67-69	247.78	276.13	67.4481	67.5159	1.34	1.114	0.543	NTRUE	this study	d18O +0.4‰; d13C +0.00‰	1.114	0.943
198-1209B27H-4, 72-74	247.83	276.18	67.4512	67.5199	0.37	1.012	0.482	NTRUE	this study	d18O +0.4‰; d13C +0.00‰	1.012	0.882
198-1209B27H-4, 77-79	247.88	276.23	67.4543	67.5239	0.12	1.16	0.504	NTRUE	this study	d18O +0.4‰; d13C +0.00‰	1.16	0.904
198-1209B27H-4, 82-84	247.93	276.28	67.4574	67.5279	0.35				this study	d18O +0.4‰; d13C +0.00‰
198-1209B27H-4, 87-89	247.98	276.33	67.4605	67.5319	0.31				this study	d18O +0.4‰; d13C +0.00‰
198-1209B27H-4, 92-94	248.03	276.38	67.4645	67.5359	0.14				this study	d18O +0.4‰; d13C +0.00‰
198-1209B27H-4, 97-99	248.08	276.43	67.4686	67.5399	0.15				this study	d18O +0.4‰; d13C +0.00‰
198-1209B27H-4, 102-104	248.13	276.48	67.4726	67.5439	0.31				this study	d18O +0.4‰; d13C +0.00‰
198-1209B27H-4, 107-109	248.18	276.53	67.4767	67.5479	1.29				this study	d18O +0.4‰; d13C +0.00‰
198-1209B27H-4, 112-114	248.23	276.58	67.4807	67.5519	1.33	1.241	0.439	NTRUE	this study	d18O +0.4‰; d13C +0.00‰	1.241	0.839
198-1209B27H-4, 117-119	248.28	276.63	67.484	67.5559	1.74	1.235	0.631	NTRUE	this study	d18O +0.4‰; d13C +0.00‰	1.235	1.031
198-1209B27H-4, 122-124	248.33	276.68	67.4871	67.5599	1.02	1.237	0.602	NTRUE	this study	d18O +0.4‰; d13C +0.00‰	1.237	1.002
198-1209B27H-4, 127-129	248.38	276.73	67.4901	67.5639	0.43	1.229	0.646	NTRUE	this study	d18O +0.4‰; d13C +0.00‰	1.229	1.046
198-1209B27H-4, 132-134	248.43	276.78	67.4932	67.5679	0.43	1.214	0.74	NTRUE	this study	d18O +0.4‰; d13C +0.00‰	1.214	1.14
198-1209B27H-4, 137-139	248.48	276.83	67.4963	67.5719	0.34	1.282	0.684	NTRUE	this study	d18O +0.4‰; d13C +0.00‰	1.282	1.084
198-1209B27H-4, 142-144	248.53	276.88	67.4994	67.5759	0.9	1.301	0.668	NTRUE	this study	d18O +0.4‰; d13C +0.00‰	1.301	1.068
198-1209B27H-4, 147-149	248.58	276.93	67.5025	67.5799	0.91	1.311	0.617	NTRUE	this study	d18O +0.4‰; d13C +0.00‰	1.311	1.017
198-1209B27H-5, 2-4	248.63	276.98	67.5053	67.5839	1.71	1.32	0.703	NTRUE	this study	d18O +0.4‰; d13C +0.00‰	1.32	1.103
198-1209B27H-5, 7-9	248.68	277.03	67.508	67.588	3.19	1.332	0.699	NTRUE	this study	d18O +0.4‰; d13C +0.00‰	1.332	1.099
198-1209B27H-5, 12-14	248.73	277.08	67.5108	67.592	2.2	1.431	0.637	NTRUE	this study	d18O +0.4‰; d13C +0.00‰	1.431	1.037
198-1209B27H-5, 17-19	248.78	277.13	67.5136	67.596	1.11	1.294	0.569	NTRUE	this study	d18O +0.4‰; d13C +0.00‰	1.294	0.969
198-1209B27H-5, 22-24	248.83	277.18	67.5163	67.6	2.25	1.276	0.613	NTRUE	this study	d18O +0.4‰; d13C +0.00‰	1.276	1.013
198-1209B27H-5, 27-29	248.88	277.23	67.5191	67.604	1.3	1.217	0.563	NTRUE	this study	d18O +0.4‰; d13C +0.00‰	1.217	0.963
198-1209B27H-5, 32-34	248.93	277.28	67.5218	67.608	1.36	1.322	0.568	NTRUE	this study	d18O +0.4‰; d13C +0.00‰	1.322	0.968
198-1209B27H-5, 37-39	248.98	277.33	67.5248	67.612	0.92	1.328	0.558	NTRUE	this study	d18O +0.4‰; d13C +0.00‰	1.328	0.958
198-1209B27H-5, 42-44	249.03	277.38	67.5281	67.616	2.71	1.317	0.564	NTRUE	this study	d18O +0.4‰; d13C +0.00‰	1.317	0.964
198-1209B27H-5, 47-49	249.08	277.43	67.5314	67.62	2.04	1.299	0.676	NTRUE	this study	d18O +0.4‰; d13C +0.00‰	1.299	1.076
198-1209B27H-5, 52-54	249.13	277.48	67.5347	67.624	1.32	1.13	0.803	NTRUE	this study	d18O +0.4‰; d13C +0.00‰	1.13	1.203
198-1209B27H-5, 57-59	249.18	277.53	67.5379	67.628	0.75	1.272	0.539	NTRUE	this study	d18O +0.4‰; d13C +0.00‰	1.272	0.939
198-1209B27H-5, 62-64	249.23	277.58	67.5412	67.632	1.18	1.175	0.865	NTRUE	this study	d18O +0.4‰; d13C +0.00‰	1.175	1.265
198-1209B27H-5, 67-69	249.28	277.63	67.5445	67.636	2.83	1.227	0.692	NTRUE	this study	d18O +0.4‰; d13C +0.00‰	1.227	1.092
198-1209B27H-5, 72-74	249.33	277.68	67.5474	67.6396	1.99	1.188	0.708	NTRUE	this study	d18O +0.4‰; d13C +0.00‰	1.188	1.108
198-1209B27H-5, 77-79	249.38	277.73	67.5503	67.6433	1.68	1.268	0.637	NTRUE	this study	d18O +0.4‰; d13C +0.00‰	1.268	1.037
198-1209B27H-5, 82-84	249.43	277.78	67.5533	67.6469	1.12	1.213	0.609	NTRUE	this study	d18O +0.4‰; d13C +0.00‰	1.213	1.009
198-1209B27H-5, 87-89	249.48	277.83	67.5562	67.6505	0.4	1.209	0.63	NTRUE	this study	d18O +0.4‰; d13C +0.00‰	1.209	1.03
198-1209B27H-5, 92-94	249.53	277.88	67.5591	67.6542	0.7	1.206	0.618	NTRUE	this study	d18O +0.4‰; d13C +0.00‰	1.206	1.018
198-1209B27H-5, 97-99	249.58	277.93	67.562	67.6578	0.41	1.273	0.738	NTRUE	this study	d18O +0.4‰; d13C +0.00‰	1.273	1.138
198-1209B27H-5, 102-104	249.63	277.98	67.5649	67.6614	0.5	1.233	0.612	NTRUE	this study	d18O +0.4‰; d13C +0.00‰	1.233	1.012
198-1209B27H-5, 107-109	249.68	278.03	67.5676	67.6651	0.67	1.232	0.722	NTRUE	this study	d18O +0.4‰; d13C +0.00‰	1.232	1.122
198-1209B27H-5, 112-114	249.73	278.08	67.5702	67.6687	1.53	1.215	0.798	NTRUE	this study	d18O +0.4‰; d13C +0.00‰	1.215	1.198
198-1209B27H-5, 117-119	249.78	278.13	67.5729	67.6723	1.37	1.212	0.687	NTRUE	this study	d18O +0.4‰; d13C +0.00‰	1.212	1.087
198-1209B27H-5, 122-124	249.83	278.18	67.5755	67.676	1.59	1.285	0.667	NTRUE	this study	d18O +0.4‰; d13C +0.00‰	1.285	1.067
198-1209B27H-5, 127-129	249.88	278.23	67.5781	67.6796	1.97	1.257	0.635	NTRUE	this study	d18O +0.4‰; d13C +0.00‰	1.257	1.035
198-1209B27H-5, 132-134	249.93	278.28	67.5807	67.6832	3.03	1.238	0.701	NTRUE	this study	d18O +0.4‰; d13C +0.00‰	1.238	1.101
198-1209B27H-5, 137-139	249.98	278.33	67.5834	67.6869	4.43	1.262	0.765	NTRUE	this study	d18O +0.4‰; d13C +0.00‰	1.262	1.165
198-1209B27H-5, 142-144	250.03	278.38	67.586	67.6905	6.06	1.212	0.576	NTRUE	this study	d18O +0.4‰; d13C +0.00‰	1.212	0.976
198-1209B27H-5, 147-149	250.08	278.43	67.5888	67.6942	0.35	1.351	0.628	NTRUE	this study	d18O +0.4‰; d13C +0.00‰	1.351	1.028
198-1209B26H-1, 120-122	234.31	263.048	66.1918	66.2029		1.346	0.161	NTRUE	this study	d18O +0.4‰; d13C +0.00‰	1.346	0.561
198-1209B26H-1, 124-126	234.35	263.082	66.1966	66.2071		1.097	-0.028	NTRUE	this study	d18O +0.4‰; d13C +0.00‰	1.097	0.372
198-1209B26H-1, 128-130	234.39	263.116	66.2015	66.2112		1.161	0.028	NTRUE	this study	d18O +0.4‰; d13C +0.00‰	1.161	0.428
198-1209B26H-1, 132-134	234.43	263.149	66.2074	66.2154		1.213	0.037	NTRUE	this study	d18O +0.4‰; d13C +0.00‰	1.213	0.437
198-1209B26H-1, 144-146	234.55	263.262	66.2277	66.2293		1.644	0.577	NTRUE	this study	d18O +0.4‰; d13C +0.00‰	1.644	0.977
198-1209B26H-2, 10-12	234.71	263.43	66.2614	66.2499		1.285	-0.085	NTRUE	this study	d18O +0.4‰; d13C +0.00‰	1.285	0.315
198-1209B26H-2, 14-16	234.75	263.472	66.2674	66.2551		1.198	-0.149	NTRUE	this study	d18O +0.4‰; d13C +0.00‰	1.198	0.251
198-1209B26H-2, 18-20	234.79	263.513	66.2726	66.2602		1.485	-0.133	NTRUE	this study	d18O +0.4‰; d13C +0.00‰	1.485	0.267
198-1209B26H-2, 22-24	234.83	263.555	66.2777	66.2654		1.242	0.15	NTRUE	this study	d18O +0.4‰; d13C +0.00‰	1.242	0.55
198-1209B26H-2, 26-28	234.87	263.597	66.2829	66.2706		1.122	-0.009	NTRUE	this study	d18O +0.4‰; d13C +0.00‰	1.122	0.391
198-1209B26H-2, 30-32	234.91	263.638	66.2877	66.2755		1.254	0.255	NTRUE	this study	d18O +0.4‰; d13C +0.00‰	1.254	0.655
198-1209B26H-2, 38-40	234.99	263.718	66.297	66.2854		1.233	0.474	NTRUE	this study	d18O +0.4‰; d13C +0.00‰	1.233	0.874
198-1209B26H-2, 42-44	235.03	263.757	66.3017	66.2903		1.441	0.567	NTRUE	this study	d18O +0.4‰; d13C +0.00‰	1.441	0.967
198-1209B26H-2, 46-48	235.07	263.795	66.3063	66.295		1.578	0.599	NTRUE	this study	d18O +0.4‰; d13C +0.00‰	1.578	0.999
198-1209B26H-2, 50-52	235.11	263.834	66.3125	66.2997		1.462	0.434	NTRUE	this study	d18O +0.4‰; d13C +0.00‰	1.462	0.834
198-1209C15H-4, 148-150	236.49	263.11	66.2005	66.2105		1.159	-0.092	NTRUE	this study	d18O +0.4‰; d13C +0.00‰	1.159	0.308
198-1209C15H-5, 46-48	236.97	263.59	66.282	66.2697		1.151	0.12	NTRUE	this study	d18O +0.4‰; d13C +0.00‰	1.151	0.52
198-1209C15H-5, 54-56	237.05	263.67	66.2915	66.2795		1.352	0.485	NTRUE	this study	d18O +0.4‰; d13C +0.00‰	1.352	0.885
198-1209C15H-5, 58-60	237.09	263.71	66.2962	66.2845		1.124	0.364	NTRUE	this study	d18O +0.4‰; d13C +0.00‰	1.124	0.764
198-1209C15H-5, 62-64	237.13	263.75	66.3008	66.2894		1.433	0.533	NTRUE	this study	d18O +0.4‰; d13C +0.00‰	1.433	0.933
198-1209C15H-5, 66-68	237.17	263.79	66.3055	66.2943		1.248	0.562	NTRUE	this study	d18O +0.4‰; d13C +0.00‰	1.248	0.962

## Sheet: 1210_Benthic_Pub
Sample_ID	depth mbsf	depth rmcd	depth1209	CycleCountAge	age_tuned	d13C VPDB	d18O VPDB	benthic Species	Source	IsotopeCorrNote	d13C VPDB_SpecCorr	d18O VPDB_SpecCorr
198-1210A24H-1, 10-12	215	241.542	257.212	64.9591	64.9583	1.2498	0.525429	NTRUE	d13C Alegret et al. 2012, d18O Hull et al. 2020	d18O +0.40‰; d13C +0.00‰	1.2498	0.925429
198-1210A24H-1, 60-62	215.5	242.022	257.828	65.0787	65.0787	1.26072	0.338353	NTRUE	d13C Alegret et al. 2012, d18O Hull et al. 2020	d18O +0.40‰; d13C +0.00‰	1.26072	0.738353
198-1210A24H-1, 110-112	216	242.502	258.261	65.175	65.1741	1.14839	0.286485	NTRUE	d13C Alegret et al. 2012, d18O Hull et al. 2020	d18O +0.40‰; d13C +0.00‰	1.14839	0.686485
198-1210A24H-2, 10-12	216.5	242.982	258.617	65.2856	65.2856	1.14131	0.48464	NTRUE	d13C Alegret et al. 2012, d18O Hull et al. 2020	d18O +0.40‰; d13C +0.00‰	1.14131	0.88464
198-1210A24H-2, 110-112	217.5	243.97	259.296	65.4721	65.4719	1.43984	0.575546	NTRUE	d13C Alegret et al. 2012, d18O Hull et al. 2020	d18O +0.40‰; d13C +0.00‰	1.43984	0.975546
198-1210A24H-3, 10-12	218	244.47	259.59	65.5194	65.519	1.26111	0.467945	NTRUE	d13C Alegret et al. 2012, d18O Hull et al. 2020	d18O +0.40‰; d13C +0.00‰	1.26111	0.867945
198-1210A24H-3, 60-62	218.5	244.97	260.043	65.6455	65.6691	1.54561	0.567465	NTRUE	d13C Alegret et al. 2012, d18O Hull et al. 2020	d18O +0.40‰; d13C +0.00‰	1.54561	0.967465
198-1210A24H-3, 110-112	219	245.47	260.558	65.7954	65.7929	1.33388	0.379228	NTRUE	d13C Alegret et al. 2012, d18O Hull et al. 2020	d18O +0.40‰; d13C +0.00‰	1.33388	0.779228
198-1210A24H-4, 10-12	219.5	245.97	261.114	65.9212	65.9097	1.98608	0.647543	NTRUE	d13C Alegret et al. 2012, d18O Hull et al. 2020	d18O +0.40‰; d13C +0.00‰	1.98608	1.04754
198-1210A24H-4, 20-22	219.6	246.07	261.227	65.9637	65.9555	2.02974	0.625587	NTRUE	d13C Alegret et al. 2012, d18O Hull et al. 2020	d18O +0.40‰; d13C +0.00‰	2.02974	1.02559
198-1210A24H-4, 30-32	219.7	246.17	261.338	65.9983	65.996	1.81598	0.600261	NTRUE	d13C Alegret et al. 2012, d18O Hull et al. 2020	d18O +0.40‰; d13C +0.00‰	1.81598	1.00026
198-1210A24H-4, 40-42	219.8	246.27	261.439	66.0082	66.0068	1.67143	0.410778	NTRUE	d13C Alegret et al. 2012, d18O Hull et al. 2020	d18O +0.40‰; d13C +0.00‰	1.67143	0.810778
198-1210A24H-4, 50-52	219.9	246.37	261.54	66.0181	66.0177	1.7024	0.737406	NTRUE	d13C Alegret et al. 2012, d18O Hull et al. 2020	d18O +0.40‰; d13C +0.00‰	1.7024	1.13741
198-1210A24H-4, 60-62	220	246.47	261.649	66.0311	66.0305	1.70023	0.60965	NTRUE	d13C Alegret et al. 2012, d18O Hull et al. 2020	d18O +0.40‰; d13C +0.00‰	1.70023	1.00965
198-1210A24H-4, 70-72	220.1	246.57	261.758	66.044	66.044	1.4132	0.582095	NTRUE	d13C Alegret et al. 2012, d18O Hull et al. 2020	d18O +0.40‰; d13C +0.00‰	1.4132	0.982095
198-1210A24H-4, 80-82	220.2	246.67	261.867	66.0561	66.0574	1.47361	0.685694	NTRUE	d13C Alegret et al. 2012, d18O Hull et al. 2020	d18O +0.40‰; d13C +0.00‰	1.47361	1.08569
198-1210A24H-4, 110-112	220.5	246.97	262.195	66.0886	66.0977	1.11786	0.268826	NTRUE	d13C Alegret et al. 2012, d18O Hull et al. 2020	d18O +0.40‰; d13C +0.00‰	1.11786	0.668826
198-1210A24H-5, 10-12	221	247.47	262.702	66.1466	66.1603	1.48427	0.39585	NTRUE	d13C Alegret et al. 2012, d18O Hull et al. 2020	d18O +0.40‰; d13C +0.00‰	1.48427	0.79585
198-1210A24H-5, 60-62	221.5	247.97	263.145	66.2067	66.2149	1.78732	0.339241	NTRUE	d13C Alegret et al. 2012, d18O Hull et al. 2020	d18O +0.40‰; d13C +0.00‰	1.78732	0.739241
198-1210A24H-5, 110-112	222	248.449	263.785	66.3049	66.2936	1.56238	0.683793	NTRUE	d13C Alegret et al. 2012, d18O Hull et al. 2020	d18O +0.40‰; d13C +0.00‰	1.56238	1.08379
198-1210A24H-6, 10-12	222.2	248.64	263.984	66.3355	66.3183	1.33705	0.822587	NTRUE	d13C Alegret et al. 2012, d18O Hull et al. 2020	d18O +0.40‰; d13C +0.00‰	1.33705	1.22259
198-1210A24H-6, 60-62	222.7	249.117	264.529	66.4015	66.3854	0.877484	0.491455	NTRUE	d13C Alegret et al. 2012, d18O Hull et al. 2020	d18O +0.40‰; d13C +0.00‰	0.877484	0.891455
198-1210A24H-6, 110-112	223.18	249.575	265.107	66.4674	66.4556	1.0741	0.880056	NTRUE	d13C Alegret et al. 2012, d18O Hull et al. 2020	d18O +0.40‰; d13C +0.00‰	1.0741	1.28006
198-1210A24H-7, 5-7	223.25	249.642	265.199	66.4778	66.4666	0.964369	0.92628	NTRUE	d13C Alegret et al. 2012, d18O Hull et al. 2020	d18O +0.40‰; d13C +0.00‰	0.964369	1.32628
198-1210A24H-7, 10-12	223.3	249.69	265.257	66.4842	66.4735	0.894039	0.838528	NTRUE	d13C Alegret et al. 2012, d18O Hull et al. 2020	d18O +0.40‰; d13C +0.00‰	0.894039	1.23853
198-1210B24H-1, 67-69	218.88	246.508	261.69	66.036	66.0356	1.23	0.75	NTRUE	Jung et al. 2013	d18O +0.40‰; d13C +0.00‰	1.23	1.15
198-1210B24H-1, 125-127	219.46	247.073	262.305	66.101	66.1113	1.01	0.24	NTRUE	Jung et al. 2013	d18O +0.40‰; d13C +0.00‰	1.01	0.64
198-1210B24H-1, 145-146	219.655	247.291	262.529	66.1274	66.1389	1.34	0.08	NTRUE	Jung et al. 2013	d18O +0.40‰; d13C +0.00‰	1.34	0.48
198-1210B24H-2, 85-87	220.56	248.211	263.446	66.2642	66.2519	1.71	0.69	NTRUE	Jung et al. 2013	d18O +0.40‰; d13C +0.00‰	1.71	1.09
198-1210B24H-2, 145-147	221.16	248.813	264.193	66.3627	66.3439	1.1	0.57	NTRUE	Jung et al. 2013	d18O +0.40‰; d13C +0.00‰	1.1	0.97
198-1210B24H-3, 65-67	221.86	249.516	265.019	66.457	66.445	0.96	0.56	NTRUE	Jung et al. 2013	d18O +0.40‰; d13C +0.00‰	0.96	0.96
198-1210B24H-3, 145-147	222.66	250.319	266.099	66.5582	66.5743	0.88	0.53	NTRUE	Jung et al. 2013	d18O +0.40‰; d13C +0.00‰	0.88	0.93
198-1210B24H-4, 65-67	223.36	251.022	266.828	66.6155	66.6617	0.82	0.88	NTRUE	Jung et al. 2013	d18O +0.40‰; d13C +0.00‰	0.82	1.28
198-1210B24H-4, 85-87	223.56	251.223	267.033	66.6344	66.6862	1.05	0.75	NTRUE	Jung et al. 2013	d18O +0.40‰; d13C +0.00‰	1.05	1.15
198-1210B24H-4, 125-127	223.96	251.624	267.404	66.6812	66.7306	1.13	0.82	NTRUE	Jung et al. 2013	d18O +0.40‰; d13C +0.00‰	1.13	1.22
198-1210B24H-4, 145-147	224.16	251.825	267.592	66.7061	66.7532	1.04	0.76	NTRUE	Jung et al. 2013	d18O +0.40‰; d13C +0.00‰	1.04	1.16
198-1210B24H-5, 65-67	224.86	252.528	268.298	66.7868	66.8351	1.06	0.69	NTRUE	Jung et al. 2013	d18O +0.40‰; d13C +0.00‰	1.06	1.09
198-1210B24H-6, 7-9	225.78	253.452	269.342	66.8916	66.9318	1.39	0.75	NTRUE	Jung et al. 2013	d18O +0.40‰; d13C +0.00‰	1.39	1.15
198-1210B24H-6, 65-67	226.36	254.034	270.027	66.949	66.9953	1.35	0.77	NTRUE	Jung et al. 2013	d18O +0.40‰; d13C +0.00‰	1.35	1.17
198-1210B24H-6, 85-87	226.56	254.235	270.249	66.9669	67.0158	1.22	0.45	NTRUE	Jung et al. 2013	d18O +0.40‰; d13C +0.00‰	1.22	0.85
198-1210B24H-6, 145-147	227.16	254.837	270.871	67.0169	67.0735	0.88	0.67	NTRUE	Jung et al. 2013	d18O +0.40‰; d13C +0.00‰	0.88	1.07
198-1210B24H-7, 65-67	227.86	255.54	271.58	67.0825	67.1391	1.39	0.78	NTRUE	Jung et al. 2013	d18O +0.40‰; d13C +0.00‰	1.39	1.18
198-1210B25H-1, 65-67	228.36	257.49	273.578	67.2615	67.3115	0.89	1.11	NTRUE	Jung et al. 2013	d18O +0.40‰; d13C +0.00‰	0.89	1.51
198-1210B25H-1, 145-147	229.16	258.29	274.393	67.3197	67.3768	0.68	0.89	NTRUE	Jung et al. 2013	d18O +0.40‰; d13C +0.00‰	0.68	1.29
198-1210B25H-2, 65-67	229.86	258.99	275.039	67.3708	67.4285	0.99	1.05	NTRUE	Jung et al. 2013	d18O +0.40‰; d13C +0.00‰	0.99	1.45
198-1210B25H-2, 145-147	230.66	259.79	275.817	67.426	67.4908	1.03	0.68	NTRUE	Jung et al. 2013	d18O +0.40‰; d13C +0.00‰	1.03	1.08
198-1210B25H-3, 65-67	231.36	260.49	276.636	67.4843	67.5564	1.34	0.66	NTRUE	Jung et al. 2013	d18O +0.40‰; d13C +0.00‰	1.34	1.06
198-1210B25H-3, 145-147	232.16	261.29	277.605	67.5429	67.634	1.18	0.75	NTRUE	Jung et al. 2013	d18O +0.40‰; d13C +0.00‰	1.18	1.15
198-1210B25H-4, 65-67	232.86	261.99	278.392	67.5866	67.6914	1.26	0.65	NTRUE	Jung et al. 2013	d18O +0.40‰; d13C +0.00‰	1.26	1.05
198-1210B25H-4, 145-147	233.66	262.79	279.293	67.6381	67.7569	1.09	0.72	NTRUE	Jung et al. 2013	d18O +0.40‰; d13C +0.00‰	1.09	1.12
198-1210B25H-5, 65-67	234.36	263.49	280.206	67.6789	67.8232	1.21	0.7	NTRUE	Jung et al. 2013	d18O +0.40‰; d13C +0.00‰	1.21	1.1
198-1210B25H-5, 145-147	235.16	264.29	281.085	nan	67.8871	1.22	0.53	NTRUE	Jung et al. 2013	d18O +0.40‰; d13C +0.00‰	1.22	0.93
198-1210B25H-6, 65-67	235.86	264.99	281.748	nan	67.9353	1.07	0.77	NTRUE	Jung et al. 2013	d18O +0.40‰; d13C +0.00‰	1.07	1.17
198-1210B25H-6, 145-147	236.66	265.79	282.41	nan	67.9834	1.24	0.98	NTRUE	Jung et al. 2013	d18O +0.40‰; d13C +0.00‰	1.24	1.38
198-1210B26H-1, 7-9	237.28	266.46	282.976	nan	68.0246	1.29	0.42	NTRUE	Jung et al. 2013	d18O +0.40‰; d13C +0.00‰	1.29	0.82
198-1210B26H-1, 85-87	238.06	267.237	283.686	nan	68.0722	1.17	0.74	NTRUE	Jung et al. 2013	d18O +0.40‰; d13C +0.00‰	1.17	1.14
198-1210B26H-1, 145-147	238.66	267.809	284.293	nan	68.1113	1.29	0.49	NTRUE	Jung et al. 2013	d18O +0.40‰; d13C +0.00‰	1.29	0.89
198-1210B26H-2, 65-67	239.36	268.49	285.185	nan	68.169	1.47	0.57	NTRUE	Jung et al. 2013	d18O +0.40‰; d13C +0.00‰	1.47	0.97
198-1210B26H-2, 145-147	240.16	269.29	286.221	nan	68.2359	1.16	0.62	NTRUE	Jung et al. 2013	d18O +0.40‰; d13C +0.00‰	1.16	1.02
198-1210B26H-3, 7-9	240.28	269.41	286.333	nan	68.2432	1.08	0.22	NTRUE	Jung et al. 2013	d18O +0.40‰; d13C +0.00‰	1.08	0.62
198-1210B26H-3, 45-47	240.66	269.79	286.688	nan	68.2661	1.33	0.42	NTRUE	Jung et al. 2013	d18O +0.40‰; d13C +0.00‰	1.33	0.82
198-1210B26H-3, 85-87	241.06	270.19	287.148	nan	68.2958	1.17	0.56	NTRUE	Jung et al. 2013	d18O +0.40‰; d13C +0.00‰	1.17	0.96
198-1210B26H-4, 7-9	241.78	270.91	288.136	nan	68.3596	1.21	0.44	NTRUE	Jung et al. 2013	d18O +0.40‰; d13C +0.00‰	1.21	0.84
198-1210B26H-4, 85-87	242.56	271.69	289.023	nan	68.4169	1.35	0.24	NTRUE	Jung et al. 2013	d18O +0.40‰; d13C +0.00‰	1.35	0.64
198-1210B26H-5, 2-4	243.23	272.36	289.742	nan	68.4687	1.21	0.19	NTRUE	Jung et al. 2013	d18O +0.40‰; d13C +0.00‰	1.21	0.59
198-1210B26H-5, 25-27	243.46	272.59	289.985	nan	68.4894	1.28	0.3	NTRUE	Jung et al. 2013	d18O +0.40‰; d13C +0.00‰	1.28	0.7
198-1210B26H-5, 85-87	244.06	273.19	290.619	nan	68.543	1.19	0.31	NTRUE	Jung et al. 2013	d18O +0.40‰; d13C +0.00‰	1.19	0.71
198-1210B26H-6, 2-4	244.73	273.86	291.149	nan	68.588	1.12	0.3	NTRUE	Jung et al. 2013	d18O +0.40‰; d13C +0.00‰	1.12	0.7
198-1210B26H-6, 85-87	245.56	274.69	291.869	nan	68.6491	1.37	0.44	NTRUE	Jung et al. 2013	d18O +0.40‰; d13C +0.00‰	1.37	0.84
198-1210B26H-7, 2-4	246.23	275.36	292.675	nan	68.7173	1.55	0.47	NTRUE	Jung et al. 2013	d18O +0.40‰; d13C +0.00‰	1.55	0.87
198-1210B27H-1, 2-4	246.73	276.86	294.307	nan	68.8555	1.32	0.61	NTRUE	Jung et al. 2013	d18O +0.40‰; d13C +0.00‰	1.32	1.01
198-1210B27H-1, 85-87	247.56	277.69	295.184	nan	68.9273	1.28	0.61	NTRUE	Jung et al. 2013	d18O +0.40‰; d13C +0.00‰	1.28	1.01
198-1210B27H-1, 145-147	248.16	278.29	295.817	nan	68.9791	1.06	0.76	NTRUE	Jung et al. 2013	d18O +0.40‰; d13C +0.00‰	1.06	1.16
198-1210B27H-2, 85-87	249.06	279.19	296.767	nan	69.0569	1.54	0.46	NTRUE	Jung et al. 2013	d18O +0.40‰; d13C +0.00‰	1.54	0.86
198-1210B27H-3, 2-4	249.73	279.86	297.475	nan	69.1148	1.24	0.57	NTRUE	Jung et al. 2013	d18O +0.40‰; d13C +0.00‰	1.24	0.97
198-1210B27H-3, 85-87	250.56	280.689	298.351	nan	69.1865	1.28	0.46	NTRUE	Jung et al. 2013	d18O +0.40‰; d13C +0.00‰	1.28	0.86
198-1210B27H-4, 2-4	251.23	281.359	299.058	nan	69.2444	1.28	0.55	NTRUE	Jung et al. 2013	d18O +0.40‰; d13C +0.00‰	1.28	0.95
198-1210B27H-4, 85-87	252.06	282.189	299.935	nan	69.312	1.27	0.55	NTRUE	Jung et al. 2013	d18O +0.40‰; d13C +0.00‰	1.27	0.95
198-1210B27H-5, 3-5	252.74	282.869	300.657	nan	69.3672	1.38	0.58	NTRUE	Jung et al. 2013	d18O +0.40‰; d13C +0.00‰	1.38	0.98
198-1210B27H-5, 85-87	253.56	283.689	301.539	nan	69.4345	1.23	0.49	NTRUE	Jung et al. 2013	d18O +0.40‰; d13C +0.00‰	1.23	0.89
198-1210B27H-5, 145-147	254.16	284.289	302.156	nan	69.4815	1.34	0.55	NTRUE	Jung et al. 2013	d18O +0.40‰; d13C +0.00‰	1.34	0.95
198-1210B27H-6, 3-5	254.24	284.369	302.238	nan	69.4878	1.3	0.55	NTRUE	Jung et al. 2013	d18O +0.40‰; d13C +0.00‰	1.3	0.95
198-1210B27H-6, 87-89	255.08	285.209	303.101	nan	69.5537	1.32	0.51	NTRUE	Jung et al. 2013	d18O +0.40‰; d13C +0.00‰	1.32	0.91
198-1210B27H-7, 3-5	255.74	285.869	303.78	nan	69.6054	1.27	0.48	NTRUE	Jung et al. 2013	d18O +0.40‰; d13C +0.00‰	1.27	0.88
198-1210B28H-1, 3-5	256.24	287.24	305.25	nan	69.7224	1.32	0.61	NTRUE	Jung et al. 2013	d18O +0.40‰; d13C +0.00‰	1.32	1.01
198-1210B28H-1, 85-87	257.06	288.06	306.141	nan	69.7959	1.21	0.74	NTRUE	Jung et al. 2013	d18O +0.40‰; d13C +0.00‰	1.21	1.14
198-1210B28H-2, 3-5	257.74	288.74	306.879	nan	69.8569	1.23	0.72	NTRUE	Jung et al. 2013	d18O +0.40‰; d13C +0.00‰	1.23	1.12
198-1210B28H-2, 85-87	258.56	289.56	307.756	nan	69.9294	1.05	0.63	NTRUE	Jung et al. 2013	d18O +0.40‰; d13C +0.00‰	1.05	1.03
198-1210B28H-3, 3-5	259.24	290.24	308.455	nan	69.9871	1.03	0.66	NTRUE	Jung et al. 2013	d18O +0.40‰; d13C +0.00‰	1.03	1.06
198-1210B28H-3, 85-87	260.06	291.06	309.271	nan	70.0545	0.95	0.57	NTRUE	Jung et al. 2013	d18O +0.40‰; d13C +0.00‰	0.95	0.97
198-1210B28H-3, 125-127	260.46	291.46	309.752	nan	70.0884	0.95	1.01	NTRUE	Jung et al. 2013	d18O +0.40‰; d13C +0.00‰	0.95	1.41
198-1210B28H-4, 3-5	260.74	291.74	310.009	nan	70.1053	1.01	1.01	NTRUE	Jung et al. 2013	d18O +0.40‰; d13C +0.00‰	1.01	1.41
198-1210B28H-4, 25-27	260.96	291.96	310.174	nan	70.1161	1.15	1.05	NTRUE	Jung et al. 2013	d18O +0.40‰; d13C +0.00‰	1.15	1.45
198-1210B28H-4, 45-47	261.16	292.16	310.323	nan	70.1259	0.97	0.71	NTRUE	Jung et al. 2013	d18O +0.40‰; d13C +0.00‰	0.97	1.11
198-1210B28H-4, 65-67	261.36	292.36	310.473	nan	70.1357	1.02	0.73	NTRUE	Jung et al. 2013	d18O +0.40‰; d13C +0.00‰	1.02	1.13
198-1210B28H-4, 85-87	261.56	292.56	310.617	nan	70.1452	1.05	0.83	NTRUE	Jung et al. 2013	d18O +0.40‰; d13C +0.00‰	1.05	1.23
198-1210B28H-4, 97-99	261.68	292.68	310.704	nan	70.1508	1.3	0.7	NTRUE	Jung et al. 2013	d18O +0.40‰; d13C +0.00‰	1.3	1.1
198-1210B28H-4, 125-127	261.96	292.96	310.906	nan	70.1641	0.8	1.16	NTRUE	Jung et al. 2013	d18O +0.40‰; d13C +0.00‰	0.8	1.56
198-1210B28H-4, 145-147	262.16	293.16	311.09	nan	70.1762	1.02	0.72	NTRUE	Jung et al. 2013	d18O +0.40‰; d13C +0.00‰	1.02	1.12
198-1210B28H-5, 2-4	262.23	293.23	311.156	nan	70.1805	0.82	0.92	NTRUE	Jung et al. 2013	d18O +0.40‰; d13C +0.00‰	0.82	1.32
198-1210B28H-5, 43-45	262.64	293.64	311.537	nan	70.2055	0.94	0.71	NTRUE	Jung et al. 2013	d18O +0.40‰; d13C +0.00‰	0.94	1.11
198-1210B28H-5, 65-67	262.86	293.86	311.731	nan	70.2182	0.84	1.1	NTRUE	Jung et al. 2013	d18O +0.40‰; d13C +0.00‰	0.84	1.5
198-1210B28H-5, 87-89	263.08	294.08	311.92	nan	70.2306	0.82	1.13	NTRUE	Jung et al. 2013	d18O +0.40‰; d13C +0.00‰	0.82	1.53
198-1210B28H-5, 107-109	263.28	294.28	312.12	nan	70.2437	0.92	0.74	NTRUE	Jung et al. 2013	d18O +0.40‰; d13C +0.00‰	0.92	1.14
198-1210B28H-5, 122-124	263.43	294.43	312.27	nan	70.2536	1.01	0.93	NTRUE	Jung et al. 2013	d18O +0.40‰; d13C +0.00‰	1.01	1.33
198-1210B28H-5, 145-147	263.66	294.66	312.5	nan	70.2687	1.09	1.14	NTRUE	Jung et al. 2013	d18O +0.40‰; d13C +0.00‰	1.09	1.54
198-1210B28H-6, 25-27	263.96	294.96	312.8	nan	70.2883	1.03	0.87	NTRUE	Jung et al. 2013	d18O +0.40‰; d13C +0.00‰	1.03	1.27
198-1210B28H-6, 42-44	264.13	295.13	312.97	nan	70.2995	0.88	0.83	NTRUE	Jung et al. 2013	d18O +0.40‰; d13C +0.00‰	0.88	1.23
198-1210B28H-6, 63-65	264.34	295.34	313.18	nan	70.3133	0.79	0.8	NTRUE	Jung et al. 2013	d18O +0.40‰; d13C +0.00‰	0.79	1.2
198-1210B28H-7, 3-5	264.64	295.64	313.472	nan	70.3324	0.83	0.78	NTRUE	Jung et al. 2013	d18O +0.40‰; d13C +0.00‰	0.83	1.18
198-1210B28H-7, 25-27	264.86	295.86	313.717	nan	70.3484	0.81	0.93	NTRUE	Jung et al. 2013	d18O +0.40‰; d13C +0.00‰	0.81	1.33
198-1210B28H-7, 45-47	265.06	296.06	313.95	nan	70.3638	0.89	0.71	NTRUE	Jung et al. 2013	d18O +0.40‰; d13C +0.00‰	0.89	1.11
198-1210B28H-7, 65-67	265.26	296.26	314.153	nan	70.377	0.87	0.8	NTRUE	Jung et al. 2013	d18O +0.40‰; d13C +0.00‰	0.87	1.2
198-1210B29H-1, 3-5	265.74	297.24	314.92	nan	70.4273	0.75	1.14	NTRUE	Jung et al. 2013	d18O +0.40‰; d13C +0.00‰	0.75	1.54
198-1210B29H-1, 25-27	265.96	297.46	315.092	nan	70.4386	0.86	0.81	NTRUE	Jung et al. 2013	d18O +0.40‰; d13C +0.00‰	0.86	1.21
198-1210B29H-1, 45-47	266.16	297.66	315.275	nan	70.4506	0.85	1.24	NTRUE	Jung et al. 2013	d18O +0.40‰; d13C +0.00‰	0.85	1.64
198-1210B29H-1, 65-67	266.36	297.86	315.484	nan	70.4643	0.91	0.8	NTRUE	Jung et al. 2013	d18O +0.40‰; d13C +0.00‰	0.91	1.2
198-1210B29H-1, 85-87	266.56	298.06	315.694	nan	70.4798	0.84	0.93	NTRUE	Jung et al. 2013	d18O +0.40‰; d13C +0.00‰	0.84	1.33
198-1210B29H-1, 107-109	266.78	298.28	315.928	nan	70.4982	0.82	0.89	NTRUE	Jung et al. 2013	d18O +0.40‰; d13C +0.00‰	0.82	1.29
198-1210B29H-1, 125-127	266.96	298.46	316.114	nan	70.5129	0.78	0.85	NTRUE	Jung et al. 2013	d18O +0.40‰; d13C +0.00‰	0.78	1.25
198-1210B29H-1, 145-147	267.16	298.66	316.319	nan	70.5291	0.45	1.02	NTRUE	Jung et al. 2013	d18O +0.40‰; d13C +0.00‰	0.45	1.42
198-1210B29H-2, 3-5	267.24	298.74	316.401	nan	70.5355	0.84	0.76	NTRUE	Jung et al. 2013	d18O +0.40‰; d13C +0.00‰	0.84	1.16
198-1210B29H-2, 25-27	267.46	298.96	316.627	nan	70.5534	0.92	0.78	NTRUE	Jung et al. 2013	d18O +0.40‰; d13C +0.00‰	0.92	1.18
198-1210B29H-2, 45-47	267.66	299.16	316.833	nan	70.5696	0.86	0.87	NTRUE	Jung et al. 2013	d18O +0.40‰; d13C +0.00‰	0.86	1.27
198-1210B29H-2, 65-67	267.86	299.36	317.038	nan	70.5858	0.8	0.66	NTRUE	Jung et al. 2013	d18O +0.40‰; d13C +0.00‰	0.8	1.06
198-1210B29H-2, 85-87	268.06	299.56	317.244	nan	70.602	0.76	1.13	NTRUE	Jung et al. 2013	d18O +0.40‰; d13C +0.00‰	0.76	1.53
198-1210B29H-2, 107-109	268.28	299.78	317.47	nan	70.6198	0.99	0.49	NTRUE	Jung et al. 2013	d18O +0.40‰; d13C +0.00‰	0.99	0.89
198-1210B29H-2, 125-127	268.46	299.96	317.655	nan	70.6344	0.89	0.74	NTRUE	Jung et al. 2013	d18O +0.40‰; d13C +0.00‰	0.89	1.14
198-1210B30H-1, 5-7	269.96	301.46	319.196	nan	70.7558	0.56	0.91	NTRUE	Jung et al. 2013	d18O +0.40‰; d13C +0.00‰	0.56	1.31
198-1210B30H-1, 45-47	270.36	301.86	319.607	nan	70.7882	0.68	1.22	NTRUE	Jung et al. 2013	d18O +0.40‰; d13C +0.00‰	0.68	1.62
198-1210B30H-1, 85-87	270.76	302.26	320.012	nan	70.8202	0.78	0.86	NTRUE	Jung et al. 2013	d18O +0.40‰; d13C +0.00‰	0.78	1.26
198-1210B30H-1, 105-107	270.96	302.46	320.213	nan	70.8361	0.71	0.82	NTRUE	Jung et al. 2013	d18O +0.40‰; d13C +0.00‰	0.71	1.22
198-1210B30H-1, 125-127	271.16	302.66	320.415	nan	70.8519	0.7	0.85	NTRUE	Jung et al. 2013	d18O +0.40‰; d13C +0.00‰	0.7	1.25
198-1210B30H-1, 145-147	271.36	302.86	320.616	nan	70.8678	0.48	1.27	NTRUE	Jung et al. 2013	d18O +0.40‰; d13C +0.00‰	0.48	1.67
198-1210B30H-2, 5-7	271.46	302.96	320.717	nan	70.8758	0.48	0.78	NTRUE	Jung et al. 2013	d18O +0.40‰; d13C +0.00‰	0.48	1.18
198-1210B30H-2, 25-27	271.66	303.16	320.919	nan	70.8908	0.5	1.06	NTRUE	Jung et al. 2013	d18O +0.40‰; d13C +0.00‰	0.5	1.46
198-1210B30H-2, 45-47	271.86	303.36	321.12	nan	70.9058	0.59	1.07	NTRUE	Jung et al. 2013	d18O +0.40‰; d13C +0.00‰	0.59	1.47
198-1210B30H-2, 65-67	272.06	303.56	321.42	nan	70.9282	0.19	0.82	NTRUE	Jung et al. 2013	d18O +0.40‰; d13C +0.00‰	0.19	1.22
198-1210B30H-2, 85-87	272.26	303.76	321.72	nan	70.9505	0.38	1.19	NTRUE	Jung et al. 2013	d18O +0.40‰; d13C +0.00‰	0.38	1.59
198-1210B30H-2, 105-107	272.46	303.96	321.946	nan	70.9674	0.11	0.95	NTRUE	Jung et al. 2013	d18O +0.40‰; d13C +0.00‰	0.11	1.35
198-1210B30H-2, 145-147	272.86	304.36	322.372	nan	70.9991	0.08	1.05	NTRUE	Jung et al. 2013	d18O +0.40‰; d13C +0.00‰	0.08	1.45
198-1210B30H-3, 5-7	272.96	304.46	322.501	nan	71.0088	0.07	1.1	NTRUE	Jung et al. 2013	d18O +0.40‰; d13C +0.00‰	0.07	1.5
198-1210B30H-3, 25-27	273.16	304.66	322.76	nan	71.028	0.47	0.93	NTRUE	Jung et al. 2013	d18O +0.40‰; d13C +0.00‰	0.47	1.33
198-1210B30H-3, 45-47	273.36	304.86	323.012	nan	71.0469	0.49	0.82	NTRUE	Jung et al. 2013	d18O +0.40‰; d13C +0.00‰	0.49	1.22
198-1210B30H-3, 65-67	273.56	305.06	323.263	nan	71.0655	0.37	0.92	NTRUE	Jung et al. 2013	d18O +0.40‰; d13C +0.00‰	0.37	1.32
198-1210B30H-3, 85-87	273.76	305.26	323.465	nan	71.0806	0.57	0.87	NTRUE	Jung et al. 2013	d18O +0.40‰; d13C +0.00‰	0.57	1.27
198-1210B30H-3, 105-107	273.96	305.46	323.642	nan	71.0938	0.27	1.03	NTRUE	Jung et al. 2013	d18O +0.40‰; d13C +0.00‰	0.27	1.43
198-1210B30H-4, 5-7	274.46	305.96	324.13	nan	71.1302	0.6	0.79	NTRUE	Jung et al. 2013	d18O +0.40‰; d13C +0.00‰	0.6	1.19
198-1210B30H-4, 85-87	275.26	306.76	325.045	nan	71.1984	0.6	0.68	NTRUE	Jung et al. 2013	d18O +0.40‰; d13C +0.00‰	0.6	1.08
198-1210B30H-5, 5-7	275.96	307.46	325.912	nan	71.263	0.6	0.75	NTRUE	Jung et al. 2013	d18O +0.40‰; d13C +0.00‰	0.6	1.15
198-1210B30H-5, 27-29	276.18	307.68	326.179	nan	nan	0.61	0.71	NTRUE	Jung et al. 2013	d18O +0.40‰; d13C +0.00‰	0.61	1.11
198-1210B30H-5, 85-87	276.76	308.26	326.829	nan	nan	0.6	0.83	NTRUE	Jung et al. 2013	d18O +0.40‰; d13C +0.00‰	0.6	1.23
198-1210B30H-5, 105-107	276.96	308.46	327.04	nan	nan	0.62	0.72	NTRUE	Jung et al. 2013	d18O +0.40‰; d13C +0.00‰	0.62	1.12
198-1210B30H-6, 5-7	277.46	308.96	327.557	nan	nan	0.65	0.71	NTRUE	Jung et al. 2013	d18O +0.40‰; d13C +0.00‰	0.65	1.11
198-1210B30H-6, 85-87	278.26	309.76	328.382	nan	nan	0.59	0.67	NTRUE	Jung et al. 2013	d18O +0.40‰; d13C +0.00‰	0.59	1.07
198-1210B31H-1, 3-5	278.94	311.44	nan	nan	nan	0.61	0.69	NTRUE	Jung et al. 2013	d18O +0.40‰; d13C +0.00‰	0.61	1.09
198-1210B31H-1, 86-88	279.77	312.27	nan	nan	nan	0.73	0.61	NTRUE	Jung et al. 2013	d18O +0.40‰; d13C +0.00‰	0.73	1.01
198-1210B31H-2, 3-5	280.21	312.71	nan	nan	nan	0.61	0.67	NTRUE	Jung et al. 2013	d18O +0.40‰; d13C +0.00‰	0.61	1.07
198-1210B31H-2, 85-87	281.03	313.53	nan	nan	nan	0.76	0.68	NTRUE	Jung et al. 2013	d18O +0.40‰; d13C +0.00‰	0.76	1.08
198-1210B31H-3, 5-7	281.73	314.23	nan	nan	nan	0.84	0.63	NTRUE	Jung et al. 2013	d18O +0.40‰; d13C +0.00‰	0.84	1.03
198-1210B31H-3, 43-45	282.11	314.61	nan	nan	nan	0.68	0.61	NTRUE	Jung et al. 2013	d18O +0.40‰; d13C +0.00‰	0.68	1.01
198-1210B31H-3, 85-87	282.53	315.03	nan	nan	nan	0.73	0.63	NTRUE	Jung et al. 2013	d18O +0.40‰; d13C +0.00‰	0.73	1.03
198-1210B31H-4, 5-7	283.23	315.73	nan	nan	nan	0.59	0.64	NTRUE	Jung et al. 2013	d18O +0.40‰; d13C +0.00‰	0.59	1.04
198-1210B31H-4, 85-87	284.03	316.53	nan	nan	nan	0.65	0.67	NTRUE	Jung et al. 2013	d18O +0.40‰; d13C +0.00‰	0.65	1.07
198-1210B31H-4, 105-107	284.23	316.73	nan	nan	nan	0.69	0.64	NTRUE	Jung et al. 2013	d18O +0.40‰; d13C +0.00‰	0.69	1.04
198-1210B31H-5, 5-7	284.73	317.23	nan	nan	nan	0.56	0.89	NTRUE	Jung et al. 2013	d18O +0.40‰; d13C +0.00‰	0.56	1.29
198-1210B31H-5, 85-87	285.53	318.03	nan	nan	nan	0.66	0.55	NTRUE	Jung et al. 2013	d18O +0.40‰; d13C +0.00‰	0.66	0.95
198-1210B31H-5, 105-107	285.73	318.23	nan	nan	nan	0.7	1	NTRUE	Jung et al. 2013	d18O +0.40‰; d13C +0.00‰	0.7	1.4
198-1210B31H-5, 122-124	285.9	318.4	nan	nan	nan	0.73	0.88	NTRUE	Jung et al. 2013	d18O +0.40‰; d13C +0.00‰	0.73	1.28
198-1210B31H-5, 145-147	286.13	318.63	nan	nan	nan	0.72	0.7	NTRUE	Jung et al. 2013	d18O +0.40‰; d13C +0.00‰	0.72	1.1
198-1210B31H-6, 5-7	286.23	318.73	nan	nan	nan	0.75	0.65	NTRUE	Jung et al. 2013	d18O +0.40‰; d13C +0.00‰	0.75	1.05
198-1210B31H-6, 22-24	286.4	318.9	nan	nan	nan	0.73	0.82	NTRUE	Jung et al. 2013	d18O +0.40‰; d13C +0.00‰	0.73	1.22
198-1210B31H-6, 45-47	286.63	319.13	nan	nan	nan	0.66	0.74	NTRUE	Jung et al. 2013	d18O +0.40‰; d13C +0.00‰	0.66	1.14
198-1210B31H-6, 65-67	286.83	319.33	nan	nan	nan	0.61	0.7	NTRUE	Jung et al. 2013	d18O +0.40‰; d13C +0.00‰	0.61	1.1
198-1210B31H-6, 85-87	287.03	319.53	nan	nan	nan	0.6	0.92	NTRUE	Jung et al. 2013	d18O +0.40‰; d13C +0.00‰	0.6	1.32
198-1210B32H-1, 22-24	288.63	321.13	nan	nan	nan	0.64	0.82	NTRUE	Jung et al. 2013	d18O +0.40‰; d13C +0.00‰	0.64	1.22
198-1210B32H-1, 45-47	288.86	321.36	nan	nan	nan	0.8	0.8	NTRUE	Jung et al. 2013	d18O +0.40‰; d13C +0.00‰	0.8	1.2
198-1210B32H-1, 65-67	289.06	321.56	nan	nan	nan	0.65	0.49	NTRUE	Jung et al. 2013	d18O +0.40‰; d13C +0.00‰	0.65	0.89
198-1210B32H-1, 85-87	289.26	321.76	nan	nan	nan	0.54	0.78	NTRUE	Jung et al. 2013	d18O +0.40‰; d13C +0.00‰	0.54	1.18
198-1210B32H-1, 105-107	289.46	321.96	nan	nan	nan	0.69	0.51	NTRUE	Jung et al. 2013	d18O +0.40‰; d13C +0.00‰	0.69	0.91
198-1210B32H-1, 121-123	289.62	322.12	nan	nan	nan	0.54	0.31	NTRUE	Jung et al. 2013	d18O +0.40‰; d13C +0.00‰	0.54	0.71
198-1210B32H-1, 145-147	289.86	322.36	nan	nan	nan	0.83	0.4	NTRUE	Jung et al. 2013	d18O +0.40‰; d13C +0.00‰	0.83	0.8
198-1210B32H-2, 5-7	289.96	322.46	nan	nan	nan	0.7	0.42	NTRUE	Jung et al. 2013	d18O +0.40‰; d13C +0.00‰	0.7	0.82
198-1210B32H-2, 25-27	290.16	322.66	nan	nan	nan	0.69	0.36	NTRUE	Jung et al. 2013	d18O +0.40‰; d13C +0.00‰	0.69	0.76
198-1210B32H-2, 45-47	290.36	322.86	nan	nan	nan	0.71	0.45	NTRUE	Jung et al. 2013	d18O +0.40‰; d13C +0.00‰	0.71	0.85
198-1210B32H-2, 65-67	290.56	323.06	nan	nan	nan	0.72	0.48	NTRUE	Jung et al. 2013	d18O +0.40‰; d13C +0.00‰	0.72	0.88
198-1210B32H-2, 85-87	290.76	323.26	nan	nan	nan	0.71	0.41	NTRUE	Jung et al. 2013	d18O +0.40‰; d13C +0.00‰	0.71	0.81
198-1210B32H-2, 105-107	290.96	323.46	nan	nan	nan	0.72	0.35	NTRUE	Jung et al. 2013	d18O +0.40‰; d13C +0.00‰	0.72	0.75
198-1210B32H-2, 127-129	291.18	323.68	nan	nan	nan	0.8	0.41	NTRUE	Jung et al. 2013	d18O +0.40‰; d13C +0.00‰	0.8	0.81
198-1210B32H-2, 145-147	291.36	323.86	nan	nan	nan	0.79	0.35	NTRUE	Jung et al. 2013	d18O +0.40‰; d13C +0.00‰	0.79	0.75
198-1210B32H-3, 5-7	291.46	323.96	nan	nan	nan	0.66	0.48	NTRUE	Jung et al. 2013	d18O +0.40‰; d13C +0.00‰	0.66	0.88
198-1210B32H-3, 24-26	291.65	324.15	nan	nan	nan	0.83	0.36	NTRUE	Jung et al. 2013	d18O +0.40‰; d13C +0.00‰	0.83	0.76
198-1210B32H-3, 45-47	291.86	324.36	nan	nan	nan	0.83	0.44	NTRUE	Jung et al. 2013	d18O +0.40‰; d13C +0.00‰	0.83	0.84
198-1210B32H-3, 65-67	292.06	324.56	nan	nan	nan	0.85	0.34	NTRUE	Jung et al. 2013	d18O +0.40‰; d13C +0.00‰	0.85	0.74
198-1210B32H-3, 85-87	292.26	324.76	nan	nan	nan	0.73	0.27	NTRUE	Jung et al. 2013	d18O +0.40‰; d13C +0.00‰	0.73	0.67
198-1210B32H-3, 105-107	292.46	324.96	nan	nan	nan	0.84	0.36	NTRUE	Jung et al. 2013	d18O +0.40‰; d13C +0.00‰	0.84	0.76
198-1210B32H-3, 127-129	292.68	325.18	nan	nan	nan	0.84	0.38	NTRUE	Jung et al. 2013	d18O +0.40‰; d13C +0.00‰	0.84	0.78
198-1210B32H-3, 145-147	292.86	325.36	nan	nan	nan	0.86	0.36	NTRUE	Jung et al. 2013	d18O +0.40‰; d13C +0.00‰	0.86	0.76
198-1210B32H-4, 5-7	292.96	325.46	nan	nan	nan	0.87	0.35	NTRUE	Jung et al. 2013	d18O +0.40‰; d13C +0.00‰	0.87	0.75
198-1210B32H-4, 22-24	293.13	325.63	nan	nan	nan	0.73	0.53	NTRUE	Jung et al. 2013	d18O +0.40‰; d13C +0.00‰	0.73	0.93
198-1210B32H-4, 45-47	293.36	325.86	nan	nan	nan	0.86	0.34	NTRUE	Jung et al. 2013	d18O +0.40‰; d13C +0.00‰	0.86	0.74
198-1210B32H-4, 65-67	293.56	326.06	nan	nan	nan	1.02	0.55	NTRUE	Jung et al. 2013	d18O +0.40‰; d13C +0.00‰	1.02	0.95
198-1210B32H-4, 85-87	293.76	326.26	nan	nan	nan	0.56	0.5	NTRUE	Jung et al. 2013	d18O +0.40‰; d13C +0.00‰	0.56	0.9
198-1210B32H-4, 105-107	293.96	326.46	nan	nan	nan	0.78	0.46	NTRUE	Jung et al. 2013	d18O +0.40‰; d13C +0.00‰	0.78	0.86
198-1210B32H-4, 122-124	294.13	326.63	nan	nan	nan	0.87	0.34	NTRUE	Jung et al. 2013	d18O +0.40‰; d13C +0.00‰	0.87	0.74
198-1210B32H-4, 145-147	294.36	326.86	nan	nan	nan	0.79	0.35	NTRUE	Jung et al. 2013	d18O +0.40‰; d13C +0.00‰	0.79	0.75
198-1210B32H-5, 5-7	294.46	326.96	nan	nan	nan	0.84	0.41	NTRUE	Jung et al. 2013	d18O +0.40‰; d13C +0.00‰	0.84	0.81
198-1210B32H-5, 22-24	294.63	327.13	nan	nan	nan	0.82	0.47	NTRUE	Jung et al. 2013	d18O +0.40‰; d13C +0.00‰	0.82	0.87
198-1210B32H-5, 45-47	294.86	327.36	nan	nan	nan	0.5	0.53	NTRUE	Jung et al. 2013	d18O +0.40‰; d13C +0.00‰	0.5	0.93
198-1210B32H-5, 65-67	295.06	327.56	nan	nan	nan	0.88	0.33	NTRUE	Jung et al. 2013	d18O +0.40‰; d13C +0.00‰	0.88	0.73
198-1210B32H-5, 85-87	295.26	327.76	nan	nan	nan	0.87	0.27	NTRUE	Jung et al. 2013	d18O +0.40‰; d13C +0.00‰	0.87	0.67
198-1210B32H-5, 105-107	295.46	327.96	nan	nan	nan	0.8	0.23	NTRUE	Jung et al. 2013	d18O +0.40‰; d13C +0.00‰	0.8	0.63
198-1210B32H-5, 122-124	295.63	328.13	nan	nan	nan	0.77	0.61	NTRUE	Jung et al. 2013	d18O +0.40‰; d13C +0.00‰	0.77	1.01
198-1210B32H-5, 145-147	295.86	328.36	nan	nan	nan	0.86	0.4	NTRUE	Jung et al. 2013	d18O +0.40‰; d13C +0.00‰	0.86	0.8
198-1210B32H-6, 5-7	295.96	328.46	nan	nan	nan	0.69	0.69	NTRUE	Jung et al. 2013	d18O +0.40‰; d13C +0.00‰	0.69	1.09
198-1210B32H-6, 22-24	296.13	328.63	nan	nan	nan	0.5	0.67	NTRUE	Jung et al. 2013	d18O +0.40‰; d13C +0.00‰	0.5	1.07
198-1210B32H-6, 45-47	296.36	328.86	nan	nan	nan	0.94	0.58	NTRUE	Jung et al. 2013	d18O +0.40‰; d13C +0.00‰	0.94	0.98
198-1210B32H-6, 65-67	296.56	329.06	nan	nan	nan	0.63	0.64	NTRUE	Jung et al. 2013	d18O +0.40‰; d13C +0.00‰	0.63	1.04
198-1210B32H-6, 85-87	296.76	329.26	nan	nan	nan	0.52	0.74	NTRUE	Jung et al. 2013	d18O +0.40‰; d13C +0.00‰	0.52	1.14
198-1210B32H-6, 105-107	296.96	329.46	nan	nan	nan	0.52	0.74	NTRUE	Jung et al. 2013	d18O +0.40‰; d13C +0.00‰	0.52	1.14
198-1210B32H-6, 122-124	297.13	329.63	nan	nan	nan	0.8	0.58	NTRUE	Jung et al. 2013	d18O +0.40‰; d13C +0.00‰	0.8	0.98
198-1210B32H-6, 145-147	297.36	329.86	nan	nan	nan	0.67	0.69	NTRUE	Jung et al. 2013	d18O +0.40‰; d13C +0.00‰	0.67	1.09
198-1210B32H-7, 5-7	297.46	329.96	nan	nan	nan	0.69	0.64	NTRUE	Jung et al. 2013	d18O +0.40‰; d13C +0.00‰	0.69	1.04
198-1210B32H-7, 22-24	297.63	330.13	nan	nan	nan	0.9	0.78	NTRUE	Jung et al. 2013	d18O +0.40‰; d13C +0.00‰	0.9	1.18
198-1210B32H-7, 46-48	297.87	330.37	nan	nan	nan	0.5	0.48	NTRUE	Jung et al. 2013	d18O +0.40‰; d13C +0.00‰	0.5	0.88
198-1210B32H-7, 65-67	298.06	330.56	nan	nan	nan	1.06	0.65	NTRUE	Jung et al. 2013	d18O +0.40‰; d13C +0.00‰	1.06	1.05
198-1210B32H-7, 83-85	298.24	330.74	nan	nan	nan	0.88	0.7	NTRUE	Jung et al. 2013	d18O +0.40‰; d13C +0.00‰	0.88	1.1
198-1210B34H-1, 85-87	302.16	341.16	nan	nan	nan	0.21	0.49	NTRUE	Jung et al. 2013	d18O +0.40‰; d13C +0.00‰	0.21	0.89
198-1210B34H-1, 125-127	302.56	341.56	nan	nan	nan	0.21	0.49	NTRUE	Jung et al. 2013	d18O +0.40‰; d13C +0.00‰	0.21	0.89
198-1210B34H-1, 147-149	302.78	341.78	nan	nan	nan	0.64	0.59	NTRUE	Jung et al. 2013	d18O +0.40‰; d13C +0.00‰	0.64	0.99
198-1210B34H-2, 5-7	302.86	341.86	nan	nan	nan	0.76	0.28	NTRUE	Jung et al. 2013	d18O +0.40‰; d13C +0.00‰	0.76	0.68
198-1210B34H-2, 25-27	303.06	342.06	nan	nan	nan	0.86	0.34	NTRUE	Jung et al. 2013	d18O +0.40‰; d13C +0.00‰	0.86	0.74
198-1210B34H-2, 45-47	303.26	342.26	nan	nan	nan	0.75	0.29	NTRUE	Jung et al. 2013	d18O +0.40‰; d13C +0.00‰	0.75	0.69
198-1210B34H-2, 63-65	303.44	342.44	nan	nan	nan	0.65	0.6	NTRUE	Jung et al. 2013	d18O +0.40‰; d13C +0.00‰	0.65	1
198-1210B34H-2, 85-87	303.66	342.66	nan	nan	nan	0.56	0.63	NTRUE	Jung et al. 2013	d18O +0.40‰; d13C +0.00‰	0.56	1.03
198-1210B34H-2, 105-107	303.86	342.86	nan	nan	nan	0.09	0.39	NTRUE	Jung et al. 2013	d18O +0.40‰; d13C +0.00‰	0.09	0.79
198-1210B34H-2, 118-120	303.99	342.99	nan	nan	nan	0.52	0.59	NTRUE	Jung et al. 2013	d18O +0.40‰; d13C +0.00‰	0.52	0.99
198-1210B34H-2, 145-147	304.26	343.26	nan	nan	nan	0.65	0.51	NTRUE	Jung et al. 2013	d18O +0.40‰; d13C +0.00‰	0.65	0.91
198-1210B34H-3, 5-7	304.36	343.36	nan	nan	nan	0.79	0.38	NTRUE	Jung et al. 2013	d18O +0.40‰; d13C +0.00‰	0.79	0.78
198-1210B34H-3, 26-28	304.57	343.57	nan	nan	nan	0.58	0.51	NTRUE	Jung et al. 2013	d18O +0.40‰; d13C +0.00‰	0.58	0.91
198-1210B34H-3, 45-47	304.76	343.76	nan	nan	nan	0.63	0.51	NTRUE	Jung et al. 2013	d18O +0.40‰; d13C +0.00‰	0.63	0.91
198-1210B34H-3, 65-67	304.96	343.96	nan	nan	nan	0.59	0.29	NTRUE	Jung et al. 2013	d18O +0.40‰; d13C +0.00‰	0.59	0.69
198-1210B34H-3, 85-87	305.16	344.16	nan	nan	nan	0.59	0.53	NTRUE	Jung et al. 2013	d18O +0.40‰; d13C +0.00‰	0.59	0.93
198-1210B34H-3, 105-107	305.36	344.36	nan	nan	nan	0.66	0.53	NTRUE	Jung et al. 2013	d18O +0.40‰; d13C +0.00‰	0.66	0.93
198-1210B34H-3, 127-129	305.58	344.58	nan	nan	nan	0.69	0.44	NTRUE	Jung et al. 2013	d18O +0.40‰; d13C +0.00‰	0.69	0.84
198-1210B34H-3, 145-147	305.76	344.76	nan	nan	nan	0.28	0.31	NTRUE	Jung et al. 2013	d18O +0.40‰; d13C +0.00‰	0.28	0.71
198-1210B34H-4, 65-67	306.46	345.46	nan	nan	nan	0.78	0.59	NTRUE	Jung et al. 2013	d18O +0.40‰; d13C +0.00‰	0.78	0.99
198-1210B34H-4, 85-87	306.66	345.66	nan	nan	nan	0.67	0.57	NTRUE	Jung et al. 2013	d18O +0.40‰; d13C +0.00‰	0.67	0.97
198-1210B34H-4, 105-107	306.86	345.86	nan	nan	nan	0.56	0.28	NTRUE	Jung et al. 2013	d18O +0.40‰; d13C +0.00‰	0.56	0.68
198-1210B34H-4, 127-129	307.08	346.08	nan	nan	nan	0.59	0.54	NTRUE	Jung et al. 2013	d18O +0.40‰; d13C +0.00‰	0.59	0.94
198-1210B34H-4, 145-147	307.26	346.26	nan	nan	nan	0.82	0.5	NTRUE	Jung et al. 2013	d18O +0.40‰; d13C +0.00‰	0.82	0.9
198-1210B34H-5, 5-7	307.36	346.36	nan	nan	nan	0.69	0.6	NTRUE	Jung et al. 2013	d18O +0.40‰; d13C +0.00‰	0.69	1
198-1210B34H-5, 25-27	307.56	346.56	nan	nan	nan	0.69	0.44	NTRUE	Jung et al. 2013	d18O +0.40‰; d13C +0.00‰	0.69	0.84
198-1210B34H-5, 44-46	307.75	346.75	nan	nan	nan	0.81	0.46	NTRUE	Jung et al. 2013	d18O +0.40‰; d13C +0.00‰	0.81	0.86
198-1210B35H-1, 105-107	310.66	349.66	nan	nan	nan	1.05	0.22	NTRUE	Jung et al. 2013	d18O +0.40‰; d13C +0.00‰	1.05	0.62
198-1210B35H-1, 125-127	310.86	349.86	nan	nan	nan	1.09	0.24	NTRUE	Jung et al. 2013	d18O +0.40‰; d13C +0.00‰	1.09	0.64
198-1210B35H-1, 145-147	311.06	350.06	nan	nan	nan	0.72	0.44	NTRUE	Jung et al. 2013	d18O +0.40‰; d13C +0.00‰	0.72	0.84
198-1210B35H-2, 25-27	311.36	350.36	nan	nan	nan	0.89	0.36	NTRUE	Jung et al. 2013	d18O +0.40‰; d13C +0.00‰	0.89	0.76
198-1210B35H-2, 45-47	311.56	350.56	nan	nan	nan	1.09	0.11	NTRUE	Jung et al. 2013	d18O +0.40‰; d13C +0.00‰	1.09	0.51
198-1210B35H-2, 65-67	311.76	350.76	nan	nan	nan	0.94	0.17	NTRUE	Jung et al. 2013	d18O +0.40‰; d13C +0.00‰	0.94	0.57
198-1210B35H-2, 145-147	312.56	351.56	nan	nan	nan	0.91	0.07	NTRUE	Jung et al. 2013	d18O +0.40‰; d13C +0.00‰	0.91	0.47
198-1210B35H-3, 105-107	313.66	352.66	nan	nan	nan	1	0.32	NTRUE	Jung et al. 2013	d18O +0.40‰; d13C +0.00‰	1	0.72
198-1210B35H-4, 45-47	314.56	353.56	nan	nan	nan	0.94	0.04	NTRUE	Jung et al. 2013	d18O +0.40‰; d13C +0.00‰	0.94	0.44
198-1210B35H-4, 125-127	315.36	354.36	nan	nan	nan	1.06	0.23	NTRUE	Jung et al. 2013	d18O +0.40‰; d13C +0.00‰	1.06	0.63
198-1210B35H-5, 25-27	315.86	354.86	nan	nan	nan	0.89	0.4	NTRUE	Jung et al. 2013	d18O +0.40‰; d13C +0.00‰	0.89	0.8
198-1210B35H-5, 105-107	316.66	355.66	nan	nan	nan	0.84	0.22	NTRUE	Jung et al. 2013	d18O +0.40‰; d13C +0.00‰	0.84	0.62
198-1210B36H-1, 45-47	319.06	358.06	nan	nan	nan	0.95	0.17	NTRUE	Jung et al. 2013	d18O +0.40‰; d13C +0.00‰	0.95	0.57
198-1210B36H-1, 65-67	319.26	358.26	nan	nan	nan	0.93	-0.05	NTRUE	Jung et al. 2013	d18O +0.40‰; d13C +0.00‰	0.93	0.35
198-1210B36H-1, 105-107	319.66	358.66	nan	nan	nan	0.91	0	NTRUE	Jung et al. 2013	d18O +0.40‰; d13C +0.00‰	0.91	0.4
198-1210B36H-1, 125-127	319.86	358.86	nan	nan	nan	0.99	0.06	NTRUE	Jung et al. 2013	d18O +0.40‰; d13C +0.00‰	0.99	0.46
198-1210B36H-1, 145-147	320.06	359.06	nan	nan	nan	0.82	0	NTRUE	Jung et al. 2013	d18O +0.40‰; d13C +0.00‰	0.82	0.4
198-1210B36H-2, 5-7	320.16	359.16	nan	nan	nan	0.87	0.24	NTRUE	Jung et al. 2013	d18O +0.40‰; d13C +0.00‰	0.87	0.64
198-1210B36H-2, 25-27	320.36	359.36	nan	nan	nan	0.95	0.04	NTRUE	Jung et al. 2013	d18O +0.40‰; d13C +0.00‰	0.95	0.44
198-1210B36H-2, 65-67	320.76	359.76	nan	nan	nan	0.94	0.09	NTRUE	Jung et al. 2013	d18O +0.40‰; d13C +0.00‰	0.94	0.49
198-1210B36H-2, 85-87	320.96	359.96	nan	nan	nan	0.88	0.15	NTRUE	Jung et al. 2013	d18O +0.40‰; d13C +0.00‰	0.88	0.55
198-1210B36H-2, 125-127	321.36	360.36	nan	nan	nan	0.89	0.3	NTRUE	Jung et al. 2013	d18O +0.40‰; d13C +0.00‰	0.89	0.7
198-1210B36H-3, 25-27	321.86	360.86	nan	nan	nan	1.04	0.24	NTRUE	Jung et al. 2013	d18O +0.40‰; d13C +0.00‰	1.04	0.64
198-1210B36H-3, 65-67	322.26	361.26	nan	nan	nan	0.92	0.2	NTRUE	Jung et al. 2013	d18O +0.40‰; d13C +0.00‰	0.92	0.6
198-1210B36H-3, 145-147	323.06	362.06	nan	nan	nan	0.9	0.08	NTRUE	Jung et al. 2013	d18O +0.40‰; d13C +0.00‰	0.9	0.48
198-1210B36H-4, 65-67	323.76	362.76	nan	nan	nan	0.87	0.1	NTRUE	Jung et al. 2013	d18O +0.40‰; d13C +0.00‰	0.87	0.5
198-1210B36H-4, 125-127	324.36	363.36	nan	nan	nan	0.74	-0.06	NTRUE	Jung et al. 2013	d18O +0.40‰; d13C +0.00‰	0.74	0.34
198-1210B36H-5, 25-27	324.86	363.86	nan	nan	nan	0.78	0.17	NTRUE	Jung et al. 2013	d18O +0.40‰; d13C +0.00‰	0.78	0.57
198-1210B36H-5, 65-67	325.26	364.26	nan	nan	nan	0.75	0.01	NTRUE	Jung et al. 2013	d18O +0.40‰; d13C +0.00‰	0.75	0.41
198-1210B36H-5, 105-107	325.66	364.66	nan	nan	nan	0.84	0.01	NTRUE	Jung et al. 2013	d18O +0.40‰; d13C +0.00‰	0.84	0.41
198-1210B36H-5, 145-147	326.06	365.06	nan	nan	nan	0.98	0.06	NTRUE	Jung et al. 2013	d18O +0.40‰; d13C +0.00‰	0.98	0.46
198-1210B36H-6, 5-7	326.16	365.16	nan	nan	nan	0.67	0.18	NTRUE	Jung et al. 2013	d18O +0.40‰; d13C +0.00‰	0.67	0.58
198-1210B36H-6, 45-47	326.56	365.56	nan	nan	nan	0.82	0.13	NTRUE	Jung et al. 2013	d18O +0.40‰; d13C +0.00‰	0.82	0.53
198-1210B37H-1, 65-67	326.86	368.86	nan	nan	nan	0.96	0.11	NTRUE	Jung et al. 2013	d18O +0.40‰; d13C +0.00‰	0.96	0.51
198-1210B37H-2, 65-67	328.36	370.36	nan	nan	nan	0.33	0.36	NTRUE	Jung et al. 2013	d18O +0.40‰; d13C +0.00‰	0.33	0.76
198-1210B37H-2, 125-127	328.96	370.96	nan	nan	nan	0.81	0.04	NTRUE	Jung et al. 2013	d18O +0.40‰; d13C +0.00‰	0.81	0.44
198-1210B37H-3, 25-27	329.46	371.46	nan	nan	nan	0.71	0.31	NTRUE	Jung et al. 2013	d18O +0.40‰; d13C +0.00‰	0.71	0.71
198-1210B37H-3, 65-67	329.86	371.86	nan	nan	nan	0.79	0.1	NTRUE	Jung et al. 2013	d18O +0.40‰; d13C +0.00‰	0.79	0.5
198-1210B37H-4, 25-27	330.36	372.36	nan	nan	nan	0.7	0.08	NTRUE	Jung et al. 2013	d18O +0.40‰; d13C +0.00‰	0.7	0.48
198-1210B37H-4, 45-47	330.56	372.56	nan	nan	nan	0.82	-0.12	NTRUE	Jung et al. 2013	d18O +0.40‰; d13C +0.00‰	0.82	0.28
198-1210B38H-1, 105-107	332.26	374.26	nan	nan	nan	0.63	0.46	NTRUE	Jung et al. 2013	d18O +0.40‰; d13C +0.00‰	0.63	0.86
198-1210B38H-1, 145-147	332.66	374.66	nan	nan	nan	0.66	0.3	NTRUE	Jung et al. 2013	d18O +0.40‰; d13C +0.00‰	0.66	0.7
198-1210B38H-2, 5-7	332.76	374.76	nan	nan	nan	0.72	0.29	NTRUE	Jung et al. 2013	d18O +0.40‰; d13C +0.00‰	0.72	0.69
198-1210B38H-2, 25-27	332.96	374.96	nan	nan	nan	0.89	0.52	NTRUE	Jung et al. 2013	d18O +0.40‰; d13C +0.00‰	0.89	0.92
198-1210B38H-2, 45-47	333.16	375.16	nan	nan	nan	0.81	0.07	NTRUE	Jung et al. 2013	d18O +0.40‰; d13C +0.00‰	0.81	0.47
198-1210B38H-2, 65-67	333.36	375.36	nan	nan	nan	0.74	-0.02	NTRUE	Jung et al. 2013	d18O +0.40‰; d13C +0.00‰	0.74	0.38
198-1210B38H-2, 85-87	333.56	375.56	nan	nan	nan	0.69	0.04	NTRUE	Jung et al. 2013	d18O +0.40‰; d13C +0.00‰	0.69	0.44
198-1210B38H-3, 65-67	334.86	376.86	nan	nan	nan	0.62	-0.13	NTRUE	Jung et al. 2013	d18O +0.40‰; d13C +0.00‰	0.62	0.27
198-1210B38H-3, 85-87	335.06	377.06	nan	nan	nan	0.33	0.31	NTRUE	Jung et al. 2013	d18O +0.40‰; d13C +0.00‰	0.33	0.71
198-1210B38H-3, 105-107	335.26	377.26	nan	nan	nan	0.79	0.32	NTRUE	Jung et al. 2013	d18O +0.40‰; d13C +0.00‰	0.79	0.72
198-1210B38H-4, 5-7	335.76	377.76	nan	nan	nan	0.55	0.5	NTRUE	Jung et al. 2013	d18O +0.40‰; d13C +0.00‰	0.55	0.9
198-1210B38H-4, 25-27	335.96	377.96	nan	nan	nan	0.9	0.64	NTRUE	Jung et al. 2013	d18O +0.40‰; d13C +0.00‰	0.9	1.04
198-1210B38H-4, 65-67	336.36	378.36	nan	nan	nan	0.93	0.45	NTRUE	Jung et al. 2013	d18O +0.40‰; d13C +0.00‰	0.93	0.85
198-1210B38H-4, 85-87	336.56	378.56	nan	nan	nan	0.72	0.35	NTRUE	Jung et al. 2013	d18O +0.40‰; d13C +0.00‰	0.72	0.75
198-1210B38H-5, 5-7	337.26	379.26	nan	nan	nan	0.65	0.23	NTRUE	Jung et al. 2013	d18O +0.40‰; d13C +0.00‰	0.65	0.63
198-1210B38H-5, 85-87	338.06	380.06	nan	nan	nan	0.9	-0.04	NTRUE	Jung et al. 2013	d18O +0.40‰; d13C +0.00‰	0.9	0.36
198-1210B38H-6, 5-7	338.76	380.76	nan	nan	nan	0.57	0.34	NTRUE	Jung et al. 2013	d18O +0.40‰; d13C +0.00‰	0.57	0.74
198-1210B38H-6, 85-87	339.56	381.56	nan	nan	nan	0.62	0.27	NTRUE	Jung et al. 2013	d18O +0.40‰; d13C +0.00‰	0.62	0.67
198-1210B39H-2, 5-7	340.56	384.56	nan	nan	nan	1	-0.09	NTRUE	Jung et al. 2013	d18O +0.40‰; d13C +0.00‰	1	0.31
198-1210B39H-2, 85-87	341.36	385.36	nan	nan	nan	0.99	0.14	NTRUE	Jung et al. 2013	d18O +0.40‰; d13C +0.00‰	0.99	0.54
198-1210B39H-2, 105-107	341.56	385.56	nan	nan	nan	1	0.07	NTRUE	Jung et al. 2013	d18O +0.40‰; d13C +0.00‰	1	0.47
198-1210B39H-3, 5-7	342.06	386.06	nan	nan	nan	0.98	0.14	NTRUE	Jung et al. 2013	d18O +0.40‰; d13C +0.00‰	0.98	0.54
198-1210B39H-3, 25-27	342.26	386.26	nan	nan	nan	0.99	0.08	NTRUE	Jung et al. 2013	d18O +0.40‰; d13C +0.00‰	0.99	0.48
198-1210B39H-3, 85-87	342.86	386.86	nan	nan	nan	1.1	0.41	NTRUE	Jung et al. 2013	d18O +0.40‰; d13C +0.00‰	1.1	0.81
198-1210B39H-4, 5-7	343.56	387.56	nan	nan	nan	1.02	0.04	NTRUE	Jung et al. 2013	d18O +0.40‰; d13C +0.00‰	1.02	0.44
198-1210B39H-4, 65-67	344.16	388.16	nan	nan	nan	1.04	0.11	NTRUE	Jung et al. 2013	d18O +0.40‰; d13C +0.00‰	1.04	0.51
198-1210B39H-4, 85-87	344.36	388.36	nan	nan	nan	1.04	-0.03	NTRUE	Jung et al. 2013	d18O +0.40‰; d13C +0.00‰	1.04	0.37
198-1210B40H-1, 65-67	349.16	391.16	nan	nan	nan	0.96	0.06	NTRUE	Jung et al. 2013	d18O +0.40‰; d13C +0.00‰	0.96	0.46
198-1210B40H-1, 145-147	349.96	391.96	nan	nan	nan	1.03	0.2	NTRUE	Jung et al. 2013	d18O +0.40‰; d13C +0.00‰	1.03	0.6
198-1210B40H-2, 65-67	350.66	392.66	nan	nan	nan	0.96	0.29	NTRUE	Jung et al. 2013	d18O +0.40‰; d13C +0.00‰	0.96	0.69
198-1210B40H-2, 105-107	351.06	393.06	nan	nan	nan	0.92	0.38	NTRUE	Jung et al. 2013	d18O +0.40‰; d13C +0.00‰	0.92	0.78
198-1210B40H-2, 125-127	351.26	393.26	nan	nan	nan	0.96	0.13	NTRUE	Jung et al. 2013	d18O +0.40‰; d13C +0.00‰	0.96	0.53

## Sheet: 1262_Benthic_Pub
Sample_ID	depth mbsf	depth mcd	depth_rmcd1267	depth_rmcd1209	CycleCountAge	age_tuned	d13C VPDB	d18O VPDB	benthic Species	Source	IsotopeCorrNote	d13C VPDB_SpecCorr	d18O VPDB_SpecCorr
208-1262C11H-6, 2-3	185.025	201.545	305.165	nan	nan	nan	1.173	0.08	NTRUE	Barnet et al. 2019	d18O +0.40‰; d13C +0.00‰	1.173	0.48
208-1262C11H-6, 5-6	185.055	201.575	305.195	nan	nan	nan	1.141	-0.12	NTRUE	Barnet et al. 2019	d18O +0.40‰; d13C +0.00‰	1.141	0.28
208-1262C11H-6, 9-10	185.095	201.615	305.235	nan	nan	nan	1.056	0	NTRUE	Barnet et al. 2019	d18O +0.40‰; d13C +0.00‰	1.056	0.4
208-1262C11H-6, 11-12	185.115	201.635	305.255	nan	nan	nan	1.137	-0.24	NTRUE	Barnet et al. 2019	d18O +0.40‰; d13C +0.00‰	1.137	0.16
208-1262C11H-6, 14-15	185.145	201.665	305.282	nan	nan	nan	1.077	-0.05	NTRUE	Barnet et al. 2019	d18O +0.40‰; d13C +0.00‰	1.077	0.35
208-1262C11H-6, 17-18	185.175	201.695	305.308	nan	nan	nan	1.156	0.03	NTRUE	Barnet et al. 2019	d18O +0.40‰; d13C +0.00‰	1.156	0.43
208-1262B21H-1, 38-39	181.785	201.725	305.333	nan	nan	nan	1.341	0.22	NTRUE	Barnet et al. 2019	d18O +0.40‰; d13C +0.00‰	1.341	0.62
208-1262B21H-1, 41-42	181.815	201.755	305.359	nan	nan	nan	1.364	-0.06	NTRUE	Barnet et al. 2019	d18O +0.40‰; d13C +0.00‰	1.364	0.34
208-1262B21H-1, 44-45	181.845	201.785	305.385	nan	nan	nan	1.309	0.06	NTRUE	Barnet et al. 2019	d18O +0.40‰; d13C +0.00‰	1.309	0.46
208-1262B21H-1, 47-48	181.875	201.815	305.411	nan	nan	nan	1.324	0.24	NTRUE	Barnet et al. 2019	d18O +0.40‰; d13C +0.00‰	1.324	0.64
208-1262B21H-1, 50-51	181.905	201.845	305.437	nan	nan	nan	1.287	0.13	NTRUE	Barnet et al. 2019	d18O +0.40‰; d13C +0.00‰	1.287	0.53
208-1262B21H-1, 53-54	181.935	201.875	305.463	nan	nan	nan	1.392	0.09	NTRUE	Barnet et al. 2019	d18O +0.40‰; d13C +0.00‰	1.392	0.49
208-1262B21H-1, 56-57	181.965	201.905	305.489	nan	nan	nan	1.3	-0.19	NTRUE	Barnet et al. 2019	d18O +0.40‰; d13C +0.00‰	1.3	0.21
208-1262B21H-1, 59-60	181.995	201.935	305.515	nan	nan	nan	1.353	0.14	NTRUE	Barnet et al. 2019	d18O +0.40‰; d13C +0.00‰	1.353	0.54
208-1262B21H-1, 65-66	182.055	201.995	305.567	nan	nan	nan	1.464	0.15	NTRUE	Barnet et al. 2019	d18O +0.40‰; d13C +0.00‰	1.464	0.55
208-1262B21H-1, 68-69	182.085	202.025	305.593	nan	nan	nan	1.341	-0.12	NTRUE	Barnet et al. 2019	d18O +0.40‰; d13C +0.00‰	1.341	0.28
208-1262B21H-1, 71-72	182.115	202.055	305.618	nan	nan	nan	1.393	-0.03	NTRUE	Barnet et al. 2019	d18O +0.40‰; d13C +0.00‰	1.393	0.37
208-1262B21H-1, 74-75	182.145	202.085	305.645	nan	nan	nan	1.275	-0.21	NTRUE	Barnet et al. 2019	d18O +0.40‰; d13C +0.00‰	1.275	0.19
208-1262B21H-1, 77-78	182.175	202.115	305.673	nan	nan	nan	1.306	-0.02	NTRUE	Barnet et al. 2019	d18O +0.40‰; d13C +0.00‰	1.306	0.38
208-1262B21H-1, 80-81	182.205	202.145	305.702	nan	nan	nan	1.275	-0.28	NTRUE	Barnet et al. 2019	d18O +0.40‰; d13C +0.00‰	1.275	0.12
208-1262B21H-1, 83-84	182.235	202.175	305.731	nan	nan	nan	1.316	0.13	NTRUE	Barnet et al. 2019	d18O +0.40‰; d13C +0.00‰	1.316	0.53
208-1262B21H-1, 86-87	182.265	202.205	305.759	nan	nan	nan	1.157	-0.06	NTRUE	Barnet et al. 2019	d18O +0.40‰; d13C +0.00‰	1.157	0.34
208-1262B21H-1, 89-90	182.295	202.235	305.788	nan	nan	nan	1.351	0.06	NTRUE	Barnet et al. 2019	d18O +0.40‰; d13C +0.00‰	1.351	0.46
208-1262B21H-1, 92-93	182.325	202.265	305.817	nan	nan	nan	1.369	-0.1	NTRUE	Barnet et al. 2019	d18O +0.40‰; d13C +0.00‰	1.369	0.3
208-1262B21H-1, 95-96	182.355	202.295	305.845	nan	nan	nan	1.281	0.05	NTRUE	Barnet et al. 2019	d18O +0.40‰; d13C +0.00‰	1.281	0.45
208-1262B21H-1, 98-99	182.385	202.325	305.874	nan	nan	nan	1.382	0.18	NTRUE	Barnet et al. 2019	d18O +0.40‰; d13C +0.00‰	1.382	0.58
208-1262B21H-1, 101-102	182.415	202.355	305.903	nan	nan	nan	1.367	0.23	NTRUE	Barnet et al. 2019	d18O +0.40‰; d13C +0.00‰	1.367	0.63
208-1262B21H-1, 104-105	182.445	202.385	305.931	nan	nan	nan	1.372	0.25	NTRUE	Barnet et al. 2019	d18O +0.40‰; d13C +0.00‰	1.372	0.65
208-1262B21H-1, 107-108	182.475	202.415	305.96	nan	nan	nan	1.305	0.2	NTRUE	Barnet et al. 2019	d18O +0.40‰; d13C +0.00‰	1.305	0.6
208-1262B21H-1, 110-111	182.505	202.445	305.988	nan	nan	nan	1.26	0.22	NTRUE	Barnet et al. 2019	d18O +0.40‰; d13C +0.00‰	1.26	0.62
208-1262B21H-1, 113-114	182.535	202.475	306.017	nan	nan	nan	1.302	0.23	NTRUE	Barnet et al. 2019	d18O +0.40‰; d13C +0.00‰	1.302	0.63
208-1262B21H-1, 116-117	182.565	202.505	306.046	nan	nan	nan	1.273	0.18	NTRUE	Barnet et al. 2019	d18O +0.40‰; d13C +0.00‰	1.273	0.58
208-1262B21H-1, 119-120	182.595	202.535	306.075	nan	nan	nan	1.293	0.16	NTRUE	Barnet et al. 2019	d18O +0.40‰; d13C +0.00‰	1.293	0.56
208-1262B21H-1, 122-123	182.625	202.565	306.105	nan	nan	nan	1.114	0.16	NTRUE	Barnet et al. 2019	d18O +0.40‰; d13C +0.00‰	1.114	0.56
208-1262B21H-1, 125-126	182.655	202.595	306.135	nan	nan	nan	1.226	0.02	NTRUE	Barnet et al. 2019	d18O +0.40‰; d13C +0.00‰	1.226	0.42
208-1262B21H-1, 128-129	182.685	202.625	306.165	nan	nan	nan	1.198	0.14	NTRUE	Barnet et al. 2019	d18O +0.40‰; d13C +0.00‰	1.198	0.54
208-1262B21H-1, 131-132	182.715	202.655	306.195	nan	nan	nan	1.236	0.12	NTRUE	Barnet et al. 2019	d18O +0.40‰; d13C +0.00‰	1.236	0.52
208-1262B21H-1, 134-135	182.745	202.685	306.225	nan	nan	nan	1.232	0.04	NTRUE	Barnet et al. 2019	d18O +0.40‰; d13C +0.00‰	1.232	0.44
208-1262B21H-1, 137-138	182.775	202.715	306.255	nan	nan	nan	1.113	0.1	NTRUE	Barnet et al. 2019	d18O +0.40‰; d13C +0.00‰	1.113	0.5
208-1262B21H-1, 140-141	182.805	202.745	306.285	nan	nan	nan	1.156	0.07	NTRUE	Barnet et al. 2019	d18O +0.40‰; d13C +0.00‰	1.156	0.47
208-1262B21H-1, 143-144	182.835	202.775	306.315	nan	nan	nan	1.031	-0.06	NTRUE	Barnet et al. 2019	d18O +0.40‰; d13C +0.00‰	1.031	0.34
208-1262B21H-1, 146-147	182.865	202.805	306.345	nan	nan	nan	1.082	0.31	NTRUE	Barnet et al. 2019	d18O +0.40‰; d13C +0.00‰	1.082	0.71
208-1262B21H-1, 149-150	182.895	202.835	306.375	nan	nan	nan	1.311	0.26	NTRUE	Barnet et al. 2019	d18O +0.40‰; d13C +0.00‰	1.311	0.66
208-1262B21H-2, 2-3	182.925	202.865	306.405	nan	nan	nan	1.231	0.21	NTRUE	Barnet et al. 2019	d18O +0.40‰; d13C +0.00‰	1.231	0.61
208-1262B21H-2, 5-6	182.955	202.895	306.435	nan	nan	nan	1.198	-0.01	NTRUE	Barnet et al. 2019	d18O +0.40‰; d13C +0.00‰	1.198	0.39
208-1262B21H-2, 8-9	182.985	202.925	306.465	nan	nan	nan	1.187	0.15	NTRUE	Barnet et al. 2019	d18O +0.40‰; d13C +0.00‰	1.187	0.55
208-1262B21H-2, 11-12	183.015	202.955	306.495	nan	nan	nan	1.119	0.15	NTRUE	Barnet et al. 2019	d18O +0.40‰; d13C +0.00‰	1.119	0.55
208-1262B21H-2, 14-15	183.045	202.985	306.525	nan	nan	nan	1.159	0.09	NTRUE	Barnet et al. 2019	d18O +0.40‰; d13C +0.00‰	1.159	0.49
208-1262B21H-2, 17-18	183.075	203.015	306.555	nan	nan	nan	1.154	0.14	NTRUE	Barnet et al. 2019	d18O +0.40‰; d13C +0.00‰	1.154	0.54
208-1262B21H-2, 19-20	183.095	203.035	306.574	nan	nan	nan	1.092	0.13	NTRUE	Barnet et al. 2019	d18O +0.40‰; d13C +0.00‰	1.092	0.53
208-1262B21H-2, 23-24	183.135	203.075	306.61	nan	nan	nan	1.181	0.01	NTRUE	Barnet et al. 2019	d18O +0.40‰; d13C +0.00‰	1.181	0.41
208-1262B21H-2, 26-27	183.165	203.105	306.637	nan	nan	nan	1.108	0.19	NTRUE	Barnet et al. 2019	d18O +0.40‰; d13C +0.00‰	1.108	0.59
208-1262B21H-2, 29-30	183.195	203.135	306.663	nan	nan	nan	0.942	-0.06	NTRUE	Barnet et al. 2019	d18O +0.40‰; d13C +0.00‰	0.942	0.34
208-1262B21H-2, 32-33	183.225	203.165	306.69	nan	nan	nan	0.929	-0.01	NTRUE	Barnet et al. 2019	d18O +0.40‰; d13C +0.00‰	0.929	0.39
208-1262B21H-2, 35-36	183.255	203.195	306.718	nan	nan	nan	0.963	-0.05	NTRUE	Barnet et al. 2019	d18O +0.40‰; d13C +0.00‰	0.963	0.35
208-1262B21H-2, 38-39	183.285	203.225	306.745	nan	nan	nan	1.02	0.01	NTRUE	Barnet et al. 2019	d18O +0.40‰; d13C +0.00‰	1.02	0.41
208-1262B21H-2, 41-42	183.315	203.255	306.772	nan	nan	nan	0.959	-0.12	NTRUE	Barnet et al. 2019	d18O +0.40‰; d13C +0.00‰	0.959	0.28
208-1262B21H-2, 44-45	183.345	203.285	306.799	nan	nan	nan	0.937	-0.03	NTRUE	Barnet et al. 2019	d18O +0.40‰; d13C +0.00‰	0.937	0.37
208-1262B21H-2, 47-48	183.375	203.315	306.826	nan	nan	nan	0.986	-0.04	NTRUE	Barnet et al. 2019	d18O +0.40‰; d13C +0.00‰	0.986	0.36
208-1262B21H-2, 50-51	183.405	203.345	306.853	nan	nan	nan	0.973	-0.08	NTRUE	Barnet et al. 2019	d18O +0.40‰; d13C +0.00‰	0.973	0.32
208-1262B21H-2, 53-54	183.435	203.375	306.88	nan	nan	nan	0.988	-0.24	NTRUE	Barnet et al. 2019	d18O +0.40‰; d13C +0.00‰	0.988	0.16
208-1262B21H-2, 57-58	183.475	203.415	306.916	nan	nan	nan	1.096	0	NTRUE	Barnet et al. 2019	d18O +0.40‰; d13C +0.00‰	1.096	0.4
208-1262B21H-2, 59-60	183.495	203.435	306.92	nan	nan	nan	1.177	0.03	NTRUE	Barnet et al. 2019	d18O +0.40‰; d13C +0.00‰	1.177	0.43
208-1262C12H-1, 68-69	184.685	203.465	306.921	nan	nan	nan	1.094	-0.01	NTRUE	Barnet et al. 2019	d18O +0.40‰; d13C +0.00‰	1.094	0.39
208-1262C12H-1, 71-72	184.715	203.495	306.921	nan	nan	nan	1.286	0.04	NTRUE	Barnet et al. 2019	d18O +0.40‰; d13C +0.00‰	1.286	0.44
208-1262C12H-1, 74-75	184.745	203.525	306.922	nan	nan	nan	1.122	0.04	NTRUE	Barnet et al. 2019	d18O +0.40‰; d13C +0.00‰	1.122	0.44
208-1262C12H-1, 77-78	184.775	203.555	306.923	nan	nan	nan	1.161	-0.03	NTRUE	Barnet et al. 2019	d18O +0.40‰; d13C +0.00‰	1.161	0.37
208-1262C12H-1, 80-81	184.805	203.585	306.923	nan	nan	nan	1.137	0.03	NTRUE	Barnet et al. 2019	d18O +0.40‰; d13C +0.00‰	1.137	0.43
208-1262C12H-1, 83-84	184.835	203.615	306.924	nan	nan	nan	1.036	-0.2	NTRUE	Barnet et al. 2019	d18O +0.40‰; d13C +0.00‰	1.036	0.2
208-1262C12H-1, 85-86	184.855	203.635	306.924	nan	nan	nan	1.012	-0.11	NTRUE	Barnet et al. 2019	d18O +0.40‰; d13C +0.00‰	1.012	0.29
208-1262C12H-1, 89-90	184.895	203.675	306.925	nan	nan	nan	0.974	-0.05	NTRUE	Barnet et al. 2019	d18O +0.40‰; d13C +0.00‰	0.974	0.35
208-1262C12H-1, 92-93	184.925	203.705	306.925	nan	nan	nan	0.991	-0.14	NTRUE	Barnet et al. 2019	d18O +0.40‰; d13C +0.00‰	0.991	0.26
208-1262C12H-1, 95-96	184.955	203.735	306.926	nan	nan	nan	0.923	-0.23	NTRUE	Barnet et al. 2019	d18O +0.40‰; d13C +0.00‰	0.923	0.17
208-1262C12H-1, 99-100	184.995	203.775	306.927	nan	nan	nan	1.008	-0.07	NTRUE	Barnet et al. 2019	d18O +0.40‰; d13C +0.00‰	1.008	0.33
208-1262C12H-1, 101-102	185.015	203.795	306.927	nan	nan	nan	0.924	-0.27	NTRUE	Barnet et al. 2019	d18O +0.40‰; d13C +0.00‰	0.924	0.13
208-1262C12H-1, 104-105	185.045	203.825	306.928	nan	nan	nan	0.975	-0.2	NTRUE	Barnet et al. 2019	d18O +0.40‰; d13C +0.00‰	0.975	0.2
208-1262C12H-1, 107-108	185.075	203.855	306.928	nan	nan	nan	1.071	-0.13	NTRUE	Barnet et al. 2019	d18O +0.40‰; d13C +0.00‰	1.071	0.27
208-1262C12H-1, 110-111	185.105	203.885	306.929	nan	nan	nan	1.11	-0.09	NTRUE	Barnet et al. 2019	d18O +0.40‰; d13C +0.00‰	1.11	0.31
208-1262C12H-1, 113-114	185.135	203.915	306.929	nan	nan	nan	1.101	-0.21	NTRUE	Barnet et al. 2019	d18O +0.40‰; d13C +0.00‰	1.101	0.19
208-1262C12H-1, 116-117	185.165	203.945	306.93	nan	nan	nan	1.158	-0.1	NTRUE	Barnet et al. 2019	d18O +0.40‰; d13C +0.00‰	1.158	0.3
208-1262C12H-1, 122-123	185.225	204.005	306.931	nan	nan	nan	1.215	-0.12	NTRUE	Barnet et al. 2019	d18O +0.40‰; d13C +0.00‰	1.215	0.28
208-1262C12H-1, 125-126	185.255	204.035	306.931	nan	nan	nan	1.254	0.24	NTRUE	Barnet et al. 2019	d18O +0.40‰; d13C +0.00‰	1.254	0.64
208-1262C12H-1, 128-129	185.285	204.065	306.932	nan	nan	nan	1.36	0.31	NTRUE	Barnet et al. 2019	d18O +0.40‰; d13C +0.00‰	1.36	0.71
208-1262C12H-1, 131-132	185.315	204.095	306.933	nan	nan	nan	1.193	-0.21	NTRUE	Barnet et al. 2019	d18O +0.40‰; d13C +0.00‰	1.193	0.19
208-1262C12H-1, 134-135	185.345	204.125	306.933	nan	nan	nan	1.202	0.07	NTRUE	Barnet et al. 2019	d18O +0.40‰; d13C +0.00‰	1.202	0.47
208-1262C12H-1, 137-138	185.375	204.155	306.934	nan	nan	nan	1.253	0.09	NTRUE	Barnet et al. 2019	d18O +0.40‰; d13C +0.00‰	1.253	0.49
208-1262C12H-1, 140-141	185.405	204.185	306.934	nan	nan	nan	1.263	0.35	NTRUE	Barnet et al. 2019	d18O +0.40‰; d13C +0.00‰	1.263	0.75
208-1262C12H-1, 143-144	185.435	204.215	306.935	nan	nan	nan	1.291	0.05	NTRUE	Barnet et al. 2019	d18O +0.40‰; d13C +0.00‰	1.291	0.45
208-1262C12H-1, 146-147	185.465	204.245	306.935	nan	nan	nan	1.186	0.03	NTRUE	Barnet et al. 2019	d18O +0.40‰; d13C +0.00‰	1.186	0.43
208-1262C12H-1, 149-150	185.495	204.275	306.936	nan	nan	nan	1.204	0	NTRUE	Barnet et al. 2019	d18O +0.40‰; d13C +0.00‰	1.204	0.4
208-1262C12H-2, 2-3	185.525	204.305	306.936	nan	nan	nan	1.271	0.05	NTRUE	Barnet et al. 2019	d18O +0.40‰; d13C +0.00‰	1.271	0.45
208-1262C12H-2, 5-6	185.555	204.335	306.937	nan	nan	nan	1.173	0.03	NTRUE	Barnet et al. 2019	d18O +0.40‰; d13C +0.00‰	1.173	0.43
208-1262C12H-2, 9-10	185.595	204.375	306.938	nan	nan	nan	1.337	0.21	NTRUE	Barnet et al. 2019	d18O +0.40‰; d13C +0.00‰	1.337	0.61
208-1262C12H-2, 11-12	185.615	204.395	306.938	nan	nan	nan	1.265	-0.35	NTRUE	Barnet et al. 2019	d18O +0.40‰; d13C +0.00‰	1.265	0.05
208-1262C12H-2, 14-15	185.645	204.425	306.939	nan	nan	nan	1.243	-0.32	NTRUE	Barnet et al. 2019	d18O +0.40‰; d13C +0.00‰	1.243	0.08
208-1262C12H-2, 17-18	185.675	204.455	306.939	nan	nan	nan	1.319	-0.02	NTRUE	Barnet et al. 2019	d18O +0.40‰; d13C +0.00‰	1.319	0.38
208-1262C12H-2, 26-27	185.765	204.545	306.981	nan	nan	nan	1.122	-0.1	NTRUE	Barnet et al. 2019	d18O +0.40‰; d13C +0.00‰	1.122	0.3
208-1262C12H-2, 29-30	185.795	204.575	307.009	nan	nan	nan	1.201	-0.16	NTRUE	Barnet et al. 2019	d18O +0.40‰; d13C +0.00‰	1.201	0.24
208-1262C12H-2, 33-34	185.835	204.615	307.045	nan	nan	nan	1.112	-0.15	NTRUE	Barnet et al. 2019	d18O +0.40‰; d13C +0.00‰	1.112	0.25
208-1262C12H-2, 35-36	185.855	204.635	307.064	nan	nan	nan	1.21	-0.05	NTRUE	Barnet et al. 2019	d18O +0.40‰; d13C +0.00‰	1.21	0.35
208-1262C12H-2, 38-39	185.885	204.665	307.091	nan	nan	nan	1.175	-0.04	NTRUE	Barnet et al. 2019	d18O +0.40‰; d13C +0.00‰	1.175	0.36
208-1262C12H-2, 41-42	185.915	204.695	307.119	nan	nan	nan	1.142	-0.08	NTRUE	Barnet et al. 2019	d18O +0.40‰; d13C +0.00‰	1.142	0.32
208-1262C12H-2, 44-45	185.945	204.725	307.146	nan	nan	nan	1.277	0.01	NTRUE	Barnet et al. 2019	d18O +0.40‰; d13C +0.00‰	1.277	0.41
208-1262C12H-2, 47-48	185.975	204.755	307.175	nan	nan	nan	1.168	-0.07	NTRUE	Barnet et al. 2019	d18O +0.40‰; d13C +0.00‰	1.168	0.33
208-1262C12H-2, 50-51	186.005	204.785	307.206	nan	nan	nan	0.928	-0.18	NTRUE	Barnet et al. 2019	d18O +0.40‰; d13C +0.00‰	0.928	0.22
208-1262C12H-2, 52-53	186.025	204.805	307.227	nan	nan	nan	1.088	-0.1	NTRUE	Barnet et al. 2019	d18O +0.40‰; d13C +0.00‰	1.088	0.3
208-1262C12H-2, 57-58	186.075	204.855	307.278	nan	nan	nan	0.956	-0.19	NTRUE	Barnet et al. 2019	d18O +0.40‰; d13C +0.00‰	0.956	0.21
208-1262C12H-2, 59-60	186.095	204.875	307.298	nan	nan	nan	0.866	-0.24	NTRUE	Barnet et al. 2019	d18O +0.40‰; d13C +0.00‰	0.866	0.16
208-1262C12H-2, 69-70	186.195	204.975	307.401	nan	nan	nan	0.99	-0.28	NTRUE	Barnet et al. 2019	d18O +0.40‰; d13C +0.00‰	0.99	0.12
208-1262C12H-2, 72-73	186.225	205.005	307.432	nan	nan	nan	1.148	-0.2	NTRUE	Barnet et al. 2019	d18O +0.40‰; d13C +0.00‰	1.148	0.2
208-1262C12H-2, 74-75	186.245	205.025	307.452	nan	nan	nan	1.185	-0.29	NTRUE	Barnet et al. 2019	d18O +0.40‰; d13C +0.00‰	1.185	0.11
208-1262C12H-2, 80-81	186.305	205.085	307.514	nan	nan	nan	1.225	-0.15	NTRUE	Barnet et al. 2019	d18O +0.40‰; d13C +0.00‰	1.225	0.25
208-1262C12H-2, 84-85	186.345	205.125	307.555	nan	nan	nan	1.21	-0.15	NTRUE	Barnet et al. 2019	d18O +0.40‰; d13C +0.00‰	1.21	0.25
208-1262C12H-2, 86-87	186.365	205.145	307.576	nan	nan	nan	1.249	-0.09	NTRUE	Barnet et al. 2019	d18O +0.40‰; d13C +0.00‰	1.249	0.31
208-1262C12H-2, 89-90	186.395	205.175	307.61	nan	nan	nan	1.269	-0.16	NTRUE	Barnet et al. 2019	d18O +0.40‰; d13C +0.00‰	1.269	0.24
208-1262C12H-2, 92-93	186.425	205.205	307.644	nan	nan	nan	1.062	-0.2	NTRUE	Barnet et al. 2019	d18O +0.40‰; d13C +0.00‰	1.062	0.2
208-1262C12H-2, 96-97	186.465	205.245	307.69	nan	nan	nan	1.061	-0.13	NTRUE	Barnet et al. 2019	d18O +0.40‰; d13C +0.00‰	1.061	0.27
208-1262C12H-2, 98-99	186.485	205.265	307.713	nan	nan	nan	1.277	0.05	NTRUE	Barnet et al. 2019	d18O +0.40‰; d13C +0.00‰	1.277	0.45
208-1262C12H-2, 101-102	186.515	205.295	307.747	nan	nan	nan	1.074	-0.16	NTRUE	Barnet et al. 2019	d18O +0.40‰; d13C +0.00‰	1.074	0.24
208-1262C12H-2, 104-105	186.545	205.325	307.781	nan	nan	nan	1.148	-0.13	NTRUE	Barnet et al. 2019	d18O +0.40‰; d13C +0.00‰	1.148	0.27
208-1262C12H-2, 108-109	186.585	205.365	307.827	nan	nan	nan	1.068	-0.15	NTRUE	Barnet et al. 2019	d18O +0.40‰; d13C +0.00‰	1.068	0.25
208-1262C12H-2, 110-111	186.605	205.385	307.85	nan	nan	nan	1.189	-0.1	NTRUE	Barnet et al. 2019	d18O +0.40‰; d13C +0.00‰	1.189	0.3
208-1262C12H-2, 113-114	186.635	205.415	307.884	nan	nan	nan	1.117	-0.25	NTRUE	Barnet et al. 2019	d18O +0.40‰; d13C +0.00‰	1.117	0.15
208-1262C12H-2, 116-117	186.665	205.445	307.915	nan	nan	nan	1.187	-0.2	NTRUE	Barnet et al. 2019	d18O +0.40‰; d13C +0.00‰	1.187	0.2
208-1262C12H-2, 119-120	186.695	205.475	307.944	nan	nan	nan	1.347	0.06	NTRUE	Barnet et al. 2019	d18O +0.40‰; d13C +0.00‰	1.347	0.46
208-1262C12H-2, 122-123	186.725	205.505	307.974	nan	nan	nan	1.258	-0.03	NTRUE	Barnet et al. 2019	d18O +0.40‰; d13C +0.00‰	1.258	0.37
208-1262C12H-2, 125-126	186.755	205.535	308.004	nan	nan	nan	1.304	0.02	NTRUE	Barnet et al. 2019	d18O +0.40‰; d13C +0.00‰	1.304	0.42
208-1262C12H-2, 127-128	186.775	205.555	308.023	nan	nan	nan	1.341	0.11	NTRUE	Barnet et al. 2019	d18O +0.40‰; d13C +0.00‰	1.341	0.51
208-1262C12H-2, 131-132	186.815	205.595	308.063	nan	nan	nan	1.336	0.02	NTRUE	Barnet et al. 2019	d18O +0.40‰; d13C +0.00‰	1.336	0.42
208-1262C12H-2, 133-134	186.835	205.615	308.083	nan	nan	nan	1.36	0.19	NTRUE	Barnet et al. 2019	d18O +0.40‰; d13C +0.00‰	1.36	0.59
208-1262C12H-2, 137-138	186.875	205.655	308.122	nan	nan	nan	1.326	-0.1	NTRUE	Barnet et al. 2019	d18O +0.40‰; d13C +0.00‰	1.326	0.3
208-1262C12H-2, 140-141	186.905	205.685	308.152	nan	nan	nan	1.322	0.03	NTRUE	Barnet et al. 2019	d18O +0.40‰; d13C +0.00‰	1.322	0.43
208-1262C12H-2, 143-144	186.935	205.715	308.181	nan	nan	nan	1.456	0.18	NTRUE	Barnet et al. 2019	d18O +0.40‰; d13C +0.00‰	1.456	0.58
208-1262C12H-2, 147-148	186.975	205.755	308.221	nan	nan	nan	1.434	0.27	NTRUE	Barnet et al. 2019	d18O +0.40‰; d13C +0.00‰	1.434	0.67
208-1262C12H-2, 149-150	186.995	205.775	308.24	nan	nan	nan	1.29	-0.19	NTRUE	Barnet et al. 2019	d18O +0.40‰; d13C +0.00‰	1.29	0.21
208-1262C12H-3, 3-4	187.035	205.815	308.28	nan	nan	nan	1.3	0.03	NTRUE	Barnet et al. 2019	d18O +0.40‰; d13C +0.00‰	1.3	0.43
208-1262C12H-3, 9-10	187.095	205.875	308.339	nan	nan	nan	1.223	-0.13	NTRUE	Barnet et al. 2019	d18O +0.40‰; d13C +0.00‰	1.223	0.27
208-1262C12H-3, 11-12	187.115	205.895	308.359	nan	nan	nan	1.258	-0.2	NTRUE	Barnet et al. 2019	d18O +0.40‰; d13C +0.00‰	1.258	0.2
208-1262C12H-3, 14-15	187.145	205.925	308.389	nan	nan	nan	1.342	-0.01	NTRUE	Barnet et al. 2019	d18O +0.40‰; d13C +0.00‰	1.342	0.39
208-1262C12H-3, 17-18	187.175	205.955	308.418	nan	nan	nan	1.181	-0.27	NTRUE	Barnet et al. 2019	d18O +0.40‰; d13C +0.00‰	1.181	0.13
208-1262C12H-3, 20-21	187.205	205.985	308.448	nan	nan	nan	1.243	-0.23	NTRUE	Barnet et al. 2019	d18O +0.40‰; d13C +0.00‰	1.243	0.17
208-1262C12H-3, 23-24	187.235	206.015	308.477	nan	nan	nan	1.379	-0.02	NTRUE	Barnet et al. 2019	d18O +0.40‰; d13C +0.00‰	1.379	0.38
208-1262C12H-3, 27-28	187.275	206.055	308.517	nan	nan	nan	1.242	-0.07	NTRUE	Barnet et al. 2019	d18O +0.40‰; d13C +0.00‰	1.242	0.33
208-1262C12H-3, 29-30	187.295	206.075	308.537	nan	nan	nan	1.167	-0.28	NTRUE	Barnet et al. 2019	d18O +0.40‰; d13C +0.00‰	1.167	0.12
208-1262C12H-3, 32-33	187.325	206.105	308.566	nan	nan	nan	1.309	0.04	NTRUE	Barnet et al. 2019	d18O +0.40‰; d13C +0.00‰	1.309	0.44
208-1262C12H-3, 35-36	187.355	206.135	308.596	nan	nan	nan	1.331	0.05	NTRUE	Barnet et al. 2019	d18O +0.40‰; d13C +0.00‰	1.331	0.45
208-1262C12H-3, 39-40	187.395	206.175	308.635	nan	nan	nan	1.294	0.05	NTRUE	Barnet et al. 2019	d18O +0.40‰; d13C +0.00‰	1.294	0.45
208-1262C12H-3, 41-42	187.415	206.195	308.655	nan	nan	nan	1.29	-0.08	NTRUE	Barnet et al. 2019	d18O +0.40‰; d13C +0.00‰	1.29	0.32
208-1262C12H-3, 44-45	187.445	206.225	308.689	nan	nan	nan	1.349	0.19	NTRUE	Barnet et al. 2019	d18O +0.40‰; d13C +0.00‰	1.349	0.59
208-1262C12H-3, 47-48	187.475	206.255	308.724	nan	nan	nan	1.14	-0.17	NTRUE	Barnet et al. 2019	d18O +0.40‰; d13C +0.00‰	1.14	0.23
208-1262C12H-3, 50-51	187.505	206.285	308.759	nan	nan	nan	1.136	-0.12	NTRUE	Barnet et al. 2019	d18O +0.40‰; d13C +0.00‰	1.136	0.28
208-1262C12H-3, 56-57	187.565	206.345	308.829	nan	nan	nan	1.186	-0.18	NTRUE	Barnet et al. 2019	d18O +0.40‰; d13C +0.00‰	1.186	0.22
208-1262C12H-3, 59-60	187.595	206.375	308.864	nan	nan	nan	1.326	0.08	NTRUE	Barnet et al. 2019	d18O +0.40‰; d13C +0.00‰	1.326	0.48
208-1262C12H-3, 63-64	187.635	206.415	308.911	nan	nan	nan	1.248	0.09	NTRUE	Barnet et al. 2019	d18O +0.40‰; d13C +0.00‰	1.248	0.49
208-1262C12H-3, 68-69	187.685	206.465	308.969	nan	nan	nan	1.055	-0.17	NTRUE	Barnet et al. 2019	d18O +0.40‰; d13C +0.00‰	1.055	0.23
208-1262C12H-3, 72-73	187.725	206.505	309.016	nan	nan	nan	1.311	0.25	NTRUE	Barnet et al. 2019	d18O +0.40‰; d13C +0.00‰	1.311	0.65
208-1262C12H-3, 75-76	187.755	206.535	309.051	nan	nan	nan	1.342	0.25	NTRUE	Barnet et al. 2019	d18O +0.40‰; d13C +0.00‰	1.342	0.65
208-1262C12H-3, 77-78	187.775	206.555	309.074	nan	nan	nan	1.216	-0.05	NTRUE	Barnet et al. 2019	d18O +0.40‰; d13C +0.00‰	1.216	0.35
208-1262C12H-3, 81-82	187.815	206.595	309.121	nan	nan	nan	1.28	0.22	NTRUE	Barnet et al. 2019	d18O +0.40‰; d13C +0.00‰	1.28	0.62
208-1262C12H-3, 83-84	187.835	206.615	309.144	nan	nan	nan	1.135	-0.01	NTRUE	Barnet et al. 2019	d18O +0.40‰; d13C +0.00‰	1.135	0.39
208-1262C12H-3, 85-86	187.855	206.635	309.167	nan	nan	nan	1.241	0.14	NTRUE	Barnet et al. 2019	d18O +0.40‰; d13C +0.00‰	1.241	0.54
208-1262C12H-3, 89-90	187.895	206.675	309.214	nan	nan	nan	1.281	0.06	NTRUE	Barnet et al. 2019	d18O +0.40‰; d13C +0.00‰	1.281	0.46
208-1262C12H-3, 92-93	187.925	206.705	309.246	nan	nan	nan	1.255	0.09	NTRUE	Barnet et al. 2019	d18O +0.40‰; d13C +0.00‰	1.255	0.49
208-1262C12H-3, 95-96	187.955	206.735	309.276	nan	nan	nan	1.146	-0.13	NTRUE	Barnet et al. 2019	d18O +0.40‰; d13C +0.00‰	1.146	0.27
208-1262C12H-3, 98-99	187.985	206.765	309.307	nan	nan	nan	1.181	0.02	NTRUE	Barnet et al. 2019	d18O +0.40‰; d13C +0.00‰	1.181	0.42
208-1262C12H-3, 101-102	188.015	206.795	309.337	nan	nan	nan	1.084	-0.22	NTRUE	Barnet et al. 2019	d18O +0.40‰; d13C +0.00‰	1.084	0.18
208-1262C12H-3, 103-104	188.035	206.815	309.358	nan	nan	nan	1.204	0.07	NTRUE	Barnet et al. 2019	d18O +0.40‰; d13C +0.00‰	1.204	0.47
208-1262C12H-3, 107-108	188.075	206.855	309.399	nan	nan	nan	1.285	0.05	NTRUE	Barnet et al. 2019	d18O +0.40‰; d13C +0.00‰	1.285	0.45
208-1262C12H-3, 111-112	188.115	206.895	309.439	nan	nan	nan	1.275	0.12	NTRUE	Barnet et al. 2019	d18O +0.40‰; d13C +0.00‰	1.275	0.52
208-1262C12H-3, 113-114	188.135	206.915	309.46	nan	nan	nan	1.177	-0.07	NTRUE	Barnet et al. 2019	d18O +0.40‰; d13C +0.00‰	1.177	0.33
208-1262C12H-3, 116-117	188.165	206.945	309.49	nan	nan	nan	1.127	-0.21	NTRUE	Barnet et al. 2019	d18O +0.40‰; d13C +0.00‰	1.127	0.19
208-1262C12H-3, 119-120	188.195	206.975	309.521	nan	nan	nan	1.142	-0.11	NTRUE	Barnet et al. 2019	d18O +0.40‰; d13C +0.00‰	1.142	0.29
208-1262C12H-3, 125-126	188.255	207.035	309.582	nan	nan	nan	1.223	-0.03	NTRUE	Barnet et al. 2019	d18O +0.40‰; d13C +0.00‰	1.223	0.37
208-1262C12H-3, 128-129	188.285	207.065	309.613	nan	nan	nan	1.135	-0.15	NTRUE	Barnet et al. 2019	d18O +0.40‰; d13C +0.00‰	1.135	0.25
208-1262C12H-3, 131-132	188.315	207.095	309.643	nan	nan	nan	1.156	-0.01	NTRUE	Barnet et al. 2019	d18O +0.40‰; d13C +0.00‰	1.156	0.39
208-1262C12H-3, 135-136	188.355	207.135	309.684	nan	nan	nan	1.215	-0.02	NTRUE	Barnet et al. 2019	d18O +0.40‰; d13C +0.00‰	1.215	0.38
208-1262C12H-3, 137-138	188.375	207.155	309.705	nan	nan	nan	1.208	-0.03	NTRUE	Barnet et al. 2019	d18O +0.40‰; d13C +0.00‰	1.208	0.37
208-1262C12H-3, 141-142	188.415	207.195	309.748	nan	nan	nan	1.121	-0.08	NTRUE	Barnet et al. 2019	d18O +0.40‰; d13C +0.00‰	1.121	0.32
208-1262C12H-3, 144-145	188.445	207.225	309.783	nan	nan	nan	1.258	0.11	NTRUE	Barnet et al. 2019	d18O +0.40‰; d13C +0.00‰	1.258	0.51
208-1262C12H-3, 146-147	188.465	207.245	309.806	nan	nan	nan	1.244	0.08	NTRUE	Barnet et al. 2019	d18O +0.40‰; d13C +0.00‰	1.244	0.48
208-1262C12H-3, 149-150	188.495	207.275	309.841	nan	nan	nan	1.192	-0.08	NTRUE	Barnet et al. 2019	d18O +0.40‰; d13C +0.00‰	1.192	0.32
208-1262C12H-4, 3-4	188.535	207.315	309.888	nan	nan	nan	1.179	-0.21	NTRUE	Barnet et al. 2019	d18O +0.40‰; d13C +0.00‰	1.179	0.19
208-1262C12H-4, 13-14	188.635	207.415	310.004	nan	nan	nan	1.311	0.06	NTRUE	Barnet et al. 2019	d18O +0.40‰; d13C +0.00‰	1.311	0.46
208-1262C12H-4, 20-21	188.705	207.485	310.088	nan	nan	nan	1.282	-0.14	NTRUE	Barnet et al. 2019	d18O +0.40‰; d13C +0.00‰	1.282	0.26
208-1262C12H-4, 26-27	188.765	207.545	310.161	nan	nan	nan	1.442	0.07	NTRUE	Barnet et al. 2019	d18O +0.40‰; d13C +0.00‰	1.442	0.47
208-1262C12H-4, 29-30	188.795	207.575	310.197	nan	nan	nan	1.466	0.08	NTRUE	Barnet et al. 2019	d18O +0.40‰; d13C +0.00‰	1.466	0.48
208-1262C12H-4, 32-33	188.825	207.605	310.233	nan	nan	nan	1.35	-0.14	NTRUE	Barnet et al. 2019	d18O +0.40‰; d13C +0.00‰	1.35	0.26
208-1262C12H-4, 35-36	188.855	207.635	310.269	nan	nan	nan	1.522	-0.04	NTRUE	Barnet et al. 2019	d18O +0.40‰; d13C +0.00‰	1.522	0.36
208-1262C12H-4, 39-40	188.895	207.675	310.318	nan	nan	nan	1.456	0.15	NTRUE	Barnet et al. 2019	d18O +0.40‰; d13C +0.00‰	1.456	0.55
208-1262C12H-4, 44-45	188.945	207.725	310.378	nan	nan	nan	1.314	-0.06	NTRUE	Barnet et al. 2019	d18O +0.40‰; d13C +0.00‰	1.314	0.34
208-1262C12H-4, 47-48	188.975	207.755	310.414	nan	nan	nan	1.236	-0.12	NTRUE	Barnet et al. 2019	d18O +0.40‰; d13C +0.00‰	1.236	0.28
208-1262C12H-4, 63-64	189.135	207.915	310.594	nan	nan	nan	1.411	0.28	NTRUE	Barnet et al. 2019	d18O +0.40‰; d13C +0.00‰	1.411	0.68
208-1262C12H-4, 66-67	189.165	207.945	310.628	nan	nan	nan	1.454	0.1	NTRUE	Barnet et al. 2019	d18O +0.40‰; d13C +0.00‰	1.454	0.5
208-1262C12H-4, 68-69	189.185	207.965	310.651	nan	nan	nan	1.491	0.28	NTRUE	Barnet et al. 2019	d18O +0.40‰; d13C +0.00‰	1.491	0.68
208-1262C12H-4, 77-78	189.275	208.055	310.727	nan	nan	nan	1.498	0.07	NTRUE	Barnet et al. 2019	d18O +0.40‰; d13C +0.00‰	1.498	0.47
208-1262C12H-4, 80-81	189.305	208.085	310.747	nan	nan	nan	1.339	0.01	NTRUE	Barnet et al. 2019	d18O +0.40‰; d13C +0.00‰	1.339	0.41
208-1262C12H-4, 83-84	189.335	208.115	310.767	nan	nan	nan	1.367	-0.14	NTRUE	Barnet et al. 2019	d18O +0.40‰; d13C +0.00‰	1.367	0.26
208-1262C12H-4, 87-88	189.375	208.155	310.793	nan	nan	nan	1.392	0.18	NTRUE	Barnet et al. 2019	d18O +0.40‰; d13C +0.00‰	1.392	0.58
208-1262C12H-4, 89-90	189.395	208.175	310.807	nan	nan	nan	1.369	-0.07	NTRUE	Barnet et al. 2019	d18O +0.40‰; d13C +0.00‰	1.369	0.33
208-1262C12H-4, 92-93	189.425	208.205	310.827	nan	nan	nan	1.324	0.2	NTRUE	Barnet et al. 2019	d18O +0.40‰; d13C +0.00‰	1.324	0.6
208-1262C12H-4, 99-100	189.495	208.275	310.888	255.133	nan	64.3184	1.396	0.23	NTRUE	Barnet et al. 2019	d18O +0.40‰; d13C +0.00‰	1.396	0.63
208-1262C12H-4, 101-102	189.515	208.295	310.909	255.145	nan	64.3222	1.213	-0.08	NTRUE	Barnet et al. 2019	d18O +0.40‰; d13C +0.00‰	1.213	0.32
208-1262C12H-4, 104-105	189.545	208.325	310.941	255.163	nan	64.328	1.318	0	NTRUE	Barnet et al. 2019	d18O +0.40‰; d13C +0.00‰	1.318	0.4
208-1262C12H-4, 111-112	189.615	208.395	311.017	255.206	nan	64.3416	1.401	-0.03	NTRUE	Barnet et al. 2019	d18O +0.40‰; d13C +0.00‰	1.401	0.37
208-1262C12H-4, 113-114	189.635	208.415	311.038	255.218	nan	64.3455	1.351	-0.03	NTRUE	Barnet et al. 2019	d18O +0.40‰; d13C +0.00‰	1.351	0.37
208-1262C12H-4, 116-117	189.665	208.445	311.07	255.237	nan	64.3513	1.413	0.13	NTRUE	Barnet et al. 2019	d18O +0.40‰; d13C +0.00‰	1.413	0.53
208-1262C12H-4, 119-120	189.695	208.475	311.103	255.255	nan	64.3571	1.403	0.06	NTRUE	Barnet et al. 2019	d18O +0.40‰; d13C +0.00‰	1.403	0.46
208-1262C12H-4, 122-123	189.725	208.505	311.135	255.274	nan	64.3629	1.369	0.19	NTRUE	Barnet et al. 2019	d18O +0.40‰; d13C +0.00‰	1.369	0.59
208-1262C12H-4, 125-126	189.755	208.535	311.167	255.292	nan	64.3687	1.341	0.2	NTRUE	Barnet et al. 2019	d18O +0.40‰; d13C +0.00‰	1.341	0.6
208-1262C12H-4, 128-129	189.785	208.565	311.199	255.31	nan	64.3745	1.455	0.14	NTRUE	Barnet et al. 2019	d18O +0.40‰; d13C +0.00‰	1.455	0.54
208-1262C12H-4, 131-132	189.815	208.595	311.232	255.329	nan	64.3803	1.432	0.15	NTRUE	Barnet et al. 2019	d18O +0.40‰; d13C +0.00‰	1.432	0.55
208-1262C12H-4, 133-134	189.835	208.615	311.253	255.341	nan	64.3842	1.3	0.16	NTRUE	Barnet et al. 2019	d18O +0.40‰; d13C +0.00‰	1.3	0.56
208-1262C12H-4, 137-138	189.875	208.655	311.291	255.362	nan	64.3909	1.269	0.2	NTRUE	Barnet et al. 2019	d18O +0.40‰; d13C +0.00‰	1.269	0.6
208-1262C12H-4, 140-141	189.905	208.685	311.312	255.374	nan	64.3947	1.39	0.23	NTRUE	Barnet et al. 2019	d18O +0.40‰; d13C +0.00‰	1.39	0.63
208-1262C12H-4, 143-144	189.935	208.715	311.333	255.386	nan	64.3986	1.392	0.27	NTRUE	Barnet et al. 2019	d18O +0.40‰; d13C +0.00‰	1.392	0.67
208-1262C12H-4, 147-148	189.975	208.755	311.361	255.403	nan	64.4037	1.229	0.16	NTRUE	Barnet et al. 2019	d18O +0.40‰; d13C +0.00‰	1.229	0.56
208-1262C12H-4, 149-150	189.995	208.775	311.376	255.411	nan	64.4062	1.282	0.09	NTRUE	Barnet et al. 2019	d18O +0.40‰; d13C +0.00‰	1.282	0.49
208-1262C12H-5, 2-3	190.025	208.805	311.397	255.423	nan	64.41	1.335	0.12	NTRUE	Barnet et al. 2019	d18O +0.40‰; d13C +0.00‰	1.335	0.52
208-1262C12H-5, 5-6	190.055	208.835	311.418	255.435	64.4116	64.4139	1.327	0.13	NTRUE	Barnet et al. 2019	d18O +0.40‰; d13C +0.00‰	1.327	0.53
208-1262C12H-5, 8-9	190.085	208.865	311.439	255.447	64.4152	64.4177	1.325	0.14	NTRUE	Barnet et al. 2019	d18O +0.40‰; d13C +0.00‰	1.325	0.54
208-1262C12H-5, 11-12	190.115	208.895	311.466	255.462	64.4197	64.4225	1.359	0.1	NTRUE	Barnet et al. 2019	d18O +0.40‰; d13C +0.00‰	1.359	0.5
208-1262C12H-5, 14-15	190.145	208.925	311.498	255.475	64.4236	64.4285	1.322	0.05	NTRUE	Barnet et al. 2019	d18O +0.40‰; d13C +0.00‰	1.322	0.45
208-1262C12H-5, 17-18	190.175	208.955	311.529	255.483	64.4261	64.4348	1.218	0.14	NTRUE	Barnet et al. 2019	d18O +0.40‰; d13C +0.00‰	1.218	0.54
208-1262C12H-5, 21-22	190.215	208.995	311.572	255.495	64.4295	64.4432	1.23	0.12	NTRUE	Barnet et al. 2019	d18O +0.40‰; d13C +0.00‰	1.23	0.52
208-1262C12H-5, 23-24	190.235	209.015	311.593	255.5	64.4312	64.4474	1.101	-0.09	NTRUE	Barnet et al. 2019	d18O +0.40‰; d13C +0.00‰	1.101	0.31
208-1262C12H-5, 26-27	190.265	209.045	311.625	255.509	64.4338	64.4537	1.157	-0.06	NTRUE	Barnet et al. 2019	d18O +0.40‰; d13C +0.00‰	1.157	0.34
208-1262C12H-5, 29-30	190.295	209.075	311.656	255.518	64.4364	64.46	1.177	0.01	NTRUE	Barnet et al. 2019	d18O +0.40‰; d13C +0.00‰	1.177	0.41
208-1262C12H-5, 33-34	190.335	209.115	311.699	255.529	64.4398	64.4683	1.108	-0.03	NTRUE	Barnet et al. 2019	d18O +0.40‰; d13C +0.00‰	1.108	0.37
208-1262C12H-5, 35-36	190.355	209.135	311.72	255.535	64.4415	64.4725	1.14	-0.06	NTRUE	Barnet et al. 2019	d18O +0.40‰; d13C +0.00‰	1.14	0.34
208-1262C12H-5, 38-39	190.385	209.165	311.752	255.543	64.444	64.4788	1.189	-0.06	NTRUE	Barnet et al. 2019	d18O +0.40‰; d13C +0.00‰	1.189	0.34
208-1262C12H-5, 41-42	190.415	209.195	311.784	255.552	64.4466	64.4851	1.192	-0.04	NTRUE	Barnet et al. 2019	d18O +0.40‰; d13C +0.00‰	1.192	0.36
208-1262C12H-5, 43-44	190.435	209.215	311.805	255.557	64.4483	64.4893	1.162	0.02	NTRUE	Barnet et al. 2019	d18O +0.40‰; d13C +0.00‰	1.162	0.42
208-1262C12H-5, 47-48	190.475	209.255	311.844	255.568	64.4515	64.4972	1.172	-0.09	NTRUE	Barnet et al. 2019	d18O +0.40‰; d13C +0.00‰	1.172	0.31
208-1262C12H-5, 50-51	190.505	209.285	311.874	255.576	64.4538	64.503	1.184	-0.05	NTRUE	Barnet et al. 2019	d18O +0.40‰; d13C +0.00‰	1.184	0.35
208-1262C12H-5, 53-54	190.535	209.315	311.903	255.584	64.4562	64.5088	1.17	-0.07	NTRUE	Barnet et al. 2019	d18O +0.40‰; d13C +0.00‰	1.17	0.33
208-1262C12H-5, 57-58	190.575	209.355	311.942	255.594	64.4594	64.5166	1.245	0.04	NTRUE	Barnet et al. 2019	d18O +0.40‰; d13C +0.00‰	1.245	0.44
208-1262C12H-5, 59-60	190.595	209.375	311.962	255.6	64.461	64.5205	1.293	0.06	NTRUE	Barnet et al. 2019	d18O +0.40‰; d13C +0.00‰	1.293	0.46
208-1262C12H-5, 62-63	190.625	209.405	311.991	255.608	64.4633	64.5263	1.256	0	NTRUE	Barnet et al. 2019	d18O +0.40‰; d13C +0.00‰	1.256	0.4
208-1262C12H-5, 65-66	190.655	209.435	312.021	255.622	64.4677	64.5322	1.288	0.05	NTRUE	Barnet et al. 2019	d18O +0.40‰; d13C +0.00‰	1.288	0.45
208-1262C12H-5, 68-69	190.685	209.465	312.05	255.639	64.4728	64.5382	1.191	-0.05	NTRUE	Barnet et al. 2019	d18O +0.40‰; d13C +0.00‰	1.191	0.35
208-1262C12H-5, 71-72	190.715	209.495	312.08	255.657	64.478	64.5441	1.247	0.02	NTRUE	Barnet et al. 2019	d18O +0.40‰; d13C +0.00‰	1.247	0.42
208-1262C12H-5, 74-75	190.745	209.525	312.109	255.674	64.4831	64.55	1.251	0.03	NTRUE	Barnet et al. 2019	d18O +0.40‰; d13C +0.00‰	1.251	0.43
208-1262C12H-5, 77-78	190.775	209.555	312.139	255.691	64.4882	64.556	1.222	-0.05	NTRUE	Barnet et al. 2019	d18O +0.40‰; d13C +0.00‰	1.222	0.35
208-1262C12H-5, 79-80	190.795	209.575	312.158	255.703	64.4917	64.5599	1.223	0.01	NTRUE	Barnet et al. 2019	d18O +0.40‰; d13C +0.00‰	1.223	0.41
208-1262C12H-5, 83-84	190.835	209.615	312.197	255.725	64.4985	64.5679	1.132	-0.03	NTRUE	Barnet et al. 2019	d18O +0.40‰; d13C +0.00‰	1.132	0.37
208-1262C12H-5, 86-87	190.865	209.645	312.227	255.743	64.5037	64.5738	1.148	-0.1	NTRUE	Barnet et al. 2019	d18O +0.40‰; d13C +0.00‰	1.148	0.3
208-1262C12H-5, 89-90	190.895	209.675	312.256	255.76	64.5088	64.5797	1.177	-0.11	NTRUE	Barnet et al. 2019	d18O +0.40‰; d13C +0.00‰	1.177	0.29
208-1262C12H-5, 93-94	190.935	209.715	312.295	255.783	64.5157	64.5877	1.133	-0.11	NTRUE	Barnet et al. 2019	d18O +0.40‰; d13C +0.00‰	1.133	0.29
208-1262C12H-5, 95-96	190.955	209.735	312.315	255.794	64.5191	64.5916	1.176	-0.04	NTRUE	Barnet et al. 2019	d18O +0.40‰; d13C +0.00‰	1.176	0.36
208-1262C12H-5, 98-99	190.985	209.765	312.351	255.815	64.5255	64.5989	1.177	-0.01	NTRUE	Barnet et al. 2019	d18O +0.40‰; d13C +0.00‰	1.177	0.39
208-1262C12H-5, 101-102	191.015	209.795	312.389	255.837	64.532	64.6065	1.185	-0.08	NTRUE	Barnet et al. 2019	d18O +0.40‰; d13C +0.00‰	1.185	0.32
208-1262C12H-5, 103-104	191.035	209.815	312.414	255.852	64.5364	64.6115	1.147	0.03	NTRUE	Barnet et al. 2019	d18O +0.40‰; d13C +0.00‰	1.147	0.43
208-1262C12H-5, 107-108	191.075	209.855	312.464	255.881	64.5451	64.6216	1.225	-0.02	NTRUE	Barnet et al. 2019	d18O +0.40‰; d13C +0.00‰	1.225	0.38
208-1262C12H-5, 110-111	191.105	209.885	312.501	255.903	64.5517	64.6292	1.279	-0.06	NTRUE	Barnet et al. 2019	d18O +0.40‰; d13C +0.00‰	1.279	0.34
208-1262C12H-5, 113-114	191.135	209.915	312.539	255.928	64.5592	64.6367	1.203	-0.03	NTRUE	Barnet et al. 2019	d18O +0.40‰; d13C +0.00‰	1.203	0.37
208-1262C12H-5, 116-117	191.165	209.945	312.576	255.964	64.57	64.6442	1.253	0.02	NTRUE	Barnet et al. 2019	d18O +0.40‰; d13C +0.00‰	1.253	0.42
208-1262C12H-5, 119-120	191.195	209.975	312.614	256	64.5808	64.6517	1.297	0.01	NTRUE	Barnet et al. 2019	d18O +0.40‰; d13C +0.00‰	1.297	0.41
208-1262C12H-5, 122-123	191.225	210.005	312.651	256.036	64.5915	64.6592	1.267	-0.07	NTRUE	Barnet et al. 2019	d18O +0.40‰; d13C +0.00‰	1.267	0.33
208-1262C12H-5, 125-126	191.255	210.035	312.689	256.072	64.6023	64.6667	1.316	-0.06	NTRUE	Barnet et al. 2019	d18O +0.40‰; d13C +0.00‰	1.316	0.34
208-1262C12H-5, 128-129	191.285	210.065	312.726	256.108	64.6131	64.6742	1.142	-0.11	NTRUE	Barnet et al. 2019	d18O +0.40‰; d13C +0.00‰	1.142	0.29
208-1262C12H-5, 131-132	191.315	210.095	312.764	256.144	64.6238	64.6817	1.31	-0.06	NTRUE	Barnet et al. 2019	d18O +0.40‰; d13C +0.00‰	1.31	0.34
208-1262C12H-5, 134-135	191.345	210.125	312.795	256.174	64.6328	64.688	1.292	-0.11	NTRUE	Barnet et al. 2019	d18O +0.40‰; d13C +0.00‰	1.292	0.29
208-1262C12H-5, 137-138	191.375	210.155	312.825	256.203	64.6414	64.694	1.255	-0.06	NTRUE	Barnet et al. 2019	d18O +0.40‰; d13C +0.00‰	1.255	0.34
208-1262C12H-6, 1-2	191.515	210.295	312.965	256.338	64.6816	64.722	1.319	-0.02	NTRUE	Barnet et al. 2019	d18O +0.40‰; d13C +0.00‰	1.319	0.38
208-1262C12H-6, 5-6	191.555	210.335	313.005	256.376	64.6931	64.73	1.38	0.03	NTRUE	Barnet et al. 2019	d18O +0.40‰; d13C +0.00‰	1.38	0.43
208-1262C12H-6, 8-9	191.585	210.365	313.036	256.406	64.7019	64.7362	1.377	0.04	NTRUE	Barnet et al. 2019	d18O +0.40‰; d13C +0.00‰	1.377	0.44
208-1262C12H-6, 11-12	191.615	210.395	313.072	256.439	64.7118	64.7435	1.322	-0.06	NTRUE	Barnet et al. 2019	d18O +0.40‰; d13C +0.00‰	1.322	0.34
208-1262C12H-6, 14-15	191.645	210.425	313.108	256.472	64.7217	64.7508	1.366	-0.01	NTRUE	Barnet et al. 2019	d18O +0.40‰; d13C +0.00‰	1.366	0.39
208-1262C12H-6, 17-18	191.675	210.455	313.144	256.505	64.7315	64.758	1.388	0.08	NTRUE	Barnet et al. 2019	d18O +0.40‰; d13C +0.00‰	1.388	0.48
208-1262C12H-6, 20-21	191.705	210.485	313.18	256.538	64.7414	64.7653	1.374	0.01	NTRUE	Barnet et al. 2019	d18O +0.40‰; d13C +0.00‰	1.374	0.41
208-1262C12H-6, 24-25	191.745	210.525	313.228	256.581	64.7546	64.775	1.485	0.21	NTRUE	Barnet et al. 2019	d18O +0.40‰; d13C +0.00‰	1.485	0.61
208-1262C12H-6, 26-27	191.765	210.545	313.252	256.604	64.7612	64.7799	1.488	0.09	NTRUE	Barnet et al. 2019	d18O +0.40‰; d13C +0.00‰	1.488	0.49
208-1262C12H-6, 29-30	191.795	210.575	313.288	256.637	64.771	64.7871	1.518	0.14	NTRUE	Barnet et al. 2019	d18O +0.40‰; d13C +0.00‰	1.518	0.54
208-1262C12H-6, 32-33	191.825	210.605	313.324	256.67	64.7809	64.7944	1.465	0.13	NTRUE	Barnet et al. 2019	d18O +0.40‰; d13C +0.00‰	1.465	0.53
208-1262C12H-6, 34-35	191.845	210.625	313.348	256.692	64.7875	64.7993	1.479	0.13	NTRUE	Barnet et al. 2019	d18O +0.40‰; d13C +0.00‰	1.479	0.53
208-1262C12H-6, 38-39	191.885	210.665	313.394	256.734	64.8002	64.8086	1.454	0.09	NTRUE	Barnet et al. 2019	d18O +0.40‰; d13C +0.00‰	1.454	0.49
208-1262C12H-6, 41-42	191.915	210.695	313.421	256.759	64.8075	64.814	1.473	0.13	NTRUE	Barnet et al. 2019	d18O +0.40‰; d13C +0.00‰	1.473	0.53
208-1262C12H-6, 44-45	191.945	210.725	313.448	256.783	64.8148	64.8194	1.45	0.03	NTRUE	Barnet et al. 2019	d18O +0.40‰; d13C +0.00‰	1.45	0.43
208-1262C12H-6, 47-48	191.975	210.755	313.474	256.807	64.8221	64.8248	1.443	0.09	NTRUE	Barnet et al. 2019	d18O +0.40‰; d13C +0.00‰	1.443	0.49
208-1262C12H-6, 50-51	192.005	210.785	313.501	256.832	64.8294	64.8302	1.492	0.09	NTRUE	Barnet et al. 2019	d18O +0.40‰; d13C +0.00‰	1.492	0.49
208-1262C12H-6, 53-54	192.035	210.815	313.528	256.849	64.8349	64.8356	1.41	-0.11	NTRUE	Barnet et al. 2019	d18O +0.40‰; d13C +0.00‰	1.41	0.29
208-1262C12H-6, 56-57	192.065	210.845	313.555	256.864	64.8403	64.8413	1.49	0	NTRUE	Barnet et al. 2019	d18O +0.40‰; d13C +0.00‰	1.49	0.4
208-1262C12H-6, 60-61	192.105	210.885	313.598	256.887	64.8488	64.85	1.37	-0.03	NTRUE	Barnet et al. 2019	d18O +0.40‰; d13C +0.00‰	1.37	0.37
208-1262C12H-6, 65-66	192.155	210.935	313.652	256.916	64.8594	64.861	1.432	0	NTRUE	Barnet et al. 2019	d18O +0.40‰; d13C +0.00‰	1.432	0.4
208-1262C12H-6, 68-69	192.185	210.965	313.685	256.933	64.8658	64.8676	1.421	-0.04	NTRUE	Barnet et al. 2019	d18O +0.40‰; d13C +0.00‰	1.421	0.36
208-1262C12H-6, 71-72	192.215	210.995	313.717	256.95	64.8721	64.8742	1.372	-0.09	NTRUE	Barnet et al. 2019	d18O +0.40‰; d13C +0.00‰	1.372	0.31
208-1262C12H-6, 74-75	192.245	211.025	313.749	256.967	64.8785	64.8808	1.416	0.01	NTRUE	Barnet et al. 2019	d18O +0.40‰; d13C +0.00‰	1.416	0.41
208-1262C12H-6, 77-78	192.275	211.055	313.782	256.984	64.8849	64.8874	1.384	-0.01	NTRUE	Barnet et al. 2019	d18O +0.40‰; d13C +0.00‰	1.384	0.39
208-1262C12H-6, 80-81	192.305	211.085	313.814	257.001	64.8912	64.894	1.509	0.04	NTRUE	Barnet et al. 2019	d18O +0.40‰; d13C +0.00‰	1.509	0.44
208-1262C12H-6, 84-85	192.345	211.125	313.851	257.021	64.8986	64.9016	1.384	-0.01	NTRUE	Barnet et al. 2019	d18O +0.40‰; d13C +0.00‰	1.384	0.39
208-1262C12H-6, 86-87	192.365	211.145	313.868	257.03	64.9019	64.9051	1.46	-0.02	NTRUE	Barnet et al. 2019	d18O +0.40‰; d13C +0.00‰	1.46	0.38
208-1262C12H-6, 89-90	192.395	211.175	313.893	257.043	64.9069	64.9103	1.308	-0.13	NTRUE	Barnet et al. 2019	d18O +0.40‰; d13C +0.00‰	1.308	0.27
208-1262C12H-6, 92-93	192.425	211.205	313.919	257.057	64.9119	64.9154	1.369	-0.14	NTRUE	Barnet et al. 2019	d18O +0.40‰; d13C +0.00‰	1.369	0.26
208-1262C12H-6, 94-95	192.445	211.225	313.936	257.066	64.9153	64.9189	1.272	-0.09	NTRUE	Barnet et al. 2019	d18O +0.40‰; d13C +0.00‰	1.272	0.31
208-1262C12H-6, 98-99	192.485	211.265	313.97	257.084	64.9219	64.9258	1.22	-0.21	NTRUE	Barnet et al. 2019	d18O +0.40‰; d13C +0.00‰	1.22	0.19
208-1262C12H-7, 2-3	192.525	211.305	314.003	257.103	64.9289	64.9326	1.212	-0.1	NTRUE	Barnet et al. 2019	d18O +0.40‰; d13C +0.00‰	1.212	0.3
208-1262C12H-7, 4-5	192.545	211.325	314.02	257.115	64.9337	64.9356	1.202	-0.12	NTRUE	Barnet et al. 2019	d18O +0.40‰; d13C +0.00‰	1.202	0.28
208-1262C12H-7, 9-10	192.595	211.375	314.068	257.151	64.9451	64.944	1.324	-0.09	NTRUE	Barnet et al. 2019	d18O +0.40‰; d13C +0.00‰	1.324	0.31
208-1262C12H-7, 11-12	192.615	211.395	314.091	257.169	64.9492	64.9482	1.322	-0.07	NTRUE	Barnet et al. 2019	d18O +0.40‰; d13C +0.00‰	1.322	0.33
208-1262C12H-7, 14-15	192.645	211.425	314.126	257.196	64.9553	64.9545	1.296	-0.13	NTRUE	Barnet et al. 2019	d18O +0.40‰; d13C +0.00‰	1.296	0.27
208-1262C12H-7, 17-18	192.675	211.455	314.162	257.223	64.9615	64.9607	1.353	-0.08	NTRUE	Barnet et al. 2019	d18O +0.40‰; d13C +0.00‰	1.353	0.32
208-1262C12H-7, 20-21	192.705	211.485	314.197	257.249	64.9676	64.967	1.436	0.06	NTRUE	Barnet et al. 2019	d18O +0.40‰; d13C +0.00‰	1.436	0.46
208-1262C12H-7, 23-24	192.735	211.515	314.232	257.276	64.9737	64.9733	1.489	0.1	NTRUE	Barnet et al. 2019	d18O +0.40‰; d13C +0.00‰	1.489	0.5
208-1262C12H-7, 26-27	192.765	211.545	314.271	257.305	64.9805	64.9801	1.513	0.08	NTRUE	Barnet et al. 2019	d18O +0.40‰; d13C +0.00‰	1.513	0.48
208-1262C12H-7, 29-30	192.795	211.575	314.313	257.337	64.9877	64.9875	1.421	0.05	NTRUE	Barnet et al. 2019	d18O +0.40‰; d13C +0.00‰	1.421	0.45
208-1262C12H-7, 31-32	192.815	211.595	314.341	257.358	64.9926	64.9925	1.425	0.08	NTRUE	Barnet et al. 2019	d18O +0.40‰; d13C +0.00‰	1.425	0.48
208-1262C12H-7, 35-36	192.855	211.635	314.396	257.401	65.0023	65.0024	1.469	0.06	NTRUE	Barnet et al. 2019	d18O +0.40‰; d13C +0.00‰	1.469	0.46
208-1262C12H-7, 38-39	192.885	211.665	314.438	257.432	65.0095	65.0098	1.408	0.01	NTRUE	Barnet et al. 2019	d18O +0.40‰; d13C +0.00‰	1.408	0.41
208-1262C12H-7, 41-42	192.915	211.695	314.48	257.464	65.0168	65.0172	1.39	0	NTRUE	Barnet et al. 2019	d18O +0.40‰; d13C +0.00‰	1.39	0.4
208-1262C12H-7, 43-44	192.935	211.715	314.508	257.485	65.0217	65.0221	1.406	0.06	NTRUE	Barnet et al. 2019	d18O +0.40‰; d13C +0.00‰	1.406	0.46
208-1262C12H-7, 47-48	192.975	211.755	314.563	257.527	65.0314	65.032	1.484	0.03	NTRUE	Barnet et al. 2019	d18O +0.40‰; d13C +0.00‰	1.484	0.43
208-1262C12H-7, 50-51	193.005	211.785	314.605	257.559	65.0374	65.0379	1.428	0.02	NTRUE	Barnet et al. 2019	d18O +0.40‰; d13C +0.00‰	1.428	0.42
208-1262C12H-7, 53-54	193.035	211.815	314.647	257.591	65.0423	65.0427	1.471	0.12	NTRUE	Barnet et al. 2019	d18O +0.40‰; d13C +0.00‰	1.471	0.52
208-1262C12H-7, 55-56	193.055	211.835	314.675	257.612	65.0456	65.0459	1.418	0.04	NTRUE	Barnet et al. 2019	d18O +0.40‰; d13C +0.00‰	1.418	0.44
208-1262C12H-7, 59-60	193.095	211.875	314.73	257.655	65.0521	65.0524	1.437	0.02	NTRUE	Barnet et al. 2019	d18O +0.40‰; d13C +0.00‰	1.437	0.42
208-1262C12H-7, 62-63	193.125	211.905	314.772	257.686	65.0569	65.0572	1.503	0.06	NTRUE	Barnet et al. 2019	d18O +0.40‰; d13C +0.00‰	1.503	0.46
208-1262C12H-7, 65-66	193.155	211.935	314.814	257.718	65.0618	65.062	1.416	0	NTRUE	Barnet et al. 2019	d18O +0.40‰; d13C +0.00‰	1.416	0.4
208-1262B22H-1, 8-9	190.985	211.975	314.87	257.761	65.0683	65.0684	1.552	0.02	NTRUE	Barnet et al. 2019	d18O +0.40‰; d13C +0.00‰	1.552	0.42
208-1262B22H-1, 11-12	191.015	212.005	314.911	257.792	65.0732	65.0733	1.517	-0.1	NTRUE	Barnet et al. 2019	d18O +0.40‰; d13C +0.00‰	1.517	0.3
208-1262B22H-1, 14-15	191.045	212.035	314.953	257.824	65.078	65.0781	1.529	-0.01	NTRUE	Barnet et al. 2019	d18O +0.40‰; d13C +0.00‰	1.529	0.39
208-1262B22H-1, 16-17	191.065	212.055	314.981	257.846	65.0813	65.0813	1.422	-0.12	NTRUE	Barnet et al. 2019	d18O +0.40‰; d13C +0.00‰	1.422	0.28
208-1262B22H-1, 19-20	191.095	212.085	315.023	257.877	65.0862	65.0861	1.505	-0.03	NTRUE	Barnet et al. 2019	d18O +0.40‰; d13C +0.00‰	1.505	0.37
208-1262B22H-1, 23-24	191.135	212.125	315.078	257.92	65.0927	65.0926	1.449	-0.15	NTRUE	Barnet et al. 2019	d18O +0.40‰; d13C +0.00‰	1.449	0.25
208-1262B22H-1, 26-27	191.165	212.155	315.12	257.952	65.0975	65.0974	1.391	-0.12	NTRUE	Barnet et al. 2019	d18O +0.40‰; d13C +0.00‰	1.391	0.28
208-1262B22H-1, 29-30	191.195	212.185	315.162	257.983	65.1024	65.1022	1.455	0.02	NTRUE	Barnet et al. 2019	d18O +0.40‰; d13C +0.00‰	1.455	0.42
208-1262B22H-1, 33-34	191.235	212.225	315.218	258.026	65.1089	65.1086	1.392	0.01	NTRUE	Barnet et al. 2019	d18O +0.40‰; d13C +0.00‰	1.392	0.41
208-1262B22H-1, 35-36	191.255	212.245	315.246	258.047	65.1121	65.1119	1.223	-0.13	NTRUE	Barnet et al. 2019	d18O +0.40‰; d13C +0.00‰	1.223	0.27
208-1262B22H-1, 38-39	191.285	212.275	315.287	258.079	65.117	65.1167	1.177	-0.12	NTRUE	Barnet et al. 2019	d18O +0.40‰; d13C +0.00‰	1.177	0.28
208-1262B22H-1, 41-42	191.315	212.305	315.329	258.111	65.1219	65.1215	1.198	-0.08	NTRUE	Barnet et al. 2019	d18O +0.40‰; d13C +0.00‰	1.198	0.32
208-1262B22H-1, 44-45	191.345	212.335	315.364	258.137	65.126	65.1255	1.191	-0.15	NTRUE	Barnet et al. 2019	d18O +0.40‰; d13C +0.00‰	1.191	0.25
208-1262B22H-1, 47-48	191.375	212.365	315.392	258.159	65.1293	65.1288	1.228	-0.14	NTRUE	Barnet et al. 2019	d18O +0.40‰; d13C +0.00‰	1.228	0.26
208-1262B22H-1, 50-51	191.405	212.395	315.421	258.18	65.1337	65.1321	1.288	-0.17	NTRUE	Barnet et al. 2019	d18O +0.40‰; d13C +0.00‰	1.288	0.23
208-1262B22H-1, 53-54	191.435	212.425	315.449	258.188	65.1377	65.1361	1.322	-0.14	NTRUE	Barnet et al. 2019	d18O +0.40‰; d13C +0.00‰	1.322	0.26
208-1262B22H-1, 55-56	191.455	212.445	315.468	258.193	65.1403	65.1388	1.211	-0.12	NTRUE	Barnet et al. 2019	d18O +0.40‰; d13C +0.00‰	1.211	0.28
208-1262B22H-1, 62-63	191.525	212.515	315.535	258.212	65.1498	65.1485	1.221	-0.11	NTRUE	Barnet et al. 2019	d18O +0.40‰; d13C +0.00‰	1.221	0.29
208-1262B22H-1, 65-66	191.555	212.545	315.565	258.22	65.154	65.1527	1.101	-0.13	NTRUE	Barnet et al. 2019	d18O +0.40‰; d13C +0.00‰	1.101	0.27
208-1262B22H-1, 67-68	191.575	212.565	315.583	258.225	65.1566	65.1554	1.324	-0.08	NTRUE	Barnet et al. 2019	d18O +0.40‰; d13C +0.00‰	1.324	0.32
208-1262B22H-1, 71-72	191.615	212.605	315.619	258.235	65.1615	65.1604	1.37	-0.06	NTRUE	Barnet et al. 2019	d18O +0.40‰; d13C +0.00‰	1.37	0.34
208-1262B22H-1, 74-75	191.645	212.635	315.645	258.242	65.1652	65.1642	1.425	-0.09	NTRUE	Barnet et al. 2019	d18O +0.40‰; d13C +0.00‰	1.425	0.31
208-1262B22H-1, 77-78	191.675	212.665	315.671	258.25	65.169	65.168	1.385	-0.09	NTRUE	Barnet et al. 2019	d18O +0.40‰; d13C +0.00‰	1.385	0.31
208-1262B22H-1, 79-80	191.695	212.685	315.689	258.255	65.1714	65.1705	1.393	-0.14	NTRUE	Barnet et al. 2019	d18O +0.40‰; d13C +0.00‰	1.393	0.26
208-1262B22H-1, 83-84	191.735	212.725	315.724	258.264	65.1764	65.1756	1.354	-0.12	NTRUE	Barnet et al. 2019	d18O +0.40‰; d13C +0.00‰	1.354	0.28
208-1262B22H-1, 86-87	191.765	212.755	315.751	258.272	65.1801	65.1793	1.314	-0.1	NTRUE	Barnet et al. 2019	d18O +0.40‰; d13C +0.00‰	1.314	0.3
208-1262B22H-1, 89-90	191.795	212.785	315.777	258.279	65.1838	65.1831	1.336	-0.09	NTRUE	Barnet et al. 2019	d18O +0.40‰; d13C +0.00‰	1.336	0.31
208-1262B22H-1, 93-94	191.835	212.825	315.813	258.289	65.1888	65.1882	1.28	-0.05	NTRUE	Barnet et al. 2019	d18O +0.40‰; d13C +0.00‰	1.28	0.35
208-1262B22H-1, 95-96	191.855	212.845	315.83	258.294	65.1913	65.1907	1.292	-0.13	NTRUE	Barnet et al. 2019	d18O +0.40‰; d13C +0.00‰	1.292	0.27
208-1262B22H-1, 98-99	191.885	212.875	315.857	258.301	65.195	65.1945	1.295	-0.11	NTRUE	Barnet et al. 2019	d18O +0.40‰; d13C +0.00‰	1.295	0.29
208-1262B22H-2, 2-3	191.925	212.915	315.901	258.313	65.2013	65.2009	1.189	-0.13	NTRUE	Barnet et al. 2019	d18O +0.40‰; d13C +0.00‰	1.189	0.27
208-1262B22H-2, 6-7	191.965	212.955	315.951	258.327	65.2083	65.208	1.196	-0.13	NTRUE	Barnet et al. 2019	d18O +0.40‰; d13C +0.00‰	1.196	0.27
208-1262B22H-2, 11-12	192.015	213.005	316.014	258.344	65.2171	65.217	1.014	-0.05	NTRUE	Barnet et al. 2019	d18O +0.40‰; d13C +0.00‰	1.014	0.35
208-1262B22H-2, 14-15	192.045	213.035	316.051	258.355	65.2224	65.2223	1.065	-0.03	NTRUE	Barnet et al. 2019	d18O +0.40‰; d13C +0.00‰	1.065	0.37
208-1262B22H-2, 19-20	192.095	213.085	316.096	258.408	65.2364	65.2364	1.025	-0.1	NTRUE	Barnet et al. 2019	d18O +0.40‰; d13C +0.00‰	1.025	0.3
208-1262B22H-2, 20-21	192.105	213.095	316.104	258.422	65.2396	65.2396	0.956	-0.14	NTRUE	Barnet et al. 2019	d18O +0.40‰; d13C +0.00‰	0.956	0.26
208-1262B22H-2, 23-24	192.135	213.125	316.126	258.463	65.2494	65.2494	1.022	-0.05	NTRUE	Barnet et al. 2019	d18O +0.40‰; d13C +0.00‰	1.022	0.35
208-1262B22H-2, 26-27	192.165	213.155	316.149	258.504	65.2591	65.2591	1.168	-0.07	NTRUE	Barnet et al. 2019	d18O +0.40‰; d13C +0.00‰	1.168	0.33
208-1262B22H-2, 28-29	192.185	213.175	316.164	258.532	65.2656	65.2656	1.118	0	NTRUE	Barnet et al. 2019	d18O +0.40‰; d13C +0.00‰	1.118	0.4
208-1262B22H-2, 32-33	192.225	213.215	316.196	258.591	65.2797	65.2797	1.179	-0.01	NTRUE	Barnet et al. 2019	d18O +0.40‰; d13C +0.00‰	1.179	0.39
208-1262B22H-2, 35-36	192.255	213.245	316.234	258.66	65.296	65.296	1.099	-0.02	NTRUE	Barnet et al. 2019	d18O +0.40‰; d13C +0.00‰	1.099	0.38
208-1262B22H-2, 39-40	192.295	213.285	316.284	258.752	65.3176	65.3176	1.006	-0.03	NTRUE	Barnet et al. 2019	d18O +0.40‰; d13C +0.00‰	1.006	0.37
208-1262B22H-2, 44-45	192.345	213.335	316.335	258.812	65.3337	65.3337	0.844	-0.13	NTRUE	Barnet et al. 2019	d18O +0.40‰; d13C +0.00‰	0.844	0.27
208-1262B22H-2, 50-51	192.405	213.395	316.395	258.839	65.3449	65.3449	1.181	-0.13	NTRUE	Barnet et al. 2019	d18O +0.40‰; d13C +0.00‰	1.181	0.27
208-1262B22H-2, 52-53	192.425	213.415	316.415	258.849	65.3487	65.3487	1.151	-0.1	NTRUE	Barnet et al. 2019	d18O +0.40‰; d13C +0.00‰	1.151	0.3
208-1262B22H-2, 56-57	192.465	213.455	316.454	258.867	65.3561	65.3561	1.28	-0.04	NTRUE	Barnet et al. 2019	d18O +0.40‰; d13C +0.00‰	1.28	0.36
208-1262B22H-2, 59-60	192.495	213.485	316.48	258.879	65.3609	65.3609	1.427	-0.01	NTRUE	Barnet et al. 2019	d18O +0.40‰; d13C +0.00‰	1.427	0.39
208-1262B22H-2, 62-63	192.525	213.515	316.506	258.891	65.3658	65.3658	1.36	0.07	NTRUE	Barnet et al. 2019	d18O +0.40‰; d13C +0.00‰	1.36	0.47
208-1262B22H-2, 63-64	192.535	213.525	316.515	258.895	65.3674	65.3674	1.363	0.02	NTRUE	Barnet et al. 2019	d18O +0.40‰; d13C +0.00‰	1.363	0.42
208-1262B22H-2, 68-69	192.585	213.575	316.558	258.915	65.3756	65.3756	1.417	0.04	NTRUE	Barnet et al. 2019	d18O +0.40‰; d13C +0.00‰	1.417	0.44
208-1262B22H-3, 2-3	192.685	213.675	316.645	258.956	65.3918	65.3918	1.201	-0.16	NTRUE	Barnet et al. 2019	d18O +0.40‰; d13C +0.00‰	1.201	0.24
208-1262B22H-3, 5-6	192.715	213.705	316.671	258.968	65.3967	65.3967	1.26	-0.1	NTRUE	Barnet et al. 2019	d18O +0.40‰; d13C +0.00‰	1.26	0.3
208-1262B22H-3, 8-9	192.745	213.735	316.697	258.98	65.4016	65.4016	1.3	-0.02	NTRUE	Barnet et al. 2019	d18O +0.40‰; d13C +0.00‰	1.3	0.38
208-1262B22H-3, 16-17	192.825	213.815	316.775	259.016	65.4162	65.4162	1.301	-0.03	NTRUE	Barnet et al. 2019	d18O +0.40‰; d13C +0.00‰	1.301	0.37
208-1262B22H-3, 17-18	192.835	213.825	316.785	259.021	65.4181	65.4181	1.336	-0.1	NTRUE	Barnet et al. 2019	d18O +0.40‰; d13C +0.00‰	1.336	0.3
208-1262B22H-3, 29-30	192.955	213.945	316.902	259.103	65.4409	65.4409	1.301	-0.1	NTRUE	Barnet et al. 2019	d18O +0.40‰; d13C +0.00‰	1.301	0.3
208-1262B22H-3, 32-33	192.985	213.975	316.929	259.14	65.4468	65.4468	1.327	0	NTRUE	Barnet et al. 2019	d18O +0.40‰; d13C +0.00‰	1.327	0.4
208-1262B22H-3, 35-36	193.015	214.005	316.956	259.176	65.4528	65.4527	1.416	0.01	NTRUE	Barnet et al. 2019	d18O +0.40‰; d13C +0.00‰	1.416	0.41
208-1262B22H-3, 38-39	193.045	214.035	316.984	259.213	65.4587	65.4586	1.356	-0.01	NTRUE	Barnet et al. 2019	d18O +0.40‰; d13C +0.00‰	1.356	0.39
208-1262B22H-3, 41-42	193.075	214.065	317.011	259.25	65.4646	65.4645	1.352	-0.12	NTRUE	Barnet et al. 2019	d18O +0.40‰; d13C +0.00‰	1.352	0.28
208-1262B22H-3, 44-45	193.105	214.095	317.038	259.287	65.4705	65.4704	1.39	0.07	NTRUE	Barnet et al. 2019	d18O +0.40‰; d13C +0.00‰	1.39	0.47
208-1262B22H-3, 47-48	193.135	214.125	317.065	259.324	65.4765	65.4763	1.345	0.04	NTRUE	Barnet et al. 2019	d18O +0.40‰; d13C +0.00‰	1.345	0.44
208-1262B22H-3, 50-51	193.165	214.155	317.094	259.362	65.4826	65.4824	1.392	0.03	NTRUE	Barnet et al. 2019	d18O +0.40‰; d13C +0.00‰	1.392	0.43
208-1262B22H-3, 53-54	193.195	214.185	317.122	259.4	65.4888	65.4886	1.379	-0.01	NTRUE	Barnet et al. 2019	d18O +0.40‰; d13C +0.00‰	1.379	0.39
208-1262B22H-3, 56-57	193.225	214.215	317.151	259.439	65.495	65.4947	1.383	0.02	NTRUE	Barnet et al. 2019	d18O +0.40‰; d13C +0.00‰	1.383	0.42
208-1262B22H-3, 65-66	193.315	214.305	317.236	259.554	65.5136	65.5132	1.277	-0.07	NTRUE	Barnet et al. 2019	d18O +0.40‰; d13C +0.00‰	1.277	0.33
208-1262B22H-3, 68-69	193.345	214.335	317.265	259.592	65.5198	65.5194	1.26	0.04	NTRUE	Barnet et al. 2019	d18O +0.40‰; d13C +0.00‰	1.26	0.44
208-1262B22H-3, 71-72	193.375	214.365	317.293	259.631	65.526	65.5255	1.43	0.03	NTRUE	Barnet et al. 2019	d18O +0.40‰; d13C +0.00‰	1.43	0.43
208-1262B22H-3, 76-77	193.425	214.415	317.341	259.671	65.5358	65.5345	1.42	0.04	NTRUE	Barnet et al. 2019	d18O +0.40‰; d13C +0.00‰	1.42	0.44
208-1262B22H-3, 77-78	193.435	214.425	317.35	259.678	65.5377	65.5363	1.452	0.07	NTRUE	Barnet et al. 2019	d18O +0.40‰; d13C +0.00‰	1.452	0.47
208-1262C13H-1, 0-1	193.505	214.444	317.368	259.691	65.5412	65.5396	1.282	-0.01	NTRUE	Barnet et al. 2019	d18O +0.40‰; d13C +0.00‰	1.282	0.39
208-1262C13H-1, 1-2	193.515	214.454	317.377	259.698	65.5431	65.5413	1.193	-0.11	NTRUE	Barnet et al. 2019	d18O +0.40‰; d13C +0.00‰	1.193	0.29
208-1262B22H-3, 80-81	193.465	214.455	317.379	259.699	65.5433	65.5416	1.448	0.06	NTRUE	Barnet et al. 2019	d18O +0.40‰; d13C +0.00‰	1.448	0.46
208-1262C13H-1, 2-3	193.525	214.464	317.387	259.705	65.545	65.5431	1.193	-0.1	NTRUE	Barnet et al. 2019	d18O +0.40‰; d13C +0.00‰	1.193	0.3
208-1262C13H-1, 4-5	193.545	214.484	317.406	259.719	65.5487	65.5466	1.343	-0.04	NTRUE	Barnet et al. 2019	d18O +0.40‰; d13C +0.00‰	1.343	0.36
208-1262B22H-3, 83-84	193.495	214.485	317.407	259.72	65.549	65.5468	1.48	-0.01	NTRUE	Barnet et al. 2019	d18O +0.40‰; d13C +0.00‰	1.48	0.39
208-1262C13H-1, 5-6	193.555	214.494	317.415	259.727	65.5506	65.5483	1.441	0.03	NTRUE	Barnet et al. 2019	d18O +0.40‰; d13C +0.00‰	1.441	0.43
208-1262B22H-3, 86-87	193.525	214.515	317.436	259.742	65.5547	65.5521	1.525	0.06	NTRUE	Barnet et al. 2019	d18O +0.40‰; d13C +0.00‰	1.525	0.46
208-1262C13H-1, 8-9	193.585	214.524	317.444	259.748	65.5563	65.5536	1.487	0.08	NTRUE	Barnet et al. 2019	d18O +0.40‰; d13C +0.00‰	1.487	0.48
208-1262C13H-1, 11-12	193.615	214.566	317.491	259.783	65.5656	65.5623	1.44	0.08	NTRUE	Barnet et al. 2019	d18O +0.40‰; d13C +0.00‰	1.44	0.48
208-1262B22H-3, 92-93	193.585	214.575	317.502	259.791	65.5678	65.5644	1.493	0	NTRUE	Barnet et al. 2019	d18O +0.40‰; d13C +0.00‰	1.493	0.4
208-1262B22H-3, 95-96	193.615	214.605	317.537	259.817	65.5746	65.5708	1.538	0.05	NTRUE	Barnet et al. 2019	d18O +0.40‰; d13C +0.00‰	1.538	0.45
208-1262C13H-1, 15-16	193.655	214.637	317.574	259.845	65.5821	65.5777	1.256	0.09	NTRUE	Barnet et al. 2019	d18O +0.40‰; d13C +0.00‰	1.256	0.49
208-1262C13H-1, 16-17	193.665	214.655	317.595	259.861	65.5862	65.5815	1.37	0.05	NTRUE	Barnet et al. 2019	d18O +0.40‰; d13C +0.00‰	1.37	0.45
208-1262B22H-3, 101-102	193.675	214.665	317.606	259.869	65.5884	65.5836	1.409	0.01	NTRUE	Barnet et al. 2019	d18O +0.40‰; d13C +0.00‰	1.409	0.41
208-1262C13H-1, 19-20	193.695	214.709	317.657	259.908	65.5985	65.593	1.376	-0.15	NTRUE	Barnet et al. 2019	d18O +0.40‰; d13C +0.00‰	1.376	0.25
208-1262B22H-3, 107-108	193.735	214.725	317.675	259.921	65.6021	65.5964	1.413	-0.03	NTRUE	Barnet et al. 2019	d18O +0.40‰; d13C +0.00‰	1.413	0.37
208-1262C13H-1, 20-21	193.705	214.727	317.678	259.923	65.6026	65.5969	1.411	-0.02	NTRUE	Barnet et al. 2019	d18O +0.40‰; d13C +0.00‰	1.411	0.38
208-1262C13H-1, 21-22	193.715	214.745	317.698	259.939	65.6068	65.6007	1.393	-0.16	NTRUE	Barnet et al. 2019	d18O +0.40‰; d13C +0.00‰	1.393	0.24
208-1262B22H-3, 113-114	193.795	214.785	317.744	259.953	65.6105	65.6097	1.346	-0.09	NTRUE	Barnet et al. 2019	d18O +0.40‰; d13C +0.00‰	1.346	0.31
208-1262C13H-1, 25-26	193.755	214.804	317.768	259.96	65.6131	65.6144	1.479	0.03	NTRUE	Barnet et al. 2019	d18O +0.40‰; d13C +0.00‰	1.479	0.43
208-1262C13H-1, 26-27	193.765	214.814	317.781	259.964	65.6147	65.617	1.491	0.13	NTRUE	Barnet et al. 2019	d18O +0.40‰; d13C +0.00‰	1.491	0.53
208-1262C13H-1, 29-30	193.795	214.844	317.821	259.976	65.6193	65.6248	1.556	0.03	NTRUE	Barnet et al. 2019	d18O +0.40‰; d13C +0.00‰	1.556	0.43
208-1262B22H-3, 119-120	193.855	214.845	317.823	259.977	65.6195	65.6252	1.398	0.03	NTRUE	Barnet et al. 2019	d18O +0.40‰; d13C +0.00‰	1.398	0.43
208-1262C13H-1, 32-33	193.825	214.874	317.861	259.988	65.624	65.6327	1.503	0.03	NTRUE	Barnet et al. 2019	d18O +0.40‰; d13C +0.00‰	1.503	0.43
208-1262B22H-3, 122-123	193.885	214.875	317.863	259.988	65.6242	65.6331	1.514	0.08	NTRUE	Barnet et al. 2019	d18O +0.40‰; d13C +0.00‰	1.514	0.48
208-1262C13H-1, 34-35	193.845	214.894	317.888	259.996	65.6271	65.6379	1.528	0.07	NTRUE	Barnet et al. 2019	d18O +0.40‰; d13C +0.00‰	1.528	0.47
208-1262C13H-1, 35-36	193.855	214.904	317.901	260	65.6286	65.6405	1.559	0.05	NTRUE	Barnet et al. 2019	d18O +0.40‰; d13C +0.00‰	1.559	0.45
208-1262B22H-3, 125-126	193.915	214.905	317.903	260	65.6288	65.6409	1.603	0.02	NTRUE	Barnet et al. 2019	d18O +0.40‰; d13C +0.00‰	1.603	0.42
208-1262C13H-1, 37-38	193.875	214.924	317.928	260.008	65.6317	65.6458	1.542	-0.02	NTRUE	Barnet et al. 2019	d18O +0.40‰; d13C +0.00‰	1.542	0.38
208-1262C13H-1, 38-39	193.885	214.934	317.941	260.012	65.6333	65.6484	1.508	-0.09	NTRUE	Barnet et al. 2019	d18O +0.40‰; d13C +0.00‰	1.508	0.31
208-1262B22H-3, 128-129	193.945	214.935	317.943	260.012	65.6335	65.6488	1.625	0.08	NTRUE	Barnet et al. 2019	d18O +0.40‰; d13C +0.00‰	1.625	0.48
208-1262C13H-1, 40-41	193.905	214.954	317.968	260.019	65.6364	65.6536	1.577	-0.02	NTRUE	Barnet et al. 2019	d18O +0.40‰; d13C +0.00‰	1.577	0.38
208-1262B22H-3, 131-132	193.975	214.965	317.983	260.024	65.6381	65.6566	1.421	-0.13	NTRUE	Barnet et al. 2019	d18O +0.40‰; d13C +0.00‰	1.421	0.27
208-1262C13H-1, 43-44	193.935	214.984	318.008	260.031	65.641	65.6615	1.582	-0.07	NTRUE	Barnet et al. 2019	d18O +0.40‰; d13C +0.00‰	1.582	0.33
208-1262C13H-1, 44-45	193.945	214.994	318.021	260.035	65.6426	65.6641	1.375	-0.08	NTRUE	Barnet et al. 2019	d18O +0.40‰; d13C +0.00‰	1.375	0.32
208-1262B22H-3, 134-135	194.005	214.995	318.023	260.036	65.6428	65.6645	1.724	0.27	NTRUE	Barnet et al. 2017	d18O +0.40‰; d13C +0.00‰	1.724	0.67
208-1262C13H-1, 46-47	193.965	215.014	318.048	260.043	65.6457	65.6693	1.645	0.25	NTRUE	Barnet et al. 2017	d18O +0.40‰; d13C +0.00‰	1.645	0.65
208-1262C13H-1, 47-48	193.975	215.024	318.061	260.047	65.6472	65.672	1.595	0.29	NTRUE	Barnet et al. 2017	d18O +0.40‰; d13C +0.00‰	1.595	0.69
208-1262C13H-1, 48-49	193.985	215.034	318.075	260.051	65.6488	65.6746	1.662	0.28	NTRUE	Barnet et al. 2017	d18O +0.40‰; d13C +0.00‰	1.662	0.68
208-1262C13H-1, 49-50	193.995	215.044	318.088	260.055	65.6503	65.6772	1.569	0.16	NTRUE	Barnet et al. 2017	d18O +0.40‰; d13C +0.00‰	1.569	0.56
208-1262C13H-1, 51-52	194.015	215.064	318.115	260.063	65.6534	65.6824	1.56811	0.233494	NTRUE	Thomas & Alegret in Hull et al. 2020	d18O +0.40‰; d13C +0.00‰	1.56811	0.633494
208-1262C13H-1, 51-52	194.015	215.064	318.115	260.063	65.6534	65.6824	1.565	0.24	NTRUE	Barnet et al. 2017	d18O +0.40‰; d13C +0.00‰	1.565	0.64
208-1262C13H-1, 53-54	194.035	215.084	318.141	260.071	65.6565	65.6877	1.579	0.25	NTRUE	Barnet et al. 2017	d18O +0.40‰; d13C +0.00‰	1.579	0.65
208-1262C13H-1, 55-56	194.055	215.104	318.168	260.079	65.6596	65.6929	1.693	0.29	NTRUE	Barnet et al. 2017	d18O +0.40‰; d13C +0.00‰	1.693	0.69
208-1262B22H-3, 146-147	194.125	215.115	318.183	260.083	65.6614	65.6959	1.506	0.12	NTRUE	Barnet et al. 2017	d18O +0.40‰; d13C +0.00‰	1.506	0.52
208-1262C13H-1, 58-59	194.085	215.134	318.208	260.091	65.6643	65.7007	1.642	0.28	NTRUE	Barnet et al. 2017	d18O +0.40‰; d13C +0.00‰	1.642	0.68
208-1262B22H-3, 149-150	194.155	215.145	318.223	260.095	65.666	65.7037	1.436	0.11	NTRUE	Barnet et al. 2017	d18O +0.40‰; d13C +0.00‰	1.436	0.51
208-1262C13H-1, 61-62	194.115	215.164	318.248	260.116	65.6742	65.71	1.603	0.18	NTRUE	Barnet et al. 2017	d18O +0.40‰; d13C +0.00‰	1.603	0.58
208-1262C13H-1, 62-63	194.125	215.174	318.261	260.142	65.6842	65.7148	1.523	0.2	NTRUE	Barnet et al. 2017	d18O +0.40‰; d13C +0.00‰	1.523	0.6
208-1262B22H-4, 2-3	194.185	215.175	318.263	260.145	65.6856	65.7154	1.408	0.1	NTRUE	Barnet et al. 2017	d18O +0.40‰; d13C +0.00‰	1.408	0.5
208-1262C13H-1, 64-65	194.145	215.194	318.288	260.193	65.7044	65.7244	1.444	0.18	NTRUE	Barnet et al. 2017	d18O +0.40‰; d13C +0.00‰	1.444	0.58
208-1262C13H-1, 65-66	194.155	215.204	318.302	260.219	65.7146	65.7293	1.479	0.05	NTRUE	Barnet et al. 2017	d18O +0.40‰; d13C +0.00‰	1.479	0.45
208-1262B22H-4, 5-6	194.215	215.205	318.303	260.222	65.7159	65.7299	1.554	0.19	NTRUE	Barnet et al. 2017	d18O +0.40‰; d13C +0.00‰	1.554	0.59
208-1262C13H-1, 68-69	194.185	215.229	318.33	260.274	65.7299	65.7396	1.48475	0.311797	NTRUE	Thomas & Alegret in Hull et al. 2020	d18O +0.40‰; d13C +0.00‰	1.48475	0.711797
208-1262C13H-1, 68-69	194.185	215.229	318.33	260.274	65.7299	65.7396	1.634	0.2	NTRUE	Barnet et al. 2017	d18O +0.40‰; d13C +0.00‰	1.634	0.6
208-1262C13H-1, 69-70	194.195	215.238	318.339	260.29	65.7337	65.7427	1.505	0.2	NTRUE	Barnet et al. 2017	d18O +0.40‰; d13C +0.00‰	1.505	0.6
208-1262C13H-1, 71-72	194.215	215.255	318.357	260.326	65.7418	65.7493	1.63	0.1	NTRUE	Barnet et al. 2017	d18O +0.40‰; d13C +0.00‰	1.63	0.5
208-1262B22H-4, 11-12	194.275	215.269	318.371	260.354	65.7482	65.7545	1.598	0.16	NTRUE	Barnet et al. 2017	d18O +0.40‰; d13C +0.00‰	1.598	0.56
208-1262C13H-1, 73-74	194.235	215.275	318.378	260.366	65.751	65.7568	1.556	0.13	NTRUE	Barnet et al. 2017	d18O +0.40‰; d13C +0.00‰	1.556	0.53
208-1262C13H-1, 75-76	194.255	215.295	318.398	260.406	65.7603	65.7643	1.593	0.12	NTRUE	Barnet et al. 2017	d18O +0.40‰; d13C +0.00‰	1.593	0.52
208-1262C13H-1, 77-78	194.275	215.315	318.419	260.446	65.7695	65.7719	1.661	0.27	NTRUE	Barnet et al. 2017	d18O +0.40‰; d13C +0.00‰	1.661	0.67
208-1262C13H-1, 78-79	194.285	215.325	318.43	260.466	65.7742	65.7756	1.553	0.18	NTRUE	Barnet et al. 2017	d18O +0.40‰; d13C +0.00‰	1.553	0.58
208-1262C13H-1, 80-81	194.305	215.345	318.45	260.506	65.7834	65.7832	1.525	0.15	NTRUE	Barnet et al. 2017	d18O +0.40‰; d13C +0.00‰	1.525	0.55
208-1262C13H-1, 81-82	194.315	215.355	318.461	260.526	65.788	65.7869	1.603	0.16	NTRUE	Barnet et al. 2017	d18O +0.40‰; d13C +0.00‰	1.603	0.56
208-1262C13H-1, 82-83	194.325	215.365	318.471	260.546	65.7927	65.7907	1.663	0.15	NTRUE	Barnet et al. 2017	d18O +0.40‰; d13C +0.00‰	1.663	0.55
208-1262C13H-1, 83-84	194.335	215.375	318.482	260.567	65.7973	65.7945	1.549	0.18	NTRUE	Barnet et al. 2017	d18O +0.40‰; d13C +0.00‰	1.549	0.58
208-1262C13H-1, 84-85	194.345	215.385	318.492	260.587	65.8019	65.7982	1.558	0.16	NTRUE	Barnet et al. 2017	d18O +0.40‰; d13C +0.00‰	1.558	0.56
208-1262C13H-1, 85-86	194.355	215.395	318.502	260.607	65.8065	65.802	1.609	0.26	NTRUE	Barnet et al. 2017	d18O +0.40‰; d13C +0.00‰	1.609	0.66
208-1262C13H-1, 86-87	194.365	215.405	318.513	260.627	65.8111	65.8058	1.599	0.17	NTRUE	Barnet et al. 2017	d18O +0.40‰; d13C +0.00‰	1.599	0.57
208-1262C13H-1, 87-88	194.375	215.415	318.523	260.647	65.8158	65.8095	1.608	0.18	NTRUE	Barnet et al. 2017	d18O +0.40‰; d13C +0.00‰	1.608	0.58
208-1262C13H-1, 88-89	194.385	215.425	318.534	260.664	65.8196	65.8128	1.457	0.14	NTRUE	Barnet et al. 2017	d18O +0.40‰; d13C +0.00‰	1.457	0.54
208-1262C13H-1, 89-90	194.395	215.435	318.544	260.674	65.822	65.815	1.46	0.17	NTRUE	Barnet et al. 2017	d18O +0.40‰; d13C +0.00‰	1.46	0.57
208-1262C13H-1, 90-91	194.405	215.445	318.554	260.684	65.8244	65.8173	1.561	0.14	NTRUE	Barnet et al. 2017	d18O +0.40‰; d13C +0.00‰	1.561	0.54
208-1262C13H-1, 91-92	194.415	215.455	318.565	260.695	65.8268	65.8195	1.59	0.21	NTRUE	Barnet et al. 2017	d18O +0.40‰; d13C +0.00‰	1.59	0.61
208-1262C13H-1, 92-93	194.425	215.465	318.575	260.705	65.8292	65.8218	1.484	0.25	NTRUE	Barnet et al. 2017	d18O +0.40‰; d13C +0.00‰	1.484	0.65
208-1262C13H-1, 93-94	194.435	215.475	318.586	260.716	65.8317	65.8241	1.546	0.17	NTRUE	Barnet et al. 2017	d18O +0.40‰; d13C +0.00‰	1.546	0.57
208-1262C13H-1, 94-95	194.445	215.485	318.597	260.727	65.8341	65.8265	1.62	0.19	NTRUE	Barnet et al. 2017	d18O +0.40‰; d13C +0.00‰	1.62	0.59
208-1262C13H-1, 95-96	194.455	215.495	318.608	260.738	65.8366	65.8288	1.55847	0.265387	NTRUE	Thomas & Alegret in Hull et al. 2020	d18O +0.40‰; d13C +0.00‰	1.55847	0.665387
208-1262C13H-1, 95-96	194.455	215.495	318.608	260.738	65.8366	65.8288	1.539	0.16	NTRUE	Barnet et al. 2017	d18O +0.40‰; d13C +0.00‰	1.539	0.56
208-1262C13H-1, 96-97	194.465	215.505	318.619	260.749	65.839	65.8311	1.533	0.14	NTRUE	Barnet et al. 2017	d18O +0.40‰; d13C +0.00‰	1.533	0.54
208-1262C13H-1, 97-98	194.475	215.515	318.63	260.76	65.8415	65.8335	1.613	0.14	NTRUE	Barnet et al. 2017	d18O +0.40‰; d13C +0.00‰	1.613	0.54
208-1262C13H-1, 98-99	194.485	215.525	318.641	260.771	65.8439	65.8358	1.5	0.16	NTRUE	Barnet et al. 2017	d18O +0.40‰; d13C +0.00‰	1.5	0.56
208-1262C13H-1, 99-100	194.495	215.535	318.652	260.782	65.8464	65.8382	1.611	0.2	NTRUE	Barnet et al. 2017	d18O +0.40‰; d13C +0.00‰	1.611	0.6
208-1262C13H-1, 100-101	194.505	215.545	318.662	260.792	65.8488	65.8405	1.583	0.18	NTRUE	Barnet et al. 2017	d18O +0.40‰; d13C +0.00‰	1.583	0.58
208-1262C13H-1, 101-102	194.515	215.555	318.673	260.803	65.8512	65.8428	1.696	0.25	NTRUE	Barnet et al. 2017	d18O +0.40‰; d13C +0.00‰	1.696	0.65
208-1262C13H-1, 102-103	194.525	215.565	318.684	260.814	65.8537	65.8452	1.67	0.04	NTRUE	Barnet et al. 2017	d18O +0.40‰; d13C +0.00‰	1.67	0.44
208-1262C13H-1, 103-104	194.535	215.575	318.695	260.825	65.8561	65.8475	1.582	0.14	NTRUE	Barnet et al. 2017	d18O +0.40‰; d13C +0.00‰	1.582	0.54
208-1262C13H-1, 104-105	194.545	215.585	318.706	260.836	65.8586	65.8499	1.567	0.19	NTRUE	Barnet et al. 2017	d18O +0.40‰; d13C +0.00‰	1.567	0.59
208-1262C13H-1, 105-106	194.555	215.595	318.717	260.847	65.861	65.8522	1.737	0.2	NTRUE	Barnet et al. 2017	d18O +0.40‰; d13C +0.00‰	1.737	0.6
208-1262C13H-1, 106-107	194.565	215.605	318.728	260.858	65.8635	65.8545	1.722	0.23	NTRUE	Barnet et al. 2017	d18O +0.40‰; d13C +0.00‰	1.722	0.63
208-1262C13H-1, 107-108	194.575	215.615	318.738	260.868	65.8659	65.8569	1.715	0.24	NTRUE	Barnet et al. 2017	d18O +0.40‰; d13C +0.00‰	1.715	0.64
208-1262C13H-1, 108-109	194.585	215.625	318.749	260.879	65.8684	65.8592	1.799	0.21	NTRUE	Barnet et al. 2017	d18O +0.40‰; d13C +0.00‰	1.799	0.61
208-1262C13H-1, 109-110	194.595	215.635	318.76	260.89	65.8708	65.8615	1.817	0.26	NTRUE	Barnet et al. 2017	d18O +0.40‰; d13C +0.00‰	1.817	0.66
208-1262C13H-1, 110-111	194.605	215.645	318.771	260.901	65.8733	65.8639	1.776	0.24	NTRUE	Barnet et al. 2017	d18O +0.40‰; d13C +0.00‰	1.776	0.64
208-1262C13H-1, 111-112	194.615	215.655	318.782	260.912	65.8757	65.8662	1.966	0.29	NTRUE	Barnet et al. 2017	d18O +0.40‰; d13C +0.00‰	1.966	0.69
208-1262C13H-1, 112-113	194.625	215.665	318.793	260.923	65.8782	65.8686	1.841	0.26	NTRUE	Barnet et al. 2017	d18O +0.40‰; d13C +0.00‰	1.841	0.66
208-1262C13H-1, 113-114	194.635	215.675	318.804	260.934	65.8806	65.8709	1.898	0.29	NTRUE	Barnet et al. 2017	d18O +0.40‰; d13C +0.00‰	1.898	0.69
208-1262C13H-1, 114-115	194.645	215.685	318.815	260.945	65.8831	65.8732	1.802	0.24	NTRUE	Barnet et al. 2017	d18O +0.40‰; d13C +0.00‰	1.802	0.64
208-1262C13H-1, 115-116	194.655	215.695	318.825	260.955	65.8855	65.8756	1.851	0.24	NTRUE	Barnet et al. 2017	d18O +0.40‰; d13C +0.00‰	1.851	0.64
208-1262C13H-1, 116-117	194.665	215.705	318.836	260.966	65.888	65.8779	1.72745	0.242055	NTRUE	Thomas & Alegret in Hull et al. 2020	d18O +0.40‰; d13C +0.00‰	1.72745	0.642055
208-1262C13H-1, 116-117	194.665	215.705	318.836	260.966	65.888	65.8779	1.852	0.15	NTRUE	Barnet et al. 2017	d18O +0.40‰; d13C +0.00‰	1.852	0.55
208-1262C13H-1, 117-118	194.675	215.715	318.847	260.977	65.8904	65.8803	1.88	0.24	NTRUE	Barnet et al. 2017	d18O +0.40‰; d13C +0.00‰	1.88	0.64
208-1262C13H-1, 118-119	194.685	215.725	318.858	260.988	65.8929	65.8826	1.825	0.21	NTRUE	Barnet et al. 2017	d18O +0.40‰; d13C +0.00‰	1.825	0.61
208-1262C13H-1, 119-120	194.695	215.735	318.869	260.999	65.8953	65.8849	1.802	0.26	NTRUE	Barnet et al. 2017	d18O +0.40‰; d13C +0.00‰	1.802	0.66
208-1262C13H-1, 120-121	194.705	215.745	318.88	261.01	65.8978	65.8873	1.812	0.25	NTRUE	Barnet et al. 2017	d18O +0.40‰; d13C +0.00‰	1.812	0.65
208-1262C13H-1, 121-122	194.715	215.755	318.891	261.021	65.9002	65.8896	1.832	0.29	NTRUE	Barnet et al. 2017	d18O +0.40‰; d13C +0.00‰	1.832	0.69
208-1262C13H-1, 122-123	194.725	215.765	318.902	261.032	65.9027	65.892	1.841	0.27	NTRUE	Barnet et al. 2017	d18O +0.40‰; d13C +0.00‰	1.841	0.67
208-1262C13H-1, 123-124	194.735	215.775	318.912	261.042	65.9051	65.8943	1.874	0.24	NTRUE	Barnet et al. 2017	d18O +0.40‰; d13C +0.00‰	1.874	0.64
208-1262C13H-1, 124-125	194.745	215.785	318.923	261.053	65.9075	65.8966	1.90871	0.260845	NTRUE	Thomas & Alegret in Hull et al. 2020	d18O +0.40‰; d13C +0.00‰	1.90871	0.660845
208-1262C13H-1, 124-125	194.745	215.785	318.923	261.053	65.9075	65.8966	1.779	0.28	NTRUE	Barnet et al. 2017	d18O +0.40‰; d13C +0.00‰	1.779	0.68
208-1262C13H-1, 125-126	194.755	215.795	318.934	261.064	65.91	65.899	1.814	0.25	NTRUE	Barnet et al. 2017	d18O +0.40‰; d13C +0.00‰	1.814	0.65
208-1262C13H-1, 126-127	194.765	215.805	318.945	261.075	65.9124	65.9013	1.926	0.29	NTRUE	Barnet et al. 2017	d18O +0.40‰; d13C +0.00‰	1.926	0.69
208-1262C13H-1, 127-128	194.775	215.815	318.956	261.086	65.9149	65.9037	1.907	0.2	NTRUE	Barnet et al. 2017	d18O +0.40‰; d13C +0.00‰	1.907	0.6
208-1262C13H-1, 128-129	194.785	215.825	318.967	261.097	65.9173	65.906	1.898	0.22	NTRUE	Barnet et al. 2017	d18O +0.40‰; d13C +0.00‰	1.898	0.62
208-1262C13H-1, 129-130	194.795	215.835	318.978	261.108	65.9198	65.9083	1.905	0.19	NTRUE	Barnet et al. 2017	d18O +0.40‰; d13C +0.00‰	1.905	0.59
208-1262C13H-1, 130-131	194.805	215.845	318.988	261.118	65.9222	65.9107	2.003	0.26	NTRUE	Barnet et al. 2017	d18O +0.40‰; d13C +0.00‰	2.003	0.66
208-1262C13H-1, 131-132	194.815	215.855	318.999	261.124	65.9234	65.9125	1.941	0.24	NTRUE	Barnet et al. 2017	d18O +0.40‰; d13C +0.00‰	1.941	0.64
208-1262C13H-1, 132-133	194.825	215.865	319.01	261.128	65.9243	65.9142	2.053	0.31	NTRUE	Barnet et al. 2017	d18O +0.40‰; d13C +0.00‰	2.053	0.71
208-1262C13H-1, 133-134	194.835	215.875	319.021	261.132	65.9252	65.9159	1.961	0.2	NTRUE	Barnet et al. 2017	d18O +0.40‰; d13C +0.00‰	1.961	0.6
208-1262C13H-1, 134-135	194.845	215.885	319.032	261.136	65.9261	65.9176	1.988	0.25	NTRUE	Barnet et al. 2017	d18O +0.40‰; d13C +0.00‰	1.988	0.65
208-1262C13H-1, 135-136	194.855	215.895	319.043	261.14	65.9271	65.9193	1.989	0.28	NTRUE	Barnet et al. 2017	d18O +0.40‰; d13C +0.00‰	1.989	0.68
208-1262C13H-1, 137-138	194.875	215.915	319.065	261.148	65.9289	65.9227	1.83914	0.333579	NTRUE	Thomas & Alegret in Hull et al. 2020	d18O +0.40‰; d13C +0.00‰	1.83914	0.733579
208-1262C13H-1, 137-138	194.875	215.915	319.065	261.148	65.9289	65.9227	1.995	0.24	NTRUE	Barnet et al. 2017	d18O +0.40‰; d13C +0.00‰	1.995	0.64
208-1262C13H-1, 138-139	194.885	215.925	319.074	261.152	65.9297	65.9241	1.979	0.28	NTRUE	Barnet et al. 2017	d18O +0.40‰; d13C +0.00‰	1.979	0.68
208-1262C13H-1, 139-140	194.895	215.935	319.081	261.154	65.9306	65.9253	1.917	0.22	NTRUE	Barnet et al. 2017	d18O +0.40‰; d13C +0.00‰	1.917	0.62
208-1262C13H-1, 140-141	194.905	215.945	319.089	261.157	65.9319	65.9265	1.887	0.25	NTRUE	Barnet et al. 2017	d18O +0.40‰; d13C +0.00‰	1.887	0.65
208-1262C13H-1, 141-142	194.915	215.955	319.096	261.16	65.9332	65.9276	1.933	0.25	NTRUE	Barnet et al. 2017	d18O +0.40‰; d13C +0.00‰	1.933	0.65
208-1262C13H-1, 142-143	194.925	215.965	319.104	261.163	65.9345	65.9288	1.98	0.29	NTRUE	Barnet et al. 2017	d18O +0.40‰; d13C +0.00‰	1.98	0.69
208-1262C13H-1, 143-144	194.935	215.975	319.111	261.166	65.9358	65.93	2.077	0.33	NTRUE	Barnet et al. 2017	d18O +0.40‰; d13C +0.00‰	2.077	0.73
208-1262C13H-1, 144-145	194.945	215.985	319.119	261.169	65.9371	65.9311	1.978	0.26	NTRUE	Barnet et al. 2017	d18O +0.40‰; d13C +0.00‰	1.978	0.66
208-1262C13H-1, 146-147	194.965	216.005	319.134	261.174	65.9396	65.9335	2.074	0.3	NTRUE	Barnet et al. 2017	d18O +0.40‰; d13C +0.00‰	2.074	0.7
208-1262C13H-1, 148-149	194.985	216.025	319.149	261.18	65.9422	65.9358	2.059		NTRUE	Barnet et al. 2017	d18O +0.40‰; d13C +0.00‰	2.059	0.4
208-1262C13H-2, 0-1	195.005	216.045	319.164	261.186	65.9447	65.9382	2.113	0.32	NTRUE	Barnet et al. 2017	d18O +0.40‰; d13C +0.00‰	2.113	0.72
208-1262C13H-2, 1-2	195.015	216.055	319.171	261.188	65.946	65.9394	1.86698	0.252138	NTRUE	Thomas & Alegret in Hull et al. 2020	d18O +0.40‰; d13C +0.00‰	1.86698	0.652138
208-1262C13H-2, 1-2	195.015	216.055	319.171	261.188	65.946	65.9394	2.088	0.26	NTRUE	Barnet et al. 2017	d18O +0.40‰; d13C +0.00‰	2.088	0.66
208-1262C13H-2, 2-3	195.025	216.065	319.179	261.191	65.9473	65.9405	1.967	0.22	NTRUE	Barnet et al. 2017	d18O +0.40‰; d13C +0.00‰	1.967	0.62
208-1262C13H-2, 3-4	195.035	216.075	319.186	261.194	65.9486	65.9417	2.112	0.27	NTRUE	Barnet et al. 2017	d18O +0.40‰; d13C +0.00‰	2.112	0.67
208-1262C13H-2, 4-5	195.045	216.085	319.194	261.197	65.9499	65.9429	2.14	0.31	NTRUE	Barnet et al. 2017	d18O +0.40‰; d13C +0.00‰	2.14	0.71
208-1262C13H-2, 5-6	195.055	216.095	319.201	261.2	65.9511	65.9441	2.093	0.28	NTRUE	Barnet et al. 2017	d18O +0.40‰; d13C +0.00‰	2.093	0.68
208-1262C13H-2, 6-7	195.065	216.105	319.209	261.202	65.9524	65.9452	2.038	0.28	NTRUE	Barnet et al. 2017	d18O +0.40‰; d13C +0.00‰	2.038	0.68
208-1262C13H-2, 8-9	195.085	216.125	319.224	261.208	65.955	65.9476	2.111	0.26	NTRUE	Barnet et al. 2017	d18O +0.40‰; d13C +0.00‰	2.111	0.66
208-1262C13H-2, 9-10	195.095	216.135	319.231	261.211	65.9563	65.9487	2.152	0.29	NTRUE	Barnet et al. 2017	d18O +0.40‰; d13C +0.00‰	2.152	0.69
208-1262C13H-2, 10-11	195.105	216.145	319.239	261.214	65.9576	65.9499	1.912	0.2	NTRUE	Barnet et al. 2017	d18O +0.40‰; d13C +0.00‰	1.912	0.6
208-1262C13H-2, 12-13	195.125	216.165	319.258	261.221	65.9609	65.953	2.12824	0.319009	NTRUE	Thomas & Alegret in Hull et al. 2020	d18O +0.40‰; d13C +0.00‰	2.12824	0.719009
208-1262C13H-2, 12-13	195.125	216.165	319.258	261.221	65.9609	65.953	2.06	0.24	NTRUE	Barnet et al. 2017	d18O +0.40‰; d13C +0.00‰	2.06	0.64
208-1262C13H-2, 14-15	195.145	216.185	319.292	261.234	65.9667	65.9583	2.159	0.35	NTRUE	Barnet et al. 2017	d18O +0.40‰; d13C +0.00‰	2.159	0.75
208-1262C13H-2, 16-17	195.165	216.205	319.326	261.247	65.9724	65.9635	2.07	0.27	NTRUE	Barnet et al. 2017	d18O +0.40‰; d13C +0.00‰	2.07	0.67
208-1262C13H-2, 18-19	195.185	216.225	319.359	261.259	65.9782	65.9688	2.277	0.39	NTRUE	Barnet et al. 2017	d18O +0.40‰; d13C +0.00‰	2.277	0.79
208-1262C13H-2, 20-21	195.205	216.245	319.393	261.272	65.9839	65.9741	2.283	0.41	NTRUE	Barnet et al. 2017	d18O +0.40‰; d13C +0.00‰	2.283	0.81
208-1262C13H-2, 22-23	195.225	216.265	319.427	261.285	65.9897	65.9794	2.285	0.37	NTRUE	Barnet et al. 2017	d18O +0.40‰; d13C +0.00‰	2.285	0.77
208-1262C13H-2, 24-25	195.245	216.285	319.461	261.297	65.9943	65.9846	2.06604	0.433233	NTRUE	Thomas & Alegret in Hull et al. 2020	d18O +0.40‰; d13C +0.00‰	2.06604	0.833233
208-1262C13H-2, 24-25	195.245	216.285	319.461	261.297	65.9943	65.9846	2.247	0.36	NTRUE	Barnet et al. 2017	d18O +0.40‰; d13C +0.00‰	2.247	0.76
208-1262C13H-2, 26-27	195.265	216.305	319.494	261.31	65.9956	65.9899	2.289	0.43	NTRUE	Barnet et al. 2017	d18O +0.40‰; d13C +0.00‰	2.289	0.83
208-1262C13H-2, 28-29	195.285	216.325	319.528	261.323	65.9968	65.9943	2.21	0.5	NTRUE	Barnet et al. 2017	d18O +0.40‰; d13C +0.00‰	2.21	0.9
208-1262C13H-2, 30-31	195.305	216.345	319.562	261.336	65.998	65.9957	2.272	0.44	NTRUE	Barnet et al. 2017	d18O +0.40‰; d13C +0.00‰	2.272	0.84
208-1262C13H-2, 32-33	195.325	216.365	319.595	261.348	65.9993	65.997	1.93318	0.760645	NTRUE	Thomas & Alegret in Hull et al. 2020	d18O +0.40‰; d13C +0.00‰	1.93318	1.16065
208-1262C13H-2, 32-33	195.325	216.365	319.595	261.348	65.9993	65.997	2.308	0.37	NTRUE	Barnet et al. 2017	d18O +0.40‰; d13C +0.00‰	2.308	0.77
208-1262C13H-2, 34-35	195.345	216.385	319.629	261.361	66.0005	65.9984	2.355	0.43	NTRUE	Barnet et al. 2017	d18O +0.40‰; d13C +0.00‰	2.355	0.83
208-1262C13H-2, 36-37	195.365	216.405	319.663	261.374	66.0018	65.9998	2.253	0.32	NTRUE	Barnet et al. 2017	d18O +0.40‰; d13C +0.00‰	2.253	0.72
208-1262C13H-2, 38-39	195.385	216.425	319.696	261.386	66.003	66.0011	2.223	0.32	NTRUE	Barnet et al. 2017	d18O +0.40‰; d13C +0.00‰	2.223	0.72
208-1262C13H-2, 42-43	195.425	216.465	319.764	261.412	66.0055	66.0039	2.25336	0.443263	NTRUE	Thomas & Alegret in Hull et al. 2020	d18O +0.40‰; d13C +0.00‰	2.25336	0.843263
208-1262C13H-2, 42-43	195.425	216.465	319.764	261.412	66.0055	66.0039	2.116	0.3	NTRUE	Barnet et al. 2017	d18O +0.40‰; d13C +0.00‰	2.116	0.7
208-1262C13H-2, 44-45	195.445	216.485	319.797	261.424	66.0068	66.0052	2.26648	0.418721	NTRUE	Thomas & Alegret in Hull et al. 2020	d18O +0.40‰; d13C +0.00‰	2.26648	0.818721
208-1262C13H-2, 44-45	195.445	216.485	319.797	261.424	66.0068	66.0052	2.286	0.3	NTRUE	Barnet et al. 2017	d18O +0.40‰; d13C +0.00‰	2.286	0.7
208-1262C13H-2, 47-48	195.475	216.515	319.848	261.443	66.0086	66.0073	2.299	0.33	NTRUE	Barnet et al. 2017	d18O +0.40‰; d13C +0.00‰	2.299	0.73
208-1262C13H-2, 49-50	195.495	216.535	319.882	261.456	66.0099	66.0087	2.321	0.37	NTRUE	Barnet et al. 2017	d18O +0.40‰; d13C +0.00‰	2.321	0.77
208-1262C13H-2, 51-52	195.515	216.555	319.918	261.47	66.0112	66.0102	2.31035	0.396911	NTRUE	Thomas & Alegret in Hull et al. 2020	d18O +0.40‰; d13C +0.00‰	2.31035	0.796911
208-1262C13H-2, 51-52	195.515	216.555	319.918	261.47	66.0112	66.0102	2.256	0.25	NTRUE	Barnet et al. 2017	d18O +0.40‰; d13C +0.00‰	2.256	0.65
208-1262C13H-2, 54-55	195.545	216.585	319.975	261.491	66.0133	66.0125	2.277	0.39	NTRUE	Barnet et al. 2017	d18O +0.40‰; d13C +0.00‰	2.277	0.79
208-1262C13H-2, 56-57	195.565	216.605	320.013	261.506	66.0147	66.014	2.25262	0.293853	NTRUE	Thomas & Alegret in Hull et al. 2020	d18O +0.40‰; d13C +0.00‰	2.25262	0.693853
208-1262C13H-2, 56-57	195.565	216.605	320.013	261.506	66.0147	66.014	2.293	0.33	NTRUE	Barnet et al. 2017	d18O +0.40‰; d13C +0.00‰	2.293	0.73
208-1262C13H-2, 58-59	195.585	216.625	320.051	261.52	66.0161	66.0155	2.11942	0.385736	NTRUE	Thomas & Alegret in Hull et al. 2020	d18O +0.40‰; d13C +0.00‰	2.11942	0.785736
208-1262C13H-2, 58-59	195.585	216.625	320.051	261.52	66.0161	66.0155	2.233	0.3	NTRUE	Barnet et al. 2017	d18O +0.40‰; d13C +0.00‰	2.233	0.7
208-1262C13H-2, 59-60	195.595	216.635	320.069	261.527	66.0168	66.0163	2.27684	0.347091	NTRUE	Thomas & Alegret in Hull et al. 2020	d18O +0.40‰; d13C +0.00‰	2.27684	0.747091
208-1262C13H-2, 60-61	195.605	216.645	320.088	261.534	66.0175	66.0171	2.17284	0.212236	NTRUE	Thomas & Alegret in Hull et al. 2020	d18O +0.40‰; d13C +0.00‰	2.17284	0.612236
208-1262C13H-2, 60-61	195.605	216.645	320.088	261.534	66.0175	66.0171	2.155	0.24	NTRUE	Barnet et al. 2017	d18O +0.40‰; d13C +0.00‰	2.155	0.64
208-1262C13H-2, 61-62	195.615	216.655	320.107	261.541	66.0182	66.0178	2.01262	0.419974	NTRUE	Thomas & Alegret in Hull et al. 2020	d18O +0.40‰; d13C +0.00‰	2.01262	0.819974
208-1262C13H-2, 61-62	195.615	216.655	320.107	261.541	66.0182	66.0178	2.25	0.24	NTRUE	Barnet et al. 2017	d18O +0.40‰; d13C +0.00‰	2.25	0.64
208-1262C13H-2, 63-64	195.635	216.675	320.145	261.555	66.0196	66.0194	2.1768	0.157213	NTRUE	Thomas & Alegret in Hull et al. 2020	d18O +0.40‰; d13C +0.00‰	2.1768	0.557213
208-1262C13H-2, 67-68	195.675	216.715	320.221	261.583	66.0224	66.0224	2.12879	0.407968	NTRUE	Thomas & Alegret in Hull et al. 2020	d18O +0.40‰; d13C +0.00‰	2.12879	0.807968
208-1262C13H-2, 69-70	195.695	216.735	320.245	261.59	66.0233	66.0232	2.132	0.34	NTRUE	Barnet et al. 2017	d18O +0.40‰; d13C +0.00‰	2.132	0.74
208-1262C13H-2, 78-79	195.785	216.825	320.346	261.619	66.0271	66.0268	2.041	0.47	NTRUE	Barnet et al. 2017	d18O +0.40‰; d13C +0.00‰	2.041	0.87
208-1262C13H-2, 79-80	195.795	216.835	320.357	261.622	66.0276	66.0272	1.93305	0.621296	NTRUE	Thomas & Alegret in Hull et al. 2020	d18O +0.40‰; d13C +0.00‰	1.93305	1.0213
208-1262C13H-2, 79-80	195.795	216.835	320.357	261.622	66.0276	66.0272	2.033	0.49	NTRUE	Barnet et al. 2017	d18O +0.40‰; d13C +0.00‰	2.033	0.89
208-1262C13H-2, 99-101	196	217.04	320.587	261.689	66.0359	66.0354	2.13338	0.412339	NTRUE	Thomas & Alegret in Hull et al. 2020	d18O +0.40‰; d13C +0.00‰	2.13338	0.812339
208-1262C13H-2, 101-102	196.015	217.055	320.604	261.694	66.0365	66.036	2.076	0.44	NTRUE	Barnet et al. 2017	d18O +0.40‰; d13C +0.00‰	2.076	0.84
208-1262C13H-2, 107-108	196.075	217.115	320.672	261.713	66.0387	66.0384	2.01	0.42	NTRUE	Barnet et al. 2017	d18O +0.40‰; d13C +0.00‰	2.01	0.82
208-1262C13H-2, 113-114	196.135	217.175	320.739	261.733	66.041	66.0408	1.941	0.38	NTRUE	Barnet et al. 2017	d18O +0.40‰; d13C +0.00‰	1.941	0.78
208-1262C13H-2, 119-120	196.195	217.235	320.803	261.751	66.0432	66.0431	1.97864	0.40595	NTRUE	Thomas & Alegret in Hull et al. 2020	d18O +0.40‰; d13C +0.00‰	1.97864	0.80595
208-1262C13H-2, 119-120	196.195	217.235	320.803	261.751	66.0432	66.0431	1.918	0.37	NTRUE	Barnet et al. 2017	d18O +0.40‰; d13C +0.00‰	1.918	0.77
208-1262C13H-2, 125-126	196.255	217.295	320.857	261.767	66.045	66.045	1.827	0.32	NTRUE	Barnet et al. 2017	d18O +0.40‰; d13C +0.00‰	1.827	0.72
208-1262C13H-2, 137-138	196.375	217.415	320.963	261.798	66.0486	66.0488	1.856	0.37	NTRUE	Barnet et al. 2017	d18O +0.40‰; d13C +0.00‰	1.856	0.77
208-1262C13H-2, 146-147	196.465	217.505	321.043	261.821	66.0513	66.0517	1.791	0.1	NTRUE	Barnet et al. 2017	d18O +0.40‰; d13C +0.00‰	1.791	0.5
208-1262C13H-3, 6-7	196.565	217.605	321.135	261.85	66.0545	66.0553	1.917	0.32	NTRUE	Barnet et al. 2017	d18O +0.40‰; d13C +0.00‰	1.917	0.72
208-1262C13H-3, 12-13	196.625	217.665	321.195	261.874	66.0567	66.0582	1.86973	0.235076	NTRUE	Thomas & Alegret in Hull et al. 2020	d18O +0.40‰; d13C +0.00‰	1.86973	0.635076
208-1262C13H-3, 12-13	196.625	217.665	321.195	261.874	66.0567	66.0582	1.49		NTRUE	Barnet et al. 2017	d18O +0.40‰; d13C +0.00‰	1.49	0.4
208-1262C13H-3, 18-19	196.685	217.725	321.255	261.898	66.059	66.0612	1.695	0.14	NTRUE	Barnet et al. 2017	d18O +0.40‰; d13C +0.00‰	1.695	0.54
208-1262C13H-3, 24-25	196.745	217.785	321.315	261.922	66.0613	66.0641	1.812	0.24	NTRUE	Barnet et al. 2017	d18O +0.40‰; d13C +0.00‰	1.812	0.64
208-1262C13H-3, 30-31	196.805	217.845	321.375	261.946	66.0636	66.0671	1.861	0.26	NTRUE	Barnet et al. 2017	d18O +0.40‰; d13C +0.00‰	1.861	0.66
208-1262C13H-3, 36-37	196.865	217.905	321.435	261.97	66.0659	66.0701	1.935	0.26	NTRUE	Barnet et al. 2017	d18O +0.40‰; d13C +0.00‰	1.935	0.66
208-1262C13H-3, 48-49	196.985	218.025	321.573	262.025	66.0712	66.0768	1.667	0.14	NTRUE	Barnet et al. 2017	d18O +0.40‰; d13C +0.00‰	1.667	0.54
208-1262C13H-3, 57-58	197.075	218.115	321.687	262.071	66.0756	66.0825	1.791	0.1	NTRUE	Barnet et al. 2017	d18O +0.40‰; d13C +0.00‰	1.791	0.5
208-1262C13H-3, 66-67	197.165	218.205	321.802	262.112	66.0799	66.0875	1.642	-0.04	NTRUE	Barnet et al. 2017	d18O +0.40‰; d13C +0.00‰	1.642	0.36
208-1262C13H-3, 87-88	197.375	218.415	322.061	262.202	66.0894	66.0986	1.60122	0.0902146	NTRUE	Thomas & Alegret in Hull et al. 2020	d18O +0.40‰; d13C +0.00‰	1.60122	0.490215
208-1262C13H-3, 96-97	197.465	218.505	322.129	262.225	66.0918	66.1015	1.698	-0.04	NTRUE	Barnet et al. 2017	d18O +0.40‰; d13C +0.00‰	1.698	0.36
208-1262C13H-3, 102-103	197.525	218.565	322.174	262.241	66.0935	66.1034	1.848	-0.03	NTRUE	Barnet et al. 2017	d18O +0.40‰; d13C +0.00‰	1.848	0.37
208-1262C13H-3, 111-112	197.615	218.655	322.242	262.264	66.096	66.1063	1.905	0.03	NTRUE	Barnet et al. 2017	d18O +0.40‰; d13C +0.00‰	1.905	0.43
208-1262C13H-3, 120-121	197.705	218.745	322.316	262.291	66.0993	66.1096	1.866	-0.07	NTRUE	Barnet et al. 2017	d18O +0.40‰; d13C +0.00‰	1.866	0.33
208-1262C13H-3, 126-127	197.765	218.805	322.366	262.308	66.1014	66.1117	1.766	-0.12	NTRUE	Barnet et al. 2017	d18O +0.40‰; d13C +0.00‰	1.766	0.28
208-1262C13H-3, 132-133	197.825	218.865	322.415	262.325	66.1036	66.1139	1.676	-0.09	NTRUE	Barnet et al. 2017	d18O +0.40‰; d13C +0.00‰	1.676	0.31
208-1262C13H-3, 138-139	197.885	218.925	322.464	262.343	66.1057	66.116	1.679	-0.04	NTRUE	Barnet et al. 2017	d18O +0.40‰; d13C +0.00‰	1.679	0.36
208-1262C13H-3, 141-142	197.915	218.955	322.489	262.352	66.1068	66.1171	1.636	-0.06	NTRUE	Barnet et al. 2017	d18O +0.40‰; d13C +0.00‰	1.636	0.34
208-1262C13H-4, 3-4	198.035	219.075	322.589	262.387	66.1112	66.1215	1.667	-0.09	NTRUE	Barnet et al. 2017	d18O +0.40‰; d13C +0.00‰	1.667	0.31
208-1262C13H-4, 6-7	198.065	219.105	322.614	262.396	66.1123	66.1226	1.723	-0.08	NTRUE	Barnet et al. 2017	d18O +0.40‰; d13C +0.00‰	1.723	0.32
208-1262C13H-4, 9-10	198.095	219.135	322.639	262.405	66.1134	66.1236	1.68719	0.113028	NTRUE	Thomas & Alegret in Hull et al. 2020	d18O +0.40‰; d13C +0.00‰	1.68719	0.513028
208-1262C13H-4, 12-13	198.125	219.165	322.664	262.414	66.1145	66.1247	1.696	0.01	NTRUE	Barnet et al. 2017	d18O +0.40‰; d13C +0.00‰	1.696	0.41
208-1262C13H-4, 15-16	198.155	219.195	322.689	262.423	66.1156	66.1258	1.766	-0.15	NTRUE	Barnet et al. 2017	d18O +0.40‰; d13C +0.00‰	1.766	0.25
208-1262C13H-4, 21-22	198.215	219.255	322.739	262.442	66.1178	66.1282	1.692	-0.18	NTRUE	Barnet et al. 2017	d18O +0.40‰; d13C +0.00‰	1.692	0.22
208-1262C13H-4, 27-28	198.275	219.315	322.789	262.462	66.12	66.1307	1.629	-0.26	NTRUE	Barnet et al. 2017	d18O +0.40‰; d13C +0.00‰	1.629	0.14
208-1262C13H-4, 36-37	198.365	219.405	322.864	262.492	66.1234	66.1344	1.561	-0.15	NTRUE	Barnet et al. 2017	d18O +0.40‰; d13C +0.00‰	1.561	0.25
208-1262C13H-4, 42-43	198.425	219.465	322.914	262.512	66.1256	66.1369	1.593	-0.17	NTRUE	Barnet et al. 2017	d18O +0.40‰; d13C +0.00‰	1.593	0.23
208-1262C13H-4, 45-46	198.455	219.495	322.936	262.522	66.1266	66.138	1.582	-0.1	NTRUE	Barnet et al. 2017	d18O +0.40‰; d13C +0.00‰	1.582	0.3
208-1262C13H-4, 51-52	198.515	219.555	322.981	262.54	66.1286	66.1403	1.792	-0.07	NTRUE	Barnet et al. 2017	d18O +0.40‰; d13C +0.00‰	1.792	0.33
208-1262C13H-4, 57-58	198.575	219.615	323.026	262.558	66.1306	66.1425	1.799	-0.11	NTRUE	Barnet et al. 2017	d18O +0.40‰; d13C +0.00‰	1.799	0.29
208-1262C13H-4, 63-64	198.635	219.675	323.071	262.576	66.1327	66.1448	1.806	-0.15	NTRUE	Barnet et al. 2017	d18O +0.40‰; d13C +0.00‰	1.806	0.25
208-1262C13H-4, 66-67	198.665	219.705	323.094	262.585	66.1337	66.1459	1.499	-0.29	NTRUE	Barnet et al. 2017	d18O +0.40‰; d13C +0.00‰	1.499	0.11
208-1262C13H-4, 72-73	198.725	219.765	323.139	262.604	66.1358	66.1482	1.693	-0.27	NTRUE	Barnet et al. 2017	d18O +0.40‰; d13C +0.00‰	1.693	0.13
208-1262C13H-4, 78-79	198.785	219.825	323.206	262.639	66.1396	66.1525	1.596	-0.32	NTRUE	Barnet et al. 2017	d18O +0.40‰; d13C +0.00‰	1.596	0.08
208-1262C13H-4, 84-85	198.845	219.885	323.281	262.677	66.1439	66.1572	1.39897	-0.141729	NTRUE	Thomas & Alegret in Hull et al. 2020	d18O +0.40‰; d13C +0.00‰	1.39897	0.258271
208-1262C13H-4, 87-88	198.875	219.915	323.319	262.697	66.146	66.1596	1.395	-0.3	NTRUE	Barnet et al. 2017	d18O +0.40‰; d13C +0.00‰	1.395	0.1
208-1262C13H-4, 93-94	198.935	219.975	323.383	262.73	66.1496	66.1637	1.495	-0.27	NTRUE	Barnet et al. 2017	d18O +0.40‰; d13C +0.00‰	1.495	0.13
208-1262C13H-4, 99-100	198.995	220.035	323.44	262.759	66.1528	66.1672	1.475	-0.26	NTRUE	Barnet et al. 2017	d18O +0.40‰; d13C +0.00‰	1.475	0.14
208-1262C13H-4, 102-103	199.025	220.065	323.468	262.773	66.1544	66.169	1.436	-0.2	NTRUE	Barnet et al. 2017	d18O +0.40‰; d13C +0.00‰	1.436	0.2
208-1262C13H-4, 108-109	199.085	220.125	323.525	262.802	66.1577	66.1726	1.502	-0.16	NTRUE	Barnet et al. 2017	d18O +0.40‰; d13C +0.00‰	1.502	0.24
208-1262C13H-4, 111-112	199.115	220.155	323.554	262.816	66.1593	66.1743	1.586	-0.26	NTRUE	Barnet et al. 2017	d18O +0.40‰; d13C +0.00‰	1.586	0.14
208-1262C13H-4, 117-118	199.175	220.215	323.611	262.84	66.1627	66.1772	1.587	-0.33	NTRUE	Barnet et al. 2017	d18O +0.40‰; d13C +0.00‰	1.587	0.07
208-1262C13H-4, 120-121	199.205	220.245	323.639	262.852	66.1643	66.1787	1.526	-0.32	NTRUE	Barnet et al. 2017	d18O +0.40‰; d13C +0.00‰	1.526	0.08
208-1262C13H-4, 123-124	199.235	220.275	323.667	262.864	66.166	66.1802	1.613	-0.2	NTRUE	Barnet et al. 2017	d18O +0.40‰; d13C +0.00‰	1.613	0.2
208-1262C13H-4, 126-127	199.265	220.305	323.696	262.876	66.1677	66.1816	1.487	0.01	NTRUE	Barnet et al. 2017	d18O +0.40‰; d13C +0.00‰	1.487	0.41
208-1262C13H-4, 132-133	199.325	220.365	323.759	262.899	66.1709	66.1845	1.47	-0.31	NTRUE	Barnet et al. 2017	d18O +0.40‰; d13C +0.00‰	1.47	0.09
208-1262C13H-4, 135-136	199.355	220.395	323.792	262.909	66.1723	66.1857	1.286	-0.33	NTRUE	Barnet et al. 2017	d18O +0.40‰; d13C +0.00‰	1.286	0.07
208-1262C13H-4, 138-139	199.385	220.425	323.825	262.919	66.1737	66.187	1.509	-0.28	NTRUE	Barnet et al. 2017	d18O +0.40‰; d13C +0.00‰	1.509	0.12
208-1262C13H-4, 147-148	199.475	220.515	323.923	262.949	66.1779	66.1906	1.605	-0.36	NTRUE	Barnet et al. 2017	d18O +0.40‰; d13C +0.00‰	1.605	0.04
208-1262C13H-5, 0-1	199.505	220.545	323.955	262.959	66.1793	66.1919	1.56	-0.33	NTRUE	Barnet et al. 2017	d18O +0.40‰; d13C +0.00‰	1.56	0.07
208-1262C13H-5, 6-7	199.565	220.605	324.021	262.984	66.1828	66.195	1.38158	-0.304986	NTRUE	Thomas & Alegret in Hull et al. 2020	d18O +0.40‰; d13C +0.00‰	1.38158	0.095014
208-1262C13H-5, 12-13	199.625	220.665	324.086	263.009	66.1864	66.1981	1.364	-0.3	NTRUE	Barnet et al. 2017	d18O +0.40‰; d13C +0.00‰	1.364	0.1
208-1262C13H-5, 15-16	199.655	220.695	324.119	263.022	66.1882	66.1997	1.209	-0.15	NTRUE	Barnet et al. 2017	d18O +0.40‰; d13C +0.00‰	1.209	0.25
208-1262C13H-5, 18-19	199.685	220.725	324.152	263.035	66.19	66.2013	1.261	-0.1	NTRUE	Barnet et al. 2017	d18O +0.40‰; d13C +0.00‰	1.261	0.3
208-1262C13H-5, 27-28	199.775	220.815	324.216	263.062	66.1938	66.2046	1.269	-0.02	NTRUE	Barnet et al. 2017	d18O +0.40‰; d13C +0.00‰	1.269	0.38
208-1262C13H-5, 30-31	199.805	220.845	324.231	263.069	66.1947	66.2054	1.482	-0.17	NTRUE	Barnet et al. 2017	d18O +0.40‰; d13C +0.00‰	1.482	0.23
208-1262C13H-5, 33-34	199.835	220.875	324.245	263.075	66.1957	66.2063	1.537	-0.28	NTRUE	Barnet et al. 2017	d18O +0.40‰; d13C +0.00‰	1.537	0.12
208-1262C13H-5, 39-40	199.895	220.935	324.274	263.089	66.1975	66.2079	1.644	-0.24	NTRUE	Barnet et al. 2017	d18O +0.40‰; d13C +0.00‰	1.644	0.16
208-1262C13H-5, 45-46	199.955	220.995	324.302	263.102	66.1994	66.2095	1.639	-0.22	NTRUE	Barnet et al. 2017	d18O +0.40‰; d13C +0.00‰	1.639	0.18
208-1262C13H-5, 48-49	199.985	221.025	324.317	263.108	66.2003	66.2103	1.642	-0.31	NTRUE	Barnet et al. 2017	d18O +0.40‰; d13C +0.00‰	1.642	0.09
208-1262C13H-5, 54-55	200.045	221.085	324.345	263.119	66.2021	66.2117	1.518	-0.35	NTRUE	Barnet et al. 2017	d18O +0.40‰; d13C +0.00‰	1.518	0.05
208-1262C13H-5, 57-58	200.075	221.115	324.36	263.124	66.203	66.2123	1.47	-0.26	NTRUE	Barnet et al. 2017	d18O +0.40‰; d13C +0.00‰	1.47	0.14
208-1262C13H-5, 60-61	200.105	221.145	324.374	263.13	66.2039	66.213	1.49	-0.31	NTRUE	Barnet et al. 2017	d18O +0.40‰; d13C +0.00‰	1.49	0.09
208-1262C13H-5, 63-64	200.135	221.175	324.388	263.135	66.2049	66.2136	1.425	-0.17	NTRUE	Barnet et al. 2017	d18O +0.40‰; d13C +0.00‰	1.425	0.23
208-1262C13H-5, 69-70	200.195	221.235	324.421	263.147	66.207	66.2151	1.399	-0.14	NTRUE	Barnet et al. 2017	d18O +0.40‰; d13C +0.00‰	1.399	0.26
208-1262C13H-5, 75-76	200.255	221.295	324.467	263.163	66.2098	66.2171	1.504	-0.12	NTRUE	Barnet et al. 2017	d18O +0.40‰; d13C +0.00‰	1.504	0.28
208-1262C13H-5, 78-79	200.285	221.325	324.49	263.172	66.2113	66.2181	1.443	-0.15	NTRUE	Barnet et al. 2017	d18O +0.40‰; d13C +0.00‰	1.443	0.25
208-1262C13H-5, 84-85	200.345	221.385	324.535	263.188	66.2142	66.2202	1.699	-0.05	NTRUE	Barnet et al. 2017	d18O +0.40‰; d13C +0.00‰	1.699	0.35
208-1262C13H-5, 90-91	200.405	221.445	324.58	263.205	66.2171	66.2222	1.609	-0.18	NTRUE	Barnet et al. 2017	d18O +0.40‰; d13C +0.00‰	1.609	0.22
208-1262C13H-5, 93-94	200.435	221.475	324.603	263.213	66.2185	66.2232	1.571	-0.22	NTRUE	Barnet et al. 2017	d18O +0.40‰; d13C +0.00‰	1.571	0.18
208-1262C13H-5, 96-97	200.465	221.505	324.626	263.221	66.22	66.2242	1.55223	-0.057019	NTRUE	Thomas & Alegret in Hull et al. 2020	d18O +0.40‰; d13C +0.00‰	1.55223	0.342981
208-1262C13H-5, 99-100	200.495	221.535	324.649	263.23	66.2214	66.2253	1.465	-0.22	NTRUE	Barnet et al. 2017	d18O +0.40‰; d13C +0.00‰	1.465	0.18
208-1262C13H-5, 105-106	200.555	221.595	324.694	263.244	66.2242	66.2271	1.44	-0.25	NTRUE	Barnet et al. 2017	d18O +0.40‰; d13C +0.00‰	1.44	0.15
208-1262C13H-5, 108-109	200.585	221.625	324.717	263.252	66.2256	66.228	1.66	-0.05	NTRUE	Barnet et al. 2017	d18O +0.40‰; d13C +0.00‰	1.66	0.35
208-1262C13H-5, 114-115	200.645	221.685	324.765	263.267	66.2286	66.2299	1.53	-0.09	NTRUE	Barnet et al. 2017	d18O +0.40‰; d13C +0.00‰	1.53	0.31
208-1262C13H-5, 117-118	200.675	221.715	324.795	263.277	66.2305	66.2311	1.496	-0.1	NTRUE	Barnet et al. 2017	d18O +0.40‰; d13C +0.00‰	1.496	0.3
208-1262C13H-5, 120-121	200.705	221.745	324.825	263.287	66.2323	66.2323	1.611	-0.08	NTRUE	Barnet et al. 2017	d18O +0.40‰; d13C +0.00‰	1.611	0.32
208-1262C13H-5, 123-124	200.735	221.775	324.855	263.296	66.2342	66.2335	1.641	-0.04	NTRUE	Barnet et al. 2017	d18O +0.40‰; d13C +0.00‰	1.641	0.36
208-1262C13H-5, 129-130	200.795	221.835	324.915	263.316	66.2379	66.2359	1.631	-0.04	NTRUE	Barnet et al. 2017	d18O +0.40‰; d13C +0.00‰	1.631	0.36
208-1262C13H-5, 132-133	200.825	221.865	324.945	263.325	66.2397	66.2371	1.703	-0.03	NTRUE	Barnet et al. 2017	d18O +0.40‰; d13C +0.00‰	1.703	0.37
208-1262C13H-5, 138-139	200.885	221.925	325.005	263.345	66.2435	66.2394	1.72	0	NTRUE	Barnet et al. 2017	d18O +0.40‰; d13C +0.00‰	1.72	0.4
208-1262C13H-5, 144-145	200.945	221.985	325.058	263.361	66.247	66.2415	1.661	-0.04	NTRUE	Barnet et al. 2017	d18O +0.40‰; d13C +0.00‰	1.661	0.36
208-1262C13H-5, 147-148	200.975	222.015	325.083	263.369	66.2486	66.2425	1.681	-0.09	NTRUE	Barnet et al. 2017	d18O +0.40‰; d13C +0.00‰	1.681	0.31
208-1262C13H-6, 0-1	201.005	222.045	325.108	263.377	66.2502	66.2434	1.662	-0.08	NTRUE	Barnet et al. 2017	d18O +0.40‰; d13C +0.00‰	1.662	0.32
208-1262C13H-6, 3-4	201.035	222.075	325.132	263.385	66.2518	66.2444	1.549	-0.11	NTRUE	Barnet et al. 2017	d18O +0.40‰; d13C +0.00‰	1.549	0.29
208-1262C13H-6, 9-10	201.095	222.135	325.182	263.4	66.2551	66.2463	1.491	0.04	NTRUE	Barnet et al. 2017	d18O +0.40‰; d13C +0.00‰	1.491	0.44
208-1262C13H-6, 12-13	201.125	222.165	325.206	263.408	66.2567	66.2472	1.418	0.05	NTRUE	Barnet et al. 2017	d18O +0.40‰; d13C +0.00‰	1.418	0.45
208-1262C13H-6, 18-19	201.185	222.225	325.249	263.421	66.2595	66.2489	1.489	0.09	NTRUE	Barnet et al. 2017	d18O +0.40‰; d13C +0.00‰	1.489	0.49
208-1262C13H-6, 24-25	201.245	222.285	325.293	263.435	66.2624	66.2505	1.625	0.16	NTRUE	Barnet et al. 2017	d18O +0.40‰; d13C +0.00‰	1.625	0.56
208-1262C13H-6, 27-28	201.275	222.315	325.314	263.442	66.2638	66.2515	1.606	0.22	NTRUE	Barnet et al. 2017	d18O +0.40‰; d13C +0.00‰	1.606	0.62
208-1262C13H-6, 30-31	201.305	222.345	325.336	263.453	66.2651	66.2527	1.559	0.07	NTRUE	Barnet et al. 2017	d18O +0.40‰; d13C +0.00‰	1.559	0.47
208-1262C13H-6, 36-37	201.365	222.405	325.379	263.474	66.2677	66.2553	1.696	0.16	NTRUE	Barnet et al. 2017	d18O +0.40‰; d13C +0.00‰	1.696	0.56
208-1262C13H-6, 39-40	201.395	222.435	325.401	263.484	66.269	66.2566	1.61	0.03	NTRUE	Barnet et al. 2017	d18O +0.40‰; d13C +0.00‰	1.61	0.43
208-1262C13H-6, 42-43	201.425	222.465	325.42	263.493	66.2701	66.2577	1.673	0.23	NTRUE	Barnet et al. 2017	d18O +0.40‰; d13C +0.00‰	1.673	0.63
208-1262C13H-6, 51-52	201.515	222.555	325.473	263.519	66.2733	66.2609	1.601	0.14	NTRUE	Barnet et al. 2017	d18O +0.40‰; d13C +0.00‰	1.601	0.54
208-1262C13H-6, 54-55	201.545	222.585	325.49	263.528	66.2743	66.262	1.574	0.12	NTRUE	Barnet et al. 2017	d18O +0.40‰; d13C +0.00‰	1.574	0.52
208-1262C13H-6, 57-58	201.575	222.615	325.508	263.536	66.2754	66.263	1.565	0.19	NTRUE	Barnet et al. 2017	d18O +0.40‰; d13C +0.00‰	1.565	0.59
208-1262C13H-6, 60-61	201.605	222.645	325.526	263.545	66.2764	66.2641	1.505	0.19	NTRUE	Barnet et al. 2017	d18O +0.40‰; d13C +0.00‰	1.505	0.59
208-1262C13H-6, 66-67	201.665	222.705	325.561	263.562	66.2786	66.2662	1.597	0.39	NTRUE	Barnet et al. 2017	d18O +0.40‰; d13C +0.00‰	1.597	0.79
208-1262C13H-6, 75-76	201.755	222.795	325.637	263.599	66.2831	66.2707	1.597	0.3	NTRUE	Barnet et al. 2017	d18O +0.40‰; d13C +0.00‰	1.597	0.7
208-1262C13H-6, 81-82	201.815	222.855	325.69	263.623	66.286	66.2738	1.548	0.18	NTRUE	Barnet et al. 2017	d18O +0.40‰; d13C +0.00‰	1.548	0.58
208-1262C13H-6, 87-88	201.875	222.915	325.743	263.647	66.2888	66.2766	1.513	0.19	NTRUE	Barnet et al. 2017	d18O +0.40‰; d13C +0.00‰	1.513	0.59
208-1262C13H-6, 90-91	201.905	222.945	325.77	263.658	66.2901	66.2781	1.414	0.1	NTRUE	Barnet et al. 2017	d18O +0.40‰; d13C +0.00‰	1.414	0.5
208-1262C13H-6, 96-97	201.965	223.005	325.823	263.682	66.2929	66.281	1.389	0.25	NTRUE	Barnet et al. 2017	d18O +0.40‰; d13C +0.00‰	1.389	0.65
208-1262C13H-6, 102-103	202.025	223.065	325.877	263.705	66.2956	66.2839	1.36	0.41	NTRUE	Barnet et al. 2017	d18O +0.40‰; d13C +0.00‰	1.36	0.81
208-1262C13H-6, 108-109	202.085	223.125	325.93	263.729	66.2983	66.2867	1.771	0.42	NTRUE	Barnet et al. 2017	d18O +0.40‰; d13C +0.00‰	1.771	0.82
208-1262C13H-6, 111-112	202.115	223.155	325.957	263.74	66.2997	66.2882	1.761	0.36	NTRUE	Barnet et al. 2017	d18O +0.40‰; d13C +0.00‰	1.761	0.76
208-1262C13H-6, 117-118	202.175	223.215	326.01	263.764	66.3024	66.2911	1.835	0.47	NTRUE	Barnet et al. 2017	d18O +0.40‰; d13C +0.00‰	1.835	0.87
208-1262C13H-7, 32-33	202.525	223.565	326.423	263.888	66.3213	66.3064	1.808	0.38	NTRUE	Barnet et al. 2017	d18O +0.40‰; d13C +0.00‰	1.808	0.78
208-1262C13H-7, 38-39	202.585	223.625	326.497	263.908	66.3246	66.3089	1.742	0.33	NTRUE	Barnet et al. 2017	d18O +0.40‰; d13C +0.00‰	1.742	0.73
208-1262C13H-7, 44-45	202.645	223.685	326.57	263.93	66.3279	66.3116	1.679	0.25	NTRUE	Barnet et al. 2017	d18O +0.40‰; d13C +0.00‰	1.679	0.65
208-1262C13H-7, 47-48	202.675	223.715	326.607	263.943	66.3297	66.3131	1.593	0.28	NTRUE	Barnet et al. 2017	d18O +0.40‰; d13C +0.00‰	1.593	0.68
208-1262C13H-7, 56-57	202.765	223.805	326.717	263.98	66.335	66.3178	1.444	0.22	NTRUE	Barnet et al. 2017	d18O +0.40‰; d13C +0.00‰	1.444	0.62
208-1262C13H-7, 59-60	202.795	223.835	326.754	263.993	66.3367	66.3193	1.401	0.18	NTRUE	Barnet et al. 2017	d18O +0.40‰; d13C +0.00‰	1.401	0.58
208-1262C13H-7, 62-63	202.825	223.865	326.796	264.007	66.3387	66.3211	1.695	0.36	NTRUE	Barnet et al. 2017	d18O +0.40‰; d13C +0.00‰	1.695	0.76
208-1262C13H-7, 71-72	202.915	223.955	326.925	264.051	66.3449	66.3265	1.639	0.32	NTRUE	Barnet et al. 2017	d18O +0.40‰; d13C +0.00‰	1.639	0.72
208-1262C13H-7, 74-75	202.945	223.985	326.968	264.066	66.3469	66.3283	1.41	0.2	NTRUE	Barnet et al. 2017	d18O +0.40‰; d13C +0.00‰	1.41	0.6
208-1262C13H-7, 77-78	202.975	224.015	327.011	264.078	66.3485	66.3298	1.482	0.31	NTRUE	Barnet et al. 2017	d18O +0.40‰; d13C +0.00‰	1.482	0.71
208-1262C13H-7, 83-84	203.035	224.075	327.097	264.1	66.3512	66.3326	1.499	0.39	NTRUE	Barnet et al. 2017	d18O +0.40‰; d13C +0.00‰	1.499	0.79
208-1262C13H-7, 92-93	203.125	224.165	327.227	264.134	66.3554	66.3367	1.438	0.41	NTRUE	Barnet et al. 2017	d18O +0.40‰; d13C +0.00‰	1.438	0.81
208-1262C13H-7, 98-99	203.185	224.225	327.313	264.156	66.3581	66.3394	1.271	0.15	NTRUE	Barnet et al. 2017	d18O +0.40‰; d13C +0.00‰	1.271	0.55
208-1262C13H-7, 101-102	203.215	224.255	327.356	264.167	66.3595	66.3408	1.442	0.42	NTRUE	Barnet et al. 2017	d18O +0.40‰; d13C +0.00‰	1.442	0.82
208-1262C13H-7, 104-105	203.245	224.285	327.399	264.178	66.3609	66.3421	1.487	0.45	NTRUE	Barnet et al. 2017	d18O +0.40‰; d13C +0.00‰	1.487	0.85
208-1262C13H-7, 110-111	203.305	224.345	327.485	264.2	66.3636	66.3449	1.382	0.44	NTRUE	Barnet et al. 2017	d18O +0.40‰; d13C +0.00‰	1.382	0.84
208-1262C13H-7, 113-114	203.335	224.375	327.528	264.211	66.365	66.3462	1.509	0.38	NTRUE	Barnet et al. 2017	d18O +0.40‰; d13C +0.00‰	1.509	0.78
208-1262C13H-7, 116-117	203.365	224.405	327.571	264.223	66.3663	66.3476	1.516	0.36	NTRUE	Barnet et al. 2017	d18O +0.40‰; d13C +0.00‰	1.516	0.76
208-1262C13H-7, 119-120	203.395	224.435	327.614	264.235	66.3679	66.3491	1.382	0.23	NTRUE	Barnet et al. 2017	d18O +0.40‰; d13C +0.00‰	1.382	0.63
208-1262B23H-1, 89-90	201.295	224.475	327.672	264.254	66.3701	66.3515	1.569	0.36	NTRUE	Barnet et al. 2017	d18O +0.40‰; d13C +0.00‰	1.569	0.76
208-1262B23H-1, 95-96	201.355	224.535	327.758	264.283	66.3735	66.355	1.499	0.45	NTRUE	Barnet et al. 2017	d18O +0.40‰; d13C +0.00‰	1.499	0.85
208-1262B23H-1, 98-99	201.385	224.565	327.801	264.297	66.3752	66.3568	1.427	0.49	NTRUE	Barnet et al. 2017	d18O +0.40‰; d13C +0.00‰	1.427	0.89
208-1262B23H-1, 104-105	201.445	224.625	327.885	264.325	66.3784	66.3602	1.387	0.42	NTRUE	Barnet et al. 2017	d18O +0.40‰; d13C +0.00‰	1.387	0.82
208-1262B23H-1, 110-111	201.505	224.685	327.948	264.346	66.3809	66.3628	1.371	0.35	NTRUE	Barnet et al. 2017	d18O +0.40‰; d13C +0.00‰	1.371	0.75
208-1262B23H-1, 119-120	201.595	224.775	328.041	264.377	66.3845	66.3667	1.433	0.47	NTRUE	Barnet et al. 2017	d18O +0.40‰; d13C +0.00‰	1.433	0.87
208-1262B23H-1, 125-126	201.655	224.835	328.104	264.398	66.3869	66.3692	1.453	0.46	NTRUE	Barnet et al. 2017	d18O +0.40‰; d13C +0.00‰	1.453	0.86
208-1262B23H-1, 134-135	201.745	224.925	328.198	264.431	66.3907	66.3733	1.375	0.38	NTRUE	Barnet et al. 2017	d18O +0.40‰; d13C +0.00‰	1.375	0.78
208-1262B23H-1, 140-141	201.805	224.985	328.26	264.456	66.3935	66.3764	1.376	0.38	NTRUE	Barnet et al. 2017	d18O +0.40‰; d13C +0.00‰	1.376	0.78
208-1262B23H-1, 146-147	201.865	225.045	328.323	264.482	66.3963	66.3796	1.236	0.35	NTRUE	Barnet et al. 2017	d18O +0.40‰; d13C +0.00‰	1.236	0.75
208-1262B23H-2, 2-3	201.925	225.105	328.386	264.507	66.3992	66.3827	1.311	0.31	NTRUE	Barnet et al. 2017	d18O +0.40‰; d13C +0.00‰	1.311	0.71
208-1262B23H-2, 5-6	201.955	225.135	328.424	264.523	66.4009	66.3846	1.29	0.28	NTRUE	Barnet et al. 2017	d18O +0.40‰; d13C +0.00‰	1.29	0.68
208-1262B23H-2, 8-9	201.985	225.165	328.463	264.538	66.4026	66.3865	1.357	0.35	NTRUE	Barnet et al. 2017	d18O +0.40‰; d13C +0.00‰	1.357	0.75
208-1262B23H-2, 14-15	202.045	225.225	328.539	264.569	66.406	66.3903	1.338	0.39	NTRUE	Barnet et al. 2017	d18O +0.40‰; d13C +0.00‰	1.338	0.79
208-1262B23H-2, 20-21	202.105	225.285	328.615	264.6	66.4094	66.3941	1.482	0.13	NTRUE	Barnet et al. 2017	d18O +0.40‰; d13C +0.00‰	1.482	0.53
208-1262B23H-2, 29-30	202.195	225.375	328.729	264.652	66.4157	66.4005	1.286	0.27	NTRUE	Barnet et al. 2017	d18O +0.40‰; d13C +0.00‰	1.286	0.67
208-1262B23H-2, 35-36	202.255	225.435	328.806	264.688	66.4201	66.4049	1.4	0.31	NTRUE	Barnet et al. 2017	d18O +0.40‰; d13C +0.00‰	1.4	0.71
208-1262B23H-2, 38-39	202.285	225.465	328.844	264.705	66.4223	66.4071	1.333	0.36	NTRUE	Barnet et al. 2017	d18O +0.40‰; d13C +0.00‰	1.333	0.76
208-1262B23H-2, 44-45	202.345	225.525	328.92	264.741	66.4267	66.4115	1.438	0.37	NTRUE	Barnet et al. 2017	d18O +0.40‰; d13C +0.00‰	1.438	0.77
208-1262B23H-2, 47-48	202.375	225.555	328.958	264.759	66.4289	66.4137	1.428	0.41	NTRUE	Barnet et al. 2017	d18O +0.40‰; d13C +0.00‰	1.428	0.81
208-1262B23H-2, 53-54	202.435	225.615	329.034	264.795	66.433	66.4181	1.266	0.27	NTRUE	Barnet et al. 2017	d18O +0.40‰; d13C +0.00‰	1.266	0.67
208-1262B23H-2, 59-60	202.495	225.675	329.11	264.83	66.4368	66.4224	1.367	0.28	NTRUE	Barnet et al. 2017	d18O +0.40‰; d13C +0.00‰	1.367	0.68
208-1262B23H-2, 68-69	202.585	225.765	329.225	264.884	66.4424	66.4289	1.245	0.3	NTRUE	Barnet et al. 2017	d18O +0.40‰; d13C +0.00‰	1.245	0.7
208-1262B23H-2, 74-75	202.645	225.825	329.301	264.92	66.4462	66.4331	1.171	0.26	NTRUE	Barnet et al. 2017	d18O +0.40‰; d13C +0.00‰	1.171	0.66
208-1262B23H-2, 80-81	202.705	225.885	329.349	264.942	66.4485	66.4358	1.139	0.25	NTRUE	Barnet et al. 2017	d18O +0.40‰; d13C +0.00‰	1.139	0.65
208-1262B23H-2, 89-90	202.795	225.975	329.406	264.969	66.4513	66.439	0.916	0.26	NTRUE	Barnet et al. 2017	d18O +0.40‰; d13C +0.00‰	0.916	0.66
208-1262B23H-2, 92-93	202.825	226.005	329.425	264.978	66.4523	66.4401	1.352	0.37	NTRUE	Barnet et al. 2017	d18O +0.40‰; d13C +0.00‰	1.352	0.77
208-1262B23H-2, 95-96	202.855	226.035	329.444	264.987	66.4533	66.4412	1.215	0.38	NTRUE	Barnet et al. 2017	d18O +0.40‰; d13C +0.00‰	1.215	0.78
208-1262B23H-2, 101-102	202.915	226.095	329.482	265.006	66.4555	66.4435	1.234	0.4	NTRUE	Barnet et al. 2017	d18O +0.40‰; d13C +0.00‰	1.234	0.8
208-1262B23H-2, 104-105	202.945	226.125	329.501	265.016	66.4567	66.4446	1.301	0.43	NTRUE	Barnet et al. 2017	d18O +0.40‰; d13C +0.00‰	1.301	0.83
208-1262B23H-2, 110-111	203.005	226.185	329.54	265.035	66.4589	66.4469	1.235	0.33	NTRUE	Barnet et al. 2017	d18O +0.40‰; d13C +0.00‰	1.235	0.73
208-1262B23H-2, 116-117	203.065	226.245	329.578	265.054	66.4611	66.4492	1.152	0.27	NTRUE	Barnet et al. 2017	d18O +0.40‰; d13C +0.00‰	1.152	0.67
208-1262B23H-2, 125-126	203.155	226.335	329.649	265.089	66.4653	66.4535	1.088	0.31	NTRUE	Barnet et al. 2017	d18O +0.40‰; d13C +0.00‰	1.088	0.71
208-1262B23H-2, 131-132	203.215	226.395	329.702	265.116	66.4684	66.4567	1.221	0.38	NTRUE	Barnet et al. 2017	d18O +0.40‰; d13C +0.00‰	1.221	0.78
208-1262B23H-2, 134-135	203.245	226.425	329.729	265.129	66.4699	66.4583	1.258	0.25	NTRUE	Barnet et al. 2017	d18O +0.40‰; d13C +0.00‰	1.258	0.65
208-1262B23H-2, 140-141	203.305	226.485	329.782	265.156	66.473	66.4615	1.368	0.34	NTRUE	Barnet et al. 2017	d18O +0.40‰; d13C +0.00‰	1.368	0.74
208-1262B23H-2, 146-147	203.365	226.545	329.836	265.184	66.4762	66.4648	1.395	0.33	NTRUE	Barnet et al. 2017	d18O +0.40‰; d13C +0.00‰	1.395	0.73
208-1262B23H-2, 149-150	203.395	226.575	329.862	265.198	66.4777	66.4665	1.349	0.35	NTRUE	Barnet et al. 2017	d18O +0.40‰; d13C +0.00‰	1.349	0.75
208-1262B23H-3, 2-3	203.425	226.605	329.889	265.212	66.4793	66.4682	1.318	0.31	NTRUE	Barnet et al. 2017	d18O +0.40‰; d13C +0.00‰	1.318	0.71
208-1262B23H-3, 5-6	203.455	226.635	329.916	265.226	66.4808	66.4699	1.282	0.3	NTRUE	Barnet et al. 2017	d18O +0.40‰; d13C +0.00‰	1.282	0.7
208-1262B23H-3, 11-12	203.515	226.695	329.969	265.254	66.4839	66.4732	1.076	0.27	NTRUE	Barnet et al. 2017	d18O +0.40‰; d13C +0.00‰	1.076	0.67
208-1262B23H-3, 14-15	203.545	226.725	329.996	265.268	66.4855	66.4749	0.983	0.32	NTRUE	Barnet et al. 2017	d18O +0.40‰; d13C +0.00‰	0.983	0.72
208-1262B23H-3, 17-18	203.575	226.755	330.017	265.28	66.4867	66.4763	1.103	0.22	NTRUE	Barnet et al. 2017	d18O +0.40‰; d13C +0.00‰	1.103	0.62
208-1262B23H-3, 20-21	203.605	226.785	330.037	265.29	66.4879	66.4775	1.028	0.22	NTRUE	Barnet et al. 2017	d18O +0.40‰; d13C +0.00‰	1.028	0.62
208-1262B23H-3, 29-30	203.695	226.875	330.097	265.322	66.4914	66.4814	1.227	0.31	NTRUE	Barnet et al. 2017	d18O +0.40‰; d13C +0.00‰	1.227	0.71
208-1262B23H-3, 35-36	203.755	226.935	330.138	265.344	66.4938	66.4839	1.412	0.28	NTRUE	Barnet et al. 2017	d18O +0.40‰; d13C +0.00‰	1.412	0.68
208-1262B23H-3, 38-39	203.785	226.965	330.158	265.354	66.4949	66.4852	1.391	0.38	NTRUE	Barnet et al. 2017	d18O +0.40‰; d13C +0.00‰	1.391	0.78
208-1262B23H-3, 41-42	203.815	227	330.182	265.368	66.496	66.4868	1.379	0.32	NTRUE	Barnet et al. 2017	d18O +0.40‰; d13C +0.00‰	1.379	0.72
208-1262C14H-1, 62-63	203.625	227.045	330.212	265.385	66.4974	66.4889	1.288	0.34	NTRUE	Barnet et al. 2017	d18O +0.40‰; d13C +0.00‰	1.288	0.74
208-1262C14H-1, 65-66	203.655	227.075	330.232	265.396	66.4984	66.4902	1.462	0.41	NTRUE	Barnet et al. 2017	d18O +0.40‰; d13C +0.00‰	1.462	0.81
208-1262C14H-1, 71-72	203.715	227.135	330.272	265.419	66.5003	66.493	1.455	0.44	NTRUE	Barnet et al. 2017	d18O +0.40‰; d13C +0.00‰	1.455	0.84
208-1262C14H-1, 77-78	203.775	227.195	330.312	265.442	66.5023	66.4957	1.401	0.43	NTRUE	Barnet et al. 2017	d18O +0.40‰; d13C +0.00‰	1.401	0.83
208-1262C14H-1, 80-81	203.805	227.225	330.333	265.454	66.5032	66.4971	1.362	0.35	NTRUE	Barnet et al. 2017	d18O +0.40‰; d13C +0.00‰	1.362	0.75
208-1262C14H-1, 86-87	203.865	227.285	330.373	265.477	66.5051	66.4998	1.333	0.39	NTRUE	Barnet et al. 2017	d18O +0.40‰; d13C +0.00‰	1.333	0.79
208-1262C14H-1, 92-93	203.925	227.345	330.412	265.499	66.507	66.5025	1.267	0.33	NTRUE	Barnet et al. 2017	d18O +0.40‰; d13C +0.00‰	1.267	0.73
208-1262C14H-1, 95-96	203.955	227.375	330.432	265.51	66.5079	66.5038	1.329	0.41	NTRUE	Barnet et al. 2017	d18O +0.40‰; d13C +0.00‰	1.329	0.81
208-1262C14H-1, 101-102	204.015	227.435	330.471	265.532	66.5098	66.5065	1.303	0.33	NTRUE	Barnet et al. 2017	d18O +0.40‰; d13C +0.00‰	1.303	0.73
208-1262C14H-1, 107-108	204.075	227.495	330.51	265.554	66.5117	66.5091	1.545	0.44	NTRUE	Barnet et al. 2017	d18O +0.40‰; d13C +0.00‰	1.545	0.84
208-1262C14H-1, 110-111	204.105	227.525	330.529	265.565	66.5126	66.5105	1.378	0.47	NTRUE	Barnet et al. 2017	d18O +0.40‰; d13C +0.00‰	1.378	0.87
208-1262C14H-1, 116-117	204.165	227.585	330.568	265.588	66.5145	66.5131	1.521	0.5	NTRUE	Barnet et al. 2017	d18O +0.40‰; d13C +0.00‰	1.521	0.9
208-1262C14H-1, 119-120	204.195	227.615	330.589	265.6	66.5155	66.5146	1.555	0.51	NTRUE	Barnet et al. 2017	d18O +0.40‰; d13C +0.00‰	1.555	0.91
208-1262C14H-1, 122-123	204.225	227.645	330.614	265.616	66.5167	66.5165	1.539	0.5	NTRUE	Barnet et al. 2017	d18O +0.40‰; d13C +0.00‰	1.539	0.9
208-1262C14H-1, 131-132	204.315	227.735	330.689	265.664	66.5203	66.5223	1.494	0.49	NTRUE	Barnet et al. 2017	d18O +0.40‰; d13C +0.00‰	1.494	0.89
208-1262C14H-1, 134-135	204.345	227.765	330.714	265.681	66.5215	66.5243	1.454	0.47	NTRUE	Barnet et al. 2017	d18O +0.40‰; d13C +0.00‰	1.454	0.87
208-1262C14H-1, 140-141	204.405	227.825	330.764	265.713	66.524	66.5281	1.438	0.39	NTRUE	Barnet et al. 2017	d18O +0.40‰; d13C +0.00‰	1.438	0.79
208-1262C14H-1, 146-147	204.465	227.885	330.813	265.745	66.5264	66.532	1.428	0.4	NTRUE	Barnet et al. 2017	d18O +0.40‰; d13C +0.00‰	1.428	0.8
208-1262C14H-1, 149-150	204.495	227.915	330.838	265.762	66.5276	66.534	1.276	0.31	NTRUE	Barnet et al. 2017	d18O +0.40‰; d13C +0.00‰	1.276	0.71
208-1262C14H-2, 2-3	204.525	227.945	330.863	265.778	66.5288	66.5359	1.476	0.47	NTRUE	Barnet et al. 2017	d18O +0.40‰; d13C +0.00‰	1.476	0.87
208-1262C14H-2, 5-6	204.555	227.975	330.888	265.794	66.5301	66.5379	1.396	0.45	NTRUE	Barnet et al. 2017	d18O +0.40‰; d13C +0.00‰	1.396	0.85
208-1262C14H-2, 11-12	204.615	228.035	330.938	265.826	66.5325	66.5417	1.465	0.47	NTRUE	Barnet et al. 2017	d18O +0.40‰; d13C +0.00‰	1.465	0.87
208-1262C14H-2, 14-15	204.645	228.065	330.963	265.843	66.5337	66.5437	1.3	0.38	NTRUE	Barnet et al. 2017	d18O +0.40‰; d13C +0.00‰	1.3	0.78
208-1262C14H-2, 17-18	204.675	228.095	330.988	265.859	66.5349	66.5456	1.497	0.51	NTRUE	Barnet et al. 2017	d18O +0.40‰; d13C +0.00‰	1.497	0.91
208-1262C14H-2, 23-24	204.735	228.155	331.033	265.888	66.5373	66.5491	1.469	0.53	NTRUE	Barnet et al. 2017	d18O +0.40‰; d13C +0.00‰	1.469	0.93
208-1262C14H-2, 30-31	204.805	228.225	331.085	265.92	66.5405	66.553	1.363	0.47	NTRUE	Barnet et al. 2017	d18O +0.40‰; d13C +0.00‰	1.363	0.87
208-1262C14H-2, 33-34	204.835	228.255	331.107	265.934	66.5419	66.5546	1.33	0.36	NTRUE	Barnet et al. 2017	d18O +0.40‰; d13C +0.00‰	1.33	0.76
208-1262C14H-2, 39-40	204.895	228.315	331.152	265.961	66.5446	66.5579	1.242	0.35	NTRUE	Barnet et al. 2017	d18O +0.40‰; d13C +0.00‰	1.242	0.75
208-1262C14H-2, 45-46	204.955	228.375	331.196	265.989	66.5474	66.5612	1.194	0.41	NTRUE	Barnet et al. 2017	d18O +0.40‰; d13C +0.00‰	1.194	0.81
208-1262C14H-2, 48-49	204.985	228.405	331.221	266.004	66.5489	66.563	1.144	0.4	NTRUE	Barnet et al. 2017	d18O +0.40‰; d13C +0.00‰	1.144	0.8
208-1262C14H-2, 54-55	205.045	228.465	331.271	266.035	66.552	66.5667	1.274	0.45	NTRUE	Barnet et al. 2017	d18O +0.40‰; d13C +0.00‰	1.274	0.85
208-1262C14H-2, 57-58	205.075	228.495	331.296	266.05	66.5535	66.5686	1.371	0.4	NTRUE	Barnet et al. 2017	d18O +0.40‰; d13C +0.00‰	1.371	0.8
208-1262C14H-2, 63-64	205.135	228.555	331.346	266.081	66.5566	66.5722	1.421	0.43	NTRUE	Barnet et al. 2017	d18O +0.40‰; d13C +0.00‰	1.421	0.83
208-1262C14H-2, 69-70	205.195	228.615	331.396	266.125	66.5602	66.5774	1.401	0.36	NTRUE	Barnet et al. 2017	d18O +0.40‰; d13C +0.00‰	1.401	0.76
208-1262C14H-2, 72-73	205.225	228.645	331.421	266.149	66.5621	66.5803	1.193	0.37	NTRUE	Barnet et al. 2017	d18O +0.40‰; d13C +0.00‰	1.193	0.77
208-1262C14H-2, 75-76	205.255	228.675	331.446	266.173	66.5639	66.5832	1.182	0.3	NTRUE	Barnet et al. 2017	d18O +0.40‰; d13C +0.00‰	1.182	0.7
208-1262C14H-2, 78-79	205.285	228.705	331.471	266.197	66.5658	66.5861	1.293	0.37	NTRUE	Barnet et al. 2017	d18O +0.40‰; d13C +0.00‰	1.293	0.77
208-1262C14H-2, 84-85	205.345	228.765	331.528	266.252	66.5701	66.5927	1.112	0.34	NTRUE	Barnet et al. 2017	d18O +0.40‰; d13C +0.00‰	1.112	0.74
208-1262C14H-2, 87-88	205.375	228.795	331.561	266.284	66.5726	66.5965	1.248	0.38	NTRUE	Barnet et al. 2017	d18O +0.40‰; d13C +0.00‰	1.248	0.78
208-1262C14H-2, 90-91	205.405	228.825	331.594	266.316	66.575	66.6003	1.263	0.46	NTRUE	Barnet et al. 2017	d18O +0.40‰; d13C +0.00‰	1.263	0.86
208-1262C14H-2, 93-94	205.435	228.855	331.627	266.348	66.5775	66.6041	1.293	0.4	NTRUE	Barnet et al. 2017	d18O +0.40‰; d13C +0.00‰	1.293	0.8
208-1262C14H-2, 99-100	205.495	228.915	331.693	266.391	66.5812	66.6093	1.466	0.41	NTRUE	Barnet et al. 2017	d18O +0.40‰; d13C +0.00‰	1.466	0.81
208-1262C14H-2, 104-105	205.545	228.965	331.749	266.422	66.5839	66.6131	1.532	0.46	NTRUE	Barnet et al. 2017	d18O +0.40‰; d13C +0.00‰	1.532	0.86
208-1262C14H-2, 109-110	205.595	229.015	331.804	266.454	66.5867	66.6169	1.404	0.49	NTRUE	Barnet et al. 2017	d18O +0.40‰; d13C +0.00‰	1.404	0.89
208-1262C14H-2, 115-116	205.655	229.075	331.87	266.492	66.59	66.6214	1.257	0.39	NTRUE	Barnet et al. 2017	d18O +0.40‰; d13C +0.00‰	1.257	0.79
208-1262C14H-2, 121-122	205.715	229.135	331.934	266.528	66.5932	66.6257	1.165	0.47	NTRUE	Barnet et al. 2017	d18O +0.40‰; d13C +0.00‰	1.165	0.87
208-1262C14H-2, 124-125	205.745	229.165	331.962	266.544	66.5946	66.6277	1.117	0.3	NTRUE	Barnet et al. 2017	d18O +0.40‰; d13C +0.00‰	1.117	0.7
208-1262C14H-2, 127-128	205.775	229.195	331.99	266.56	66.596	66.6296	1.202	0.5	NTRUE	Barnet et al. 2017	d18O +0.40‰; d13C +0.00‰	1.202	0.9
208-1262C14H-2, 130-131	205.805	229.225	332.018	266.576	66.5974	66.6315	1.214	0.44	NTRUE	Barnet et al. 2017	d18O +0.40‰; d13C +0.00‰	1.214	0.84
208-1262C14H-2, 133-134	205.835	229.255	332.045	266.592	66.5988	66.6334	1.36	0.54	NTRUE	Barnet et al. 2017	d18O +0.40‰; d13C +0.00‰	1.36	0.94
208-1262C14H-2, 136-137	205.865	229.285	332.073	266.609	66.6001	66.6355	1.335	0.54	NTRUE	Barnet et al. 2017	d18O +0.40‰; d13C +0.00‰	1.335	0.94
208-1262C14H-2, 142-143	205.925	229.345	332.129	266.647	66.6028	66.64	1.441	0.5	NTRUE	Barnet et al. 2017	d18O +0.40‰; d13C +0.00‰	1.441	0.9
208-1262C14H-2, 145-146	205.955	229.375	332.157	266.666	66.6041	66.6423	1.506	0.48	NTRUE	Barnet et al. 2017	d18O +0.40‰; d13C +0.00‰	1.506	0.88
208-1262C14H-2, 148-149	205.985	229.405	332.184	266.684	66.6054	66.6445	1.359	0.4	NTRUE	Barnet et al. 2017	d18O +0.40‰; d13C +0.00‰	1.359	0.8
208-1262C14H-3, 2-3	206.025	229.445	332.214	266.705	66.6069	66.647	1.375	0.42	NTRUE	Barnet et al. 2017	d18O +0.40‰; d13C +0.00‰	1.375	0.82
208-1262C14H-3, 5-6	206.055	229.475	332.237	266.721	66.6079	66.6488	1.458	0.53	NTRUE	Barnet et al. 2017	d18O +0.40‰; d13C +0.00‰	1.458	0.93
208-1262C14H-3, 8-9	206.085	229.505	332.26	266.736	66.609	66.6507	1.381	0.47	NTRUE	Barnet et al. 2017	d18O +0.40‰; d13C +0.00‰	1.381	0.87
208-1262C14H-3, 14-15	206.145	229.565	332.305	266.767	66.6112	66.6544	1.353	0.43	NTRUE	Barnet et al. 2017	d18O +0.40‰; d13C +0.00‰	1.353	0.83
208-1262C14H-3, 17-18	206.175	229.595	332.329	266.784	66.6123	66.6564	1.417	0.45	NTRUE	Barnet et al. 2017	d18O +0.40‰; d13C +0.00‰	1.417	0.85
208-1262C14H-3, 20-21	206.205	229.625	332.354	266.8	66.6135	66.6584	1.365	0.42	NTRUE	Barnet et al. 2017	d18O +0.40‰; d13C +0.00‰	1.365	0.82
208-1262C14H-3, 23-24	206.235	229.655	332.378	266.817	66.6147	66.6604	1.543	0.52	NTRUE	Barnet et al. 2017	d18O +0.40‰; d13C +0.00‰	1.543	0.92
208-1262C14H-3, 26-27	206.265	229.685	332.403	266.834	66.6159	66.6624	1.573	0.53	NTRUE	Barnet et al. 2017	d18O +0.40‰; d13C +0.00‰	1.573	0.93
208-1262C14H-3, 32-33	206.325	229.745	332.452	266.867	66.6182	66.6664	1.57	0.59	NTRUE	Barnet et al. 2017	d18O +0.40‰; d13C +0.00‰	1.57	0.99
208-1262C14H-3, 38-39	206.385	229.805	332.501	266.9	66.6206	66.6704	1.679	0.75	NTRUE	Barnet et al. 2017	d18O +0.40‰; d13C +0.00‰	1.679	1.15
208-1262C14H-3, 41-42	206.415	229.835	332.526	266.913	66.6219	66.6719	1.493	0.55	NTRUE	Barnet et al. 2017	d18O +0.40‰; d13C +0.00‰	1.493	0.95
208-1262C14H-3, 44-45	206.445	229.865	332.55	266.926	66.6233	66.6735	1.472	0.57	NTRUE	Barnet et al. 2017	d18O +0.40‰; d13C +0.00‰	1.472	0.97
208-1262C14H-3, 50-51	206.505	229.925	332.599	266.952	66.626	66.6766	1.446	0.44	NTRUE	Barnet et al. 2017	d18O +0.40‰; d13C +0.00‰	1.446	0.84
208-1262C14H-3, 53-54	206.535	229.955	332.624	266.965	66.6273	66.6781	1.438	0.46	NTRUE	Barnet et al. 2017	d18O +0.40‰; d13C +0.00‰	1.438	0.86
208-1262C14H-3, 56-57	206.565	229.985	332.648	266.978	66.6287	66.6796	1.45	0.65	NTRUE	Barnet et al. 2017	d18O +0.40‰; d13C +0.00‰	1.45	1.05
208-1262C14H-3, 62-63	206.625	230.045	332.697	267.004	66.6314	66.6827	1.402	0.48	NTRUE	Barnet et al. 2017	d18O +0.40‰; d13C +0.00‰	1.402	0.88
208-1262C14H-3, 65-66	206.655	230.075	332.722	267.017	66.6328	66.6843	1.374	0.48	NTRUE	Barnet et al. 2017	d18O +0.40‰; d13C +0.00‰	1.374	0.88
208-1262C14H-3, 68-69	206.685	230.105	332.746	267.03	66.6341	66.6858	1.461	0.46	NTRUE	Barnet et al. 2017	d18O +0.40‰; d13C +0.00‰	1.461	0.86
208-1262C14H-3, 71-72	206.715	230.135	332.771	267.043	66.6355	66.6874	1.426	0.41	NTRUE	Barnet et al. 2017	d18O +0.40‰; d13C +0.00‰	1.426	0.81
208-1262C14H-3, 74-75	206.745	230.165	332.795	267.055	66.6368	66.6889	1.294	0.52	NTRUE	Barnet et al. 2017	d18O +0.40‰; d13C +0.00‰	1.294	0.92
208-1262C14H-3, 77-78	206.775	230.195	332.82	267.068	66.6382	66.6905	1.233	0.56	NTRUE	Barnet et al. 2017	d18O +0.40‰; d13C +0.00‰	1.233	0.96
208-1262C14H-3, 80-81	206.805	230.225	332.845	267.081	66.6395	66.692	1.428	0.54	NTRUE	Barnet et al. 2017	d18O +0.40‰; d13C +0.00‰	1.428	0.94
208-1262C14H-3, 86-87	206.865	230.285	332.894	267.106	66.6423	66.695	1.476	0.59	NTRUE	Barnet et al. 2017	d18O +0.40‰; d13C +0.00‰	1.476	0.99
208-1262C14H-3, 89-90	206.895	230.315	332.918	267.117	66.6436	66.6963	1.502	0.57	NTRUE	Barnet et al. 2017	d18O +0.40‰; d13C +0.00‰	1.502	0.97
208-1262C14H-3, 92-93	206.925	230.345	332.943	267.128	66.645	66.6976	1.469	0.59	NTRUE	Barnet et al. 2017	d18O +0.40‰; d13C +0.00‰	1.469	0.99
208-1262C14H-3, 95-96	206.955	230.375	332.967	267.139	66.6463	66.6989	1.548	0.56	NTRUE	Barnet et al. 2017	d18O +0.40‰; d13C +0.00‰	1.548	0.96
208-1262C14H-3, 98-99	206.985	230.405	332.992	267.15	66.6477	66.7002	1.441	0.55	NTRUE	Barnet et al. 2017	d18O +0.40‰; d13C +0.00‰	1.441	0.95
208-1262C14H-3, 101-102	207.015	230.435	333.016	267.161	66.649	66.7016	1.4	0.51	NTRUE	Barnet et al. 2017	d18O +0.40‰; d13C +0.00‰	1.4	0.91
208-1262C14H-3, 104-105	207.045	230.465	333.041	267.172	66.6504	66.7029	1.469	0.5	NTRUE	Barnet et al. 2017	d18O +0.40‰; d13C +0.00‰	1.469	0.9
208-1262C14H-3, 110-111	207.105	230.525	333.095	267.196	66.6534	66.7058	1.375	0.47	NTRUE	Barnet et al. 2017	d18O +0.40‰; d13C +0.00‰	1.375	0.87
208-1262C14H-3, 113-114	207.135	230.555	333.128	267.211	66.6552	66.7075	1.434	0.54	NTRUE	Barnet et al. 2017	d18O +0.40‰; d13C +0.00‰	1.434	0.94
208-1262C14H-3, 116-117	207.165	230.585	333.16	267.225	66.657	66.7093	1.33	0.46	NTRUE	Barnet et al. 2017	d18O +0.40‰; d13C +0.00‰	1.33	0.86
208-1262C14H-3, 119-120	207.195	230.615	333.193	267.24	66.6588	66.711	1.584	0.51	NTRUE	Barnet et al. 2017	d18O +0.40‰; d13C +0.00‰	1.584	0.91
208-1262C14H-3, 122-123	207.225	230.645	333.226	267.255	66.6606	66.7128	1.492	0.41	NTRUE	Barnet et al. 2017	d18O +0.40‰; d13C +0.00‰	1.492	0.81
208-1262C14H-3, 125-126	207.255	230.675	333.259	267.27	66.6624	66.7146	1.599	0.56	NTRUE	Barnet et al. 2017	d18O +0.40‰; d13C +0.00‰	1.599	0.96
208-1262C14H-3, 128-129	207.285	230.705	333.292	267.287	66.6648	66.7166	1.496	0.54	NTRUE	Barnet et al. 2017	d18O +0.40‰; d13C +0.00‰	1.496	0.94
208-1262C14H-3, 131-132	207.315	230.735	333.325	267.304	66.6672	66.7186	1.608	0.52	NTRUE	Barnet et al. 2017	d18O +0.40‰; d13C +0.00‰	1.608	0.92
208-1262C14H-3, 134-135	207.345	230.765	333.358	267.321	66.6696	66.7207	1.506	0.55	NTRUE	Barnet et al. 2017	d18O +0.40‰; d13C +0.00‰	1.506	0.95
208-1262C14H-3, 140-141	207.405	230.825	333.424	267.355	66.6743	66.7248	1.436	0.41	NTRUE	Barnet et al. 2017	d18O +0.40‰; d13C +0.00‰	1.436	0.81
208-1262C14H-3, 143-144	207.435	230.855	333.451	267.369	66.6763	66.7264	1.465	0.47	NTRUE	Barnet et al. 2017	d18O +0.40‰; d13C +0.00‰	1.465	0.87
208-1262C14H-3, 146-147	207.465	230.885	333.473	267.38	66.6779	66.7278	1.28	0.51	NTRUE	Barnet et al. 2017	d18O +0.40‰; d13C +0.00‰	1.28	0.91
208-1262C14H-3, 149-150	207.495	230.915	333.495	267.391	66.6795	66.7292	1.574	0.54	NTRUE	Barnet et al. 2017	d18O +0.40‰; d13C +0.00‰	1.574	0.94
208-1262C14H-4, 2-3	207.525	230.945	333.517	267.403	66.6811	66.7305	1.528	0.48	NTRUE	Barnet et al. 2017	d18O +0.40‰; d13C +0.00‰	1.528	0.88
208-1262C14H-4, 5-6	207.555	230.975	333.539	267.414	66.6827	66.7319	1.505	0.51	NTRUE	Barnet et al. 2017	d18O +0.40‰; d13C +0.00‰	1.505	0.91
208-1262C14H-4, 8-9	207.585	231.005	333.561	267.427	66.6845	66.7335	1.551	0.55	NTRUE	Barnet et al. 2017	d18O +0.40‰; d13C +0.00‰	1.551	0.95
208-1262C14H-4, 11-12	207.615	231.035	333.582	267.443	66.6865	66.7353	1.533	0.52	NTRUE	Barnet et al. 2017	d18O +0.40‰; d13C +0.00‰	1.533	0.92
208-1262C14H-4, 14-15	207.645	231.065	333.604	267.458	66.6885	66.7371	1.491	0.48	NTRUE	Barnet et al. 2017	d18O +0.40‰; d13C +0.00‰	1.491	0.88
208-1262C14H-4, 20-21	207.705	231.125	333.648	267.488	66.6925	66.7408	1.371	0.46	NTRUE	Barnet et al. 2017	d18O +0.40‰; d13C +0.00‰	1.371	0.86
208-1262C14H-4, 23-24	207.735	231.155	333.67	267.504	66.6945	66.7426	1.479	0.55	NTRUE	Barnet et al. 2017	d18O +0.40‰; d13C +0.00‰	1.479	0.95
208-1262C14H-4, 29-30	207.795	231.215	333.714	267.534	66.6985	66.7462	1.671	0.63	NTRUE	Barnet et al. 2017	d18O +0.40‰; d13C +0.00‰	1.671	1.03
208-1262C14H-4, 32-33	207.825	231.245	333.736	267.549	66.7005	66.7481	1.655	0.61	NTRUE	Barnet et al. 2017	d18O +0.40‰; d13C +0.00‰	1.655	1.01
208-1262C14H-4, 35-36	207.855	231.275	333.758	267.565	66.7025	66.7499	1.563	0.81	NTRUE	Barnet et al. 2017	d18O +0.40‰; d13C +0.00‰	1.563	1.21
208-1262C14H-4, 38-39	207.885	231.305	333.78	267.58	66.7045	66.7517	1.688	0.81	NTRUE	Barnet et al. 2017	d18O +0.40‰; d13C +0.00‰	1.688	1.21
208-1262C14H-4, 44-45	207.945	231.365	333.824	267.605	66.7078	66.7547	1.566	0.87	NTRUE	Barnet et al. 2017	d18O +0.40‰; d13C +0.00‰	1.566	1.27
208-1262C14H-4, 47-48	207.975	231.395	333.845	267.617	66.7094	66.7562	1.617	0.55	NTRUE	Barnet et al. 2017	d18O +0.40‰; d13C +0.00‰	1.617	0.95
208-1262C14H-4, 50-51	208.005	231.425	333.867	267.63	66.7111	66.7577	1.644	0.65	NTRUE	Barnet et al. 2017	d18O +0.40‰; d13C +0.00‰	1.644	1.05
208-1262C14H-4, 56-57	208.065	231.485	333.911	267.655	66.7143	66.7607	1.569	0.55	NTRUE	Barnet et al. 2017	d18O +0.40‰; d13C +0.00‰	1.569	0.95
208-1262C14H-4, 59-60	208.095	231.515	333.933	267.668	66.716	66.7622	1.601	0.6	NTRUE	Barnet et al. 2017	d18O +0.40‰; d13C +0.00‰	1.601	1
208-1262C14H-4, 62-63	208.125	231.545	333.955	267.68	66.7176	66.7637	1.579	0.55	NTRUE	Barnet et al. 2017	d18O +0.40‰; d13C +0.00‰	1.579	0.95
208-1262C14H-4, 65-66	208.155	231.575	333.977	267.693	66.7193	66.7652	1.492	0.54	NTRUE	Barnet et al. 2017	d18O +0.40‰; d13C +0.00‰	1.492	0.94
208-1262C14H-4, 68-69	208.185	231.605	333.999	267.705	66.7209	66.7667	1.522	0.46	NTRUE	Barnet et al. 2017	d18O +0.40‰; d13C +0.00‰	1.522	0.86
208-1262C14H-4, 71-72	208.215	231.635	334.021	267.718	66.7226	66.7682	1.487	0.51	NTRUE	Barnet et al. 2017	d18O +0.40‰; d13C +0.00‰	1.487	0.91
208-1262C14H-4, 74-75	208.245	231.665	334.043	267.73	66.7242	66.7697	1.581	0.54	NTRUE	Barnet et al. 2017	d18O +0.40‰; d13C +0.00‰	1.581	0.94
208-1262C14H-4, 77-78	208.275	231.695	334.066	267.744	66.7259	66.7714	1.601	0.48	NTRUE	Barnet et al. 2017	d18O +0.40‰; d13C +0.00‰	1.601	0.88
208-1262C14H-4, 80-81	208.305	231.725	334.094	267.766	66.7279	66.774	1.633	0.54	NTRUE	Barnet et al. 2017	d18O +0.40‰; d13C +0.00‰	1.633	0.94
208-1262C14H-4, 83-84	208.335	231.755	334.122	267.787	66.73	66.7765	1.649	0.53	NTRUE	Barnet et al. 2017	d18O +0.40‰; d13C +0.00‰	1.649	0.93
208-1262C14H-4, 86-87	208.365	231.785	334.15	267.808	66.732	66.7791	1.551	0.5	NTRUE	Barnet et al. 2017	d18O +0.40‰; d13C +0.00‰	1.551	0.9
208-1262C14H-4, 92-93	208.425	231.845	334.206	267.851	66.7361	66.7842	1.674	0.57	NTRUE	Barnet et al. 2017	d18O +0.40‰; d13C +0.00‰	1.674	0.97
208-1262C14H-4, 95-96	208.455	231.875	334.234	267.872	66.7381	66.7867	1.614	0.6	NTRUE	Barnet et al. 2017	d18O +0.40‰; d13C +0.00‰	1.614	1
208-1262C14H-4, 98-99	208.485	231.905	334.262	267.893	66.7401	66.7892	1.655	0.6	NTRUE	Barnet et al. 2017	d18O +0.40‰; d13C +0.00‰	1.655	1
208-1262C14H-4, 101-102	208.515	231.935	334.29	267.914	66.7421	66.7918	1.584	0.59	NTRUE	Barnet et al. 2017	d18O +0.40‰; d13C +0.00‰	1.584	0.99
208-1262C14H-4, 104-105	208.545	231.965	334.318	267.936	66.7442	66.7943	1.524	0.57	NTRUE	Barnet et al. 2017	d18O +0.40‰; d13C +0.00‰	1.524	0.97
208-1262C14H-4, 107-108	208.575	231.995	334.346	267.957	66.7462	66.7969	1.672	0.63	NTRUE	Barnet et al. 2017	d18O +0.40‰; d13C +0.00‰	1.672	1.03
208-1262C14H-4, 110-111	208.605	232.025	334.374	267.978	66.7484	66.7995	1.551	0.52	NTRUE	Barnet et al. 2017	d18O +0.40‰; d13C +0.00‰	1.551	0.92
208-1262C14H-4, 113-114	208.635	232.055	334.402	268	66.7507	66.802	1.575	0.53	NTRUE	Barnet et al. 2017	d18O +0.40‰; d13C +0.00‰	1.575	0.93
208-1262C14H-4, 116-117	208.665	232.085	334.43	268.022	66.753	66.8046	1.65	0.56	NTRUE	Barnet et al. 2017	d18O +0.40‰; d13C +0.00‰	1.65	0.96
208-1262C14H-4, 119-120	208.695	232.115	334.458	268.043	66.7552	66.8072	1.544	0.55	NTRUE	Barnet et al. 2017	d18O +0.40‰; d13C +0.00‰	1.544	0.95
208-1262C14H-4, 122-123	208.725	232.145	334.486	268.065	66.7575	66.8098	1.518	0.54	NTRUE	Barnet et al. 2017	d18O +0.40‰; d13C +0.00‰	1.518	0.94
208-1262C14H-4, 125-126	208.755	232.175	334.511	268.084	66.7595	66.8121	1.559	0.56	NTRUE	Barnet et al. 2017	d18O +0.40‰; d13C +0.00‰	1.559	0.96
208-1262C14H-4, 128-129	208.785	232.205	334.533	268.101	66.7613	66.8141	1.567	0.53	NTRUE	Barnet et al. 2017	d18O +0.40‰; d13C +0.00‰	1.567	0.93
208-1262C14H-4, 131-132	208.815	232.235	334.555	268.118	66.763	66.8161	1.583	0.58	NTRUE	Barnet et al. 2017	d18O +0.40‰; d13C +0.00‰	1.583	0.98
208-1262C14H-4, 134-135	208.845	232.265	334.577	268.134	66.7648	66.8181	1.653	0.57	NTRUE	Barnet et al. 2017	d18O +0.40‰; d13C +0.00‰	1.653	0.97
208-1262C14H-4, 137-138	208.875	232.295	334.599	268.151	66.7666	66.8202	1.661	0.54	NTRUE	Barnet et al. 2017	d18O +0.40‰; d13C +0.00‰	1.661	0.94
208-1262C14H-4, 140-141	208.905	232.325	334.62	268.166	66.7684	66.822	1.625	0.51	NTRUE	Barnet et al. 2017	d18O +0.40‰; d13C +0.00‰	1.625	0.91
208-1262C14H-4, 143-144	208.935	232.355	334.642	268.179	66.7702	66.8235	1.602	0.52	NTRUE	Barnet et al. 2017	d18O +0.40‰; d13C +0.00‰	1.602	0.92
208-1262C14H-4, 146-147	208.965	232.385	334.664	268.193	66.7721	66.8251	1.64	0.59	NTRUE	Barnet et al. 2017	d18O +0.40‰; d13C +0.00‰	1.64	0.99
208-1262C14H-4, 149-150	208.995	232.415	334.686	268.206	66.7739	66.8265	1.577	0.53	NTRUE	Barnet et al. 2017	d18O +0.40‰; d13C +0.00‰	1.577	0.93
208-1262C14H-5, 2-3	209.025	232.445	334.708	268.219	66.7757	66.8277	1.508	0.47	NTRUE	Barnet et al. 2017	d18O +0.40‰; d13C +0.00‰	1.508	0.87
208-1262C14H-5, 8-9	209.085	232.505	334.752	268.245	66.7794	66.8302	1.623	0.61	NTRUE	Barnet et al. 2017	d18O +0.40‰; d13C +0.00‰	1.623	1.01
208-1262C14H-5, 11-12	209.115	232.535	334.774	268.258	66.7813	66.8314	1.478	0.54	NTRUE	Barnet et al. 2017	d18O +0.40‰; d13C +0.00‰	1.478	0.94
208-1262C14H-5, 14-15	209.145	232.565	334.796	268.271	66.7831	66.8326	1.614	0.65	NTRUE	Barnet et al. 2017	d18O +0.40‰; d13C +0.00‰	1.614	1.05
208-1262C14H-5, 17-18	209.175	232.595	334.818	268.285	66.7849	66.8338	1.582	0.57	NTRUE	Barnet et al. 2017	d18O +0.40‰; d13C +0.00‰	1.582	0.97
208-1262C14H-5, 20-21	209.205	232.625	334.84	268.298	66.7868	66.8351	1.436	0.52	NTRUE	Barnet et al. 2017	d18O +0.40‰; d13C +0.00‰	1.436	0.92
208-1262C14H-5, 23-24	209.235	232.655	334.861	268.311	66.7886	66.8363	1.648	0.62	NTRUE	Barnet et al. 2017	d18O +0.40‰; d13C +0.00‰	1.648	1.02
208-1262C14H-5, 26-27	209.265	232.685	334.883	268.328	66.7907	66.8379	1.633	0.58	NTRUE	Barnet et al. 2017	d18O +0.40‰; d13C +0.00‰	1.633	0.98
208-1262C14H-5, 29-30	209.295	232.715	334.905	268.345	66.7928	66.8394	1.615	0.52	NTRUE	Barnet et al. 2017	d18O +0.40‰; d13C +0.00‰	1.615	0.92
208-1262C14H-5, 32-33	209.325	232.745	334.927	268.362	66.7949	66.841	1.543	0.51	NTRUE	Barnet et al. 2017	d18O +0.40‰; d13C +0.00‰	1.543	0.91
208-1262C14H-5, 38-39	209.385	232.805	334.971	268.396	66.7991	66.8441	1.567	0.47	NTRUE	Barnet et al. 2017	d18O +0.40‰; d13C +0.00‰	1.567	0.87
208-1262C14H-5, 44-45	209.445	232.865	335.015	268.43	66.8033	66.8473	1.541	0.48	NTRUE	Barnet et al. 2017	d18O +0.40‰; d13C +0.00‰	1.541	0.88
208-1262C14H-5, 47-48	209.475	232.895	335.037	268.447	66.8054	66.8488	1.625	0.47	NTRUE	Barnet et al. 2017	d18O +0.40‰; d13C +0.00‰	1.625	0.87
208-1262C14H-5, 50-51	209.505	232.925	335.059	268.463	66.8075	66.8504	1.563	0.48	NTRUE	Barnet et al. 2017	d18O +0.40‰; d13C +0.00‰	1.563	0.88
208-1262C14H-5, 53-54	209.535	232.955	335.08	268.481	66.8095	66.852	1.567	0.45	NTRUE	Barnet et al. 2017	d18O +0.40‰; d13C +0.00‰	1.567	0.85
208-1262C14H-5, 56-57	209.565	232.985	335.102	268.504	66.8116	66.8542	1.489	0.49	NTRUE	Barnet et al. 2017	d18O +0.40‰; d13C +0.00‰	1.489	0.89
208-1262C14H-5, 59-60	209.595	233.015	335.124	268.528	66.8137	66.8564	1.549	0.5	NTRUE	Barnet et al. 2017	d18O +0.40‰; d13C +0.00‰	1.549	0.9
208-1262C14H-5, 62-63	209.625	233.045	335.146	268.552	66.8158	66.8586	1.459	0.46	NTRUE	Barnet et al. 2017	d18O +0.40‰; d13C +0.00‰	1.459	0.86
208-1262C14H-5, 65-66	209.655	233.075	335.168	268.576	66.8179	66.8609	1.497	0.41	NTRUE	Barnet et al. 2017	d18O +0.40‰; d13C +0.00‰	1.497	0.81
208-1262C14H-5, 68-69	209.685	233.105	335.19	268.6	66.82	66.8631	1.577	0.5	NTRUE	Barnet et al. 2017	d18O +0.40‰; d13C +0.00‰	1.577	0.9
208-1262C14H-5, 71-72	209.715	233.135	335.212	268.624	66.8221	66.8653	1.532	0.53	NTRUE	Barnet et al. 2017	d18O +0.40‰; d13C +0.00‰	1.532	0.93
208-1262C14H-5, 74-75	209.745	233.165	335.234	268.648	66.8242	66.8675	1.529	0.44	NTRUE	Barnet et al. 2017	d18O +0.40‰; d13C +0.00‰	1.529	0.84
208-1262C14H-5, 77-78	209.775	233.195	335.256	268.672	66.8263	66.8697	1.587	0.47	NTRUE	Barnet et al. 2017	d18O +0.40‰; d13C +0.00‰	1.587	0.87
208-1262C14H-5, 80-81	209.805	233.225	335.278	268.696	66.8284	66.8719	1.588	0.47	NTRUE	Barnet et al. 2017	d18O +0.40‰; d13C +0.00‰	1.588	0.87
208-1262C14H-5, 86-87	209.865	233.285	335.321	268.741	66.8325	66.8761	1.555	0.54	NTRUE	Barnet et al. 2017	d18O +0.40‰; d13C +0.00‰	1.555	0.94
208-1262C14H-5, 89-90	209.895	233.315	335.343	268.761	66.8345	66.878	1.521	0.5	NTRUE	Barnet et al. 2017	d18O +0.40‰; d13C +0.00‰	1.521	0.9
208-1262C14H-5, 92-93	209.925	233.345	335.365	268.782	66.8365	66.88	1.445	0.43	NTRUE	Barnet et al. 2017	d18O +0.40‰; d13C +0.00‰	1.445	0.83
208-1262C14H-5, 95-96	209.955	233.375	335.387	268.803	66.8385	66.8819	1.426	0.38	NTRUE	Barnet et al. 2017	d18O +0.40‰; d13C +0.00‰	1.426	0.78
208-1262C14H-5, 98-99	209.985	233.405	335.409	268.824	66.8405	66.8838	1.465	0.37	NTRUE	Barnet et al. 2017	d18O +0.40‰; d13C +0.00‰	1.465	0.77
208-1262C14H-5, 101-102	210.015	233.435	335.43	268.844	66.8423	66.8857	1.488	0.58	NTRUE	Barnet et al. 2017	d18O +0.40‰; d13C +0.00‰	1.488	0.98
208-1262C14H-5, 104-105	210.045	233.465	335.449	268.863	66.8441	66.8874	1.439	0.55	NTRUE	Barnet et al. 2017	d18O +0.40‰; d13C +0.00‰	1.439	0.95
208-1262C14H-5, 107-108	210.075	233.495	335.469	268.881	66.8459	66.8891	1.546	0.54	NTRUE	Barnet et al. 2017	d18O +0.40‰; d13C +0.00‰	1.546	0.94
208-1262C14H-5, 110-111	210.105	233.525	335.488	268.9	66.8477	66.8908	1.504	0.59	NTRUE	Barnet et al. 2017	d18O +0.40‰; d13C +0.00‰	1.504	0.99
208-1262C14H-5, 113-114	210.135	233.555	335.507	268.918	66.8494	66.8926	1.596	0.59	NTRUE	Barnet et al. 2017	d18O +0.40‰; d13C +0.00‰	1.596	0.99
208-1262C14H-5, 116-117	210.165	233.585	335.527	268.937	66.8512	66.8943	1.661	0.66	NTRUE	Barnet et al. 2017	d18O +0.40‰; d13C +0.00‰	1.661	1.06
208-1262C14H-5, 119-120	210.195	233.615	335.546	268.954	66.8529	66.8959	1.647	0.58	NTRUE	Barnet et al. 2017	d18O +0.40‰; d13C +0.00‰	1.647	0.98
208-1262C14H-5, 122-123	210.225	233.645	335.566	268.971	66.8545	66.8975	1.52	0.6	NTRUE	Barnet et al. 2017	d18O +0.40‰; d13C +0.00‰	1.52	1
208-1262C14H-5, 125-126	210.255	233.675	335.585	268.988	66.8561	66.8991	1.523	0.56	NTRUE	Barnet et al. 2017	d18O +0.40‰; d13C +0.00‰	1.523	0.96
208-1262C14H-5, 128-129	210.285	233.705	335.604	269.005	66.8578	66.9006	1.499	0.53	NTRUE	Barnet et al. 2017	d18O +0.40‰; d13C +0.00‰	1.499	0.93
208-1262C14H-5, 131-132	210.315	233.735	335.624	269.023	66.8594	66.9022	1.488	0.52	NTRUE	Barnet et al. 2017	d18O +0.40‰; d13C +0.00‰	1.488	0.92
208-1262C14H-5, 134-135	210.345	233.765	335.643	269.04	66.861	66.9038	1.454	0.42	NTRUE	Barnet et al. 2017	d18O +0.40‰; d13C +0.00‰	1.454	0.82
208-1262C14H-5, 140-141	210.405	233.825	335.68	269.072	66.8641	66.9068	1.423	0.51	NTRUE	Barnet et al. 2017	d18O +0.40‰; d13C +0.00‰	1.423	0.91
208-1262C14H-5, 143-144	210.435	233.855	335.699	269.089	66.8657	66.9083	1.475	0.5	NTRUE	Barnet et al. 2017	d18O +0.40‰; d13C +0.00‰	1.475	0.9
208-1262C14H-5, 146-147	210.465	233.885	335.717	269.105	66.8672	66.9098	1.53	0.52	NTRUE	Barnet et al. 2017	d18O +0.40‰; d13C +0.00‰	1.53	0.92
208-1262C14H-6, 2-3	210.525	233.945	335.754	269.138	66.8704	66.9129	1.654	0.56	NTRUE	Barnet et al. 2017	d18O +0.40‰; d13C +0.00‰	1.654	0.96
208-1262C14H-6, 5-6	210.555	233.975	335.773	269.154	66.8719	66.9144	1.624	0.52	NTRUE	Barnet et al. 2017	d18O +0.40‰; d13C +0.00‰	1.624	0.92
208-1262C14H-6, 8-9	210.585	234.005	335.792	269.172	66.8737	66.916	1.595	0.56	NTRUE	Barnet et al. 2017	d18O +0.40‰; d13C +0.00‰	1.595	0.96
208-1262C14H-6, 11-12	210.615	234.035	335.81	269.19	66.8757	66.9177	1.591	0.54	NTRUE	Barnet et al. 2017	d18O +0.40‰; d13C +0.00‰	1.591	0.94
208-1262C14H-6, 14-15	210.645	234.065	335.829	269.209	66.8776	66.9195	1.536	0.43	NTRUE	Barnet et al. 2017	d18O +0.40‰; d13C +0.00‰	1.536	0.83
208-1262C14H-6, 23-24	210.735	234.155	335.884	269.264	66.8835	66.9246	1.501	0.46	NTRUE	Barnet et al. 2017	d18O +0.40‰; d13C +0.00‰	1.501	0.86
208-1262C14H-6, 26-27	210.765	234.185	335.903	269.283	66.8854	66.9263	1.535	0.46	NTRUE	Barnet et al. 2017	d18O +0.40‰; d13C +0.00‰	1.535	0.86
208-1262C14H-6, 29-30	210.795	234.215	335.922	269.302	66.8874	66.9281	1.591	0.44	NTRUE	Barnet et al. 2017	d18O +0.40‰; d13C +0.00‰	1.591	0.84
208-1262C14H-6, 32-33	210.825	234.245	335.94	269.32	66.8893	66.9298	1.512	0.48	NTRUE	Barnet et al. 2017	d18O +0.40‰; d13C +0.00‰	1.512	0.88
208-1262C14H-6, 38-39	210.885	234.305	335.977	269.357	66.8932	66.9332	1.634	0.49	NTRUE	Barnet et al. 2017	d18O +0.40‰; d13C +0.00‰	1.634	0.89
208-1262C14H-6, 41-42	210.915	234.335	335.996	269.38	66.8952	66.9354	1.713	0.53	NTRUE	Barnet et al. 2017	d18O +0.40‰; d13C +0.00‰	1.713	0.93
208-1262C14H-6, 44-45	210.945	234.365	336.014	269.405	66.8971	66.9376	1.67	0.52	NTRUE	Barnet et al. 2017	d18O +0.40‰; d13C +0.00‰	1.67	0.92
208-1262C14H-6, 47-48	210.975	234.395	336.033	269.429	66.8991	66.9399	1.627	0.51	NTRUE	Barnet et al. 2017	d18O +0.40‰; d13C +0.00‰	1.627	0.91
208-1262C14H-6, 53-54	211.035	234.455	336.07	269.477	66.9029	66.9443	1.728	0.6	NTRUE	Barnet et al. 2017	d18O +0.40‰; d13C +0.00‰	1.728	1
208-1262C14H-6, 56-57	211.065	234.485	336.089	269.501	66.9049	66.9466	1.569	0.59	NTRUE	Barnet et al. 2017	d18O +0.40‰; d13C +0.00‰	1.569	0.99
208-1262C14H-6, 59-60	211.095	234.515	336.107	269.525	66.9068	66.9488	1.483	0.59	NTRUE	Barnet et al. 2017	d18O +0.40‰; d13C +0.00‰	1.483	0.99
208-1262C14H-6, 62-63	211.125	234.545	336.126	269.549	66.9088	66.951	1.455	0.62	NTRUE	Barnet et al. 2017	d18O +0.40‰; d13C +0.00‰	1.455	1.02
208-1262C14H-6, 65-66	211.155	234.575	336.144	269.573	66.9107	66.9533	1.517	0.63	NTRUE	Barnet et al. 2017	d18O +0.40‰; d13C +0.00‰	1.517	1.03
208-1262C14H-6, 71-72	211.215	234.635	336.181	269.621	66.9146	66.9577	1.545	0.6	NTRUE	Barnet et al. 2017	d18O +0.40‰; d13C +0.00‰	1.545	1
208-1262C14H-6, 74-75	211.245	234.665	336.2	269.634	66.9157	66.9589	1.502	0.65	NTRUE	Barnet et al. 2017	d18O +0.40‰; d13C +0.00‰	1.502	1.05
208-1262C14H-6, 77-78	211.275	234.695	336.218	269.647	66.9169	66.9601	1.578	0.64	NTRUE	Barnet et al. 2017	d18O +0.40‰; d13C +0.00‰	1.578	1.04
208-1262C14H-6, 83-84	211.335	234.755	336.256	269.673	66.9192	66.9625	1.658	0.67	NTRUE	Barnet et al. 2017	d18O +0.40‰; d13C +0.00‰	1.658	1.07
208-1262C14H-6, 89-90	211.395	234.815	336.293	269.7	66.9215	66.9649	1.438	0.54	NTRUE	Barnet et al. 2017	d18O +0.40‰; d13C +0.00‰	1.438	0.94
208-1262C14H-6, 92-93	211.425	234.845	336.311	269.713	66.9226	66.9662	1.443	0.55	NTRUE	Barnet et al. 2017	d18O +0.40‰; d13C +0.00‰	1.443	0.95
208-1262C14H-6, 95-96	211.455	234.875	336.33	269.726	66.9238	66.9674	1.483	0.56	NTRUE	Barnet et al. 2017	d18O +0.40‰; d13C +0.00‰	1.483	0.96
208-1262C14H-6, 101-102	211.515	234.935	336.393	269.77	66.9276	66.9715	1.507	0.46	NTRUE	Barnet et al. 2017	d18O +0.40‰; d13C +0.00‰	1.507	0.86
208-1262C14H-6, 107-108	211.575	234.995	336.461	269.818	66.9319	66.976	1.564	0.53	NTRUE	Barnet et al. 2017	d18O +0.40‰; d13C +0.00‰	1.564	0.93
208-1262C14H-6, 110-111	211.605	235.025	336.495	269.843	66.934	66.9782	1.603	0.53	NTRUE	Barnet et al. 2017	d18O +0.40‰; d13C +0.00‰	1.603	0.93
208-1262C14H-6, 113-114	211.635	235.055	336.529	269.866	66.936	66.9804	1.578	0.59	NTRUE	Barnet et al. 2017	d18O +0.40‰; d13C +0.00‰	1.578	0.99
208-1262C14H-6, 119-120	211.695	235.115	336.598	269.909	66.9395	66.9844	1.381	0.55	NTRUE	Barnet et al. 2017	d18O +0.40‰; d13C +0.00‰	1.381	0.95
208-1262C14H-6, 122-123	211.725	235.145	336.632	269.931	66.9412	66.9864	1.421	0.54	NTRUE	Barnet et al. 2017	d18O +0.40‰; d13C +0.00‰	1.421	0.94
208-1262C14H-6, 125-126	211.755	235.175	336.666	269.953	66.943	66.9884	1.367	0.47	NTRUE	Barnet et al. 2017	d18O +0.40‰; d13C +0.00‰	1.367	0.87
208-1262C14H-6, 128-129	211.785	235.205	336.7	269.974	66.9447	66.9904	1.34	0.42	NTRUE	Barnet et al. 2017	d18O +0.40‰; d13C +0.00‰	1.34	0.82
208-1262C14H-6, 134-135	211.845	235.265	336.78	270.025	66.9488	66.9951	1.4	0.53	NTRUE	Barnet et al. 2017	d18O +0.40‰; d13C +0.00‰	1.4	0.93
208-1262C14H-6, 137-138	211.875	235.295	336.82	270.05	66.9509	66.9974	1.474	0.53	NTRUE	Barnet et al. 2017	d18O +0.40‰; d13C +0.00‰	1.474	0.93
208-1262C14H-6, 140-141	211.905	235.325	336.86	270.076	66.9529	66.9998	1.601	0.55	NTRUE	Barnet et al. 2017	d18O +0.40‰; d13C +0.00‰	1.601	0.95
208-1262C14H-6, 146-147	211.965	235.385	336.94	270.126	66.957	67.0045	1.63	0.62	NTRUE	Barnet et al. 2017	d18O +0.40‰; d13C +0.00‰	1.63	1.02
208-1262C14H-6, 149-150	211.995	235.415	336.98	270.152	66.9591	67.0068	1.577	0.59	NTRUE	Barnet et al. 2017	d18O +0.40‰; d13C +0.00‰	1.577	0.99
208-1262C14H-7, 2-3	212.025	235.445	337.02	270.177	66.9611	67.0092	1.579	0.59	NTRUE	Barnet et al. 2017	d18O +0.40‰; d13C +0.00‰	1.579	0.99
208-1262C14H-7, 5-6	212.055	235.475	337.06	270.202	66.9632	67.0115	1.393	0.53	NTRUE	Barnet et al. 2017	d18O +0.40‰; d13C +0.00‰	1.393	0.93
208-1262C14H-7, 8-9	212.085	235.505	337.1	270.228	66.9652	67.0139	1.326	0.52	NTRUE	Barnet et al. 2017	d18O +0.40‰; d13C +0.00‰	1.326	0.92
208-1262C14H-7, 11-12	212.115	235.535	337.136	270.25	66.967	67.016	1.339	0.51	NTRUE	Barnet et al. 2017	d18O +0.40‰; d13C +0.00‰	1.339	0.91
208-1262C14H-7, 14-15	212.145	235.565	337.167	270.27	66.9687	67.0178	1.328	0.5	NTRUE	Barnet et al. 2017	d18O +0.40‰; d13C +0.00‰	1.328	0.9
208-1262C14H-7, 17-18	212.175	235.595	337.199	270.29	66.9703	67.0197	1.519	0.55	NTRUE	Barnet et al. 2017	d18O +0.40‰; d13C +0.00‰	1.519	0.95
208-1262C14H-7, 20-21	212.205	235.625	337.23	270.31	66.9719	67.0216	1.516	0.63	NTRUE	Barnet et al. 2017	d18O +0.40‰; d13C +0.00‰	1.516	1.03
208-1262C14H-7, 23-24	212.235	235.655	337.262	270.33	66.9735	67.0234	1.524	0.59	NTRUE	Barnet et al. 2017	d18O +0.40‰; d13C +0.00‰	1.524	0.99
208-1262C14H-7, 26-27	212.265	235.685	337.293	270.35	66.9751	67.0253	1.584	0.65	NTRUE	Barnet et al. 2017	d18O +0.40‰; d13C +0.00‰	1.584	1.05
208-1262C14H-7, 32-33	212.325	235.745	337.356	270.389	66.9782	67.0289	1.62	0.58	NTRUE	Barnet et al. 2017	d18O +0.40‰; d13C +0.00‰	1.62	0.98
208-1262C14H-7, 35-36	212.355	235.775	337.388	270.408	66.9796	67.0306	1.587	0.67	NTRUE	Barnet et al. 2017	d18O +0.40‰; d13C +0.00‰	1.587	1.07
208-1262C14H-7, 38-39	212.385	235.805	337.419	270.426	66.981	67.0323	1.559	0.63	NTRUE	Barnet et al. 2017	d18O +0.40‰; d13C +0.00‰	1.559	1.03
208-1262C14H-7, 41-42	212.415	235.835	337.451	270.445	66.9823	67.034	1.508	0.62	NTRUE	Barnet et al. 2017	d18O +0.40‰; d13C +0.00‰	1.508	1.02
208-1262C14H-7, 44-45	212.445	235.865	337.482	270.463	66.9837	67.0357	1.381	0.57	NTRUE	Barnet et al. 2017	d18O +0.40‰; d13C +0.00‰	1.381	0.97
208-1262C14H-7, 47-48	212.475	235.895	337.514	270.481	66.9851	67.0374	1.418	0.6	NTRUE	Barnet et al. 2017	d18O +0.40‰; d13C +0.00‰	1.418	1
208-1262C14H-7, 50-51	212.505	235.925	337.545	270.5	66.9865	67.0391	1.457	0.58	NTRUE	Barnet et al. 2017	d18O +0.40‰; d13C +0.00‰	1.457	0.98
208-1262C14H-7, 53-54	212.535	235.955	337.575	270.517	66.9878	67.0407	1.47	0.61	NTRUE	Barnet et al. 2017	d18O +0.40‰; d13C +0.00‰	1.47	1.01
208-1262C14H-7, 56-57	212.565	235.985	337.605	270.535	66.9891	67.0423	1.52	0.6	NTRUE	Barnet et al. 2017	d18O +0.40‰; d13C +0.00‰	1.52	1
208-1262C14H-7, 59-60	212.595	236.015	337.635	270.552	66.9904	67.0439	1.543	0.6	NTRUE	Barnet et al. 2017	d18O +0.40‰; d13C +0.00‰	1.543	1
[truncated: 2 more rows]

## Sheet: 1267_Benthic_Pub
Sample_ID	depth mbsf	depth rmcd	depth rmcd1209	CycleCountAge	age_tuned	d13C VPDB	d18O VPDB	benthic Species	Source	IsotopeCorrNote	d13C VPDB_SpecCorr	d18O VPDB_SpecCorr
[truncated: 60 more rows]

[truncated: 7 more sheets: 577_Bulk_Pub, 1209_Bulk_Pub, 1210_bulk_Pub, 1262_Bulk_Pub, 1267_Bulk_Pub, 1209_CoarsePub, 1209_Coarse_New]
