# Supplementary material for: Earth orbital rhythms links timing of Deccan trap volcanism phases and global climate change
Source: Sci Adv. 2025 Mar 7;11(10):eadr8584. doi: 10.1126/sciadv.adr8584 (PMC11887795; doi:10.1126/sciadv.adr8584)
Supplement: Supplementary file 2 — Data S1 to S7 [file sciadv.adr8584_data_s1_to_s7.zip › adr8584_data_s3.xlsx]

## Sheet: U525Os_Pub
Sample_ID	depth mbsf	depth rmcd1267	depth rmcd1209	CycleCountAge	age_tuned	δ187Os/δ188Os	δ187Os/δ188Os Error	Os ng/kg	Source
74-525A40R-1, 114-119	451.265	320.668	261.712	66.0386	66.0383	0.4285	0.0027	63	Ravizza and Peucker-Ehrenbrink 2003
74-525A40R-2, 97-100	452.585	322.718	262.433	66.1169	66.1271	0.388	0.008	46	Ravizza and Peucker-Ehrenbrink 2003
74-525A40R-3, 97-100	454.085	324.228	263.068	66.1946	66.2053	0.415	0.01	42	Ravizza and Peucker-Ehrenbrink 2003
74-525A40R-3, 120-123	454.315	324.346	263.119	66.2021	66.2117	0.4002	0.0027	39	Ravizza and Peucker-Ehrenbrink 2003
74-525A40R-4, 62-64	455.13	325.132	263.384	66.2518	66.2443	0.43	0.005	25	Ravizza and Peucker-Ehrenbrink 2003
74-525A40R-4, 62-64	455.13	325.132	263.384	66.2518	66.2443	0.417	0.006	27	Ravizza and Peucker-Ehrenbrink 2003
74-525A40R-5, 87-90	456.885	327.551	264.217	66.3657	66.347	0.458	0.006	27	Ravizza and Peucker-Ehrenbrink 2003
74-525A40R-6, 5-9	457.57	328.247	264.451	66.3929	66.3758	0.4829	0.0021	74	Ravizza and Peucker-Ehrenbrink 2003
74-525A41R-1, 21-24	459.825	329.826	265.179	66.4756	66.4642	0.5462	0.0023	57	Ravizza and Peucker-Ehrenbrink 2003
74-525A41R-3, 131-134	463.925	336.56	269.885	66.9375	66.9822	0.557	0.006	49	Ravizza and Peucker-Ehrenbrink 2003
74-525A41R-3, 131-134	463.925	336.56	269.885	66.9375	66.9822	0.552	0.006	52	Ravizza and Peucker-Ehrenbrink 2003
74-525A41R-7, 29-32	468.595	345.245	275.295	67.3873	67.449	0.562	0.005	45	Ravizza and Peucker-Ehrenbrink 2003
74-525A43R-1, 130-133	479.915	357.453	nan	nan	nan	0.636	0.014	38	Ravizza and Peucker-Ehrenbrink 2003

## Sheet: U577Os_Pub
Sample_ID	depth mbsf	depth rmcd	depth adj-rmcd	depth rmcd1209	CycleCountAge	age_tuned	δ187Os/δ188Os	δ187Os/δ188Os Error	Os ng/kg	Ir ng/kg	Pt ng/kg	Source
86-577B1H-1, 93-95	105.34	112.29	111.389	254.69	nan	64.1612	0.3927	0.0017	18	-	-	Ravizza and Peucker-Ehrenbrink 2003
86-577B1H-3, 62-64	108.03	114.98	114.842	259.555	65.5138	65.5134	0.3861	0.0008	43	-	-	Ravizza and Peucker-Ehrenbrink 2003
86-577B1H-4, 53-54	109.435	116.385	116.404	261.361	66.0006	65.9984	0.2555	0.0004	117	-	-	Ravizza and Peucker-Ehrenbrink 2003
86-577B1H-4, 69-70	109.595	116.545	116.546	261.512	66.0154	66.0147	0.157	0.0005	521	-	-	Ravizza and Peucker-Ehrenbrink 2003
86-577B1H-4, 85-86	109.73	116.68	116.674	261.68	66.0348	66.0343	0.2402	0.0013	54	348	726	Ravizza and Peucker-Ehrenbrink 2003
86-577B1H-4, 109-110	109.97	116.92	116.901	261.978	66.0667	66.071	0.3356	0.001	26	46	165	Ravizza and Peucker-Ehrenbrink 2003
86-577A12H-5, 73-76	111.2	118.14	118.14	263.433	66.262	66.2503	0.436	0.006	13	34	1303	Ravizza and Peucker-Ehrenbrink 2003
86-577B1H-6, 2-4	111.91	118.86	118.811	264.337	66.3798	66.3617	0.3833	0.0015	15	29	249	Ravizza and Peucker-Ehrenbrink 2003
86-577A12H-6, 1-3	111.9	118.84	118.84	264.379	66.3847	66.3669	0.4049	0.0008	15	20	255	Ravizza and Peucker-Ehrenbrink 2003
86-577A12H-6, 42-46	112.32	119.26	119.26	265.068	66.4628	66.4509	0.467	0.006	9	16	231	Robinson et al. 2009
86-577A12H-6, 90-95	112.81	119.75	119.75	265.893	66.5378	66.5497	0.549	0.004	7	7	110	Robinson et al. 2009
86-577A12H-6, 144-147	113.34	120.28	120.28	266.58	66.5978	66.632	0.541	0.01	7	22	173	Robinson et al. 2009
86-577A12H-7, 13-16	113.54	120.48	120.48	266.806	66.6139	66.659	0.545	0.007	9	9	143	Robinson et al. 2009
86-577A13H-1, 0-3	113.9	121.75	121.83	268.46	66.807	66.8501	0.53	0.004	14	15	312	Robinson et al. 2009
86-577A13H-1, 40-43	114.3	122.15	122.167	268.94	66.8515	66.8946	0.579	0.008	8	5	640	Robinson et al. 2009
86-577A13H-1, 90-94	114.81	122.66	122.723	269.726	66.9238	66.9675	0.584	0.007	8	7	163	Robinson et al. 2009
86-577A13H-1, 140-145	115.31	123.16	123.208	270.336	66.974	67.0239	0.557	0.006	10	5	57	Robinson et al. 2009
86-577A13H-2, 70-75	116.11	123.96	123.96	271.215	67.049	67.1054	0.569	0.004	10	8	92	Robinson et al. 2009
86-577A13H-2, 143-147	116.83	124.68	124.68	272.03	67.1235	67.1809	0.536	0.003	8	9	123	Robinson et al. 2009
86-577A13H-3, 69-72	117.59	125.44	125.44	273.088	67.2194	67.2724	0.59	0.005	10	6	122	Robinson et al. 2009
86-577A13H-3, 126-130	118.16	126.01	126.01	273.881	67.2814	67.3358	0.576	0.003	8.4	7	126	Robinson et al. 2009
86-577A13H-3, 126-130	118.16	126.01	126.01	273.881	67.2814	67.3358	0.592	0.004	8.1	7	90	Robinson et al. 2009
86-577A13H-3, 126-130	118.16	126.01	126.01	273.881	67.2814	67.3358	0.576	0.003	8.1	6	86	Robinson et al. 2009
86-577A13H-4, 70-74	119.1	126.95	126.95	274.908	67.3602	67.418	0.574	0.005	8	6	113	Robinson et al. 2009
86-577A13H-4, 70-74	119.1	126.95	126.95	274.908	67.3602	67.418	0.558	0.008	8.9	6	91	Robinson et al. 2009
86-577A13H-4, 70-74	119.1	126.95	126.95	274.908	67.3602	67.418	0.583	0.005	8.6	5	112	Robinson et al. 2009
86-577A13H-4, 141-145	119.81	127.66	127.66	275.742	67.4202	67.4848	0.514	0.003	9	10	120	Robinson et al. 2009
86-577A13H-4, 141-145	119.81	127.66	127.66	275.742	67.4202	67.4848	0.567	0.006	7.8	6	99	Robinson et al. 2009
86-577A13H-4, 141-145	119.81	127.66	127.66	275.742	67.4202	67.4848	0.362	0.001	14.8	13	115	Robinson et al. 2009
86-577A13H-5, 84-86	120.1	127.95	127.95	276.065	67.4441	67.5107	0.5476	0.0013	14	7	111	Ravizza and Peucker-Ehrenbrink 2003
86-577A13H-5, 131-135	121.21	129.06	129.06	277.436	67.5317	67.6205	0.537	0.003	9	10	100	Robinson et al. 2009
86-577A13H-6, 24-27	121.64	129.49	129.49	277.993	67.5656	67.6624	0.542	0.002	9.2	13	195	Robinson et al. 2009
86-577A13H-6, 72-76	122.12	129.97	129.97	278.603	67.5989	67.7067	0.596	0.002	9.7	7	81	Robinson et al. 2009
86-577A13H-6, 72-76	122.12	129.97	129.97	278.603	67.5989	67.7067	0.605	0.002	10.2	7	85	Robinson et al. 2009
86-577A13H-6, 123-127	122.63	130.48	130.48	279.31	67.639	67.7581	0.584	0.004	9	7	653	Robinson et al. 2009
86-577A13H-6, 123-127	122.63	130.48	130.48	279.31	67.639	67.7581	0.609	0.006	8.6	-	-	Robinson et al. 2009
86-577A13H-7, 1-5	122.91	130.76	130.76	279.659	67.6555	67.7836	0.598	0.003	9.9	6	109	Robinson et al. 2009
86-577A13H-8, 16-20	123.14	130.99	130.99	279.924	67.6662	67.8027	0.592	0.002	9	10	123	Robinson et al. 2009

## Sheet: U1209Os_Pub
Sample_ID	depth mbsf	depth rmcd	depth adj-rmcd	CycleCountAge	age_tuned	δ187Os/δ188Os	δ187Os/δ188Os Error	Os ng/kg	Source
198-1209C15H-1, 5-8	231.065	257.685	257.69	65.0575	65.0577	0.4049	0.0026	18	Ravizza et al. 2012
198-1209C15H-1, 42-45	231.435	258.055	258.067	65.1151	65.1149	0.3713	0.0018	17.5	Ravizza et al. 2012
198-1209C15H-1, 75-78	231.765	258.385	258.406	65.2359	65.2359	0.3898	0.0025	19.3	Ravizza et al. 2012
198-1209C15H-1, 112-115	232.135	258.755	258.772	65.3223	65.3224	0.3587	0.0016	18	Ravizza et al. 2012
198-1209C15H-1, 145-148	232.465	259.085	259.077	65.4367	65.4367	0.3891	0.0019	19	Ravizza et al. 2012
198-1209C15H-1, 145-148	232.465	259.085	259.077	65.4367	65.4367	0.3603	0.0018	38.3	Ravizza et al. 2012
198-1209C15H-2, 5-8	232.565	259.185	259.169	65.4516	65.4515	0.3927	0.0018	21.8	Ravizza et al. 2012
198-1209C15H-2, 32-35	232.835	259.455	259.418	65.4917	65.4914	0.3886	0.0012	23.8	Ravizza et al. 2012
198-1209C15H-2, 32-35	232.835	259.455	259.418	65.4917	65.4914	0.3751	0.0044	24.2	Ravizza et al. 2012
198-1209C15H-2, 65-67	233.16	259.78	259.718	65.5483	65.5462	0.3861	0.0018	25.7	Ravizza et al. 2012
198-1209C15H-2, 95-97	233.46	260.08	259.994	65.6265	65.6368	0.354	0.0011	27.3	Ravizza et al. 2012
198-1209C15H-2, 125-127	233.76	260.38	260.3	65.7359	65.7445	0.3406	0.0008	31.3	Ravizza et al. 2012
198-1209C15H-3, 5-6	234.055	260.675	260.62	65.8095	65.8045	0.3985	0.0026	10.3	Ravizza et al. 2012
198-1209C15H-3, 20-21	234.205	260.825	260.782	65.8465	65.8383	0.4157	0.0052	9.8	Ravizza et al. 2012
198-1209C15H-3, 35-36	234.355	260.975	260.945	65.8831	65.8733	0.3246	0.0029	15.3	Ravizza et al. 2012
198-1209C15H-3, 50-51	234.505	261.125	261.107	65.9197	65.9082	0.3629	0.0048	14.6	Ravizza et al. 2012
198-1209C15H-3, 65-66	234.655	261.275	261.27	65.9828	65.9732	0.3708	0.0032	15	Ravizza et al. 2012
198-1209C15H-3, 80-81	234.805	261.425	261.425	66.0068	66.0053	0.3692	0.0036	17.2	Ravizza et al. 2012
198-1209C15H-3, 84-86	234.85	261.47	261.47	66.0112	66.0102	0.3873	0.0018	20.3	Ravizza et al. 2012
198-1209C15H-3, 86-88	234.87	261.49	261.49	66.0132	66.0123	0.3879	0.0019	22.1	Ravizza et al. 2012
198-1209C15H-3, 88-90	234.89	261.51	261.51	66.0151	66.0145	0.3935	0.0026	22.8	Ravizza et al. 2012
198-1209C15H-3, 90-92	234.91	261.53	261.53	66.0171	66.0166	0.3738	0.0024	25.1	Ravizza et al. 2012
198-1209C15H-4, 1-3	235.02	261.64	261.64	66.0299	66.0294	0.2412	0.0009	57	Ravizza et al. 2012
198-1209C15H-4, 3-5	235.04	261.66	261.66	66.0325	66.0319	0.227	0.0005	63.6	Ravizza et al. 2012
198-1209C15H-4, 5-6	235.055	261.675	261.675	66.0342	66.0337	0.217	0.001	64.6	Ravizza et al. 2012
198-1209C15H-4, 6-8	235.07	261.69	261.69	66.036	66.0356	0.2353	0.0012	49.6	Ravizza et al. 2012
198-1209C15H-4, 9-11	235.1	261.72	261.72	66.0395	66.0393	0.284	0.0014	28.8	Ravizza et al. 2012
198-1209C15H-4, 14-16	235.15	261.77	261.77	66.0453	66.0454	0.3131	0.0023	20.3	Ravizza et al. 2012
198-1209C15H-4, 20-21	235.205	261.825	261.825	66.0518	66.0522	0.3289	0.0057	19.2	Ravizza et al. 2012
198-1209C15H-4, 24-26	235.25	261.87	261.87	66.0564	66.0577	0.3267	0.0027	17.8	Ravizza et al. 2012
198-1209C15H-4, 29-31	235.3	261.92	261.92	66.0611	66.0639	0.3573	0.0022	15.4	Ravizza et al. 2012

## Sheet: U1262Os_Pub
Sample_ID	depth mbsf	depth mcd	depth adj-mcd	depth rmcd1267	depth rmcd1209	CycleCountAge	age_tuned	δ187Os/δ188Os	δ187Os/δ188Os Error	Os ng/kg	Source
208-1262B22H-3, 69-71	193.36	214.35	214.35	259.612	259.612	65.5229	65.5225	0.406	0.0025	51.6	Ravizza et al. 2012
208-1262B22H-3, 85.5-87.5	193.525	214.515	214.515	259.742	259.742	65.5547	65.5521	0.395	0.0028	51.5	Ravizza et al. 2012
208-1262B22H-3, 100-103	193.675	214.665	214.665	259.869	259.869	65.5884	65.5836	0.4129	0.0029	50.7	Ravizza et al. 2012
208-1262B22H-3, 115-117	193.82	214.81	214.81	259.963	259.963	65.6141	65.6161	0.4011	0.0021	65.4	Ravizza et al. 2012
208-1262B22H-3, 130-132	193.97	214.96	214.96	260.022	260.022	65.6373	65.6553	0.454	0.0032	33.9	Ravizza et al. 2012
208-1262B22H-3, 144.5-147	194.118	215.108	215.108	260.08	260.08	65.6603	65.694	0.4432	0.0035	33.9	Ravizza et al. 2012
208-1262B22H-4, 10-12	194.27	215.26	215.263	260.342	260.342	65.7455	65.7523	0.4143	0.0026	59.9	Ravizza et al. 2012
208-1262B22H-4, 25-28	194.425	215.415	215.46	260.7	260.7	65.828	65.8206	0.4182	0.0025	57.8	Ravizza et al. 2012
208-1262B22H-4, 40-42	194.57	215.56	215.678	260.937	260.937	65.8814	65.8716	0.4238	0.0033	38.3	Ravizza et al. 2012
208-1262B22H-4, 55-57	194.72	215.71	215.899	261.142	261.142	65.9274	65.9199	0.3908	0.0018	47.7	Ravizza et al. 2012
208-1262B22H-4, 70-72	194.87	215.86	216.051	261.187	261.187	65.9455	65.9389	0.3779	0.0025	61	Ravizza et al. 2012
208-1262B22H-4, 85-87	195.02	216.01	216.204	261.246	261.246	65.9721	65.9633	0.3342	0.0016	61.7	Ravizza et al. 2012
208-1262B22H-4, 100-101	195.165	216.155	216.351	261.339	261.339	65.9984	65.9961	0.3092	0.0023	72.7	Ravizza et al. 2012
208-1262B22H-4, 110-111	195.265	216.255	216.45	261.402	261.402	66.0046	66.0029	0.2832	0.003	92.7	Ravizza et al. 2012
208-1262B22H-4, 120-121	195.365	216.355	216.549	261.466	261.466	66.0108	66.0097	0.2437	0.0015	121.5	Ravizza et al. 2012
208-1262B22H-4, 125-126	195.415	216.405	216.599	261.501	261.501	66.0143	66.0135	0.2216	0.0013	159.4	Ravizza et al. 2012
208-1262B22H-4, 129-130	195.455	216.445	216.639	261.53	261.53	66.0171	66.0166	0.1953	0.0008	226.1	Ravizza et al. 2012
208-1262B22H-4, 133-134	195.495	216.485	216.679	261.558	261.558	66.0199	66.0197	0.1692	0.0005	436.3	Ravizza et al. 2012
208-1262B22H-4, 135-136	195.515	216.505	216.696	261.57	261.57	66.0211	66.021	0.1752	0.0004	622.2	Ravizza et al. 2012
208-1262B22H-4, 139-140	195.555	216.545	216.73	261.589	261.588	66.0231	66.0231	0.2589	0.0004	861.9	Ravizza et al. 2012
208-1262B22H-4, 143-144	195.595	216.585	216.764	261.599	261.598	66.0245	66.0244	0.3052	0.0008	259.6	Ravizza et al. 2012
208-1262B22H-4, 148-149	195.645	216.635	216.806	261.613	261.612	66.0263	66.0261	0.3161	0.0012	196.5	Ravizza et al. 2012
208-1262B22H-5, 5-7	195.72	216.71	216.869	261.633	261.631	66.029	66.0286	0.3432	0.0015	72.2	Ravizza et al. 2012
208-1262B22H-5, 10-12	195.77	216.76	216.911	261.647	261.644	66.0308	66.0303	0.3381	0.0013	67.1	Ravizza et al. 2012
208-1262B22H-5, 15-17	195.82	216.81	216.957	261.662	261.658	66.0327	66.0321	0.3499	0.0015	41.8	Ravizza et al. 2012
208-1262B22H-5, 25-27	195.92	216.91	217.061	261.696	261.711	66.0367	66.0363	0.3838	0.002	35.7	Ravizza et al. 2012
208-1262B22H-5, 35-37	196.02	217.01	217.165	261.73	261.765	66.0406	66.0404	0.4122	0.0015	32.2	Ravizza et al. 2012
208-1262B22H-5, 50-52	196.17	217.16	217.317	261.772	261.834	66.0456	66.0457	0.4164	0.0022	32.1	Ravizza et al. 2012
208-1262B22H-5, 65-67	196.32	217.31	217.465	261.81	261.886	66.0501	66.0504	0.4144	0.0026	30	Ravizza et al. 2012
208-1262B22H-5, 80-82	196.47	217.46	217.609	261.852	261.938	66.0546	66.0555	0.4323	0.0018	30.5	Ravizza et al. 2012
208-1262B22H-5, 105-107	196.72	217.71	217.829	261.94	262.024	66.063	66.0663	0.4474	0.0024	36.8	Ravizza et al. 2012

## Sheet: U1209Os_New
Sample_ID	depth mbsf	depth rmcd	depth adj-rmcd	CycleCountAge	age_tuned	δ187Os/δ188Os	δ187Os/δ188Os Error	Os ng/kg	Os error	Re ng/kg	Re error	δ187Os/δ188Os_initial	δ187Os/δ188Os_initial Error	Source	Note
198-1209A26H-1, 25-27	236.46	264.5	264.466	66.3946	66.3776	0.492789	0.0242091	4.9	0.11	3.65464	0.814543	0.489	0.024	Kuroda, this study
198-1209A26H-1, 56-58	236.77	264.81	264.773	66.4307	66.4154	0.476614	0.0183745	6.59	0.15	n.d.		0.477	0.018	Kuroda, this study	Re: signal intensity lower than blank
198-1209A26H-1, 86-88	237.07	265.11	265.11	66.4677	66.4559	0.495544	0.0205832	6.39	0.15	n.d.		0.496	0.021	Kuroda, this study	Re: signal intensity lower than blank
198-1209A26H-1, 115-117	237.36	265.4	265.399	66.4986	66.4905	0.556466	0.0174107	5.37	0.11	n.d.		0.556	0.017	Kuroda, this study	Re: signal intensity lower than blank
198-1209A26H-1, 142-144	237.63	265.67	265.668	66.5206	66.5228	0.532973	0.0308901	6.01	0.19	n.d.		0.533	0.031	Kuroda, this study	Re: signal intensity lower than blank
198-1209A26H-2, 26-28	237.97	266.01	266.007	66.5492	66.5634	0.545999	0.0164424	6.83	0.14	n.d.		0.546	0.016	Kuroda, this study	Re: signal intensity lower than blank
198-1209A26H-2, 56-58	238.27	266.31	266.306	66.5743	66.5992	0.554791	0.0254026	6.7	0.15	n.d.		0.555	0.025	Kuroda, this study	Re: signal intensity lower than blank
198-1209A26H-2, 92-94	238.63	266.67	266.665	66.6041	66.6422	0.547455	0.0127247	5.78	0.08	11.596	0.884335	0.536	0.013	Kuroda, this study
198-1209A26H-2, 132-134	239.03	267.07	267.064	66.6377	66.6899	0.552435	0.0182538	6.09	0.13	n.d.		0.552	0.018	Kuroda, this study	Re: signal intensity lower than blank
198-1209B26H-1, 43-45	233.54	262.22	262.296	66.0999	66.1102	0.399089	0.00938263	10.4194	0.120459	n.d.		0.399089	0.00938263	Kuroda, this study	Re: signal intensity lower than blank
198-1209B26H-1, 78-80	233.89	262.57	262.678	66.1439	66.1573	0.417839	0.0218754	7.97631	0.211646	n.d.		0.417839	0.0218754	Kuroda, this study	Re: signal intensity lower than blank
198-1209B26H-1, 112-114	234.23	262.91	262.973	66.1813	66.1936	0.402442	0.019968	7.97296	0.179035	n.d.		0.402442	0.019968	Kuroda, this study	Re: signal intensity lower than blank
198-1209B26H-1, 142-144	234.53	263.21	263.241	66.2237	66.2267	0.405852	0.0104754	8.94357	0.165601	n.d.		0.405852	0.0104754	Kuroda, this study	Re: signal intensity lower than blank
198-1209B26H-2, 27-29	234.88	263.56	263.608	66.2842	66.2719	0.383497	0.00527428	8.04933	0.0550182	7.23615	0.241497	0.378576	0.00527695	Kuroda, this study
198-1209B26H-2, 27-29	234.88	263.56	263.608	66.2842	66.2719	0.406719	0.0124389	6.11543	0.144278	6.76342	0.530356	0.400647	0.0124489	Kuroda, this study	Reanalyzed
198-1209B26H-2, 59-61	235.2	263.88	263.919	66.3264	66.3102	0.456842	0.0226898	5.12848	0.128615	14.8871	1.71841	0.440803	0.0227687	Kuroda, this study
198-1209B26H-2, 87-89	235.48	264.16	264.187	66.362	66.3432	0.448167	0.00870339	7.26221	0.0908858	3.73498	0.138083	0.445328	0.00870409	Kuroda, this study

## Sheet: U1262Os_New
Sample_ID	depth mbsf	depth rmcd	depth adj-rmcd	depth rmcd1267	depth rmcd1209	CycleCountAge	age_tuned	δ187Os/δ188Os	δ187Os/δ188Os Error	Os ng/kg	Os error	Re ng/kg	Re error	δ187Os/δ188Os_initial	δ187Os/δ188Os_initial Error	Source	Note
208-1262C13H-3, 100-102	197.51	218.55	218.55	322.163	262.237	66.093	66.1029	0.449086	0.00571544	26.6479	0.235581	53.0769	0.576615	0.438092	0.00571751	Kuroda, this study
208-1262C13H-3, 145-147	197.96	219	219	322.527	262.365	66.1085	66.1187	0.437464	0.00425089	26.4469	0.255565	63.5376	0.75322	0.424223	0.00425572	Kuroda, this study
208-1262C13H-4, 46-48	198.47	219.51	219.51	322.947	262.526	66.1271	66.1386	0.437597	0.00462885	25.1823	0.206577	68.9394	0.914561	0.422508	0.00463483	Kuroda, this study
208-1262C13H-4, 95-97	198.96	220	220	323.407	262.742	66.151	66.1652	0.418949	0.00422825	22.8384	0.137226	61.7078	0.523615	0.404091	0.00423107	Kuroda, this study
208-1262C13H-4, 142-144	199.43	220.47	220.47	323.874	262.934	66.1758	66.1888	0.430463	0.00611004	21.7897	0.246038	33.1328	0.315809	0.42209	0.00611129	Kuroda, this study
208-1262C13H-5, 46-48	199.97	221.01	221.01	324.31	263.105	66.1998	66.2099	0.425921	0.00510604	23.1147	0.194019	25.8901	0.486644	0.419757	0.00510761	Kuroda, this study
208-1262C13H-5, 97-99	200.48	221.52	221.52	324.637	263.225	66.2207	66.2247	0.434662	0.0054685	22.1419	0.211259	33.9382	0.682349	0.426217	0.00547173	Kuroda, this study
208-1262C13H-5, 144-146	200.95	221.99	221.99	325.062	263.363	66.2473	66.2417	0.448398	0.00409982	21.5763	0.153548	43.6336	0.486442	0.437237	0.00410247	Kuroda, this study	Os: the first 25 data (of 50) were accepted
208-1262C13H-6, 49-51	201.5	222.54	222.54	325.467	263.516	66.2729	66.2606	0.450075	0.00628195	21.886	0.167613	42.839	0.651127	0.43927	0.00628465	Kuroda, this study
208-1262C13H-6, 94-96	201.95	222.99	222.99	325.81	263.676	66.2922	66.2803	0.510531	0.0074098	20.4422	0.139606	60.8221	0.622111	0.493981	0.00741259	Kuroda, this study
208-1262C13H-7, 25-27	202.46	223.5	223.5	326.344	263.866	66.3177	66.3036	0.490918	0.0135673	21.0353	0.385716	43.2674	0.574553	0.479505	0.0135697	Kuroda, this study
208-1262C13H-7, 76-78	202.97	224.01	224.01	327.004	264.076	66.3483	66.3296	0.514377	0.00372503	20.9786	0.11684	40.5676	0.501359	0.503616	0.00372789	Kuroda, this study	Reanalyzed
208-1262B23H-1, 95-97	201.36	224.54	224.54	327.765	264.285	66.3738	66.3553	0.495014	0.00670643	24.2416	0.240548	39.4772	0.516042	0.485974	0.00670807	Kuroda, this study
208-1262B23H-1, 143-145	201.84	225.02	225.02	328.297	264.471	66.3952	66.3783	0.509323	0.00596357	22.5343	0.257642	41.6017	0.526719	0.499056	0.00596614	Kuroda, this study
208-1262B23H-2, 42-44	202.33	225.51	225.51	328.901	264.732	66.4256	66.4104	0.531077	0.00470514	19.5806	0.119055	29.9186	0.50141	0.522556	0.00470759	Kuroda, this study
208-1262B23H-2, 92-94	202.83	226.01	226.01	329.428	264.979	66.4524	66.4403	0.521656	0.00573668	25.4199	0.237832	33.9434	0.508351	0.514218	0.00573819	Kuroda, this study
208-1262B23H-2, 143-145	203.34	226.52	226.52	329.813	265.172	66.4749	66.4634	0.532656	0.00425285	22.3443	0.137092	28.9304	0.827862	0.525435	0.0042581	Kuroda, this study
208-1262B23H-2, 143-145	203.34	226.52	226.52	329.813	265.172	66.4749	66.4634	0.563285	0.00900152	21.0088	0.219416	27.9535	0.40929	0.555836	0.00900251	Kuroda, this study	Duplicate analysis (separately prepared)
208-1262B23H-3, 46-48	203.87	227.05	227.075	330.23	265.396	66.4983	66.4901	0.544285	0.0073013	18.3638	0.194062	37.7272	0.637387	0.53281	0.00730488	Kuroda, this study
208-1262C14H-1, 108-110	204.09	227.51	227.51	330.52	265.56	66.5122	66.5098	0.583769	0.0047478	20.218	0.14289	34.2381	0.512923	0.574264	0.00475041	Kuroda, this study
208-1262C14H-2, 10-12	204.61	228.03	228.03	330.934	265.824	66.5323	66.5414	0.584532	0.00361831	18.4829	0.0831569	47.3815	0.572444	0.570142	0.00362306	Kuroda, this study
208-1262C14H-2, 58-60	205.09	228.51	228.51	331.308	266.058	66.5543	66.5695	0.601596	0.00621985	19.3561	0.138839	60.8883	0.483136	0.583901	0.00622273	Kuroda, this study
208-1262C14H-2, 107-109	205.58	229	229	331.787	266.444	66.5859	66.6157	0.603171	0.00796634	21.1275	0.20069	47.7218	0.494051	0.590463	0.00796834	Kuroda, this study
