# Supplementary material for: Earth orbital rhythms links timing of Deccan trap volcanism phases and global climate change
Source: Sci Adv. 2025 Mar 7;11(10):eadr8584. doi: 10.1126/sciadv.adr8584 (PMC11887795; doi:10.1126/sciadv.adr8584)
Supplement: Supplementary file 2 — Data S1 to S7 [file sciadv.adr8584_data_s1_to_s7.zip › adr8584_data_s4.xlsx]

## Sheet: U577_Offsets
Table - Offsets applied to cores from holes 577*, 577A and 577B.
Core	mbsf	offset	rmcd	Source
86-577*-
1H	0	0	0	Westerhold et al. 2018
2H	6.8	0.38	7.18	Westerhold et al. 2018
3H	16.3	-0.32	15.98	Westerhold et al. 2018
4H	25.8	-1.04	24.76	Westerhold et al. 2018
5H	35.3	1.18	36.48	Westerhold et al. 2018
6H	44.8	0.68	45.48	Westerhold et al. 2018
7H	54.3	1.68	55.98	Westerhold et al. 2018
8H	63.8	1.08	64.88	Westerhold et al. 2018
9H	73.3	3.83	77.13	Westerhold et al. 2018
10H	82.8	5.33	88.13	Westerhold et al. 2018
11H	92.3	3.24	95.54	Westerhold et al. 2018
12H	101.8	7.38	109.18	Westerhold et al. 2018
13H	111.3	8.56	119.86	this study
86-577A-
1H	0	0.08	0.08	Westerhold et al. 2018
2H	9.4	0.3	9.7	Westerhold et al. 2018
3H	18.9	0.3	19.2	Westerhold et al. 2018
4H	28.4	-1.7	26.7	Westerhold et al. 2018
5H	37.9	-1.4	36.5	Westerhold et al. 2018
6H	47.4	0	47.4	Westerhold et al. 2018
7H	56.9	1	57.9	Westerhold et al. 2018
8H	66.4	3.43	69.83	Westerhold et al. 2018
9H	75.9	3.7	79.6	Westerhold et al. 2018
10H	85.4	5.67	91.07	Westerhold et al. 2018
11H	94.9	5.79	100.69	Westerhold et al. 2018
12H	104.4	6.94	111.34	Westerhold et al. 2018
13H	113.9	8.27	122.17	this study
86-577B-
1H	104.4	6.95	111.35	Westerhold et al. 2018

## Sheet: U577_Splice
Table - List of tie points used to create the revised composite depth section (rmcd) for Site 577
Core, section,	Depth			Core, section,	Depth		Source
interval (cm)	(mbsf)	(rmcd)		interval (cm)	(mbsf)	(rmcd)
86-				86-
577*-1H-4, 63	5.13	5.13	tie to	577A-1H-4, 54	5.04	5.12	Westerhold et al. 2018
577A-1H-6, 21	7.71	7.79	tie to	577*-2H-1, 61	7.41	7.79	Westerhold et al. 2018
577*-2H-5, 58	13.38	13.76	tie to	577A-2H-3, 106	13.46	13.76	Westerhold et al. 2018
577A-2H-7, 24	18.14	18.44	append	577A-3H-1, 0	18.9	19.2	Westerhold et al. 2018
577A-3H-6, 20	26.05	26.35	append	577A-4H-1, 0	28.4	26.7	Westerhold et al. 2018
577A-4H-8, 22	38.12	36.42	append	577A-5H-1, 0	37.9	36.5	Westerhold et al. 2018
577A-5H-7, 25	46.68	45.28	append	577*-6H-1, 0	44.8	45.48	Westerhold et al. 2018
577*-6H-5, 107	51.87	52.55	tie to	577A-6H-4, 64	52.54	52.54	Westerhold et al. 2018
577A-6H-6, 89	55.79	55.79	append	577*-7H-1, 1	54.31	55.99	Westerhold et al. 2018
577*-7H-7, 22	62.54	64.22	append	577*-8H-1, 0	63.8	64.88	Westerhold et al. 2018
577*-8H-5, 136	71.16	72.24	tie to	577A-8H-2, 91	68.81	72.24	Westerhold et al. 2018
577A-8H-6, 13	74.03	77.46	tie to	577*-9H-1, 33	73.63	77.46	Westerhold et al. 2018
577*-9H-7, 15	82.2	86.03	append	577*-10H-1, 0	82.8	88.13	Westerhold et al. 2018
577*-10H-6, 145	91.75	97.08	tie to	577A-10H-5, 1	91.41	97.08	Westerhold et al. 2018
577A-10H-6, 17	93.07	98.74	tie to	577*-11H-3, 20	95.5	98.74	Westerhold et al. 2018
577*-11H-5, 21	98.51	101.75	tie to	577A-11H-1, 106	95.96	101.75	Westerhold et al. 2018
577A-11H-6, 127	103.67	109.46	tie to	577*-12H-1, 28	102.08	109.46	Westerhold et al. 2018
577*-12H-3, 112	105.92	113.3	tie to	577A-12H-2, 46	106.36	113.3	Westerhold et al. 2018
577A-12H-7, 16	113.56	120.5	tie to	577*-13H-2, 64	111.94	120.5	this study
577*-13H-4, 38	116.18	124.74	tie to	577A-13H-2, 107	116.47	124.74	this study
577A-13H-8, 24	123.22	131.49		end of spli*e			this study
*Bold indicates revised splice

## Sheet: U577_MappingPairs
Table - Mapping pairs for adjusting cores to the rmcd splice of Site 577
Core	CCSF splice	CCSF distorted core section	ID	Tie Source	Notes
86-577*-1H	0	0	splice	Westerhold et al. 2018
	5.12	5.12	splice	Westerhold et al. 2018
	6.432	6.3494	corr	Westerhold et al. 2018
	6.892	6.8095	corr	Westerhold et al. 2018
86-577*-2H	7.742	7.75607	corr	Westerhold et al. 2018
	7.79	7.79	splice	Westerhold et al. 2018
	13.76	13.76	splice	Westerhold et al. 2018
	14.064	14.1168	corr	Westerhold et al. 2018
	14.25	14.3548	corr	Westerhold et al. 2018
	14.702	14.8629	corr	Westerhold et al. 2018
	15.006	15.1549	corr	Westerhold et al. 2018
	15.49	15.637	corr	Westerhold et al. 2018
	15.892	16.039	corr	Westerhold et al. 2018
86-577*-3H	15.98	15.98		Westerhold et al. 2018	Core 3* drilling disturbance
	16.49	16.4721		Westerhold et al. 2018
	17.766	17.7163		Westerhold et al. 2018
	22.856	22.7412		Westerhold et al. 2018
	23.642	23.9035		Westerhold et al. 2018
	23.868	24.1295		Westerhold et al. 2018
86-577*-4H	28.67	28.2126	corr	Westerhold et al. 2018	*4 disturbed from 26.16 to 28.8 mcd
	29.04	28.4786	corr	Westerhold et al. 2018
	29.516	29.0507	corr	Westerhold et al. 2018
	31.012	30.679	corr	Westerhold et al. 2018
	31.298	30.9451	corr	Westerhold et al. 2018
	31.574	31.2011	corr	Westerhold et al. 2018
	31.974	31.6492	corr	Westerhold et al. 2018
	32.356	32.0313	corr	Westerhold et al. 2018
	32.594	32.2693	corr	Westerhold et al. 2018
	32.828	32.5333	corr	Westerhold et al. 2018
	33.726	33.4015	corr	Westerhold et al. 2018
86-577*-5H	36.622	36.486	uncertain	Westerhold et al. 2018
	39.29	39.1545	uncertain	Westerhold et al. 2018
	41.678	41.713	uncertain	Westerhold et al. 2018
	42.026	42.1371	uncertain	Westerhold et al. 2018
	42.484	42.4171	uncertain	Westerhold et al. 2018
	43.21	43.2553	uncertain	Westerhold et al. 2018
	43.544	43.5233	uncertain	Westerhold et al. 2018
	44.5	44.4695	uncertain	Westerhold et al. 2018
86-577*-6H	45.48	45.48	splice	Westerhold et al. 2018
	52.54	52.54	splice	Westerhold et al. 2018
	53.378	53.3008	corr	Westerhold et al. 2018
	53.67	53.5528	corr	Westerhold et al. 2018
	54.476	54.0429	corr	Westerhold et al. 2018
	55.328	54.977	corr	Westerhold et al. 2018
	55.52	55.169	corr	Westerhold et al. 2018
86-577*-7H	55.99	55.99	splice	Westerhold et al. 2018
	64.22	64.22	splice	Westerhold et al. 2018
86-577*-8H	64.88	64.88	splice	Westerhold et al. 2018
	72.24	72.24	splice	Westerhold et al. 2018
	72.644	72.6472	corr	Westerhold et al. 2018
	72.89	72.8613	corr	Westerhold et al. 2018
	73.04	73.0953	corr	Westerhold et al. 2018
	73.258	73.3093	corr	Westerhold et al. 2018
	73.45	73.4714	corr	Westerhold et al. 2018
	73.624	73.6634	corr	Westerhold et al. 2018
	73.868	73.9154	corr	Westerhold et al. 2018
	74.216	74.2475	corr	Westerhold et al. 2018
86-577*-9H	77.13	77.13	corr	Westerhold et al. 2018
	77.46	77.46	splice	Westerhold et al. 2018
	86.03	86.03	splice	Westerhold et al. 2018
86-577*-10H	88.13	88.13	splice	Westerhold et al. 2018
	97.08	97.08	splice	Westerhold et al. 2018
	97.34	97.307	corr	Westerhold et al. 2018
	97.782	97.749	corr	Westerhold et al. 2018
86-577*-11H	95.54	95.534	corr	Westerhold et al. 2018
	96.2201	96.214	corr	Westerhold et al. 2018
	96.9102	96.87	corr	Westerhold et al. 2018
	97.2883	97.294	corr	Westerhold et al. 2018
	97.8084	97.706	corr	Westerhold et al. 2018
	98.6285	98.63	corr	Westerhold et al. 2018
	98.74	98.74	splice	Westerhold et al. 2018
	101.75	101.75	splice	Westerhold et al. 2018
	103.459	103.204	corr	Westerhold et al. 2018
	104.459	104.294	corr	Westerhold et al. 2018
	104.789	104.624	corr	Westerhold et al. 2018
86-577*-12H	109.18	109.18	corr	Westerhold et al. 2018
	109.238	109.238	corr	Westerhold et al. 2018
	109.46	109.46	splice	Westerhold et al. 2018
	113.3	113.3	splice	Westerhold et al. 2018
	113.864	113.777	corr	Westerhold et al. 2018
	114.03	113.943	corr	Westerhold et al. 2018
	114.362	114.199	corr	Westerhold et al. 2018
	116.522	116.441	corr	Westerhold et al. 2018
	117.55	117.443	corr	Westerhold et al. 2018
	117.91	117.747	corr	Westerhold et al. 2018
	118.056	117.911	corr	Westerhold et al. 2018
	118.156	117.997	corr	Westerhold et al. 2018
	118.256	118.109	corr	Westerhold et al. 2018
	118.346	118.199	corr	Westerhold et al. 2018
	118.64	118.539	corr	Westerhold et al. 2018
	118.73	118.63	corr	Westerhold et al. 2018
86-577*-13H	120.21	120.21	corr	this study
	120.5	120.5	splice	this study
	124.74	124.74	splice	this study
	124.91	124.911	corr	this study
	125.188	125.189	corr	this study
	125.318	125.341	corr	this study
	125.434	125.457	corr	this study
	125.886	125.909	corr	this study
86-577A-1H	0.098	0.08	corr	Westerhold et al. 2018
	0.242	0.224022	corr	Westerhold et al. 2018
	0.898	0.91213	corr	Westerhold et al. 2018
	1.414	1.42221	corr	Westerhold et al. 2018
	1.978	2.0103	corr	Westerhold et al. 2018
	2.488	2.44037	corr	Westerhold et al. 2018
	2.816	2.80042	corr	Westerhold et al. 2018
	3.474	3.46653	corr	Westerhold et al. 2018
	3.702	3.71057	corr	Westerhold et al. 2018
	4.086	4.12463	corr	Westerhold et al. 2018
	4.744	4.82274	corr	Westerhold et al. 2018
	5.12	5.12	splice	Westerhold et al. 2018
	7.79	7.79	splice	Westerhold et al. 2018
	9.546	9.54947	corr	Westerhold et al. 2018
	9.706	9.7095	corr	Westerhold et al. 2018
86-577A-2H	9.996	10.0081	corr	Westerhold et al. 2018	uncertain
	11.386	11.5243	corr	Westerhold et al. 2018
	12.004	12.3285	corr	Westerhold et al. 2018
	12.754	13.0346	corr	Westerhold et al. 2018
	13.76	13.76	splice	Westerhold et al. 2018
	18.44	18.44	splice	Westerhold et al. 2018
86-577A-3H	19.2	19.2	splice	Westerhold et al. 2018
	26.35	26.35	splice	Westerhold et al. 2018
86-577A-4H	26.7	26.7	splice	Westerhold et al. 2018
	36.42	36.42	splice	Westerhold et al. 2018
86-577A-5H	36.5	36.5	splice	Westerhold et al. 2018
	45.28	45.28	splice	Westerhold et al. 2018
86-577A-6H	47.212	47.43	corr	Westerhold et al. 2018
	47.492	47.71	corr	Westerhold et al. 2018
	48.414	48.8182	corr	Westerhold et al. 2018
	48.88	49.2843	corr	Westerhold et al. 2018
	49.856	50.3384	corr	Westerhold et al. 2018
	50.268	50.6025	corr	Westerhold et al. 2018
	50.822	51.0766	corr	Westerhold et al. 2018
	52.298	52.3247	corr	Westerhold et al. 2018
	52.54	52.54	splice	Westerhold et al. 2018
	55.99	55.99	splice	Westerhold et al. 2018
86-577A-7H	57.932	57.9	corr	Westerhold et al. 2018	Core 7A strong core disturbance!!!
	57.764	57.932	corr	Westerhold et al. 2018	uncertain
	58.118	58.086	corr	Westerhold et al. 2018	uncertain
	59.99	60.0022	corr	Westerhold et al. 2018	uncertain
	62.072	61.8084	corr	Westerhold et al. 2018	uncertain
	62.532	63.2966	corr	Westerhold et al. 2018	uncertain
	63.12	63.5066	corr	Westerhold et al. 2018	uncertain
	63.876	64.1907	corr	Westerhold et al. 2018	uncertain
	65.14	64.6308	corr	Westerhold et al. 2018	uncertain
	66.248	65.1048	corr	Westerhold et al. 2018	uncertain
	67.004	65.8969	corr	Westerhold et al. 2018	uncertain
	67.866	66.775	corr	Westerhold et al. 2018	uncertain
86-577A-8H	69.478	69.83	corr	Westerhold et al. 2018
	70.242	70.5941	corr	Westerhold et al. 2018
	70.51	70.7941	corr	Westerhold et al. 2018
	70.746	71.0141	corr	Westerhold et al. 2018
	71.312	71.4942	corr	Westerhold et al. 2018
	71.47	71.6342	corr	Westerhold et al. 2018
	71.632	71.7622	corr	Westerhold et al. 2018
	71.93	71.9863	corr	Westerhold et al. 2018
	72.24	72.24	splice	Westerhold et al. 2018
	77.46	77.46	splice	Westerhold et al. 2018
	77.762	77.761	corr	Westerhold et al. 2018
	77.96	77.959	corr	Westerhold et al. 2018
86-577A-9H	79.548	79.6	corr	Westerhold et al. 2018
	79.966	80.0182	corr	Westerhold et al. 2018
	80.398	80.5844	corr	Westerhold et al. 2018
	81.268	81.2467	corr	Westerhold et al. 2018
	81.722	81.5068	corr	Westerhold et al. 2018
	82.482	82.4231	corr	Westerhold et al. 2018
	83.554	83.2434	corr	Westerhold et al. 2018
	83.71	83.3995	corr	Westerhold et al. 2018
86-577A-10H	91.07	91.054	corr	Westerhold et al. 2018
	91.136	91.12	corr	Westerhold et al. 2018
	91.6201	91.54	corr	Westerhold et al. 2018
	92.0441	92.022	corr	Westerhold et al. 2018
	92.6362	92.54	corr	Westerhold et al. 2018
	93.3103	93.048	corr	Westerhold et al. 2018
	94.7205	94.478	corr	Westerhold et al. 2018
	95.7386	95.738	corr	Westerhold et al. 2018
	96.1366	96.158	corr	Westerhold et al. 2018
	97.08	97.08	splice	Westerhold et al. 2018
	98.74	98.74	splice	Westerhold et al. 2018
	98.959	98.948	corr	Westerhold et al. 2018
	99.219	99.208	corr	Westerhold et al. 2018
86-577A-11H	100.69	100.616	corr	Westerhold et al. 2018
	100.89	100.816	corr	Westerhold et al. 2018
	101.33	101.41	corr	Westerhold et al. 2018
	101.75	101.75	splice	Westerhold et al. 2018
	109.46	109.46	splice	Westerhold et al. 2018
	109.843	109.816	corr	Westerhold et al. 2018
	109.959	109.932	corr	Westerhold et al. 2018
86-577A-12H	111.348	111.34	corr	Westerhold et al. 2018
	112.128	112.132	corr	Westerhold et al. 2018
	112.344	112.418	corr	Westerhold et al. 2018
	112.966	112.922	corr	Westerhold et al. 2018
	113.094	113.04	corr	Westerhold et al. 2018
	113.3	113.3	splice	Westerhold et al. 2018
	120.5	120.5	splice	Westerhold et al. 2018
	121.028	121.029	corr	Westerhold et al. 2018
86-577A-13H	122.112	122.2	corr	this study
	122.63	122.718	corr	this study
	122.862	122.94	corr	this study
	123.032	123.126	corr	this study
	123.232	123.338	corr	this study
	123.506	123.612	corr	this study
	123.718	123.854	corr	this study
	123.87	124.026	corr	this study
	124.082	124.208	corr	this study
	124.304	124.354	corr	this study
	124.506	124.53	corr	this study
	124.74	124.74	splice	this study
	131.49	131.49	splice	this study
86-577B-1H	110.45	111.35	corr	Westerhold et al. 2018	disturbed core
	111.354	112.254	corr	Westerhold et al. 2018	disturbed core
	112.144	113.054	corr	Westerhold et al. 2018	disturbed core
	113.12	113.824	corr	Westerhold et al. 2018	disturbed core
	113.824	114.376	corr	Westerhold et al. 2018
	114.336	114.619	corr	Westerhold et al. 2018
	115.246	115.269	corr	Westerhold et al. 2018
	115.842	115.743	corr	Westerhold et al. 2018
	116.19	116.145	corr	Westerhold et al. 2018
	116.542	116.541	corr	Westerhold et al. 2018
	117.524	117.577	corr	Westerhold et al. 2018
	117.906	118.027	corr	Westerhold et al. 2018
	118.142	118.271	corr	Westerhold et al. 2018
	118.362	118.523	corr	Westerhold et al. 2018
	118.5	118.73	corr	this study
	118.99	119.29	corr	this study
	119.21	119.63	corr	this study
	119.31	119.75	corr	this study
	119.4	119.89	corr	this study
	119.57	120.07	corr	this study
	119.74	120.25	corr	this study
	119.9	120.45	corr	this study
	120.12	120.73	corr	this study
	120.462	121.049	corr	this study
