# Supplementary material for: Earth orbital rhythms links timing of Deccan trap volcanism phases and global climate change
Source: Sci Adv. 2025 Mar 7;11(10):eadr8584. doi: 10.1126/sciadv.adr8584 (PMC11887795; doi:10.1126/sciadv.adr8584)
Supplement: Supplementary file 2 — Data S1 to S7 [file sciadv.adr8584_data_s1_to_s7.zip › adr8584_data_s5.xlsx]

## Sheet: U1209_Offsets
Table - Offsets applied to cores from holes 1209A, 1209B and 1209C.
Core	mbsf	offset	rmcd	Source
198-1209A-
1H	0	0	0	Shipboard Leg 198
2H	8.2	0.08	8.28	Shipboard Leg 198
3H	17.7	3.06	20.76	Shipboard Leg 198
4H	27.2	3.67	30.87	Shipboard Leg 198
5H	36.7	3.86	40.56	Shipboard Leg 198
6H	46.2	4.71	50.91	Shipboard Leg 198
7H	55.7	6.01	61.71	Shipboard Leg 198
8H	65.2	6.59	71.79	Shipboard Leg 198
9H	74.7	7.62	82.32	Shipboard Leg 198
10H	84.2	8.29	92.49	Shipboard Leg 198
11H	93.7	10.18	103.88	Shipboard Leg 198
12H	103.2	9.36	112.56	Shipboard Leg 198
13H	112.7	10.73	123.43	Westerhold & Röhl 2006
14H	122.2	12	134.2	Westerhold & Röhl 2006
15H	131.7	12.66	144.36	Westerhold & Röhl 2006
16H	141.2	14.2	155.4	Westerhold & Röhl 2006
17H	150.7	15.02	165.72	Westerhold & Röhl 2006
18H	160.2	16.6	176.8	Westerhold & Röhl 2006
19H	169.7	17.7	187.4	Westerhold & Röhl 2006
20H	179.2	19.16	198.36	Westerhold & Röhl 2006
21H	188.7	20.1	208.8	Westerhold & Röhl 2006
22H	198.2	21.44	219.64	Westerhold & Röhl 2006
23H	207.7	23.08	230.78	Westerhold & Röhl 2006
24H	217.2	24.78	241.98	Westerhold & Röhl 2006
25H	226.7	26.28	252.98	Westerhold & Röhl 2006
26H	236.2	28.04	264.24	Westerhold & Röhl 2006
27X	245.7	28.03	275.63	Kim et al. 2022
28X	250.9	28.93	280.83	Kim et al. 2022
198-1209B-
1H	0	0.12	0.12	Shipboard Leg 198
2H	5.1	-0.06	5.04	Shipboard Leg 198
3H	14.6	0.61	15.21	Shipboard Leg 198
4H	24.1	1.49	25.59	Shipboard Leg 198
5H	33.6	3.72	37.32	Shipboard Leg 198
6H	43.1	5.92	49.02	Shipboard Leg 198
7H	52.6	6.11	58.71	Shipboard Leg 198
8H	62.1	6.57	68.67	Shipboard Leg 198
9H	71.6	7.63	79.23	Shipboard Leg 198
10H	81.1	7.73	88.83	Shipboard Leg 198
11H	90.6	10.13	100.73	Shipboard Leg 198
12H	100.1	10.86	110.96	Shipboard Leg 198
13H	109.6	9.86	119.46	Shipboard Leg 198
14H	119.1	11.07	130.17	Westerhold & Röhl 2006
15H	128.6	12.4	141	Westerhold & Röhl 2006
16H	138.1	13.77	151.87	Westerhold & Röhl 2006
17H	147.6	14.6	162.2	Westerhold & Röhl 2006
18H	157.1	15.23	172.33	Westerhold & Röhl 2006
19H	166.6	17.2	183.8	Westerhold & Röhl 2006
20H	176.1	19.26	195.36	Westerhold & Röhl 2006
21H	185.6	20.54	206.14	Westerhold & Röhl 2006
22H	195.1	22.04	217.14	Westerhold & Röhl 2006
23H	204.6	23.03	227.63	Westerhold & Röhl 2006
24H	214.1	24.63	238.73	Westerhold & Röhl 2006
25H	223.6	26.23	249.83	Westerhold & Röhl 2006
26H	233.1	28.68	261.85	Kim et al. 2022
27H	242.6	28.35	271.35	Kim et al. 2022
28H	252.1	29.1	280.85	Kim et al. 2022
29H	261.6	29.75	290.35	Kim et al. 2022
30H	271.1	29.85	299.85	Kim et al. 2022
31H	280.6	31.85	309.35	Kim et al. 2022
32H	290.1	30.75	318.85	Kim et al. 2022
33H	297.6	30.75	326.35	Kim et al. 2022
198-1209C-
1H	98	9.66	107.66	Shipboard Leg 198
2H	107.5	9.81	117.31	Shipboard Leg 198
3H	117	11.65	128.65	Westerhold & Röhl 2006
4H	126.5	11.97	138.47	Westerhold & Röhl 2006
5H	136	13.2	149.2	Westerhold & Röhl 2006
6H	145.5	14.03	159.53	Westerhold & Röhl 2006
7H	155	15.4	170.4	Westerhold & Röhl 2006
8H	164.5	17.25	181.75	Westerhold & Röhl 2006
9H	174	18.19	192.19	Westerhold & Röhl 2006
10H	183.5	20.01	203.51	Westerhold & Röhl 2006
11H	193	20.71	213.71	Westerhold & Röhl 2006
12H	202.5	22.79	225.29	Westerhold & Röhl 2006
13H	212	24.26	236.26	Westerhold & Röhl 2006
14H	221.5	25.9	247.4	Westerhold & Röhl 2006
15H	231	26.62	257.62	Westerhold & Röhl 2006
16H	240.5	27.88	269.28	Kim et al. 2022
17H	250	28.91	279.76	Kim et al. 2022
18H	252.5	28.36	282.26	Kim et al. 2022
19H	262	30.16	291.76	Kim et al. 2022
20H	268.4	29.21	298.16	Kim et al. 2022
21H	277.9	30.66	307.66	Kim et al. 2022
22H	287.4	31.66	317.16	Kim et al. 2022
23X	299.7	29.76	329.46	Kim et al. 2022

## Sheet: U1209_Splice
Table - List of tie points used to create the revised composite depth section (rmcd) for Site 1209
Core, section,	Depth			Core, section,	Depth		Source
interval (cm)	(mbsf)	(mcd)		interval (cm)	(mbsf)	(mcd)
198-				198-
1209B-1H-2,144	2.94	3.06	tie to	1209A-1H-3,6	3.06	3.06	Shipboard Leg 198
1209A-1H-6,6	7.06	7.06	tie to	1209B-2H-2,51	7.12	7.06	Shipboard Leg 198
1209B-2H-7,45	14.55	14.49	tie to	1209A-2H-5,21	14.41	14.49	Shipboard Leg 198
1209A-2H-6,75	16.45	16.53	tie to	1209B-3H-1,132	15.92	16.53	Shipboard Leg 198
1209B-3H-7,6	23.66	24.27	tie to	1209A-3H-3,51	21.21	24.27	Shipboard Leg 198
1209A-3H-6,108	26.28	29.34	tie to	1209B-4H-3,75	27.85	29.34	Shipboard Leg 198
1209B-4H-6,87	32.47	33.96	tie to	1209A-4H-3,9	30.29	33.96	Shipboard Leg 198
1209A-4H-6,24	34.94	38.61	tie to	1209B-5H-1,129	34.89	38.61	Shipboard Leg 198
1209B-5H-5,96	40.56	44.28	tie to	1209A-5H-3,72	40.42	44.28	Shipboard Leg 198
1209A-5H-6,117	45.37	49.23	tie to	1209B-6H-1,21	43.31	49.23	Shipboard Leg 198
1209B-6H-6,60	51.2	57.12	tie to	1209A-6H-5,21	52.41	57.12	Shipboard Leg 198
1209A-6H-7,42	55.62	60.33	tie to	1209B-7H-2,12	54.22	60.33	Shipboard Leg 198
1209B-7H-5,114	59.74	65.85	tie to	1209A-7H-3,114	59.84	65.85	Shipboard Leg 198
1209A-7H-6,105	64.25	70.26	tie to	1209B-8H-2,9	63.69	70.26	Shipboard Leg 198
1209B-8H-7,48	71.58	78.15	tie to	1209A-8H-5,36	71.56	78.15	Shipboard Leg 198
1209A-8H-6,141	74.11	80.7	tie to	1209B-9H-1,147	73.07	80.7	Shipboard Leg 198
1209B-9H-7,27	80.87	88.5	tie to	1209A-9H-5,18	80.88	88.5	Shipboard Leg 198
1209A-9H-7,36	84.06	91.68	tie to	1209B-10H-2,135	83.95	91.68	Shipboard Leg 198
1209B-10H-6,111	89.71	97.44	tie to	1209A-10H-4,45	89.15	97.44	Shipboard Leg 198
1209A-10H-7,60	93.8	102.09	tie to	1209B-11H-1,135	91.96	102.09	Shipboard Leg 198
1209B-11H-5,48	97.08	107.21	tie to	1209A-11H-3,33	97.03	107.21	Shipboard Leg 198
1209A-11H-6,90	102.1	112.28	tie to	1209B-12H-1,132	101.42	112.28	Shipboard Leg 198
1209B-12H-5,135	107.45	118.31	tie to	1209C-2H-1,99	108.5	118.31	Shipboard Leg 198
1209C-2H-6,96	115.96	125.77	tie to	1209A-13H-2,84	115.04	125.77	Westerhold & Röhl 2006
1209A-13H-5,30	119	129.73	tie to	1209C-3H-1,108	118.08	129.73	Westerhold & Röhl 2006
1209C-3H-6,107	125.57	137.22	tie to	1209A-14H-3,2	125.55	137.22	Westerhold & Röhl 2006
1209A-14H-4,140	128.1	140.1	tie to	1209C-4H-2,13	128.11	140.1	Westerhold & Röhl 2006
1209C-4H-3,108	130.58	142.55	tie to	1209B-15H-2,5	130.15	142.55	Westerhold & Röhl 2006
1209B-15H-4,27	133.37	145.77	tie to	1209A-15H-1,141	133.11	145.77	Westerhold & Röhl 2006
1209A-15H-6,75	139.95	152.61	tie to	1209B-16H-1,74	138.84	152.61	Westerhold & Röhl 2006
1209B-16H-3,97	142.07	155.84	tie to	1209A-16H-1,44	141.64	155.84	Westerhold & Röhl 2006
1209A-16H-5,112	147.61	161.81	tie to	1209C-6H-2,78	147.78	161.81	Westerhold & Röhl 2006
1209C-6H-3,54	149.04	163.07	tie to	1209B-17H-1,87	148.47	163.07	Westerhold & Röhl 2006
1209B-17H-3,109	151.69	166.29	tie to	1209A-17H-1,57	151.27	166.29	Westerhold & Röhl 2006
1209A-17H-6,72	158.52	173.94	tie to	1209B-18H-2,11	158.71	173.94	Westerhold & Röhl 2006
1209B-18H-5,15	163.25	178.48	tie to	1209A-18H-2,18	161.88	178.48	Westerhold & Röhl 2006
1209A-18H-4,111	165.81	182.41	tie to	1209C-8H-1,66	165.16	182.41	Westerhold & Röhl 2006
1209C-8H-2,141	167.41	184.66	tie to	1209B-19H-1,86	167.46	184.66	Westerhold & Röhl 2006
1209B-19H-5,18	172.78	189.98	tie to	1209A-19H-2,108	172.28	189.98	Westerhold & Röhl 2006
1209A-19H-7,39	178.59	196.29	tie to	1209B-20H-1,93	177.03	196.29	Westerhold & Röhl 2006
1209B-20H-5,99	183.09	202.35	tie to	1209A-20H-3,99	183.19	202.35	Westerhold & Röhl 2006
1209A-20H-6,94	187.64	206.8	tie to	1209B-21H-1,66	186.26	206.8	Westerhold & Röhl 2006
1209B-21H-6,141	194.51	215.05	tie to	1209A-21H-5,25	194.95	215.05	Westerhold & Röhl 2006
1209A-21H-5,135	196.05	216.15	tie to	1209C-11H-2,94	195.44	216.15	Westerhold & Röhl 2006
1209C-11H-6,13	200.63	221.34	tie to	1209A-22H-2,20	199.9	221.34	Westerhold & Röhl 2006
1209A-22H-5,144	205.64	227.08	tie to	1209C-12H-2,29	204.29	227.08	Westerhold & Röhl 2006
1209C-12H-5,120	209.7	232.49	tie to	1209B-23H-4,36	209.46	232.49	Westerhold & Röhl 2006
1209B-23H-7,15	213.75	236.78	tie to	1209C-13H-1,52	212.52	236.78	Westerhold & Röhl 2006
1209C-13H-5,76	218.76	243.02	tie to	1209B-24H-3,129	218.39	243.02	Westerhold & Röhl 2006
1209B-24H-5,79	220.89	245.52	tie to	1209A-24H-3,54	220.74	245.52	Westerhold & Röhl 2006
1209A-24H-6,54	225.24	250.02	tie to	1209C-14H-2,112	224.12	250.02	Westerhold & Röhl 2006
1209C-14H-3,105	225.55	251.45	tie to	1209B-25H-2,12	225.22	251.45	Westerhold & Röhl 2006
1209B-25H-6,69	231.79	258.02	tie to	1209A-25H-4,54	231.74	258.02	Westerhold & Röhl 2006
1209A-25H-6,86	235.06	261.34	tie to	1209C-15H-3,72	234.72	261.34	Westerhold & Röhl 2006
1209C-15H-6,48	238.48	265.1	tie to	1209A-26H-1,86	237.06	265.11	Westerhold & Röhl 2006
1209A-26H-4, 80	241.5	269.54	tie to	1209C-16H-1, 116	241.66	269.54	Kim et al. 2022
1209C-16H-4, 30	245.3	273.18	tie to	1209B-27H-2, 73	244.83	273.18	Kim et al. 2022
1209B-27H-8, 11	252.19	280.54	append	1209B-28H-1, 0	252.1	281.2	Kim et al. 2022
1209B-28H-8, 20	261.95	291.05	append	1209B-29H-1, 0	261.6	291.35	Kim et al. 2022
1209B-29H-5, 72	268.32	298.07	tie to	1209C-20H-1, 46	268.86	298.07	Kim et al. 2022
1209C-20H-3, 66	272.06	301.27	tie to	1209B-30H-1, 32	271.42	301.27	Kim et al. 2022
1209B-30H-6, 68	279.11	308.96	tie to	1209C-21H-1, 40	278.3	308.96	Kim et al. 2022
1209C-21H-3, 146	282.36	313.02	tie to	1209B-31H-1, 58	281.18	313.03	Kim et al. 2022
1209B-31H-6, 111	289.21	321.06	tie to	1209C-22H-2, 50	289.4	321.06	Kim et al. 2022
1209C-22H-3, 77	291.17	322.83	tie to	1209B-32H-2, 48	292.08	322.83	Kim et al. 2022
1209B-32H-8, 20	299.41	330.16		end of splice
*Bold indicates revised splice

## Sheet: U1209_MappingPairs
Table - Mapping pairs for adjusting cores to the rmcd splice of Site 1209
Core	CCSF splice	CCSF distorted core section	ID	Tie Source	Notes
198-1209A-1H	0.122	0	corr	Kim et al. 2022
	0.242	0.12	corr	Kim et al. 2022
	1.272	1.21	corr	Kim et al. 2022
	2.251	2.25	corr	Kim et al. 2022
	3.06	3.06	splice	Kim et al. 2022
	7.06	7.06	splice	Kim et al. 2022
	7.718	7.749	corr	Kim et al. 2022
	8.178	8.21	corr	Kim et al. 2022
198-1209A-2H	8.12	8.28	corr	Kim et al. 2022
	8.404	8.638	corr	Kim et al. 2022
	9.405	9.436	corr	Kim et al. 2022
	10.189	10.306	corr	Kim et al. 2022
	10.705	10.766	corr	Kim et al. 2022
	11.817	11.837	corr	Kim et al. 2022
	12.616	12.759	corr	Kim et al. 2022
	13.108	13.293	corr	Kim et al. 2022
	14	14.089	corr	Kim et al. 2022
	14.49	14.49	splice	Kim et al. 2022
	16.53	16.53	splice	Kim et al. 2022
	17.051	17.017	corr	Kim et al. 2022
	17.491	17.509	corr	Kim et al. 2022
	17.889	17.819	corr	Kim et al. 2022
	18.219	18.149	corr	Kim et al. 2022
198-1209A-3H	20.732	20.76	corr	Kim et al. 2022
	21.058	21.086	corr	Kim et al. 2022
	21.61	21.568	corr	Kim et al. 2022
	23.015	22.894	corr	Kim et al. 2022
	23.437	23.284	corr	Kim et al. 2022
	24.27	24.27	splice	Kim et al. 2022
	29.34	29.34	splice	Kim et al. 2022
	30.225	30.253	corr	Kim et al. 2022
	30.491	30.52	corr	Kim et al. 2022
198-1209A-4H	30.881	30.87	corr	Kim et al. 2022
	31.789	31.782	corr	Kim et al. 2022
	32.735	32.704	corr	Kim et al. 2022
	33.22	33.2	corr	Kim et al. 2022
	33.802	33.788	corr	Kim et al. 2022
	33.96	33.96	splice	Kim et al. 2022
	38.61	38.61	splice	Kim et al. 2022
	38.887	38.865	corr	Kim et al. 2022
	39.243	39.233	corr	Kim et al. 2022
	39.503	39.489	corr	Kim et al. 2022
	40.046	40.003	corr	Kim et al. 2022
	40.23	40.179	corr	Kim et al. 2022
	40.32	40.341	corr	Kim et al. 2022
	40.6	40.62	corr	Kim et al. 2022
198-1209A-5H	40.62	40.63	corr	Kim et al. 2022
	40.716	40.706	corr	Kim et al. 2022
	41.036	41.052	corr	Kim et al. 2022
	41.544	41.524	corr	Kim et al. 2022
	41.91	41.95	corr	Kim et al. 2022
	43.753	43.764	corr	Kim et al. 2022
	44.28	44.28	splice	Kim et al. 2022
	49.23	49.23	splice	Kim et al. 2022
	49.598	49.603	corr	Kim et al. 2022
	49.928	49.925	corr	Kim et al. 2022
	50.473	50.47	corr	Kim et al. 2022
198-1209A-6H	50.861	50.91	corr	Kim et al. 2022
	51.183	51.232	corr	Kim et al. 2022
	51.527	51.58	corr	Kim et al. 2022
	51.733	51.764	corr	Kim et al. 2022
	51.815	51.83	corr	Kim et al. 2022
	52.627	52.628	corr	Kim et al. 2022
	53.313	53.314	corr	Kim et al. 2022
	53.427	53.418	corr	Kim et al. 2022
	53.712	53.714	corr	Kim et al. 2022
	54.26	54.259	corr	Kim et al. 2022
	54.6	54.573	corr	Kim et al. 2022
	54.788	54.741	corr	Kim et al. 2022
	54.934	54.931	corr	Kim et al. 2022
	55.684	55.689	corr	Kim et al. 2022
	56.276	56.307	corr	Kim et al. 2022
	57.12	57.12	splice	Kim et al. 2022
	60.33	60.33	splice	Kim et al. 2022
	60.604	60.693	corr	Kim et al. 2022
	60.76	60.849	corr	Kim et al. 2022
198-1209A-7H	61.924	61.71	corr	Kim et al. 2022
	62.232	62.018	corr	Kim et al. 2022
	62.572	62.488	corr	Kim et al. 2022
	63.182	63.226	corr	Kim et al. 2022
	63.446	63.436	corr	Kim et al. 2022
	64.033	64.038	corr	Kim et al. 2022
	64.989	64.97	corr	Kim et al. 2022
	65.85	65.85	splice	Kim et al. 2022
	70.26	70.26	splice	Kim et al. 2022
	70.915	70.905	corr	Kim et al. 2022
	71.599	71.59	corr	Kim et al. 2022
198-1209A-8H	71.839	71.79	corr	Kim et al. 2022
	72.157	72.108	corr	Kim et al. 2022
	72.495	72.434	corr	Kim et al. 2022
	73.015	72.954	corr	Kim et al. 2022
	73.355	73.356	corr	Kim et al. 2022
	73.835	73.83	corr	Kim et al. 2022
	74.128	74.154	corr	Kim et al. 2022
	74.502	74.558	corr	Kim et al. 2022
	74.966	75.026	corr	Kim et al. 2022
	75.366	75.455	corr	Kim et al. 2022
	76.018	76.195	corr	Kim et al. 2022
	76.562	76.769	corr	Kim et al. 2022
	78.15	78.15	splice	Kim et al. 2022
	80.7	80.7	splice	Kim et al. 2022
	81.122	81.137	corr	Kim et al. 2022
	81.704	81.719	corr	Kim et al. 2022
198-1209A-9H	82.314	82.32	corr	Kim et al. 2022
	82.598	82.604	corr	Kim et al. 2022
	82.83	82.828	corr	Kim et al. 2022
	83.082	83.08	corr	Kim et al. 2022
	83.348	83.326	corr	Kim et al. 2022
	83.53	83.53	corr	Kim et al. 2022
	84.002	83.984	corr	Kim et al. 2022
	84.266	84.24	corr	Kim et al. 2022
	84.701	84.668	corr	Kim et al. 2022
	84.891	84.812	corr	Kim et al. 2022
	85.031	84.978	corr	Kim et al. 2022
	85.171	85.144	corr	Kim et al. 2022
	85.439	85.378	corr	Kim et al. 2022
	85.949	85.885	corr	Kim et al. 2022
	86.425	86.365	corr	Kim et al. 2022
	87.149	87.093	corr	Kim et al. 2022
	87.357	87.281	corr	Kim et al. 2022
	87.611	87.521	corr	Kim et al. 2022
	87.962	87.851	corr	Kim et al. 2022
	88.5	88.5	splice	Kim et al. 2022
	91.68	91.68	splice	Kim et al. 2022
	92.039	92.185	corr	Kim et al. 2022
	92.183	92.329	corr	Kim et al. 2022
198-1209A-10H	92.599	92.49	corr	Kim et al. 2022
	92.863	92.754	corr	Kim et al. 2022
	93.237	93.15	corr	Kim et al. 2022
	93.431	93.418	corr	Kim et al. 2022
	94.225	94.27	corr	Kim et al. 2022
	94.802	94.908	corr	Kim et al. 2022
	95.458	95.608	corr	Kim et al. 2022
	95.666	95.873	corr	Kim et al. 2022
	96.516	96.887	corr	Kim et al. 2022
	97.44	97.44	splice	Kim et al. 2022
	102.09	102.09	splice	Kim et al. 2022
	102.4	102.399	corr	Kim et al. 2022
198-1209A-11H	103.93	103.88	corr	Kim et al. 2022
	104.478	104.428	corr	Kim et al. 2022
	104.716	104.674	corr	Kim et al. 2022
	105.121	105.03	corr	Kim et al. 2022
	107.21	107.21	splice	Kim et al. 2022
	112.28	112.28	splice	Kim et al. 2022
	112.923	112.865	corr	Kim et al. 2022
	113.657	113.599	corr	Kim et al. 2022
198-1209A-12H	114.103	112.56	corr	Kim et al. 2022	Note: Splice is wrong here, but will not be corrected in this study
	114.485	112.942	corr	Kim et al. 2022
	115.476	113.968	corr	Kim et al. 2022
	116.042	114.534	corr	Kim et al. 2022
	116.586	115.112	corr	Kim et al. 2022
	117.122	115.726	corr	Kim et al. 2022
	118.29	116.891	corr	Kim et al. 2022
	119.937	119.897	corr	Kim et al. 2022
	120.455	120.427	corr	Kim et al. 2022
	121.785	121.709	corr	Kim et al. 2022
198-1209A-13H	123.372	123.43	corr	Kim et al. 2022
	123.7	123.758	corr	Kim et al. 2022
	124.206	124.372	corr	Kim et al. 2022
	124.438	124.554	corr	Kim et al. 2022
	124.832	124.832	corr	Kim et al. 2022
	125.77	125.77	splice	Kim et al. 2022
	129.73	129.73	splice	Kim et al. 2022
	133.003	132.841	corr	Kim et al. 2022
	133.111	132.949	corr	Kim et al. 2022
198-1209A-14H	134.2	134.2	corr	Kim et al. 2022
	137.22	137.22	splice	Westerhold and Röhl 2006
	140.1	140.1	splice	Westerhold and Röhl 2006
	142.129	142.48	corr	Westerhold and Röhl 2006
	143.002	143.32	corr	Kim et al. 2022
198-1209A-15H	144.504	144.36	corr	Kim et al. 2022
	144.654	144.534	corr	Kim et al. 2022
	145.064	145.15	corr	Kim et al. 2022
	145.77	145.77	splice	Westerhold and Röhl 2006
	152.61	152.61	splice	Westerhold and Röhl 2006
	153.13	153.1	corr	Westerhold and Röhl 2006
	153.55	153.55	corr	Westerhold and Röhl 2006
	153.825	153.799	corr	Kim et al. 2022
198-1209A-16H	155.399	155.4	corr	Kim et al. 2022
	155.46	155.46	corr	Westerhold and Röhl 2006
	155.84	155.84	splice	Westerhold and Röhl 2006
	161.81	161.81	splice	Westerhold and Röhl 2006
	163.06	163.277	corr	Westerhold and Röhl 2006
	163.96	164.169	corr	Kim et al. 2022
198-1209A-17H	165.72	165.72	corr	Kim et al. 2022
	166.29	166.29	splice	Westerhold and Röhl 2006
	173.94	173.94	splice	Westerhold and Röhl 2006
	174.61	174.66	corr	Westerhold and Röhl 2006
	175.12	175.26	corr	Westerhold and Röhl 2006
	175.457	175.59	corr	Kim et al. 2022
198-1209A-18H	176.647	176.8	corr	Kim et al. 2022
	176.77	176.92	corr	Westerhold and Röhl 2006
	177.85	177.85	corr	Westerhold and Röhl 2006
	178.48	178.48	splice	Westerhold and Röhl 2006
	182.41	182.41	splice	Westerhold and Röhl 2006
	184.03	184.49	corr	Westerhold and Röhl 2006
	184.39	184.82	corr	Westerhold and Röhl 2006
	184.82	185.3	corr	Westerhold and Röhl 2006
	185.056	185.543	corr	Kim et al. 2022
	185.472	185.96	corr	Kim et al. 2022
198-1209A-19H	187.262	187.4	corr	Kim et al. 2022
	187.354	187.492	corr	Kim et al. 2022
	187.67	187.73	corr	Westerhold and Röhl 2006
	187.97	188.03	corr	Westerhold and Röhl 2006
	189.08	189.26	corr	Westerhold and Röhl 2006
	189.98	189.98	splice	Westerhold and Röhl 2006
	196.29	196.29	splice	Westerhold and Röhl 2006
	196.5	196.5	corr	Westerhold and Röhl 2006
	196.749	196.749	corr	Kim et al. 2022
198-1209A-20H	198.098	198.36	corr	Kim et al. 2022
	198.21	198.48	corr	Westerhold and Röhl 2006
	198.63	198.9	corr	Westerhold and Röhl 2006
	198.99	199.29	corr	Westerhold and Röhl 2006
	199.598	199.902	corr	Kim et al. 2022
	200.122	200.458	corr	Kim et al. 2022
	200.94	201.116	corr	Kim et al. 2022
	201.276	201.38	corr	Kim et al. 2022
	201.809	201.899	corr	Kim et al. 2022
	201.971	202.047	corr	Kim et al. 2022
	202.35	202.35	splice	Westerhold and Röhl 2006
	206.8	206.8	splice	Kim et al. 2022
	206.92	206.91	corr	Westerhold and Röhl 2006
	207.46	207.51	corr	Westerhold and Röhl 2006
	207.88	207.9	corr	Westerhold and Röhl 2006
	208.212	208.23	corr	Kim et al. 2022
198-1209A-21H	208.897	208.8	corr	Kim et al. 2022
	209.35	209.25	corr	Westerhold and Röhl 2006
	209.83	209.8	corr	Westerhold and Röhl 2006
	210.07	210.075	corr	Westerhold and Röhl 2006
	210.82	210.775	corr	Westerhold and Röhl 2006
	211.96	211.9	corr	Westerhold and Röhl 2006
	212.53	212.4	corr	Westerhold and Röhl 2006
	213.49	213.375	corr	Westerhold and Röhl 2006
	214.45	214.35	corr	Westerhold and Röhl 2006
	215.05	215.05	splice	Westerhold and Röhl 2006
	216.15	216.15	splice	Westerhold and Röhl 2006
	217.34	217.325	corr	Westerhold and Röhl 2006
	217.997	218.079	corr	Kim et al. 2022
	218.477	218.56	corr	Kim et al. 2022
198-1209A-22H	219.64	219.64	corr	Kim et al. 2022
	220.452	220.408	corr	Kim et al. 2022
	220.758	220.7	corr	Kim et al. 2022
	220.954	220.926	corr	Kim et al. 2022
	221.34	221.34	splice	Westerhold and Röhl 2006
	227.08	227.08	splice	Westerhold and Röhl 2006
	227.48	227.56	corr	Westerhold and Röhl 2006
	228.782	228.859	corr	Kim et al. 2022
198-1209A-23H	230.005	230.78	corr	Kim et al. 2022
	230.09	230.87	corr	Westerhold and Röhl 2006
	231.35	231.98	corr	Westerhold and Röhl 2006
	232.58	232.97	corr	Westerhold and Röhl 2006
	233.99	234.23	corr	Westerhold and Röhl 2006
	234.41	234.56	corr	Westerhold and Röhl 2006
	234.71	234.8	corr	Westerhold and Röhl 2006
	236.48	236.45	corr	Westerhold and Röhl 2006
	237.31	237.29	corr	Westerhold and Röhl 2006
	238.78	238.82	corr	Westerhold and Röhl 2006
	239.38	239.51	corr	Westerhold and Röhl 2006
	240.07	240.38	corr	Westerhold and Röhl 2006
	240.368	240.68	corr	Kim et al. 2022
198-1209A-24H	241.786	241.98	corr	Kim et al. 2022
	242.14	242.334	corr	Kim et al. 2022
	242.723	243.074	corr	Kim et al. 2022
	243.14	243.42	corr	Westerhold and Röhl 2006
	243.71	243.93	corr	Westerhold and Röhl 2006
	245.52	245.52	splice	Westerhold and Röhl 2006
	250.02	250.02	splice	Westerhold and Röhl 2006
	250.109	250.089	corr	Kim et al. 2022
	251.33	251.52	corr	Westerhold and Röhl 2006
	251.729	251.919	corr	Kim et al. 2022
198-1209A-25H	252.735	252.98	corr	Kim et al. 2022
	253.086	253.33	corr	Kim et al. 2022
	253.394	253.63	corr	Kim et al. 2022
	253.73	254.005	corr	Westerhold and Röhl 2006
	254.57	254.805	corr	Westerhold and Röhl 2006
	256.88	256.93	corr	Westerhold and Röhl 2006
	257.159	257.173	corr	Kim et al. 2022
	257.673	257.641	corr	Kim et al. 2022
	258.02	258.02	splice	Westerhold and Röhl 2006
	261.34	261.34	splice	Westerhold and Röhl 2006
	262.81	262.81	corr	Kim et al. 2022
198-1209A-26H	264.24	264.213	corr	Kim et al. 2022
	264.434	264.407	corr	Kim et al. 2022
	264.66	264.61	corr	Kim et al. 2022
	265	264.98	corr	Kim et al. 2022
	265.11	265.11	corr	Kim et al. 2022
	269.755	269.74	corr	Kim et al. 2022
	271.727	271.246	corr	Kim et al. 2022	core disturbed below 271 rmcd
	272.665	272.132	corr	Kim et al. 2022
	273.211	272.678	corr	Kim et al. 2022
	273.825	273.306	corr	Kim et al. 2022
198-1209A-27H	273.74	273.822	corr	Kim et al. 2022
	273.98	274.062	corr	Kim et al. 2022
	274.278	274.346	corr	Kim et al. 2022
	274.542	274.556	corr	Kim et al. 2022
	275.232	275.182	corr	Kim et al. 2022
	275.58	275.474	corr	Kim et al. 2022
	275.911	275.632	corr	Kim et al. 2022
	276.341	275.986	corr	Kim et al. 2022
	276.727	276.34	corr	Kim et al. 2022
	277.157	276.776	corr	Kim et al. 2022
	277.953	277.606	corr	Kim et al. 2022
	278.359	277.966	corr	Kim et al. 2022
	278.725	278.34	corr	Kim et al. 2022
	279.049	278.726	corr	Kim et al. 2022
	279.383	279.106	corr	Kim et al. 2022
	279.67	279.354	corr	Kim et al. 2022
198-1209A-28X	279.83	279.722	corr	Kim et al. 2022
	280.316	280.208	corr	Kim et al. 2022
	280.426	280.44	corr	Kim et al. 2022
	281.858	281.936	corr	Kim et al. 2022
	282.431	282.482	corr	Kim et al. 2022
	284.005	283.63	corr	Kim et al. 2022	uncertain
	285.877	285.502	corr	Kim et al. 2022	uncertain
198-1209B-1H	0.122	0.122	splice	Kim et al. 2022
	3.06	3.06	splice	Kim et al. 2022
	3.375	3.325	corr	Kim et al. 2022
	3.509	3.483	corr	Kim et al. 2022
	3.879	3.865	corr	Kim et al. 2022
	4.803	4.775	corr	Kim et al. 2022
	4.925	4.899	corr	Kim et al. 2022
	5.306	5.28	corr	Kim et al. 2022
198-1209B-2H	5.091	5.04	corr	Kim et al. 2022
	5.528	5.476	corr	Kim et al. 2022
	6.092	6.094	corr	Kim et al. 2022
	6.434	6.444	corr	Kim et al. 2022
	7.06	7.06	splice	Kim et al. 2022
	14.49	14.49	splice	Kim et al. 2022
	14.84	14.84	corr	Kim et al. 2022
198-1209B-3H	15.178	15.21	corr	Kim et al. 2022
	15.312	15.344	corr	Kim et al. 2022
	15.787	15.814	corr	Kim et al. 2022
	16.53	16.53	splice	Kim et al. 2022
	24.27	24.27	splice	Kim et al. 2022
	24.651	24.663	corr	Kim et al. 2022
	24.963	25.065	corr	Kim et al. 2022
	25.127	25.229	corr	Kim et al. 2022
198-1209B-4H	25.693	25.59	corr	Kim et al. 2022
	25.799	25.696	corr	Kim et al. 2022
	26.262	26.186	corr	Kim et al. 2022
	26.546	26.442	corr	Kim et al. 2022
	27.668	27.614	corr	Kim et al. 2022
	28.18	28.158	corr	Kim et al. 2022
	28.8	28.794	corr	Kim et al. 2022
	29.34	29.34	splice	Kim et al. 2022
	33.96	33.96	splice	Kim et al. 2022
	34.32	34.273	corr	Kim et al. 2022
	35.222	35.179	corr	Kim et al. 2022
	35.702	35.66	corr	Kim et al. 2022
198-1209B-5H	37.347	37.32	corr	Kim et al. 2022
	37.453	37.426	corr	Kim et al. 2022
	38.037	38.072	corr	Kim et al. 2022
	38.303	38.316	corr	Kim et al. 2022
	38.61	38.61	splice	Kim et al. 2022
	44.28	44.28	splice	Kim et al. 2022
	44.575	44.523	corr	Kim et al. 2022
	45.881	45.711	corr	Kim et al. 2022
	46.692	46.475	corr	Kim et al. 2022
	47.526	47.309	corr	Kim et al. 2022
198-1209B-6H	49.02	49.02	corr	Kim et al. 2022
	49.23	49.23	splice	Kim et al. 2022
	57.12	57.12	splice	Kim et al. 2022
	57.907	57.907	corr	Kim et al. 2022
	59.149	59.149	corr	Kim et al. 2022
198-1209B-7H	58.717	58.71	corr	Kim et al. 2022
	58.967	58.96	corr	Kim et al. 2022
	59.247	59.238	corr	Kim et al. 2022
	59.829	59.816	corr	Kim et al. 2022
	60.33	60.33	splice	Kim et al. 2022
	65.85	65.85	splice	Kim et al. 2022
	66.731	66.747	corr	Kim et al. 2022
	67.254	67.27	corr	Kim et al. 2022
198-1209B-8H	68.462	68.67	corr	Kim et al. 2022
	69.444	69.652	corr	Kim et al. 2022
	70.26	70.26	splice	Kim et al. 2022
	78.15	78.15	splice	Kim et al. 2022
	78.809	78.81	corr	Kim et al. 2022
198-1209B-9H	79.183	79.23	corr	Kim et al. 2022
	79.387	79.434	corr	Kim et al. 2022
	79.857	79.872	corr	Kim et al. 2022
	80.205	80.222	corr	Kim et al. 2022
	80.7	80.7	splice	Kim et al. 2022
	88.5	88.5	splice	Kim et al. 2022
	89.22	89.219	corr	Kim et al. 2022
198-1209B-10H	88.838	88.83	corr	Kim et al. 2022
	89.286	89.278	corr	Kim et al. 2022
	89.688	89.69	corr	Kim et al. 2022
	89.922	89.936	corr	Kim et al. 2022
	90.536	90.516	corr	Kim et al. 2022
	90.994	90.954	corr	Kim et al. 2022
	91.68	91.68	splice	Kim et al. 2022
	97.44	97.44	splice	Kim et al. 2022
	98.709	98.71	corr	Kim et al. 2022
198-1209B-11H	100.737	100.73	corr	Kim et al. 2022
	101.083	101.076	corr	Kim et al. 2022
	101.401	101.408	corr	Kim et al. 2022
	101.666	101.65	corr	Kim et al. 2022
	102.09	102.09	splice	Kim et al. 2022
	107.21	107.21	splice	Kim et al. 2022
	107.793	107.699	corr	Kim et al. 2022
	109.062	108.885	corr	Kim et al. 2022
	110.198	110.003	corr	Kim et al. 2022
	110.974	110.779	corr	Kim et al. 2022
198-1209B-12H	110.95	110.96	corr	Kim et al. 2022	Note: Splice is wrong here, but will not be corrected in this study
	111.032	111.042	corr	Kim et al. 2022
	111.472	111.49	corr	Kim et al. 2022
	112.28	112.28	splice	Kim et al. 2022
	118.31	118.31	splice	Kim et al. 2022
	119.083	119.749	corr	Kim et al. 2022
	119.613	120.571	corr	Kim et al. 2022
	120.071	121.03	corr	Kim et al. 2022
198-1209B-13H	119.435	119.46	corr	Kim et al. 2022
	119.645	119.67	corr	Kim et al. 2022
	119.931	119.9	corr	Kim et al. 2022
	120.463	120.424	corr	Kim et al. 2022
	123.614	123.507	corr	Kim et al. 2022
	124.178	124.131	corr	Kim et al. 2022
	124.868	124.631	corr	Kim et al. 2022
	125.428	125.067	corr	Kim et al. 2022
	126.449	126.257	corr	Kim et al. 2022
	128.571	128.587	corr	Kim et al. 2022
	129.284	129.299	corr	Kim et al. 2022
198-1209B-14H	129.67	130.17	corr	Kim et al. 2022
	133.09	133.11	corr	Westerhold and Röhl 2006
	136.3	136.35	corr	Westerhold and Röhl 2006
	138.33	138.367	corr	Kim et al. 2022
	138.946	138.947	corr	Kim et al. 2022
	139.7	139.65	corr	Westerhold and Röhl 2006
	139.947	139.9	corr	Kim et al. 2022
198-1209B-15H	141	141	corr	Kim et al. 2022
	142.55	142.55	splice	Westerhold and Röhl 2006
	145.77	145.77	splice	Westerhold and Röhl 2006
	146.55	146.64	corr	Westerhold and Röhl 2006
	146.85	147.06	corr	Westerhold and Röhl 2006
	148.41	148.77	corr	Westerhold and Röhl 2006
	149.79	150.28	corr	Westerhold and Röhl 2006
	150.036	150.529	corr	Kim et al. 2022
198-1209B-16H	151.87	151.87	corr	Kim et al. 2022
	152.61	152.61	splice	Westerhold and Röhl 2006
	155.84	155.84	splice	Westerhold and Röhl 2006
	157.196	157.271	corr	Kim et al. 2022
	159.565	159.85	corr	Westerhold and Röhl 2006
	160.415	160.67	corr	Westerhold and Röhl 2006
	161.009	161.26	corr	Kim et al. 2022
198-1209B-17H	161.991	162.2	corr	Kim et al. 2022
	162.2	162.41	corr	Westerhold and Röhl 2006
	163.07	163.07	splice	Westerhold and Röhl 2006
	166.29	166.29	splice	Westerhold and Röhl 2006
	167.61	167.6	corr	Westerhold and Röhl 2006
	168.129	168.137	corr	Kim et al. 2022
	168.501	168.523	corr	Kim et al. 2022
	169.35	169.49	corr	Westerhold and Röhl 2006
	170.632	170.765	corr	Kim et al. 2022
	171.24	171.41	corr	Westerhold and Röhl 2006
	171.504	171.649	corr	Kim et al. 2022
	171.834	171.98	corr	Kim et al. 2022
198-1209B-18H	172.378	172.33	corr	Kim et al. 2022
	172.62	172.57	corr	Westerhold and Röhl 2006
	172.86	172.75	corr	Westerhold and Röhl 2006
	173.04	172.93	corr	Westerhold and Röhl 2006
	173.28	173.23	corr	Westerhold and Röhl 2006
	173.94	173.94	splice	Westerhold and Röhl 2006
	178.48	178.48	splice	Westerhold and Röhl 2006
	178.7	178.749	corr	Kim et al. 2022
	180.43	180.573	corr	Kim et al. 2022
	180.76	180.94	corr	Westerhold and Röhl 2006
	181.849	182.029	corr	Kim et al. 2022
198-1209B-19H	183.669	183.8	corr	Kim et al. 2022
	184.03	184.16	corr	Westerhold and Röhl 2006
	184.384	184.444	corr	Kim et al. 2022
	184.66	184.66	splice	Westerhold and Röhl 2006
	189.98	189.98	splice	Westerhold and Röhl 2006
	190.619	190.787	corr	Kim et al. 2022
	191.13	191.337	corr	Kim et al. 2022
	191.408	191.609	corr	Kim et al. 2022
	192.46	192.549	corr	Kim et al. 2022
	192.72	192.801	corr	Kim et al. 2022
	193.178	193.26		Kim et al. 2022
198-1209B-20H	195.203	195.36	corr	Kim et al. 2022
	195.26	195.42	corr	Westerhold and Röhl 2006
	195.867	195.898	corr	Kim et al. 2022
	196.29	196.29	splice	Westerhold and Röhl 2006
	202.35	202.35	splice	Westerhold and Röhl 2006
	202.561	202.587	corr	Kim et al. 2022
	203.52	203.52	corr	Westerhold and Röhl 2006
	204.21	204.21	corr	Westerhold and Röhl 2006
	204.539	204.54	corr	Kim et al. 2022
198-1209B-21H	206.128	206.14	corr	Kim et al. 2022
	206.182	206.194	corr	Kim et al. 2022
	206.28	206.29	corr	Westerhold and Röhl 2006
	206.584	206.596	corr	Kim et al. 2022
	206.8	206.8	splice	Westerhold and Röhl 2006
	215.05	215.05	splice	Westerhold and Röhl 2006
	215.53	215.53	corr	Westerhold and Röhl 2006
	215.769	215.77	corr	Kim et al. 2022
198-1209B-22H	216.565	217.14	corr	Kim et al. 2022
	216.65	217.23	corr	Westerhold and Röhl 2006
	217.361	217.862	corr	Kim et al. 2022
	218	218.46	corr	Westerhold and Röhl 2006
	219.192	219.448	corr	Kim et al. 2022
	220.966	220.949	corr	Kim et al. 2022
	221.396	221.407	corr	Kim et al. 2022
	221.904	221.835	corr	Kim et al. 2022
	222.22	222.12	corr	Westerhold and Röhl 2006
	222.373	222.311	corr	Kim et al. 2022
	223.569	223.557	corr	Kim et al. 2022
	223.969	223.985	corr	Kim et al. 2022
	226.56	226.56	corr	Westerhold and Röhl 2006
	226.894	226.89	corr	Kim et al. 2022
198-1209B-23H	227.236	227.63	corr	Kim et al. 2022
	227.408	227.802	corr	Kim et al. 2022
	227.754	228.148	corr	Kim et al. 2022
	228.87	229.252	corr	Kim et al. 2022
	229.079	229.464	corr	Kim et al. 2022
	229.263	229.624	corr	Kim et al. 2022
	229.467	229.8	corr	Kim et al. 2022
	229.643	229.976	corr	Kim et al. 2022
	230.069	230.402	corr	Kim et al. 2022
	231.299	231.505	corr	Kim et al. 2022
	231.731	231.881	corr	Kim et al. 2022
	232.49	232.49	splice	Westerhold and Röhl 2006
	236.78	236.78	splice	Westerhold and Röhl 2006
	237.17	237.17	corr	Westerhold and Röhl 2006
	237.389	237.39	corr	Kim et al. 2022
198-1209B-24H	238.783	238.73	corr	Kim et al. 2022
	239.049	238.996	corr	Kim et al. 2022
	239.76	239.844	corr	Kim et al. 2022
	240.482	240.65	corr	Kim et al. 2022
	243.02	243.02	splice	Westerhold and Röhl 2006
	245.52	245.52	splice	Westerhold and Röhl 2006
	247.23	247.25	corr	Westerhold and Röhl 2006
	247.748	247.839	corr	Kim et al. 2022
	248.076	248.257	corr	Kim et al. 2022
	248.428	248.61	corr	Kim et al. 2022
198-1209B-25H	249.831	249.83	corr	Kim et al. 2022
	250.107	250.106	corr	Kim et al. 2022
	250.25	250.25	corr	Westerhold and Röhl 2006
	251.45	251.45	splice	Westerhold and Röhl 2006
	258.02	258.02	splice	Westerhold and Röhl 2006
	259.33	259.52	corr	Westerhold and Röhl 2006
	259.539	259.729	corr	Kim et al. 2022
198-1209B-26H	261.78	261.762	corr	Kim et al. 2022
	261.824	261.806	corr	Kim et al. 2022
	262.036	262.036	corr	Kim et al. 2022
	262.184	262.254	corr	Kim et al. 2022
	262.426	262.534	corr	Kim et al. 2022
	262.574	262.682	corr	Kim et al. 2022
	262.728	262.798	corr	Kim et al. 2022
	262.98	263.04	corr	Kim et al. 2022
	263.172	263.202	corr	Kim et al. 2022
	263.558	263.606	corr	Kim et al. 2022
	263.698	263.746	corr	Kim et al. 2022
	264.423	264.438	corr	Kim et al. 2022
	264.629	264.62	corr	Kim et al. 2022
	265.005	264.97	corr	Kim et al. 2022
	265.099	265.076	corr	Kim et al. 2022
	265.261	265.242	corr	Kim et al. 2022
	265.823	265.78	corr	Kim et al. 2022
	268.272	268.272	corr	Kim et al. 2022
198-1209B-27H	270.958	270.89	corr	Kim et al. 2022
	271.318	271.23	corr	Kim et al. 2022
	271.536	271.474	corr	Kim et al. 2022
	271.8	271.712	corr	Kim et al. 2022
	272.22	272.12	corr	Kim et al. 2022
	272.526	272.458	corr	Kim et al. 2022
	272.716	272.682	corr	Kim et al. 2022
	273.18	273.18	splice	Kim et al. 2022
	280.54	280.54	splice	Kim et al. 2022
198-1209B-28H	281.2	281.2	splice	Kim et al. 2022
	291.05	291.05	splice	Kim et al. 2022
198-1209B-29H	291.35	291.35	splice	Kim et al. 2022
	298.07	298.07	splice	Kim et al. 2022
	298.437	298.362	corr	Kim et al. 2022
	300.409	300.408	corr	Kim et al. 2022	uncertain
	300.886	300.884	corr	Kim et al. 2022	uncertain
198-1209B-30H	300.95	300.95	corr	Kim et al. 2022
	301.27	301.27	splice	Kim et al. 2022
	308.96	308.96	splice	Kim et al. 2022
	309.27	309.268	corr	Kim et al. 2022
198-1209B-31H	312.45	312.45	corr	Kim et al. 2022
	313.03	313.03	splice	Kim et al. 2022
	321.06	321.06	splice	Kim et al. 2022
	321.43	321.428	corr	Kim et al. 2022
198-1209B-32H	320.852	320.892	corr	Kim et al. 2022
	321.082	321.122	corr	Kim et al. 2022
	322.04	321.93	corr	Kim et al. 2022
	322.434	322.382	corr	Kim et al. 2022
	322.83	322.83	splice	Kim et al. 2022
	330.16	330.16	splice	Kim et al. 2022
198-1209C-1H	108.059	107.66	corr	Kim et al. 2022
	108.59	108.19	corr	Kim et al. 2022
	110.2	110.07	corr	Kim et al. 2022
	110.666	110.572	corr	Kim et al. 2022
	111.026	110.908	corr	Kim et al. 2022
	111.47	111.417	corr	Kim et al. 2022
	112.185	112.113	corr	Kim et al. 2022
	113.249	113.259	corr	Kim et al. 2022
	114.199	114.227	corr	Kim et al. 2022
	114.475	114.529	corr	Kim et al. 2022
	116.032	116.043	corr	Kim et al. 2022
	116.616	116.599	corr	Kim et al. 2022
	117.266	117.245	corr	Kim et al. 2022
	117.75	117.73	corr	Kim et al. 2022
198-1209C-2H	117.31	117.31	corr	Kim et al. 2022	Splice wrong, not changed
	118.31	118.31	splice	Kim et al. 2022
	125.77	125.77	splice	Kim et al. 2022
	126.319	126.257	corr	Kim et al. 2022
	127.241	127.179	corr	Kim et al. 2022
198-1209C-3H	128.517	128.65	corr	Kim et al. 2022
	128.58	128.71	corr	Westerhold and Röhl 2006
	129.73	129.73	splice	Westerhold and Röhl 2006
	137.22	137.22	splice	Westerhold and Röhl 2006
	137.76	137.76	corr	Kim et al. 2022
198-1209C-4H	138.378	138.47	corr	Kim et al. 2022
	139.36	139.444	corr	Westerhold and Röhl 2006
	140.1	140.1	splice	Westerhold and Röhl 2006
	142.55	142.55	splice	Westerhold and Röhl 2006
	143.67	143.78	corr	Westerhold and Röhl 2006
	143.91	143.99	corr	Westerhold and Röhl 2006
	145.05	145.31	corr	Westerhold and Röhl 2006
	146.85	147.4	corr	Westerhold and Röhl 2006
	147.195	147.749	corr	Kim et al. 2022
198-1209C-5H	148.649	149.2	corr	Kim et al. 2022
	149.43	149.982	corr	Westerhold and Röhl 2006
	150.11	150.564	corr	Westerhold and Röhl 2006
	150.51	150.985	corr	Westerhold and Röhl 2006
	151.07	151.527	corr	Westerhold and Röhl 2006
	151.61	151.888	corr	Westerhold and Röhl 2006
	152.74	152.71	corr	Westerhold and Röhl 2006
	153.13	153.22	corr	Westerhold and Röhl 2006
	155.88	156.34	corr	Westerhold and Röhl 2006
	158.015	158.68	corr	Westerhold and Röhl 2006
	158.064	158.729	corr	Kim et al. 2022
198-1209C-6H	159.49	159.74	corr	Westerhold and Röhl 2006
	160.44	160.61	corr	Westerhold and Röhl 2006
	161.81	161.81	splice	Westerhold and Röhl 2006
	163.07	163.07	splice	Westerhold and Röhl 2006
	164.45	164.6	corr	Westerhold and Röhl 2006
	166.38	166.84	corr	Westerhold and Röhl 2006
	167.13	167.62	corr	Westerhold and Röhl 2006
	167.61	168.16	corr	Westerhold and Röhl 2006
198-1209C-7H	170.434	170.4	corr	Kim et al. 2022
	170.64	170.61	corr	Westerhold and Röhl 2006
	170.952	170.846	corr	Kim et al. 2022
	171.27	171.12	corr	Westerhold and Röhl 2006
	172.26	172.26	corr	Westerhold and Röhl 2006
	172.632	172.706	corr	Kim et al. 2022
	172.846	172.928	corr	Kim et al. 2022
	173.04	173.19	corr	Westerhold and Röhl 2006
	173.94	173.94	corr	Westerhold and Röhl 2006
	174.52	174.6	corr	Westerhold and Röhl 2006
	175.75	175.62	corr	Westerhold and Röhl 2006
	176.56	176.58	corr	Westerhold and Röhl 2006
	177.85	177.84	corr	Westerhold and Röhl 2006
	178.54	178.59	corr	Westerhold and Röhl 2006
	179.202	179.293	corr	Kim et al. 2022
	179.564	179.661	corr	Kim et al. 2022
	180.012	180.109	corr	Kim et al. 2022
198-1209C-8H	181.593	181.75	corr	Kim et al. 2022
	181.75	181.9	corr	Westerhold and Röhl 2006
	182.41	182.41	splice	Westerhold and Röhl 2006
	184.66	184.66	splice	Westerhold and Röhl 2006
	184.834	184.799	corr	Kim et al. 2022
	185.498	185.431	corr	Kim et al. 2022
	185.978	185.811	corr	Kim et al. 2022
	186.22	186.099	corr	Kim et al. 2022
	186.89	186.76	corr	Westerhold and Röhl 2006
	187.67	187.66	corr	Westerhold and Röhl 2006
	189.08	189.19	corr	Westerhold and Röhl 2006
	189.92	189.91	corr	Westerhold and Röhl 2006
	190.28	190.27	corr	Westerhold and Röhl 2006
	190.631	190.689	corr	Kim et al. 2022
	190.781	190.839	corr	Kim et al. 2022
198-1209C-9H	192.024	192.19	corr	Kim et al. 2022
	192.14	192.31	corr	Westerhold and Röhl 2006
	192.652	192.814	corr	Kim et al. 2022
	192.9	193.02	corr	Kim et al. 2022
	193.492	193.492	corr	Kim et al. 2022
	193.692	193.738	corr	Kim et al. 2022
	193.95	193.982	corr	Kim et al. 2022
	194.607	194.56	corr	Kim et al. 2022
	195.209	195.126	corr	Kim et al. 2022
	195.861	195.653	corr	Kim et al. 2022
	196.38	196.09	corr	Westerhold and Röhl 2006
	198.99	198.97	corr	Westerhold and Röhl 2006
	200.13	200.211	corr	Westerhold and Röhl 2006
	200.328	200.439	corr	Kim et al. 2022
	200.94	201.16	corr	Westerhold and Röhl 2006
	201.056	201.301	corr	Kim et al. 2022
	201.314	201.56	corr	Kim et al. 2022
198-1209C-10H	203.351	203.51	corr	Kim et al. 2022
	203.533	203.692	corr	Kim et al. 2022
	203.95	204.11	corr	Kim et al. 2022
	204.033	204.192	corr	Kim et al. 2022
	204.185	204.314	corr	Kim et al. 2022
	204.599	204.612	corr	Kim et al. 2022
	204.79	204.802	corr	Kim et al. 2022
	205.282	205.23	corr	Kim et al. 2022
	205.7	205.622	corr	Kim et al. 2022
	206.276	206.156	corr	Kim et al. 2022
	206.584	206.414	corr	Kim et al. 2022
	207.54	207.503	corr	Kim et al. 2022
	208.219	208.291	corr	Kim et al. 2022
	209.955	209.871	corr	Kim et al. 2022
	210.549	210.477	corr	Kim et al. 2022
	210.77	210.73	corr	Kim et al. 2022
	211.11	211.08	corr	Kim et al. 2022
	211.42	211.41	corr	Kim et al. 2022
	211.95	211.96	corr	Kim et al. 2022
	212.51	212.55	corr	Kim et al. 2022
	213.1	213.11	corr	Westerhold and Röhl 2006
	213.412	213.419	corr	Kim et al. 2022
198-1209C-11H	213.488	213.71	corr	Kim et al. 2022
	213.7	213.92	corr	Westerhold and Röhl 2006
	214.27	214.37	corr	Westerhold and Röhl 2006
	214.84	214.88	corr	Westerhold and Röhl 2006
	216.15	216.15	splice	Westerhold and Röhl 2006
	221.34	221.34	splice	Westerhold and Röhl 2006
	221.704	221.657	corr	Kim et al. 2022
	221.904	221.873	corr	Kim et al. 2022
	223.429	223.359	corr	Kim et al. 2022
	223.737	223.613	corr	Kim et al. 2022
	223.923	223.799	corr	Kim et al. 2022
198-1209C-12H	225.191	225.29	corr	Kim et al. 2022
	225.474	225.572	corr	Kim et al. 2022
	226.16	226.258	corr	Kim et al. 2022
	227.08	227.08	splice	Westerhold and Röhl 2006
	232.49	232.49	splice	Westerhold and Röhl 2006
	232.94	233	corr	Westerhold and Röhl 2006
	234.26	234.39	corr	Westerhold and Röhl 2006
	234.56	234.69	corr	Kim et al. 2022
198-1209C-13H	236.117	236.26	corr	Kim et al. 2022
	236.18	236.32	corr	Westerhold and Röhl 2006
	236.78	236.78	splice	Westerhold and Röhl 2006
	243.02	243.02	splice	Westerhold and Röhl 2006
	243.937	243.941	corr	Kim et al. 2022
	244.299	244.313	corr	Kim et al. 2022
	245.515	245.501	corr	Kim et al. 2022
	246.04	246.04	corr	Westerhold and Röhl 2006
	246.26	246.259	corr	Kim et al. 2022
198-1209C-14H	247.206	247.4	corr	Kim et al. 2022
	247.26	247.46	corr	Westerhold and Röhl 2006
	247.752	247.892	corr	Kim et al. 2022
	248.194	248.408	corr	Kim et al. 2022
	248.52	248.698	corr	Kim et al. 2022
	249.637	249.728	corr	Kim et al. 2022
	250.02	250.02	splice	Westerhold and Röhl 2006
	251.45	251.45	splice	Westerhold and Röhl 2006
	252.269	252.281	corr	Kim et al. 2022
	252.56	252.62	corr	Westerhold and Röhl 2006
	253.13	253.25	corr	Westerhold and Röhl 2006
	253.73	253.88	corr	Westerhold and Röhl 2006
	254.57	254.66	corr	Westerhold and Röhl 2006
	255.89	255.95	corr	Westerhold and Röhl 2006
	256.97	256.94	corr	Westerhold and Röhl 2006
	257.259	257.229	corr	Kim et al. 2022
198-1209C-15H	257.62	257.625	corr	Kim et al. 2022
	257.832	257.837	corr	Kim et al. 2022
	257.914	257.937	corr	Kim et al. 2022
	258.01	258.02	corr	Westerhold and Röhl 2006
	258.272	258.291	corr	Kim et al. 2022
	258.362	258.381	corr	Kim et al. 2022
	258.476	258.505	corr	Kim et al. 2022
	258.79	258.805	corr	Westerhold and Röhl 2006
	260.2	260.105	corr	Westerhold and Röhl 2006
	261.34	261.34	splice	Westerhold and Röhl 2006
	265.11	265.11	splice	Westerhold and Röhl 2006
	265.393	265.348	corr	Kim et al. 2022
	265.651	265.598	corr	Kim et al. 2022
	265.919	265.868	corr	Kim et al. 2022
	266.025	265.973	corr	Kim et al. 2022
	266.107	266.094	corr	Kim et al. 2022
	266.447	266.37	corr	Kim et al. 2022
	266.705	266.602	corr	Kim et al. 2022
	267.269	267.096	corr	Kim et al. 2022
	267.509	267.336	corr	Kim et al. 2022
198-1209C-16H	268.388	268.316	corr	Kim et al. 2022
	268.562	268.49	corr	Kim et al. 2022
	268.768	268.71	corr	Kim et al. 2022
	268.832	268.812	corr	Kim et al. 2022
	269.166	269.168	corr	Kim et al. 2022
	269.328	269.354	corr	Kim et al. 2022
	269.54	269.54	splice	Kim et al. 2022
	273.18	273.18	splice	Kim et al. 2022
	273.771	273.734	corr	Kim et al. 2022
	274.203	274.062	corr	Kim et al. 2022
	274.605	274.494	corr	Kim et al. 2022
	278.169	278.058	corr	Kim et al. 2022
198-1209C-17H	278.91	278.828	corr	Kim et al. 2022
	279.366	279.284	corr	Kim et al. 2022
	279.589	279.556	corr	Kim et al. 2022
	280.123	280.234	corr	Kim et al. 2022
	280.41	280.52	corr	Kim et al. 2022
198-1209C-18H	280.87	280.942	corr	Kim et al. 2022
	281.618	281.69	corr	Kim et al. 2022
	282.114	282.224	corr	Kim et al. 2022
	282.546	282.604	corr	Kim et al. 2022
	283.984	283.972	corr	Kim et al. 2022
	284.405	284.404	corr	Kim et al. 2022
	285.075	285.056	corr	Kim et al. 2022
	285.863	285.882	corr	Kim et al. 2022
	286.191	286.152	corr	Kim et al. 2022
	286.391	286.352	corr	Kim et al. 2022
	287.713	287.818	corr	Kim et al. 2022
	288.353	288.384	corr	Kim et al. 2022
	288.803	288.816	corr	Kim et al. 2022
	288.991	288.992	corr	Kim et al. 2022
	290.023	290.01	corr	Kim et al. 2022
	290.159	290.172	corr	Kim et al. 2022
	290.667	290.654	corr	Kim et al. 2022
198-1209C-19H	292.16	292.194	corr	Kim et al. 2022
	292.462	292.496	corr	Kim et al. 2022
	292.598	292.612	corr	Kim et al. 2022
	292.928	292.942	corr	Kim et al. 2022
	294.011	294	corr	Kim et al. 2022
	294.581	294.49	corr	Kim et al. 2022	disturbed below
	297.72	297.628	corr	Kim et al. 2022	uncertain
198-1209C-20H	297.614	297.602	corr	Kim et al. 2022
	297.762	297.75	corr	Kim et al. 2022
	298.07	298.07	splice	Kim et al. 2022
	301.27	301.27	splice	Kim et al. 2022
	301.523	301.51	corr	Kim et al. 2022
	301.951	301.92	corr	Kim et al. 2022	disturbed below
	307.499	307.468	corr	Kim et al. 2022	uncertain
198-1209C-21H	308.56	308.56	corr	Kim et al. 2022
	308.96	308.96	splice	Kim et al. 2022
	313.02	313.02	splice	Kim et al. 2022
	313.381	313.348	corr	Kim et al. 2022
	313.699	313.662	corr	Kim et al. 2022
	314.273	314.132	corr	Kim et al. 2022
	314.995	314.796	corr	Kim et al. 2022
	315.371	315.166	corr	Kim et al. 2022
	315.851	315.61	corr	Kim et al. 2022
	317.175	316.75	corr	Kim et al. 2022	uncertain
	317.84	317.414	corr	Kim et al. 2022	uncertain
198-1209C-22H	319.06	319.06	corr	Kim et al. 2022
	321.06	321.06	splice	Kim et al. 2022
	322.83	322.83	splice	Kim et al. 2022
	324.339	324.256	corr	Kim et al. 2022
	324.737	324.654	corr	Kim et al. 2022
	325.213	325.212	corr	Kim et al. 2022	uncertain
	328.463	328.468	corr	Kim et al. 2022	uncertain
	328.819	328.824	corr	Kim et al. 2022	uncertain
