# Supplementary material for: Earth orbital rhythms links timing of Deccan trap volcanism phases and global climate change
Source: Sci Adv. 2025 Mar 7;11(10):eadr8584. doi: 10.1126/sciadv.adr8584 (PMC11887795; doi:10.1126/sciadv.adr8584)
Supplement: Supplementary file 2 — Data S1 to S7 [file sciadv.adr8584_data_s1_to_s7.zip › adr8584_data_s6.xlsx]

## Sheet: PMag525
Label	Site	Hole	Core	Type	Section	Top	Bot	Interval	CSF	Depth1267_rmcd	Depthrmcd1209	CycleCountAge	age405	DemagStepmT	Dec	Inc	DecAF	IncAF	Comment	Source
74-525A-38R-1,31-33	U525	A	38	R	1	31	33	32	431.42	nan	nan	nan	nan	200	124.7	54.1	129.4	50.1	NANNOCHALK	Chave1984 https://doi.org/10.1594/PANGAEA.257969
74-525A-38R-1,54-56	U525	A	38	R	1	54	56	55	431.65	nan	nan	nan	nan	200	210.9	65.2	197.6	56	NANNOCHALK	Chave1984 https://doi.org/10.1594/PANGAEA.257969
74-525A-38R-1,88-90	U525	A	38	R	1	88	90	89	431.99	nan	nan	nan	nan	200	59.4	60.2	83.8	51.7	NANNOCHALK	Chave1984 https://doi.org/10.1594/PANGAEA.257969
74-525A-38R-1,110-112	U525	A	38	R	1	110	112	111	432.21	nan	nan	nan	nan	200	41	78.2	75	65.8	NANNOCHALK	Chave1984 https://doi.org/10.1594/PANGAEA.257969
74-525A-38R-1,128-130	U525	A	38	R	1	128	130	129	432.39	nan	nan	nan	nan	200	1.5	86.2	76.1	63.8	NANNOCHALK	Chave1984 https://doi.org/10.1594/PANGAEA.257969
74-525A-38R-2,6-8	U525	A	38	R	2	6	8	7	432.67	nan	nan	nan	nan	200	310	63.2	321.5	57.4	NANNOCHALK	Chave1984 https://doi.org/10.1594/PANGAEA.257969
74-525A-38R-2,30-32	U525	A	38	R	2	30	32	31	432.91	nan	nan	nan	nan	200	320.9	60.3	325.2	59	NANNOCHALK	Chave1984 https://doi.org/10.1594/PANGAEA.257969
74-525A-38R-2,54-56	U525	A	38	R	2	54	56	55	433.15	nan	nan	nan	nan	200	41	64.2	70.2	62.5	NANNOCHALK	Chave1984 https://doi.org/10.1594/PANGAEA.257969
74-525A-38R-2,73-75	U525	A	38	R	2	73	75	74	433.34	nan	nan	nan	nan	200	74	75	97.6	68.5	NANNOCHALK	Chave1984 https://doi.org/10.1594/PANGAEA.257969
74-525A-38R-2,82-84	U525	A	38	R	2	82	84	83	433.43	nan	nan	nan	nan	200	179.7	58.5	179.1	55.8	NANNOCHALK	Chave1984 https://doi.org/10.1594/PANGAEA.257969
74-525A-38R-2,100-102	U525	A	38	R	2	100	102	101	433.61	nan	nan	nan	nan	200	177.3	79.2	182.6	67.3	NANNOCHALK	Chave1984 https://doi.org/10.1594/PANGAEA.257969
74-525A-38R-2,134-136	U525	A	38	R	2	134	136	135	433.95	nan	nan	nan	nan	200	223.1	55.4	224.6	52.3	NANNOCHALK	Chave1984 https://doi.org/10.1594/PANGAEA.257969
74-525A-38R-3,14-16	U525	A	38	R	3	14	16	15	434.25	nan	nan	nan	nan	200	301.4	68.5	299.8	68.2	NANNOCHALK	Chave1984 https://doi.org/10.1594/PANGAEA.257969
74-525A-38R-3,41-43	U525	A	38	R	3	41	43	42	434.52	nan	nan	nan	nan	200	277.3	57.6	274.1	53.9	NANNOCHALK	Chave1984 https://doi.org/10.1594/PANGAEA.257969
74-525A-38R-3,72-74	U525	A	38	R	3	72	74	73	434.83	nan	nan	nan	nan	200	252.1	58	252.5	57.1	NANNOCHALK	Chave1984 https://doi.org/10.1594/PANGAEA.257969
74-525A-38R-3,100-102	U525	A	38	R	3	100	102	101	435.11	nan	nan	nan	nan	200	14.9	68.6	269	64.9	NANNOCHALK	Chave1984 https://doi.org/10.1594/PANGAEA.257969
74-525A-39R-1,8-10	U525	A	39	R	1	8	10	9	440.69	nan	nan	nan	nan	200	186.1	71.3	194.8	58.4	INDURATEDFORAMNANNOCHALK	Chave1984 https://doi.org/10.1594/PANGAEA.257969
74-525A-39R-1,55-57	U525	A	39	R	1	55	57	56	441.16	nan	nan	nan	nan	200	101.7	67.9	120.2	60.7	INDURATEDFORAMNANNOCHALK	Chave1984 https://doi.org/10.1594/PANGAEA.257969
74-525A-39R-1,97-99	U525	A	39	R	1	97	99	98	441.58	nan	nan	nan	nan	200	119.7	62.2	136.1	56.7	INDURATEDFORAMNANNOCHALK	Chave1984 https://doi.org/10.1594/PANGAEA.257969
74-525A-39R-1,137-139	U525	A	39	R	1	137	139	138	441.98	nan	nan	nan	nan	200	118.3	78.9	148.5	59.2	INDURATEDFORAMNANNOCHALK	Chave1984 https://doi.org/10.1594/PANGAEA.257969
74-525A-39R-2,29-31	U525	A	39	R	2	29	31	30	442.4	305.04	nan	nan	nan	200	239.4	39.2	42.9	69.1	INDURATEDFORAMNANNOCHALK	Chave1984 https://doi.org/10.1594/PANGAEA.257969
74-525A-39R-2,70-72	U525	A	39	R	2	70	72	71	442.81	305.61	nan	nan	nan	200	243.6	61.5	31.1	67.8	INDURATEDFORAMNANNOCHALK	Chave1984 https://doi.org/10.1594/PANGAEA.257969
74-525A-39R-2,104-106	U525	A	39	R	2	104	106	105	443.15	306.082	nan	nan	nan	200	51.7	69.7	25.9	61.5	INDURATEDFORAMNANNOCHALK	Chave1984 https://doi.org/10.1594/PANGAEA.257969
74-525A-39R-3,10-12	U525	A	39	R	3	10	12	11	443.71	306.861	nan	nan	nan	200	31.3	77.8	335.9	63.9	INDURATEDFORAMNANNOCHALK	Chave1984 https://doi.org/10.1594/PANGAEA.257969
74-525A-39R-3,30-32	U525	A	39	R	3	30	32	31	443.91	307.193	nan	nan	nan	200	166.1	-49.4	165	-37.8	INDURATEDFORAMNANNOCHALK	Chave1984 https://doi.org/10.1594/PANGAEA.257969
74-525A-39R-3,48-50	U525	A	39	R	3	48	50	49	444.09	307.508	nan	nan	nan	200	156.2	-53.9	149	-54.7	INDURATEDFORAMNANNOCHALK	Chave1984 https://doi.org/10.1594/PANGAEA.257969
74-525A-39R-3,88-90	U525	A	39	R	3	88	90	89	444.49	308.209	nan	nan	nan	200	161.2	-53.9	153.2	-54.5	INDURATEDFORAMNANNOCHALK	Chave1984 https://doi.org/10.1594/PANGAEA.257969
74-525A-39R-3,129-131	U525	A	39	R	3	129	131	130	444.9	308.928	nan	nan	nan	200	337.5	-40	339.5	-47.7	INDURATEDFORAMNANNOCHALK	Chave1984 https://doi.org/10.1594/PANGAEA.257969
74-525A-39R-4,10-12	U525	A	39	R	4	10	12	11	445.21	309.471	nan	nan	nan	200	102.5	-50.5	99.6	-48.6	INDURATEDFORAMNANNOCHALK	Chave1984 https://doi.org/10.1594/PANGAEA.257969
74-525A-39R-4,48-50	U525	A	39	R	4	48	50	49	445.59	310.137	nan	nan	nan	200	112.2	-53.6	120.1	-53.5	INDURATEDFORAMNANNOCHALK	Chave1984 https://doi.org/10.1594/PANGAEA.257969
74-525A-39R-4,90-92	U525	A	39	R	4	90	92	91	446.01	310.863	255.119	nan	64.3139	200	140.5	-46.7	133.4	-46.9	INDURATEDFORAMNANNOCHALK	Chave1984 https://doi.org/10.1594/PANGAEA.257969
74-525A-39R-4,110-112	U525	A	39	R	4	110	112	111	446.21	311.206	255.314	nan	64.3756	200	342.5	-56.8	337.8	-56.9	INDURATEDFORAMNANNOCHALK	Chave1984 https://doi.org/10.1594/PANGAEA.257969
74-525A-39R-5,22-24	U525	A	39	R	5	22	24	23	446.83	312.269	255.767	64.511	64.5822	200	116.2	-41.9	114.7	-35.7	INDURATEDFORAMNANNOCHALK	Chave1984 https://doi.org/10.1594/PANGAEA.257969
74-525A-39R-5,41-43	U525	A	39	R	5	41	43	42	447.02	312.594	255.982	64.5752	64.6479	200	78.1	5	345.8	66.4	INDURATEDFORAMNANNOCHALK	Chave1984 https://doi.org/10.1594/PANGAEA.257969
74-525A-39R-5,60-62	U525	A	39	R	5	60	62	61	447.21	312.92	256.294	64.6687	64.713	200	268.7	83.9	136.5	69.8	INDURATEDFORAMNANNOCHALK	Chave1984 https://doi.org/10.1594/PANGAEA.257969
74-525A-39R-5,99-101	U525	A	39	R	5	99	101	100	447.6	313.538	256.855	64.8368	64.8377	200	133.8	63.1	144.1	56.2	INDURATEDFORAMNANNOCHALK	Chave1984 https://doi.org/10.1594/PANGAEA.257969
74-525A-39R-5,126-128	U525	A	39	R	5	126	128	127	447.87	313.958	257.078	64.9196	64.9234	200	154.3	-41.1	145.1	-37.1	INDURATEDFORAMNANNOCHALK	Chave1984 https://doi.org/10.1594/PANGAEA.257969
74-525A-39R-6,3-5	U525	A	39	R	6	3	5	4	448.14	314.378	257.387	64.9991	64.9991	200	12.2	-42.4	12.7	-50.1	INDURATEDFORAMNANNOCHALK	Chave1984 https://doi.org/10.1594/PANGAEA.257969
74-525A-39R-6,39-41	U525	A	39	R	6	39	41	40	448.5	314.938	257.813	65.0762	65.0763	200	324.1	-47.4	325.9	-49.6	INDURATEDFORAMNANNOCHALK	Chave1984 https://doi.org/10.1594/PANGAEA.257969
74-525A-39R-6,91-93	U525	A	39	R	6	91	93	92	449.02	315.737	258.268	65.1782	65.1774	200	189.7	-45.8	185.7	-49.5	INDURATEDFORAMNANNOCHALK	Chave1984 https://doi.org/10.1594/PANGAEA.257969
74-525A-39R-6,146-148	U525	A	39	R	6	146	148	147	449.57	316.797	259.026	65.4203	65.4203	200	222.9	-58.7	225.7	-60	INDURATEDFORAMNANNOCHALK	Chave1984 https://doi.org/10.1594/PANGAEA.257969
74-525A-39R-7,28-30	U525	A	39	R	7	28	30	29	449.89	317.387	259.705	65.5449	65.543	200	175.5	-48.4	172.6	-53.5	INDURATEDFORAMNANNOCHALK	Chave1984 https://doi.org/10.1594/PANGAEA.257969
74-525A-39R-7,51-53	U525	A	39	R	7	51	53	52	450.12	317.961	260.017	65.6355	65.6522	200	139.4	-38.9	134.7	-39.5	INDURATEDFORAMNANNOCHALK	Chave1984 https://doi.org/10.1594/PANGAEA.257969
74-525A-40R-2,25-27	U525	A	40	R	2	25	27	26	451.86	321.88	262.139	66.0828	66.0908	200	321.5	64	171.9	69.1	FORAMNANNOCHALK	Chave1984 https://doi.org/10.1594/PANGAEA.257969
74-525A-40R-2,50-52	U525	A	40	R	2	50	52	51	452.11	322.19	262.246	66.094	66.1041	200	240	67.5	234.9	59.9	FORAMNANNOCHALK	Chave1984 https://doi.org/10.1594/PANGAEA.257969
74-525A-40R-2,72-74	U525	A	40	R	2	72	74	73	452.33	322.447	262.337	66.105	66.1152	200	7.1	55	16.1	56.8	FORAMNANNOCHALK	Chave1984 https://doi.org/10.1594/PANGAEA.257969
74-525A-40R-2,109-111	U525	A	40	R	2	109	111	110	452.7	322.835	262.481	66.1221	66.133	200	284.2	59.2	162.8	62.7	FORAMNANNOCHALK	Chave1984 https://doi.org/10.1594/PANGAEA.257969
74-525A-40R-3,3-5	U525	A	40	R	3	3	5	4	453.14	323.283	262.679	66.144	66.1574	200	329.8	59.9	11.9	66.7	FORAMNANNOCHALK	Chave1984 https://doi.org/10.1594/PANGAEA.257969
74-525A-40R-3,57-59	U525	A	40	R	3	57	59	58	453.68	323.833	262.921	66.1741	66.1873	200	269.1	55.1	266.5	47.6	FORAMNANNOCHALK	Chave1984 https://doi.org/10.1594/PANGAEA.257969
74-525A-40R-3,99-101	U525	A	40	R	3	99	101	100	454.1	324.236	263.071	66.195	66.2057	200	58.4	68	49.8	67.1	FORAMNANNOCHALK	Chave1984 https://doi.org/10.1594/PANGAEA.257969
74-525A-40R-3,135-137	U525	A	40	R	3	135	137	136	454.46	324.427	263.149	66.2073	66.2153	200	71	27.1	93.7	50.4	FORAMNANNOCHALK	Chave1984 https://doi.org/10.1594/PANGAEA.257969
74-525A-40R-4,30-32	U525	A	40	R	4	30	32	31	454.91	324.854	263.296	66.2341	66.2334	200	187.3	42.4	183.8	48	NANNOCHALK	Chave1984 https://doi.org/10.1594/PANGAEA.257969
74-525A-40R-4,77-79	U525	A	40	R	4	77	79	78	455.38	325.425	263.496	66.2704	66.2581	200	295.5	73.4	296.1	65.2	NANNOCHALK	Chave1984 https://doi.org/10.1594/PANGAEA.257969
74-525A-40R-4,128-130	U525	A	40	R	4	128	130	129	455.89	326.073	263.791	66.3056	66.2944	200	173.5	71.4	148.2	66.6	NANNOCHALK	Chave1984 https://doi.org/10.1594/PANGAEA.257969
74-525A-40R-5,3-5	U525	A	40	R	5	3	5	4	456.14	326.444	263.893	66.3222	66.3071	200	117.2	65.9	96.3	64.4	NANNOCHALK	Chave1984 https://doi.org/10.1594/PANGAEA.257969
74-525A-40R-5,47-49	U525	A	40	R	5	47	49	48	456.58	327.098	264.1	66.3513	66.3326	200	208.8	68.3	189	49.3	NANNOCHALK	Chave1984 https://doi.org/10.1594/PANGAEA.257969
74-525A-40R-5,68-70	U525	A	40	R	5	68	70	69	456.79	327.41	264.181	66.3612	66.3425	200	70.4	-54.3	68.3	-55.5	NANNOCHALK	Chave1984 https://doi.org/10.1594/PANGAEA.257969
74-525A-40R-5,89-91	U525	A	40	R	5	89	91	90	457	327.722	264.271	66.3721	66.3536	200	37.6	-48.6	40.5	-44	NANNOCHALK	Chave1984 https://doi.org/10.1594/PANGAEA.257969
74-525A-40R-5,108-110	U525	A	40	R	5	108	110	109	457.19	327.981	264.357	66.3822	66.3642	200	91.3	-50.8	92.7	-53.6	NANNOCHALK	Chave1984 https://doi.org/10.1594/PANGAEA.257969
74-525A-41R-1,3-5	U525	A	41	R	1	3	5	4	459.64	329.697	265.113	66.4681	66.4563	200	25.2	-57.2	25.9	-59.5	INDURATEDNANNOCHALK	Chave1984 https://doi.org/10.1594/PANGAEA.257969
74-525A-41R-1,50-52	U525	A	41	R	1	50	52	51	460.11	330.033	265.288	66.4877	66.4773	200	304.7	-57.7	313.6	-62.9	INDURATEDNANNOCHALK	Chave1984 https://doi.org/10.1594/PANGAEA.257969
74-525A-41R-1,128-130	U525	A	41	R	1	128	130	129	460.89	330.688	265.664	66.5203	66.5223	200	41.7	-59.3	49	-57.8	INDURATEDNANNOCHALK	Chave1984 https://doi.org/10.1594/PANGAEA.257969
74-525A-41R-2,22-24	U525	A	41	R	2	22	24	23	461.33	331.337	266.076	66.5561	66.5716	200	73.2	-56.6	82.1	-54.3	INDURATEDNANNOCHALK	Chave1984 https://doi.org/10.1594/PANGAEA.257969
74-525A-41R-2,61-63	U525	A	41	R	2	61	63	62	461.72	331.939	266.531	66.5935	66.6261	200	192.7	-61.2	196.1	-62.6	INDURATEDNANNOCHALK	Chave1984 https://doi.org/10.1594/PANGAEA.257969
74-525A-41R-2,102-104	U525	A	41	R	2	102	104	103	462.13	332.525	266.913	66.6219	66.6719	200	317.7	-54.5	316.7	-53.8	INDURATEDNANNOCHALK	Chave1984 https://doi.org/10.1594/PANGAEA.257969
74-525A-41R-2,145-147	U525	A	41	R	2	145	147	146	462.56	333.068	267.184	66.6519	66.7043	200	328.3	-63.9	334.5	-63.7	INDURATEDNANNOCHALK	Chave1984 https://doi.org/10.1594/PANGAEA.257969
74-525A-41R-3,55-57	U525	A	41	R	3	55	57	56	463.16	333.714	267.534	66.6984	66.7462	200	86.7	-55.6	97	-57.4	FORAMNANNOCHALK	Chave1984 https://doi.org/10.1594/PANGAEA.257969
74-525A-41R-3,100-102	U525	A	41	R	3	100	102	101	463.61	334.399	267.997	66.7504	66.8017	200	265	-68.4	219.5	-59.1	FORAMNANNOCHALK	Chave1984 https://doi.org/10.1594/PANGAEA.257969
74-525A-41R-3,145-147	U525	A	41	R	3	145	147	146	464.06	338.041	270.775	67.0086	67.0646	200	229	-61.1	230.4	-64	FORAMNANNOCHALK	Chave1984 https://doi.org/10.1594/PANGAEA.257969
74-525A-41R-4,24-26	U525	A	41	R	4	24	26	25	464.35	341.222	272.508	67.1683	67.2252	200	359	-54.3	359.8	-58.9	FORAMNANNOCHALK	Chave1984 https://doi.org/10.1594/PANGAEA.257969
74-525A-41R-4,89-91	U525	A	41	R	4	89	91	90	465	342.759	273.76	67.2735	67.3261	200	128.8	-57.2	139.5	-59.1	FORAMNANNOCHALK	Chave1984 https://doi.org/10.1594/PANGAEA.257969
74-525A-41R-4,130-133	U525	A	41	R	4	130	133	131.5	465.42	343.034	273.97	67.2872	67.3429	200	97.9	-48.2	102.5	-47.6	FORAMNANNOCHALK	Chave1984 https://doi.org/10.1594/PANGAEA.257969
74-525A-41R-5,19-21	U525	A	41	R	5	19	21	20	465.8	343.284	274.122	67.2983	67.3551	200	109.6	-55.1	103.5	-55.3	FORAMNANNOCHALK	Chave1984 https://doi.org/10.1594/PANGAEA.257969
74-525A-41R-5,64-66	U525	A	41	R	5	64	66	65	466.25	343.58	274.27	67.3103	67.3669	200	334.7	-52.6	339.4	-53.6	FORAMNANNOCHALK	Chave1984 https://doi.org/10.1594/PANGAEA.257969
74-525A-41R-5,91-93	U525	A	41	R	5	91	93	92	466.52	343.752	274.368	67.3179	67.3748	200	105.1	-49	100.1	-48.2	FORAMNANNOCHALK	Chave1984 https://doi.org/10.1594/PANGAEA.257969
74-525A-41R-5,143-145	U525	A	41	R	5	143	145	144	467.04	344.077	274.575	67.3334	67.3914	200	226.1	-64.8	233.7	-64.9	FORAMNANNOCHALK	Chave1984 https://doi.org/10.1594/PANGAEA.257969
74-525A-41R-6,24-26	U525	A	41	R	6	24	26	25	467.35	344.268	274.687	67.3423	67.4003	200	257.4	-57.5	264.9	-54.2	FORAMNANNOCHALK	Chave1984 https://doi.org/10.1594/PANGAEA.257969
74-525A-41R-6,72-74	U525	A	41	R	6	72	74	73	467.83	344.564	274.858	67.3561	67.414	200	335.7	-54.8	342.3	-55.6	FORAMNANNOCHALK	Chave1984 https://doi.org/10.1594/PANGAEA.257969
74-525A-41R-6,115-117	U525	A	41	R	6	115	117	116	468.26	344.935	275.059	67.3723	67.4301	200	62.4	-47	69.6	-52.8	FORAMNANNOCHALK	Chave1984 https://doi.org/10.1594/PANGAEA.257969
74-525A-41R-7,8-10	U525	A	41	R	7	8	10	9	468.69	345.333	275.37	67.3917	67.455	200	293.4	-59.3	304.4	-61.7	FORAMNANNOCHALK	Chave1984 https://doi.org/10.1594/PANGAEA.257969
74-525A-41R-7,46-48	U525	A	41	R	7	46	48	47	469.07	345.685	275.614	67.4096	67.4745	200	166.8	-47.5	163.4	-44.6	FORAMNANNOCHALK	Chave1984 https://doi.org/10.1594/PANGAEA.257969
74-525A-42R-1,9-11	U525	A	42	R	1	9	11	10	469.2	345.806	275.687	67.4157	67.4804	200	320.4	-47.6	268.7	-56.7	NANNOCHALK	Chave1984 https://doi.org/10.1594/PANGAEA.257969
74-525A-42R-1,33-35	U525	A	42	R	1	33	35	34	469.44	345.995	275.816	67.4259	67.4907	200	276.8	-42.3	278.1	-39.3	NANNOCHALK	Chave1984 https://doi.org/10.1594/PANGAEA.257969
74-525A-42R-1,50-52	U525	A	42	R	1	50	52	51	469.61	346.117	275.902	67.4327	67.4976	200	267.1	-45.1	263	-43.7	NANNOCHALK	Chave1984 https://doi.org/10.1594/PANGAEA.257969
74-525A-42R-1,68-70	U525	A	42	R	1	68	70	69	469.79	346.246	275.995	67.4398	67.5051	200	270.5	-50.8	267.9	-53	NANNOCHALK	Chave1984 https://doi.org/10.1594/PANGAEA.257969
74-525A-42R-1,87-89	U525	A	42	R	1	87	89	88	469.98	346.394	276.136	67.4485	67.5163	200	300.3	-55.4	272.8	-48.1	NANNOCHALK	Chave1984 https://doi.org/10.1594/PANGAEA.257969
74-525A-42R-1,126-128	U525	A	42	R	1	126	128	127	470.37	346.723	276.421	67.4679	67.5392	200	300.3	-55.4	298.1	-52.2	NANNOCHALK	Chave1984 https://doi.org/10.1594/PANGAEA.257969
74-525A-42R-2,7-9	U525	A	42	R	2	7	9	8	470.68	346.984	276.628	67.4838	67.5557	200	122.3	-54.5	126.1	-50.1	NANNOCHALK	Chave1984 https://doi.org/10.1594/PANGAEA.257969
74-525A-42R-2,31-33	U525	A	42	R	2	31	33	32	470.92	347.187	276.849	67.4975	67.5735	200	121.9	-51	120	-51.1	NANNOCHALK	Chave1984 https://doi.org/10.1594/PANGAEA.257969
74-525A-42R-2,49-51	U525	A	42	R	2	49	51	50	471.1	347.338	277.023	67.5076	67.5874	200	244.3	-43.1	242.4	-40	NANNOCHALK	Chave1984 https://doi.org/10.1594/PANGAEA.257969
74-525A-42R-2,69-71	U525	A	42	R	2	69	71	70	471.3	347.507	277.224	67.5187	67.6035	200	159.9	-46.1	153.3	-42.5	NANNOCHALK	Chave1984 https://doi.org/10.1594/PANGAEA.257969
74-525A-42R-2,88-90	U525	A	42	R	2	88	90	89	471.49	347.671	277.379	67.5281	67.6159	200	244.2	-44.3	261	-41.3	NANNOCHALK	Chave1984 https://doi.org/10.1594/PANGAEA.257969
74-525A-42R-2,107-109	U525	A	42	R	2	107	109	108	471.68	347.835	277.504	67.5362	67.6259	200	354.9	-60.3	358.9	-56.1	NANNOCHALK	Chave1984 https://doi.org/10.1594/PANGAEA.257969
74-525A-42R-2,130-132	U525	A	42	R	2	130	132	131	471.91	348.033	277.657	67.5461	67.6379	200	64.5	-63.6	67.2	-58.2	NANNOCHALK	Chave1984 https://doi.org/10.1594/PANGAEA.257969
74-525A-42R-2,143-145	U525	A	42	R	2	143	145	144	472.04	348.145	277.746	67.5513	67.6445	200	290.1	-46.9	281.8	-43.6	NANNOCHALK	Chave1984 https://doi.org/10.1594/PANGAEA.257969
74-525A-42R-3,20-22	U525	A	42	R	3	20	22	21	472.31	348.378	277.933	67.5622	67.658	200	261.8	-54.8	260.1	-51.2	NANNOCHALK	Chave1984 https://doi.org/10.1594/PANGAEA.257969
74-525A-42R-3,41-43	U525	A	42	R	3	41	43	42	472.52	348.559	278.108	67.5717	67.6708	200	328.1	-59.4	324.9	-50.9	NANNOCHALK	Chave1984 https://doi.org/10.1594/PANGAEA.257969
74-525A-42R-3,58-60	U525	A	42	R	3	58	60	59	472.69	348.706	278.267	67.58	67.6823	200	316.1	-60.4	316.6	-58.7	NANNOCHALK	Chave1984 https://doi.org/10.1594/PANGAEA.257969
74-525A-42R-3,81-83	U525	A	42	R	3	81	83	82	472.92	348.904	278.468	67.591	67.6969	200	155.9	-46.2	152	-48.4	NANNOCHALK	Chave1984 https://doi.org/10.1594/PANGAEA.257969
74-525A-42R-3,122-124	U525	A	42	R	3	122	124	123	473.33	349.258	278.792	67.61	67.7205	200	19.1	-59.4	15	-56.6	NANNOCHALK	Chave1984 https://doi.org/10.1594/PANGAEA.257969
74-525A-42R-3,137-139	U525	A	42	R	3	137	139	138	473.48	349.392	278.91	67.6168	67.729	200	19	-51.7	20.7	-50.8	NANNOCHALK	Chave1984 https://doi.org/10.1594/PANGAEA.257969
74-525A-42R-4,6-8	U525	A	42	R	4	6	8	7	473.67	349.603	279.095	67.6276	67.7425	200	206.3	-52.4	201.3	-50.9	NANNOCHALK	Chave1984 https://doi.org/10.1594/PANGAEA.257969
74-525A-42R-4,28-30	U525	A	42	R	4	28	30	29	473.89	349.825	279.321	67.6396	67.7589	200	329.2	-63.5	328	-60	NANNOCHALK	Chave1984 https://doi.org/10.1594/PANGAEA.257969
74-525A-42R-4,51-53	U525	A	42	R	4	51	53	52	474.12	350.007	279.507	67.6493	67.7724	200	248.8	-50.1	245.8	-48.4	NANNOCHALK	Chave1984 https://doi.org/10.1594/PANGAEA.257969
74-525A-42R-4,68-70	U525	A	42	R	4	68	70	69	474.29	350.141	279.689	67.6567	67.7857	200	18.2	-54.2	12.1	-48.5	NANNOCHALK	Chave1984 https://doi.org/10.1594/PANGAEA.257969
74-525A-42R-4,90-92	U525	A	42	R	4	90	92	91	474.51	350.405	280.045	67.6712	67.8116	200	356.4	-43.9	359.2	-42	NANNOCHALK	Chave1984 https://doi.org/10.1594/PANGAEA.257969
74-525A-42R-4,110-112	U525	A	42	R	4	110	112	111	474.71	350.717	280.373	67.6869	67.8354	200	148.6	-52.9	142.1	-49.3	NANNOCHALK	Chave1984 https://doi.org/10.1594/PANGAEA.257969
74-525A-42R-4,127-129	U525	A	42	R	4	127	129	128	474.88	350.993	280.587	nan	67.8509	200	92.6	-59.5	100.4	-50.8	NANNOCHALK	Chave1984 https://doi.org/10.1594/PANGAEA.257969
74-525A-42R-4,145-147	U525	A	42	R	4	145	147	146	475.06	351.26	280.758	nan	67.8634	200	292.5	-47	280	-41.6	NANNOCHALK	Chave1984 https://doi.org/10.1594/PANGAEA.257969
74-525A-42R-5,4-6	U525	A	42	R	5	4	6	5	475.15	351.387	280.835	nan	67.8689	200	236.4	-67.2	96.6	70.2	NANNOCHALK	Chave1984 https://doi.org/10.1594/PANGAEA.257969
74-525A-42R-5,26-28	U525	A	42	R	5	26	28	27	475.37	351.738	281.089	nan	67.8874	200	21.4	44.6	22.3	52.8	NANNOCHALK	Chave1984 https://doi.org/10.1594/PANGAEA.257969
74-525A-42R-5,48-50	U525	A	42	R	5	48	50	49	475.59	352.172	281.298	nan	67.9026	200	99.4	51.1	102.3	62.2	NANNOCHALK	Chave1984 https://doi.org/10.1594/PANGAEA.257969
74-525A-42R-5,69-71	U525	A	42	R	5	69	71	70	475.8	352.507	281.428	nan	67.9121	200	351.4	10.8	354.4	42.6	NANNOCHALK	Chave1984 https://doi.org/10.1594/PANGAEA.257969
74-525A-42R-5,115-117	U525	A	42	R	5	115	117	116	476.26	353.13	281.802	nan	67.9392	200	72	35.1	77.2	41.2	NANNOCHALK	Chave1984 https://doi.org/10.1594/PANGAEA.257969
74-525A-42R-5,130-132	U525	A	42	R	5	130	132	131	476.41	353.317	281.942	nan	67.9494	200	76	-67.6	127.2	30.2	NANNOCHALK	Chave1984 https://doi.org/10.1594/PANGAEA.257969
74-525A-42R-5,139-141	U525	A	42	R	5	139	141	140	476.5	353.424	282.022	nan	67.9552	200	239.2	-44.7	160.4	-66.9	NANNOCHALK	Chave1984 https://doi.org/10.1594/PANGAEA.257969
74-525A-42R-5,148-150	U525	A	42	R	5	148	150	149	476.59	353.531	282.101	nan	67.961	200	219.6	-57.7	231.3	-54.2	NANNOCHALK	Chave1984 https://doi.org/10.1594/PANGAEA.257969
74-525A-42R-6,4-6	U525	A	42	R	6	4	6	5	476.65	353.601	282.15	nan	67.9646	200	153.4	-47.2	154	-42.3	NANNOCHALK	Chave1984 https://doi.org/10.1594/PANGAEA.257969
74-525A-42R-6,27-29	U525	A	42	R	6	27	29	28	476.88	353.873	282.327	nan	67.9774	200	296.4	-48.6	292.9	-51.4	NANNOCHALK	Chave1984 https://doi.org/10.1594/PANGAEA.257969
74-525A-42R-6,51-53	U525	A	42	R	6	51	53	52	477.12	354.156	282.552	nan	67.9938	200	317.2	-54.5	320.7	-54.4	NANNOCHALK	Chave1984 https://doi.org/10.1594/PANGAEA.257969
74-525A-42R-6,68-70	U525	A	42	R	6	68	70	69	477.29	354.356	282.747	nan	68.0079	200	305.5	-49	298.7	-47	NANNOCHALK	Chave1984 https://doi.org/10.1594/PANGAEA.257969
74-525A-42R-6,92-94	U525	A	42	R	6	92	94	93	477.53	354.64	282.959	nan	68.0233	200	281.4	-53.4	279	-54.4	NANNOCHALK	Chave1984 https://doi.org/10.1594/PANGAEA.257969
74-525A-42R-7,7-9	U525	A	42	R	7	7	9	8	478.18	355.406	283.419	nan	68.0549	200	225.1	-56.2	231.5	-53.9	NANNOCHALK	Chave1984 https://doi.org/10.1594/PANGAEA.257969
74-525A-42R-7,30-32	U525	A	42	R	7	30	32	31	478.41	355.678	nan	nan	nan	200	340.2	-59.2	335.2	-61.9	NANNOCHALK	Chave1984 https://doi.org/10.1594/PANGAEA.257969
74-525A-43R-1,19-21	U525	A	43	R	1	19	21	20	478.8	356.138	nan	nan	nan	200	5.9	-48.6	8	-49.4	INTERBEDDEDNANNOCHALKANDSANDSTONE	Chave1984 https://doi.org/10.1594/PANGAEA.257969
74-525A-43R-1,44-46	U525	A	43	R	1	44	46	45	479.05	356.433	nan	nan	nan	200	85.1	-51.9	85.1	-51.9	INTERBEDDEDNANNOCHALKANDSANDSTONE	Chave1984 https://doi.org/10.1594/PANGAEA.257969
74-525A-43R-1,62-64	U525	A	43	R	1	62	64	63	479.23	356.645	nan	nan	nan	200	25.9	-58.8	29.5	-65.9	INTERBEDDEDNANNOCHALKANDSANDSTONE	Chave1984 https://doi.org/10.1594/PANGAEA.257969
74-525A-43R-1,127-129	U525	A	43	R	1	127	129	128	479.88	357.412	nan	nan	nan	200	261.8	-53.6	260.6	-55	INTERBEDDEDNANNOCHALKANDSANDSTONE	Chave1984 https://doi.org/10.1594/PANGAEA.257969
74-525A-43R-1,147-149	U525	A	43	R	1	147	149	148	480.08	357.648	nan	nan	nan	200	90.2	-55.8	102.6	-54.4	INTERBEDDEDNANNOCHALKANDSANDSTONE	Chave1984 https://doi.org/10.1594/PANGAEA.257969
74-525A-43R-2,8-10	U525	A	43	R	2	8	10	9	480.19	357.778	nan	nan	nan	200	323.4	-60	323.6	-53.7	INTERBEDDEDNANNOCHALKANDSANDSTONE	Chave1984 https://doi.org/10.1594/PANGAEA.257969
74-525A-43R-2,27-29	U525	A	43	R	2	27	29	28	480.38	358.002	nan	nan	nan	200	358.9	-24.2	95	-72.6	INTERBEDDEDNANNOCHALKANDSANDSTONE	Chave1984 https://doi.org/10.1594/PANGAEA.257969
74-525A-43R-2,48-50	U525	A	43	R	2	48	50	49	480.59	358.249	nan	nan	nan	200	207.8	-56.4	204.5	-51.2	INTERBEDDEDNANNOCHALKANDSANDSTONE	Chave1984 https://doi.org/10.1594/PANGAEA.257969
74-525A-43R-2,77-79	U525	A	43	R	2	77	79	78	480.88	358.592	nan	nan	nan	200	93.9	-56.6	96.5	-57.1	INTERBEDDEDNANNOCHALKANDSANDSTONE	Chave1984 https://doi.org/10.1594/PANGAEA.257969
74-525A-43R-2,97-99	U525	A	43	R	2	97	99	98	481.08	358.828	nan	nan	nan	200	181.2	-64	179.6	-63.3	INTERBEDDEDNANNOCHALKANDSANDSTONE	Chave1984 https://doi.org/10.1594/PANGAEA.257969
74-525A-43R-2,114-116	U525	A	43	R	2	114	116	115	481.25	359.028	nan	nan	nan	200	329.6	-50.6	328.3	-50	INTERBEDDEDNANNOCHALKANDSANDSTONE	Chave1984 https://doi.org/10.1594/PANGAEA.257969
74-525A-43R-2,133-135	U525	A	43	R	2	133	135	134	481.44	359.252	nan	nan	nan	200	273	-52.8	272	-51.5	INTERBEDDEDNANNOCHALKANDSANDSTONE	Chave1984 https://doi.org/10.1594/PANGAEA.257969
74-525A-43R-3,2-4	U525	A	43	R	3	2	4	3	481.63	359.476	nan	nan	nan	200	147.1	-56.6	147	-53.6	INTERBEDDEDNANNOCHALKANDSANDSTONE	Chave1984 https://doi.org/10.1594/PANGAEA.257969
74-525A-43R-3,26-28	U525	A	43	R	3	26	28	27	481.87	359.719	nan	nan	nan	200	22.6	-57.2	27	-54.4	INTERBEDDEDNANNOCHALKANDSANDSTONE	Chave1984 https://doi.org/10.1594/PANGAEA.257969
74-525A-43R-3,46-48	U525	A	43	R	3	46	48	47	482.07	359.919	nan	nan	nan	200	296.2	-40.1	279.3	-50.6	INTERBEDDEDNANNOCHALKANDSANDSTONE	Chave1984 https://doi.org/10.1594/PANGAEA.257969
74-525A-43R-3,77-79	U525	A	43	R	3	77	79	78	482.38	360.228	nan	nan	nan	200	294.2	-51.3	291.9	-51.1	INTERBEDDEDNANNOCHALKANDSANDSTONE	Chave1984 https://doi.org/10.1594/PANGAEA.257969
74-525A-43R-3,98-100	U525	A	43	R	3	98	100	99	482.59	360.437	nan	nan	nan	200	311.5	-55.7	305.4	-55.5	INTERBEDDEDNANNOCHALKANDSANDSTONE	Chave1984 https://doi.org/10.1594/PANGAEA.257969
74-525A-43R-3,118-120	U525	A	43	R	3	118	120	119	482.79	360.636	nan	nan	nan	200	309.7	-62.5	308.2	-63.3	INTERBEDDEDNANNOCHALKANDSANDSTONE	Chave1984 https://doi.org/10.1594/PANGAEA.257969
74-525A-43R-3,137-139	U525	A	43	R	3	137	139	138	482.98	360.825	nan	nan	nan	200	345.8	-60	344.1	-58.6	INTERBEDDEDNANNOCHALKANDSANDSTONE	Chave1984 https://doi.org/10.1594/PANGAEA.257969
74-525A-43R-4,13-15	U525	A	43	R	4	13	15	14	483.24	361.085	nan	nan	nan	200	199.6	-47.3	200.9	-45.3	INTERBEDDEDNANNOCHALKANDSANDSTONE	Chave1984 https://doi.org/10.1594/PANGAEA.257969
74-525A-43R-4,30-32	U525	A	43	R	4	30	32	31	483.41	361.254	nan	nan	nan	200	158	-46.3	336.4	-53.3	INTERBEDDEDNANNOCHALKANDSANDSTONE	Chave1984 https://doi.org/10.1594/PANGAEA.257969
74-525A-43R-4,57-59	U525	A	43	R	4	57	59	58	483.68	361.523	nan	nan	nan	200	336.4	-53.3	332.7	-52.6	INTERBEDDEDNANNOCHALKANDSANDSTONE	Chave1984 https://doi.org/10.1594/PANGAEA.257969
74-525A-43R-4,74-76	U525	A	43	R	4	74	76	75	483.85	361.692	nan	nan	nan	200	182.1	-62.8	192.8	-64.2	INTERBEDDEDNANNOCHALKANDSANDSTONE	Chave1984 https://doi.org/10.1594/PANGAEA.257969
74-525A-43R-4,103-105	U525	A	43	R	4	103	105	104	484.14	361.981	nan	nan	nan	200	228.3	-70.1	248.8	-62.9	INTERBEDDEDNANNOCHALKANDSANDSTONE	Chave1984 https://doi.org/10.1594/PANGAEA.257969
74-525A-43R-4,118-120	U525	A	43	R	4	118	120	119	484.29	362.131	nan	nan	nan	200	148.2	-52.4	148.4	-53.4	INTERBEDDEDNANNOCHALKANDSANDSTONE	Chave1984 https://doi.org/10.1594/PANGAEA.257969
74-525A-43R-4,143-145	U525	A	43	R	4	143	145	144	484.54	362.38	nan	nan	nan	200	72.6	-44.4	73.4	-40.1	INTERBEDDEDNANNOCHALKANDSANDSTONE	Chave1984 https://doi.org/10.1594/PANGAEA.257969
74-525A-43R-5,12-14	U525	A	43	R	5	12	14	13	484.73	nan	nan	nan	nan	200	152.6	-52.1	151.7	-47.6	INTERBEDDEDNANNOCHALKANDSANDSTONE	Chave1984 https://doi.org/10.1594/PANGAEA.257969
74-525A-43R-5,32-34	U525	A	43	R	5	32	34	33	484.93	nan	nan	nan	nan	200	311.5	-46.9	312.1	-46.5	INTERBEDDEDNANNOCHALKANDSANDSTONE	Chave1984 https://doi.org/10.1594/PANGAEA.257969
74-525A-43R-5,67-69	U525	A	43	R	5	67	69	68	485.28	nan	nan	nan	nan	200	88	-56.3	92.3	-53.8	INTERBEDDEDNANNOCHALKANDSANDSTONE	Chave1984 https://doi.org/10.1594/PANGAEA.257969
74-525A-43R-5,120-122	U525	A	43	R	5	120	122	121	485.81	nan	nan	nan	nan	200	309.4	-46.6	299.9	-50.5	INTERBEDDEDNANNOCHALKANDSANDSTONE	Chave1984 https://doi.org/10.1594/PANGAEA.257969
74-525A-43R-6,10-12	U525	A	43	R	6	10	12	11	486.21	nan	nan	nan	nan	200	188.4	-63	189.7	-62.4	INTERBEDDEDNANNOCHALKANDSANDSTONE	Chave1984 https://doi.org/10.1594/PANGAEA.257969
74-525A-43R-6,58-60	U525	A	43	R	6	58	60	59	486.69	nan	nan	nan	nan	200	54.8	-54.5	55.8	-58.1	INTERBEDDEDNANNOCHALKANDSANDSTONE	Chave1984 https://doi.org/10.1594/PANGAEA.257969
74-525A-43R-6,94-96	U525	A	43	R	6	94	96	95	487.05	nan	nan	nan	nan	200	143.6	-63	158.4	-65.6	INTERBEDDEDNANNOCHALKANDSANDSTONE	Chave1984 https://doi.org/10.1594/PANGAEA.257969
74-525A-43R-6,135-137	U525	A	43	R	6	135	137	136	487.46	nan	nan	nan	nan	200	185	-61.4	155	-51.6	INTERBEDDEDNANNOCHALKANDSANDSTONE	Chave1984 https://doi.org/10.1594/PANGAEA.257969
74-525A-43R-7,22-24	U525	A	43	R	7	22	24	23	487.83	nan	nan	nan	nan	200	35.2	-57.6	39.5	-55.2	INTERBEDDEDNANNOCHALKANDSANDSTONE	Chave1984 https://doi.org/10.1594/PANGAEA.257969
74-525A-44R-1,35-37	U525	A	44	R	1	35	37	36	488.46	nan	nan	nan	nan	200	219.7	-49.4	217.5	-46.3	INTERBEDDEDNANNOCHALKANDSANDSTONE	Chave1984 https://doi.org/10.1594/PANGAEA.257969
74-525A-44R-1,105-107	U525	A	44	R	1	105	107	106	489.16	nan	nan	nan	nan	200	25.2	-54.7	8.3	-53.6	NANNOCHALK	Chave1984 https://doi.org/10.1594/PANGAEA.257969
74-525A-44R-1,124-126	U525	A	44	R	1	124	126	125	489.35	nan	nan	nan	nan	200	351	-61.2	135.7	64.4	NANNOCHALK	Chave1984 https://doi.org/10.1594/PANGAEA.257969
74-525A-44R-2,13-15	U525	A	44	R	2	13	15	14	489.74	nan	nan	nan	nan	200	110.3	63.2	96.3	61.4	NANNOCHALK	Chave1984 https://doi.org/10.1594/PANGAEA.257969
74-525A-44R-2,35-37	U525	A	44	R	2	35	37	36	489.96	nan	nan	nan	nan	200	136.5	36.2	188.1	61.7	NANNOCHALK	Chave1984 https://doi.org/10.1594/PANGAEA.257969
74-525A-44R-2,105-107	U525	A	44	R	2	105	107	106	490.66	nan	nan	nan	nan	200	203.8	-3.7	155.2	56.9	NANNOCHALK	Chave1984 https://doi.org/10.1594/PANGAEA.257969
74-525A-44R-3,35-37	U525	A	44	R	3	35	37	36	491.46	nan	nan	nan	nan	200	108	50.9	105.2	56.4	NANNOCHALK	Chave1984 https://doi.org/10.1594/PANGAEA.257969
74-525A-44R-3,105-107	U525	A	44	R	3	105	107	106	492.16	nan	nan	nan	nan	200	65.7	50.1	69.2	57.3	NANNOCHALK	Chave1984 https://doi.org/10.1594/PANGAEA.257969
74-525A-44R-4,30-32	U525	A	44	R	4	30	32	31	492.91	nan	nan	nan	nan	200	27.9	-15.5	75.8	50.3	NANNOCHALK	Chave1984 https://doi.org/10.1594/PANGAEA.257969
74-525A-44R-4,111-113	U525	A	44	R	4	111	113	112	493.72	nan	nan	nan	nan	200	147.5	60.4	129.6	60.5	NANNOCHALK	Chave1984 https://doi.org/10.1594/PANGAEA.257969
74-525A-44R-5,30-32	U525	A	44	R	5	30	32	31	494.41	nan	nan	nan	nan	200	284	48.6	275.2	46.7	NANNOCHALK	Chave1984 https://doi.org/10.1594/PANGAEA.257969
74-525A-44R-5,108-110	U525	A	44	R	5	108	110	109	495.19	nan	nan	nan	nan	200	173.1	53.8	177.9	54.3	NANNOCHALK	Chave1984 https://doi.org/10.1594/PANGAEA.257969
74-525A-44R-6,36-38	U525	A	44	R	6	36	38	37	495.97	nan	nan	nan	nan	200	158.6	64.3	156.2	62.8	NANNOCHALKWITHCOARSE-GRAINEDMATERIAL	Chave1984 https://doi.org/10.1594/PANGAEA.257969
74-525A-44R-6,110-112	U525	A	44	R	6	110	112	111	496.71	nan	nan	nan	nan	200	260.5	49	261.2	53.3	NANNOCHALKWITHCOARSE-GRAINEDMATERIAL	Chave1984 https://doi.org/10.1594/PANGAEA.257969
74-525A-44R-7,4-6	U525	A	44	R	7	4	6	5	497.15	nan	nan	nan	nan	200	98.2	54.2	90.4	56.9	NANNOCHALK	Chave1984 https://doi.org/10.1594/PANGAEA.257969
74-525A-44R-7,40-42	U525	A	44	R	7	40	42	41	497.51	nan	nan	nan	nan	200	313.2	51.3	290.8	55.1	NANNOCHALK	Chave1984 https://doi.org/10.1594/PANGAEA.257969
74-525A-45R-1,24-26	U525	A	45	R	1	24	26	25	497.85	nan	nan	nan	nan	200	185.1	69	194	66.2	NANNOCHALK	Chave1984 https://doi.org/10.1594/PANGAEA.257969
74-525A-45R-1,93-95	U525	A	45	R	1	93	95	94	498.54	nan	nan	nan	nan	200	64.9	63.5	67.4	65	NANNOCHALK	Chave1984 https://doi.org/10.1594/PANGAEA.257969
74-525A-45R-2,29-31	U525	A	45	R	2	29	31	30	499.4	nan	nan	nan	nan	200	14.7	42.4	20.4	53	NANNOCHALK	Chave1984 https://doi.org/10.1594/PANGAEA.257969
74-525A-45R-2,101-103	U525	A	45	R	2	101	103	102	500.12	nan	nan	nan	nan	200	156.8	66.2	157	66.8	NANNOCHALK	Chave1984 https://doi.org/10.1594/PANGAEA.257969
74-525A-45R-3,8-10	U525	A	45	R	3	8	10	9	500.69	nan	nan	nan	nan	200	354	57.1	347.8	59.4	NANNOCHALK	Chave1984 https://doi.org/10.1594/PANGAEA.257969
74-525A-45R-3,104-106	U525	A	45	R	3	104	106	105	501.65	nan	nan	nan	nan	200	350.8	45.6	347.6	49.1	NANNOCHALK	Chave1984 https://doi.org/10.1594/PANGAEA.257969
74-525A-45R-4,14-16	U525	A	45	R	4	14	16	15	502.25	nan	nan	nan	nan	200	287	54.2	264	66.4	NANNOCHALK	Chave1984 https://doi.org/10.1594/PANGAEA.257969
74-525A-45R-4,126-128	U525	A	45	R	4	126	128	127	503.37	nan	nan	nan	nan	200	289.9	19.1	43.2	62.8	NANNOCHALK	Chave1984 https://doi.org/10.1594/PANGAEA.257969
74-525A-45R-5,10-12	U525	A	45	R	5	10	12	11	503.71	nan	nan	nan	nan	200	323.9	43.3	326.5	45.9	NANNOCHALK	Chave1984 https://doi.org/10.1594/PANGAEA.257969
74-525A-45R-5,85-87	U525	A	45	R	5	85	87	86	504.46	nan	nan	nan	nan	200	91.3	55.5	88.4	54.9	NANNOCHALK	Chave1984 https://doi.org/10.1594/PANGAEA.257969
74-525A-46R-1,26-28	U525	A	46	R	1	26	28	27	507.37	nan	nan	nan	nan	200	67.7	62	63.4	60.6	INDURATEDNANNOCHALK	Chave1984 https://doi.org/10.1594/PANGAEA.257969
74-525A-46R-1,102-104	U525	A	46	R	1	102	104	103	508.13	nan	nan	nan	nan	200	150.2	56.8	150.3	57.5	INDURATEDNANNOCHALK	Chave1984 https://doi.org/10.1594/PANGAEA.257969
74-525A-46R-2,39-41	U525	A	46	R	2	39	41	40	509	nan	nan	nan	nan	200	206.4	63.9	206	63.4	INDURATEDNANNOCHALK	Chave1984 https://doi.org/10.1594/PANGAEA.257969
74-525A-46R-3,41-43	U525	A	46	R	3	41	43	42	510.52	nan	nan	nan	nan	200	336.8	71.8	345.6	74.1	INDURATEDNANNOCHALK	Chave1984 https://doi.org/10.1594/PANGAEA.257969
74-525A-46R-3,103-105	U525	A	46	R	3	103	105	104	511.14	nan	nan	nan	nan	200	320.2	57.8	315.3	61.1	INDURATEDNANNOCHALK	Chave1984 https://doi.org/10.1594/PANGAEA.257969
74-525A-46R-4,21-23	U525	A	46	R	4	21	23	22	511.82	nan	nan	nan	nan	200	264.6	52.9	260.3	53.9	INDURATEDNANNOCHALK	Chave1984 https://doi.org/10.1594/PANGAEA.257969
74-525A-46R-4,124-126	U525	A	46	R	4	124	126	125	512.85	nan	nan	nan	nan	200	148.8	51.1	146.7	52.4	INDURATEDNANNOCHALK	Chave1984 https://doi.org/10.1594/PANGAEA.257969
74-525A-46R-5,30-32	U525	A	46	R	5	30	32	31	513.41	nan	nan	nan	nan	200	268.6	6.4	273.9	40.6	INDURATEDNANNOCHALK	Chave1984 https://doi.org/10.1594/PANGAEA.257969
74-525A-46R-5,89-91	U525	A	46	R	5	89	91	90	514	nan	nan	nan	nan	200	260.9	58.9	258.8	60.2	INDURATEDNANNOCHALK	Chave1984 https://doi.org/10.1594/PANGAEA.257969
74-525A-46R-6,33-35	U525	A	46	R	6	33	35	34	514.94	nan	nan	nan	nan	200	95	57.4	96.8	57.5	INDURATEDNANNOCHALK	Chave1984 https://doi.org/10.1594/PANGAEA.257969
74-525A-46R-6,105-107	U525	A	46	R	6	105	107	106	515.66	nan	nan	nan	nan	200	105.2	59.9	107.3	60.4	INDURATEDNANNOCHALK	Chave1984 https://doi.org/10.1594/PANGAEA.257969
74-525A-47R-1,18-20	U525	A	47	R	1	18	20	19	516.79	nan	nan	nan	nan	200	119.5	72.6	119.5	69.6	INDURATEDNANNOCHALK	Chave1984 https://doi.org/10.1594/PANGAEA.257969
74-525A-47R-1,62-64	U525	A	47	R	1	62	64	63	517.23	nan	nan	nan	nan	200	49.7	51.3	51.5	51.4	INDURATEDNANNOCHALK	Chave1984 https://doi.org/10.1594/PANGAEA.257969
74-525A-47R-2,104-106	U525	A	47	R	2	104	106	105	519.15	nan	nan	nan	nan	200	242.9	56.4	238	61.2	INDURATEDNANNOCHALK	Chave1984 https://doi.org/10.1594/PANGAEA.257969
74-525A-47R-2,124-126	U525	A	47	R	2	124	126	125	519.35	nan	nan	nan	nan	200	87.4	55.4	101.5	55.9	INDURATEDNANNOCHALK	Chave1984 https://doi.org/10.1594/PANGAEA.257969
74-525A-47R-3,93-95	U525	A	47	R	3	93	95	94	520.54	nan	nan	nan	nan	200	259.3	-52.3	256.6	-50.2	INDURATEDNANNOCHALK	Chave1984 https://doi.org/10.1594/PANGAEA.257969
74-525A-47R-3,138-140	U525	A	47	R	3	138	140	139	520.99	nan	nan	nan	nan	200	242.1	-54.4	254.1	-52.5	INDURATEDNANNOCHALK	Chave1984 https://doi.org/10.1594/PANGAEA.257969
74-525A-47R-4,61-63	U525	A	47	R	4	61	63	62	521.72	nan	nan	nan	nan	200	113.7	-58.4	121.1	-58.6	NANNOCHALKGRADINGTOLIMESTONE	Chave1984 https://doi.org/10.1594/PANGAEA.257969
74-525A-47R-4,83-85	U525	A	47	R	4	83	85	84	521.94	nan	nan	nan	nan	200	330.8	-53.8	335.8	-52.2	NANNOCHALKGRADINGTOLIMESTONE	Chave1984 https://doi.org/10.1594/PANGAEA.257969
74-525A-47R-4,137-139	U525	A	47	R	4	137	139	138	522.48	nan	nan	nan	nan	200	282.3	-60.4	282.2	-62.9	NANNOCHALKGRADINGTOLIMESTONE	Chave1984 https://doi.org/10.1594/PANGAEA.257969
74-525A-47R-5,15-17	U525	A	47	R	5	15	17	16	522.76	nan	nan	nan	nan	200	29.6	52.2	26.1	52.4	NANNOCHALKGRADINGTOLIMESTONE	Chave1984 https://doi.org/10.1594/PANGAEA.257969
74-525A-47R-5,29-31	U525	A	47	R	5	29	31	30	522.9	nan	nan	nan	nan	200	32.3	46	32.4	49.5	NANNOCHALKGRADINGTOLIMESTONE	Chave1984 https://doi.org/10.1594/PANGAEA.257969
74-525A-48R-1,12-14	U525	A	48	R	1	12	14	13	526.23	nan	nan	nan	nan	200	268.3	30.5	281.1	51.1	HIGHLYINDURATEDNANNOCHALK	Chave1984 https://doi.org/10.1594/PANGAEA.257969
74-525A-48R-1,50-52	U525	A	48	R	1	50	52	51	526.61	nan	nan	nan	nan	200	45.8	-41.2	45.2	-36.4	HIGHLYINDURATEDNANNOCHALK	Chave1984 https://doi.org/10.1594/PANGAEA.257969
74-525A-48R-1,88-90	U525	A	48	R	1	88	90	89	526.99	nan	nan	nan	nan	200	10	-58.3	11.1	-52	HIGHLYINDURATEDNANNOCHALK	Chave1984 https://doi.org/10.1594/PANGAEA.257969
74-525A-48R-2,19-21	U525	A	48	R	2	19	21	20	527.8	nan	nan	nan	nan	200	213.5	-51.7	207.8	-45	HIGHLYINDURATEDNANNOCHALK	Chave1984 https://doi.org/10.1594/PANGAEA.257969
74-525A-48R-2,127-129	U525	A	48	R	2	127	129	128	528.88	nan	nan	nan	nan	200	255.1	-48.3	249.4	-52.6	HIGHLYINDURATEDNANNOCHALK	Chave1984 https://doi.org/10.1594/PANGAEA.257969
74-525A-48R-3,10-12	U525	A	48	R	3	10	12	11	529.21	nan	nan	nan	nan	200	212.5	-45.9	211.2	-41.8	HIGHLYINDURATEDNANNOCHALK	Chave1984 https://doi.org/10.1594/PANGAEA.257969
74-525A-48R-3,113-115	U525	A	48	R	3	113	115	114	530.24	nan	nan	nan	nan	200	172.1	-41.4	167.4	-39.2	HIGHLYINDURATEDNANNOCHALK	Chave1984 https://doi.org/10.1594/PANGAEA.257969
74-525A-48R-4,21-23	U525	A	48	R	4	21	23	22	530.82	nan	nan	nan	nan	200	5.4	-54.2	13	-55.6	HIGHLYINDURATEDNANNOCHALK	Chave1984 https://doi.org/10.1594/PANGAEA.257969
74-525A-49R-1,26-28	U525	A	49	R	1	26	28	27	535.87	nan	nan	nan	nan	200	327.9	-50.5	324.1	-48.2	HIGHLYINDURATEDNANNOCHALK	Chave1984 https://doi.org/10.1594/PANGAEA.257969
74-525A-49R-1,123-125	U525	A	49	R	1	123	125	124	536.84	nan	nan	nan	nan	200	322.3	-42.7	322.6	-39.4	HIGHLYINDURATEDNANNOCHALK	Chave1984 https://doi.org/10.1594/PANGAEA.257969
74-525A-49R-2,9-11	U525	A	49	R	2	9	11	10	537.2	nan	nan	nan	nan	200	356.4	-35	357.8	-30.2	HIGHLYINDURATEDNANNOCHALK	Chave1984 https://doi.org/10.1594/PANGAEA.257969
74-525A-49R-3,16-18	U525	A	49	R	3	16	18	17	538.77	nan	nan	nan	nan	200	311.1	-40.7	312.4	-40	HIGHLYINDURATEDNANNOCHALK	Chave1984 https://doi.org/10.1594/PANGAEA.257969
74-525A-49R-3,109-111	U525	A	49	R	3	109	111	110	539.7	nan	nan	nan	nan	200	181.1	-53.3	187.8	-45	HIGHLYINDURATEDNANNOCHALK	Chave1984 https://doi.org/10.1594/PANGAEA.257969
74-525A-50R-1,5-7	U525	A	50	R	1	5	7	6	545.16	nan	nan	nan	nan	200	64.3	-35.8	73	-31.7	HIGHLYINDURATEDNANNOCHALK	Chave1984 https://doi.org/10.1594/PANGAEA.257969
74-525A-50R-1,143-145	U525	A	50	R	1	143	145	144	546.54	nan	nan	nan	nan	200	97.2	-81.5	22.6	-59.4	HIGHLYINDURATEDNANNOCHALK	Chave1984 https://doi.org/10.1594/PANGAEA.257969
74-525A-50R-2,4-6	U525	A	50	R	2	4	6	5	546.65	nan	nan	nan	nan	200	70	-50.9	74.5	-71.6	HIGHLYINDURATEDNANNOCHALK	Chave1984 https://doi.org/10.1594/PANGAEA.257969
74-525A-50R-2,146-148	U525	A	50	R	2	146	148	147	548.07	nan	nan	nan	nan	100	180.5	-46.4	167.9	-49	HIGHLYINDURATEDNANNOCHALK	Chave1984 https://doi.org/10.1594/PANGAEA.257969
74-525A-50R-3,2-4	U525	A	50	R	3	2	4	3	548.13	nan	nan	nan	nan	100	255.2	-48.6	267.4	-45.9	HIGHLYINDURATEDNANNOCHALK	Chave1984 https://doi.org/10.1594/PANGAEA.257969
74-525A-50R-3,125-127	U525	A	50	R	3	125	127	126	549.36	nan	nan	nan	nan	100	231.5	-65.8	225.9	-51.4	HIGHLYINDURATEDNANNOCHALK	Chave1984 https://doi.org/10.1594/PANGAEA.257969
74-525A-50R-4,88-90	U525	A	50	R	4	88	90	89	550.49	nan	nan	nan	nan	100	323.9	-43.5	324.7	-45.3	HIGHLYINDURATEDNANNOCHALK	Chave1984 https://doi.org/10.1594/PANGAEA.257969
74-525A-50R-5,19-21	U525	A	50	R	5	19	21	20	551.3	nan	nan	nan	nan	100	122.6	-33.9	117.5	-33.8	HIGHLYINDURATEDNANNOCHALK	Chave1984 https://doi.org/10.1594/PANGAEA.257969
74-525A-50R-5,122-124	U525	A	50	R	5	122	124	123	552.33	nan	nan	nan	nan	100	340.1	-33.9	340.5	-40.5	HIGHLYINDURATEDNANNOCHALK	Chave1984 https://doi.org/10.1594/PANGAEA.257969
74-525A-50R-6,52-54	U525	A	50	R	6	52	54	53	553.13	nan	nan	nan	nan	100	36.4	-40.5	42.1	-40.4	HIGHLYINDURATEDNANNOCHALK	Chave1984 https://doi.org/10.1594/PANGAEA.257969
74-525A-50R-6,145-147	U525	A	50	R	6	145	147	146	554.06	nan	nan	nan	nan	100	16.9	-49.8	20.3	-49.8	HIGHLYINDURATEDNANNOCHALKWITHCOARSE-GRAINED	Chave1984 https://doi.org/10.1594/PANGAEA.257969
74-525A-51R-1,2-4	U525	A	51	R	1	2	4	3	554.63	nan	nan	nan	nan	100	234.1	-61.8	224.2	-48.2	INDURATEDNANNOCHALKANDCALCAREOUSSANDSTONES	Chave1984 https://doi.org/10.1594/PANGAEA.257969
74-525A-51R-1,102-104	U525	A	51	R	1	102	104	103	555.63	nan	nan	nan	nan	100	337.4	-52.1	354.1	-47.9	INDURATEDNANNOCHALKANDCALCAREOUSSANDSTONES	Chave1984 https://doi.org/10.1594/PANGAEA.257969
74-525A-51R-2,32-34	U525	A	51	R	2	32	34	33	556.43	nan	nan	nan	nan	100	223.3	-56.5	215.2	-39.3	INDURATEDNANNOCHALKANDCALCAREOUSSANDSTONES	Chave1984 https://doi.org/10.1594/PANGAEA.257969
74-525A-51R-2,132-134	U525	A	51	R	2	132	134	133	557.43	nan	nan	nan	nan	100	227	-32	134.8	-35.3	INDURATEDNANNOCHALKANDCALCAREOUSSANDSTONES	Chave1984 https://doi.org/10.1594/PANGAEA.257969
74-525A-51R-3,10-12	U525	A	51	R	3	10	12	11	557.71	nan	nan	nan	nan	100	135.9	-36.6	132.4	-40.8	INDURATEDNANNOCHALKANDCALCAREOUSSANDSTONES	Chave1984 https://doi.org/10.1594/PANGAEA.257969
74-525A-51R-3,121-123	U525	A	51	R	3	121	123	122	558.82	nan	nan	nan	nan	100	48.5	-62.7	24.8	-51.8	INDURATEDLIMESTONE	Chave1984 https://doi.org/10.1594/PANGAEA.257969
74-525A-51R-4,6-8	U525	A	51	R	4	6	8	7	559.17	nan	nan	nan	nan	100	30.5	-41.9	62.3	-39.3	INDURATEDLIMESTONE	Chave1984 https://doi.org/10.1594/PANGAEA.257969
74-525A-51R-4,117-119	U525	A	51	R	4	117	119	118	560.28	nan	nan	nan	nan	100	237.5	-68.7	206.2	-56.9	INDURATEDLIMESTONE	Chave1984 https://doi.org/10.1594/PANGAEA.257969
74-525A-51R-5,142-144	U525	A	51	R	5	142	144	143	562.03	nan	nan	nan	nan	100	121.5	-80.8	118	-58.6	INDURATEDLIMESTONE	Chave1984 https://doi.org/10.1594/PANGAEA.257969
74-525A-52R-1,6-8	U525	A	52	R	1	6	8	7	564.17	nan	nan	nan	nan	200	25.3	-47.1	48.4	-39.3	LIMESTONES	Chave1984 https://doi.org/10.1594/PANGAEA.257969

## Sheet: PMag527
Label	Site	Hole	Core	Type	Section	Top	Bot	Interval	CSF	Depth1267_rmcd	Depthrmcd1209	CycleCountAge	age405	DemagStepmT	Dec	Inc	DecAF	IncAF	Comment	Source
74-527*-26R-1,33-35	U527	X	26	R	1	33	35	34	218.34	nan	nan	nan	nan	150	238.4	-71.4	303	-75.3	NANNOOOZE/CHALKWITHBLACK(MNO?)MICRONODULES	Chave1984; https://doi.org/10.1594/PANGAEA.257970
74-527*-26R-1,62-64	U527	X	26	R	1	62	64	63	218.63	nan	nan	nan	nan	150	245.3	-53	229.5	-60.8	NANNOOOZE/CHALKWITHBLACK(MNO?)MICRONODULES	Chave1984; https://doi.org/10.1594/PANGAEA.257970
74-527*-26R-1,137-139	U527	X	26	R	1	137	139	138	219.38	nan	nan	nan	nan	150	206.5	-38.7	31.1	-66.1	NANNOOOZE/CHALKWITHBLACK(MNO?)MICRONODULES	Chave1984; https://doi.org/10.1594/PANGAEA.257970
74-527*-26R-2,21-23	U527	X	26	R	2	21	23	22	219.72	nan	nan	nan	nan	150	132.7	-50.9	142.8	-60.2	NANNOOOZE/CHALKWITHBLACK(MNO?)MICRONODULES	Chave1984; https://doi.org/10.1594/PANGAEA.257970
74-527*-26R-2,38-40	U527	X	26	R	2	38	40	39	219.89	nan	nan	nan	nan	150	151	-45.2	254.9	-69.9	NANNOOOZE/CHALKWITHBLACK(MNO?)MICRONODULES	Chave1984; https://doi.org/10.1594/PANGAEA.257970
74-527*-26R-2,70-72	U527	X	26	R	2	70	72	71	220.21	nan	nan	nan	nan	150	272.9	-50.5	277	-67.1	NANNOOOZE/CHALKWITHBLACK(MNO?)MICRONODULES	Chave1984; https://doi.org/10.1594/PANGAEA.257970
74-527*-26R-2,123-125	U527	X	26	R	2	123	125	124	220.74	nan	nan	nan	nan	150	34.2	-65.1	28.4	-72.8	NANNOOOZE/CHALKWITHBLACK(MNO?)MICRONODULES	Chave1984; https://doi.org/10.1594/PANGAEA.257970
74-527*-26R-2,147-149	U527	X	26	R	2	147	149	148	220.98	nan	nan	nan	nan	150	11.9	-63.7	2.3	-71.2	NANNOOOZE/CHALKWITHBLACK(MNO?)MICRONODULES	Chave1984; https://doi.org/10.1594/PANGAEA.257970
74-527*-26R-3,10-12	U527	X	26	R	3	10	12	11	221.11	nan	nan	nan	nan	150	101.5	-63.5	97	-52.5	NANNOOOZE/CHALKWITHBLACK(MNO?)MICRONODULES	Chave1984; https://doi.org/10.1594/PANGAEA.257970
74-527*-26R-3,39-41	U527	X	26	R	3	39	41	40	221.4	nan	nan	nan	nan	150	278.8	-67.4	277.3	-64.4	NANNOOOZE/CHALKWITHBLACK(MNO?)MICRONODULES	Chave1984; https://doi.org/10.1594/PANGAEA.257970
74-527*-27R-1,2-4	U527	X	27	R	1	2	4	3	227.53	nan	nan	nan	nan	150	10.6	67.3	22.2	43.4	NANNOOOZE/CHALKWITHBLACK(MNO?)MICRONODULES	Chave1984; https://doi.org/10.1594/PANGAEA.257970
74-527*-27R-1,40-42	U527	X	27	R	1	40	42	41	227.91	nan	nan	nan	nan	150	22.2	50.4	41.2	49.1	NANNOOOZE/CHALKWITHBLACK(MNO?)MICRONODULES	Chave1984; https://doi.org/10.1594/PANGAEA.257970
74-527*-27R-1,60-62	U527	X	27	R	1	60	62	61	228.11	nan	nan	nan	nan	150	195.2	52.4	195.1	56.2	NANNOOOZE/CHALKWITHBLACK(MNO?)MICRONODULES	Chave1984; https://doi.org/10.1594/PANGAEA.257970
74-527*-27R-1,97-99	U527	X	27	R	1	97	99	98	228.48	nan	nan	nan	nan	150	126.2	71.1	110.1	59.1	NANNOCHALKWITHBLACK(MNO?)MICRONODULES	Chave1984; https://doi.org/10.1594/PANGAEA.257970
74-527*-27R-1,109-111	U527	X	27	R	1	109	111	110	228.6	nan	nan	nan	nan	150	326.1	73.6		71.6	NANNOCHALKWITHBLACK(MNO?)MICRONODULES	Chave1984; https://doi.org/10.1594/PANGAEA.257970
74-527*-27R-2,42-44	U527	X	27	R	2	42	44	43	229.43	nan	nan	nan	nan	150	11.4	52.5	14.6	52.3	NANNOCHALKWITHBLACK(MNO?)MICRONODULES	Chave1984; https://doi.org/10.1594/PANGAEA.257970
74-527*-27R-2,76-78	U527	X	27	R	2	76	78	77	229.77	nan	nan	nan	nan	150	194.8	-71.1	139.3	66.9	NANNOCHALKWITHBLACK(MNO?)MICRONODULES	Chave1984; https://doi.org/10.1594/PANGAEA.257970
74-527*-27R-3,20-22	U527	X	27	R	3	20	22	21	230.71	nan	nan	nan	nan	150	323.2	79.5	303	66.7	NANNOCHALKWITHBLACK(MNO?)MICRONODULES	Chave1984; https://doi.org/10.1594/PANGAEA.257970
74-527*-27R-3,40-42	U527	X	27	R	3	40	42	41	230.91	nan	nan	nan	nan	150	208.5	59.2	209.8	58.8	NANNOCHALKWITHBLACK(MNO?)MICRONODULES	Chave1984; https://doi.org/10.1594/PANGAEA.257970
74-527*-27R-3,73-75	U527	X	27	R	3	73	75	74	231.24	nan	nan	nan	nan	150	245.1	65	237.1	61.4	NANNOCHALKWITHBLACK(MNO?)MICRONODULES	Chave1984; https://doi.org/10.1594/PANGAEA.257970
74-527*-27R-3,96-98	U527	X	27	R	3	96	98	97	231.47	nan	nan	nan	nan	150	276.7	51.1	281.6	54.4	NANNOCHALKWITHBLACK(MNO?)MICRONODULES	Chave1984; https://doi.org/10.1594/PANGAEA.257970
74-527*-27R-3,146-148	U527	X	27	R	3	146	148	147	231.97	nan	nan	nan	nan	150	114.4	36	108	48.8	NANNOCHALKWITHBLACK(MNO?)MICRONODULES	Chave1984; https://doi.org/10.1594/PANGAEA.257970
74-527*-27R-4,20-22	U527	X	27	R	4	20	22	21	232.21	nan	nan	nan	nan	150	67.8	52.5	34.8	65.8	NANNOCHALKWITHBLACK(MNO?)MICRONODULES	Chave1984; https://doi.org/10.1594/PANGAEA.257970
74-527*-28R-1,20-22	U527	X	28	R	1	20	22	21	237.21	nan	nan	nan	nan	150	287.8	-55.3	288.2	-54.3	NANNOCHALK	Chave1984; https://doi.org/10.1594/PANGAEA.257970
74-527*-28R-1,45-47	U527	X	28	R	1	45	47	46	237.46	nan	nan	nan	nan	150	237.7	-48.8	237.7	-48.8	NANNOCHALK	Chave1984; https://doi.org/10.1594/PANGAEA.257970
74-527*-28R-1,71-73	U527	X	28	R	1	71	73	72	237.72	nan	nan	nan	nan	150	259.1	-58.2	261.1	-54	NANNOCHALK	Chave1984; https://doi.org/10.1594/PANGAEA.257970
74-527*-28R-1,108-110	U527	X	28	R	1	108	110	109	238.09	nan	nan	nan	nan	150	113.3	39.5	81.4	47.8	NANNOCHALK	Chave1984; https://doi.org/10.1594/PANGAEA.257970
74-527*-28R-2,32-34	U527	X	28	R	2	32	34	33	238.83	nan	nan	nan	nan	150	321.4	59.9	330.5	54.6	NANNOCHALK	Chave1984; https://doi.org/10.1594/PANGAEA.257970
74-527*-28R-2,57-59	U527	X	28	R	2	57	59	58	239.08	nan	nan	nan	nan	150	52.1	51.8	49.7	47	NANNOCHALK	Chave1984; https://doi.org/10.1594/PANGAEA.257970
74-527*-28R-2,102-104	U527	X	28	R	2	102	104	103	239.53	nan	nan	nan	nan	150	32.2	29.7	28.1	36.1	NANNOCHALK	Chave1984; https://doi.org/10.1594/PANGAEA.257970
74-527*-28R-2,145-147	U527	X	28	R	2	145	147	146	239.96	nan	nan	nan	nan	150	88.4	47.9	83.6	49.2	NANNOCHALK	Chave1984; https://doi.org/10.1594/PANGAEA.257970
74-527*-28R-3,12-14	U527	X	28	R	3	12	14	13	240.13	nan	nan	nan	nan	150	18.9	50.5	83.6	49.2	NANNOCHALK	Chave1984; https://doi.org/10.1594/PANGAEA.257970
74-527*-28R-3,66-68	U527	X	28	R	3	66	68	67	240.67	nan	nan	nan	nan	150	35.7	55.6	25	51	NANNOCHALK	Chave1984; https://doi.org/10.1594/PANGAEA.257970
74-527*-28R-3,109-111	U527	X	28	R	3	109	111	110	241.1	nan	nan	nan	nan	150	221.8	63.5	241.7	63.7	NANNOCHALK	Chave1984; https://doi.org/10.1594/PANGAEA.257970
74-527*-28R-4,34-36	U527	X	28	R	4	34	36	35	241.85	nan	nan	nan	nan	150	193.5	65.2	196.9	65.4	NANNOCHALK	Chave1984; https://doi.org/10.1594/PANGAEA.257970
74-527*-28R-4,56-58	U527	X	28	R	4	56	58	57	242.07	nan	nan	nan	nan	150	335.1	62.7	335.8	54.3	NANNOCHALK	Chave1984; https://doi.org/10.1594/PANGAEA.257970
74-527*-28R-4,80-82	U527	X	28	R	4	80	82	81	242.31	nan	nan	nan	nan	150	33	64.2	23.2	63	NANNOCHALK	Chave1984; https://doi.org/10.1594/PANGAEA.257970
74-527*-28R-4,107-109	U527	X	28	R	4	107	109	108	242.58	nan	nan	nan	nan	150	105.1	56.1	100.8	55.2	NANNOCHALK	Chave1984; https://doi.org/10.1594/PANGAEA.257970
74-527*-28R-4,126-128	U527	X	28	R	4	126	128	127	242.77	nan	nan	nan	nan	150	302.2	61	286.9	62.9	NANNOCHALK	Chave1984; https://doi.org/10.1594/PANGAEA.257970
74-527*-28R-5,19-21	U527	X	28	R	5	19	21	20	243.2	nan	nan	nan	nan	150	255.3	64.1	256.1	63.1	NANNOCHALK	Chave1984; https://doi.org/10.1594/PANGAEA.257970
74-527*-28R-5,42-44	U527	X	28	R	5	42	44	43	243.43	nan	nan	nan	nan	150	283.5	65.8	277.5	64.3	NANNOCHALK	Chave1984; https://doi.org/10.1594/PANGAEA.257970
74-527*-28R-5,142-144	U527	X	28	R	5	142	144	143	244.43	nan	nan	nan	nan	150	253.7	59.7	255.7	60.5	NANNOCHALK	Chave1984; https://doi.org/10.1594/PANGAEA.257970
74-527*-28R-6,13-15	U527	X	28	R	6	13	15	14	244.64	nan	nan	nan	nan	150	176.3	57.7	170.6	58.8	NANNOCHALK	Chave1984; https://doi.org/10.1594/PANGAEA.257970
74-527*-28R-6,45-47	U527	X	28	R	6	45	47	46	244.96	nan	nan	nan	nan	150	166	60.6	185.4	65.7	NANNOCHALK	Chave1984; https://doi.org/10.1594/PANGAEA.257970
74-527*-28R-6,79-81	U527	X	28	R	6	79	81	80	245.3	nan	nan	nan	nan	150	294.6	61.7	283.4	51	NANNOCHALK	Chave1984; https://doi.org/10.1594/PANGAEA.257970
74-527*-29R-1,47-49	U527	X	29	R	1	47	49	48	246.98	nan	nan	nan	nan	150	28.8	62.2	38.4	64	NANNOCHALK	Chave1984; https://doi.org/10.1594/PANGAEA.257970
74-527*-29R-1,85-87	U527	X	29	R	1	85	87	86	247.36	nan	nan	nan	nan	150	268.6	69.7	277.4	68.8	NANNOCHALK	Chave1984; https://doi.org/10.1594/PANGAEA.257970
74-527*-29R-2,30-32	U527	X	29	R	2	30	32	31	248.31	nan	nan	nan	nan	150	83.5	44.3	72.9	50.3	NANNOCHALK	Chave1984; https://doi.org/10.1594/PANGAEA.257970
74-527*-29R-2,61-63	U527	X	29	R	2	61	63	62	248.62	nan	nan	nan	nan	150	2.5	49.1	6.7	47.7	NANNOCHALK	Chave1984; https://doi.org/10.1594/PANGAEA.257970
74-527*-29R-2,90-92	U527	X	29	R	2	90	92	91	248.91	nan	nan	nan	nan	150	189.8	59.7	211.5	57.2	NANNOCHALK	Chave1984; https://doi.org/10.1594/PANGAEA.257970
74-527*-29R-2,142-144	U527	X	29	R	2	142	144	143	249.43	nan	nan	nan	nan	150	340	57.7	313.1	56.1	NANNOCHALK	Chave1984; https://doi.org/10.1594/PANGAEA.257970
74-527*-29R-3,24-26	U527	X	29	R	3	24	26	25	249.75	nan	nan	nan	nan	150	298.4	76.8	323	74.3	NANNOCHALK	Chave1984; https://doi.org/10.1594/PANGAEA.257970
74-527*-30R-1,20-22	U527	X	30	R	1	20	22	21	256.21	nan	nan	nan	nan	150	205.7	58.2	186	60.4	NANNOCHALK	Chave1984; https://doi.org/10.1594/PANGAEA.257970
74-527*-30R-1,52-54	U527	X	30	R	1	52	54	53	256.53	nan	nan	nan	nan	150	309.4	63.3	318.3	61.9	NANNOCHALK	Chave1984; https://doi.org/10.1594/PANGAEA.257970
74-527*-30R-1,80-82	U527	X	30	R	1	80	82	81	256.81	nan	nan	nan	nan	150	117.5	58.8	89.3	62.7	NANNOCHALK	Chave1984; https://doi.org/10.1594/PANGAEA.257970
74-527*-30R-1,112-114	U527	X	30	R	1	112	114	113	257.13	nan	nan	nan	nan	150	297.5	55.6	302.2	48.9	NANNOCHALK	Chave1984; https://doi.org/10.1594/PANGAEA.257970
74-527*-30R-2,4-6	U527	X	30	R	2	4	6	5	257.55	nan	nan	nan	nan	150	191.1	56.3	218.9	46.6	NANNOCHALK	Chave1984; https://doi.org/10.1594/PANGAEA.257970
74-527*-30R-2,35-37	U527	X	30	R	2	35	37	36	257.86	nan	nan	nan	nan	150	233.2	38.6	228	48.1	NANNOCHALK	Chave1984; https://doi.org/10.1594/PANGAEA.257970
74-527*-30R-2,60-62	U527	X	30	R	2	60	62	61	258.11	nan	nan	nan	nan	150	255.4	45.8	260.3	51.4	NANNOCHALK	Chave1984; https://doi.org/10.1594/PANGAEA.257970
74-527*-30R-2,112-114	U527	X	30	R	2	112	114	113	258.63	nan	nan	nan	nan	150	184.5	53.4	180	44.9	NANNOCHALK	Chave1984; https://doi.org/10.1594/PANGAEA.257970
74-527*-30R-2,135-137	U527	X	30	R	2	135	137	136	258.86	nan	nan	nan	nan	150	125.8	-41.5	122.8	-48.2	NANNOCHALK	Chave1984; https://doi.org/10.1594/PANGAEA.257970
74-527*-30R-3,24-26	U527	X	30	R	3	24	26	25	259.25	nan	nan	nan	nan	150	95.7	-38.8	95.3	-42.3	NANNOCHALK	Chave1984; https://doi.org/10.1594/PANGAEA.257970
74-527*-30R-3,46-48	U527	X	30	R	3	46	48	47	259.47	nan	nan	nan	nan	150	122.4	-17.4	209.1	-57.9	NANNOCHALK	Chave1984; https://doi.org/10.1594/PANGAEA.257970
74-527*-30R-3,76-78	U527	X	30	R	3	76	78	77	259.77	nan	nan	nan	nan	150	58.4	-44.4	51.6	-45	NANNOCHALK	Chave1984; https://doi.org/10.1594/PANGAEA.257970
74-527*-30R-3,121-123	U527	X	30	R	3	121	123	122	260.22	nan	nan	nan	nan	150	77.9	-40	69.6	-45.5	NANNOCHALK	Chave1984; https://doi.org/10.1594/PANGAEA.257970
74-527*-30R-4,12-14	U527	X	30	R	4	12	14	13	260.63	nan	nan	nan	nan	150	97.7	-53.9	95.4	-58.2	NANNOCHALK	Chave1984; https://doi.org/10.1594/PANGAEA.257970
74-527*-30R-4,39-41	U527	X	30	R	4	39	41	40	260.9	nan	nan	nan	nan	150	181.5	41.6	225.2	42.5	NANNOCHALK	Chave1984; https://doi.org/10.1594/PANGAEA.257970
74-527*-31R-1,9-11	U527	X	31	R	1	9	11	10	265.6	nan	nan	nan	nan	100	180.1	11.6	166.2	48.4	NANNOCHALK	Chave1984; https://doi.org/10.1594/PANGAEA.257970
74-527*-31R-2,30-32	U527	X	31	R	2	30	32	31	267.31	307.009	nan	nan	nan	100	128.2	36	125	37.3	NANNOCHALK	Chave1984; https://doi.org/10.1594/PANGAEA.257970
74-527*-31R-2,49-51	U527	X	31	R	2	49	51	50	267.5	307.083	nan	nan	nan	100	162.7	55.4	182.5	-53.3	NANNOCHALK	Chave1984; https://doi.org/10.1594/PANGAEA.257970
74-527*-31R-2,70-72	U527	X	31	R	2	70	72	71	267.71	307.166	nan	nan	nan	100	115.8	-61.8	118.6	-60.7	NANNOCHALK	Chave1984; https://doi.org/10.1594/PANGAEA.257970
74-527*-31R-2,90-92	U527	X	31	R	2	90	92	91	267.91	307.388	nan	nan	nan	100	103.5	-33.4	118.1	-51.1	NANNOCHALK	Chave1984; https://doi.org/10.1594/PANGAEA.257970
74-527*-31R-2,110-112	U527	X	31	R	2	110	112	111	268.11	307.617	nan	nan	nan	100	277.4	-53.8	289.3	-53.6	NANNOCHALK	Chave1984; https://doi.org/10.1594/PANGAEA.257970
74-527*-31R-2,139-141	U527	X	31	R	2	139	141	140	268.4	307.95	nan	nan	nan	100	148.4	-13.5	151.7	-12.3	NANNOCHALK	Chave1984; https://doi.org/10.1594/PANGAEA.257970
74-527*-31R-3,17-19	U527	X	31	R	3	17	19	18	268.68	308.276	nan	nan	nan	100	60.3	46.9	60.3	47.1	NANNOCHALK	Chave1984; https://doi.org/10.1594/PANGAEA.257970
74-527*-31R-3,41-43	U527	X	31	R	3	41	43	42	268.92	308.62	nan	nan	nan	100	154.1	-50.3	151.1	-46.5	NANNOCHALK	Chave1984; https://doi.org/10.1594/PANGAEA.257970
74-527*-31R-3,84-86	U527	X	31	R	3	84	86	85	269.35	309.223	nan	nan	nan	100	286	-47.4	289.1	-53	NANNOCHALK	Chave1984; https://doi.org/10.1594/PANGAEA.257970
74-527*-31R-3,120-122	U527	X	31	R	3	120	122	121	269.71	309.662	nan	nan	nan	100	131.6	-53.5	126.1	-49	NANNOCHALK	Chave1984; https://doi.org/10.1594/PANGAEA.257970
74-527*-31R-4,9-11	U527	X	31	R	4	9	11	10	270.1	310.137	nan	nan	nan	100	185.5	-53	187.5	-55.3	NANNOCHALK	Chave1984; https://doi.org/10.1594/PANGAEA.257970
74-527*-31R-4,49-51	U527	X	31	R	4	49	51	50	270.5	310.604	nan	nan	nan	100	207.1	-46.5	204.2	-50.1	NANNOCHALK	Chave1984; https://doi.org/10.1594/PANGAEA.257970
74-527*-31R-4,70-72	U527	X	31	R	4	70	72	71	270.71	310.833	255.102	nan	64.3085	100	301.1	-59.8	309.5	-58	NANNOCHALK	Chave1984; https://doi.org/10.1594/PANGAEA.257970
74-527*-31R-4,88-90	U527	X	31	R	4	88	90	89	270.89	311.029	255.213	nan	64.3438	100	216.3	-46.4	214.3	-43	NANNOCHALK	Chave1984; https://doi.org/10.1594/PANGAEA.257970
74-527*-31R-4,106-108	U527	X	31	R	4	106	108	107	271.07	311.225	255.325	nan	64.3791	100	50	-59.9	51.4	-56.5	NANNOCHALK	Chave1984; https://doi.org/10.1594/PANGAEA.257970
74-527*-31R-4,145-147	U527	X	31	R	4	145	147	146	271.46	311.672	255.522	64.4376	64.4631	100	214.6	-43.1	216.4	-45.4	NANNOCHALK	Chave1984; https://doi.org/10.1594/PANGAEA.257970
74-527*-31R-5,20-22	U527	X	31	R	5	20	22	21	271.71	311.97	255.602	64.4616	64.5221	100	315.9	-47.1	315.5	-48.7	NANNOCHALK	Chave1984; https://doi.org/10.1594/PANGAEA.257970
74-527*-31R-5,41-43	U527	X	31	R	5	41	43	42	271.92	312.22	255.739	64.5026	64.5725	100	202.4	-45	206.5	-45.6	NANNOCHALK	Chave1984; https://doi.org/10.1594/PANGAEA.257970
74-527*-31R-5,63-65	U527	X	31	R	5	63	65	64	272.14	312.484	255.893	64.5487	64.6257	100	113.3	-33.3	122.2	-32.8	NANNOCHALK	Chave1984; https://doi.org/10.1594/PANGAEA.257970
74-527*-31R-5,79-81	U527	X	31	R	5	79	81	80	272.3	312.676	256.06	64.5987	64.6642	100	265.1	30.8	276	56.7	NANNOCHALK	Chave1984; https://doi.org/10.1594/PANGAEA.257970
74-527*-31R-5,100-102	U527	X	31	R	5	100	102	101	272.51	312.928	256.302	64.671	64.7146	100	145.7	29.5	90.9	45.7	NANNOCHALK	Chave1984; https://doi.org/10.1594/PANGAEA.257970
74-527*-31R-5,140-142	U527	X	31	R	5	140	142	141	272.91	313.355	256.698	64.7895	64.8008	100	13.8	17.8	320.4	59.6	NANNOCHALK	Chave1984; https://doi.org/10.1594/PANGAEA.257970
74-527*-31R-6,21-23	U527	X	31	R	6	21	23	22	273.22	313.656	256.917	64.8601	64.8617	100	347.6	4.3	286.9	33	NANNOCHALK	Chave1984; https://doi.org/10.1594/PANGAEA.257970
74-527*-31R-6,60-62	U527	X	31	R	6	60	62	61	273.61	313.966	257.082	64.9213	64.9251	100	214.7	44.5	250.6	44	NANNOCHALK	Chave1984; https://doi.org/10.1594/PANGAEA.257970
74-527*-31R-6,81-83	U527	X	31	R	6	81	83	82	273.82	314.201	257.253	64.9683	64.9677	100	173.7	-52.3	184.6	-47.3	NANNOCHALK	Chave1984; https://doi.org/10.1594/PANGAEA.257970
74-527*-31R-6,100-102	U527	X	31	R	6	100	102	101	274.01	314.451	257.442	65.0118	65.0121	100	157.3	-47.7	161.3	-50.3	NANNOCHALK	Chave1984; https://doi.org/10.1594/PANGAEA.257970
74-527*-31R-6,119-121	U527	X	31	R	6	119	121	120	274.2	314.638	257.584	65.0412	65.0417	100	45.2	-56.9	42.9	-53.6	NANNOCHALK	Chave1984; https://doi.org/10.1594/PANGAEA.257970
74-527*-31R-6,140-142	U527	X	31	R	6	140	142	141	274.41	314.812	257.716	65.0615	65.0617	100	281.5	49.6	316.8	61.9	NANNOCHALK	Chave1984; https://doi.org/10.1594/PANGAEA.257970
74-527*-32R-1,14-16	U527	X	32	R	1	14	16	15	275.15	315.435	258.184	65.1357	65.1341	100	63.3	-48.6	62.9	-50.6	MARLYNANNOCHALK	Chave1984; https://doi.org/10.1594/PANGAEA.257970
74-527*-32R-1,31-33	U527	X	32	R	1	31	33	32	275.32	315.611	258.233	65.1604	65.1593	100	96.1	-55.1	94.5	-15.7	MARLYNANNOCHALK	Chave1984; https://doi.org/10.1594/PANGAEA.257970
74-527*-32R-1,51-53	U527	X	32	R	1	51	53	52	275.52	315.834	258.295	65.1918	65.1913	100	24.8	-38.2	8.2	-3.1	MARLYNANNOCHALK	Chave1984; https://doi.org/10.1594/PANGAEA.257970
74-527*-32R-1,69-71	U527	X	32	R	1	69	71	70	275.7	316.035	258.35	65.2201	65.22	100	241.4	-44	215.3	-70.3	MARLYNANNOCHALK	Chave1984; https://doi.org/10.1594/PANGAEA.257970
74-527*-32R-1,106-108	U527	X	32	R	1	106	108	107	276.07	316.414	258.848	65.3484	65.3484	100	298.8	-46.3	312.9	-50.6	MARLYNANNOCHALK	Chave1984; https://doi.org/10.1594/PANGAEA.257970
74-527*-32R-1,148-150	U527	X	32	R	1	148	150	149	276.49	316.849	259.05	65.43	65.43	100	169.4	-50.1	169.3	-47.2	MARLYNANNOCHALK	Chave1984; https://doi.org/10.1594/PANGAEA.257970
74-527*-32R-2,4-6	U527	X	32	R	2	4	6	5	276.55	316.905	259.107	65.4416	65.4416	100	11.8	-56	14.4	-55.7	MARLYNANNOCHALK	Chave1984; https://doi.org/10.1594/PANGAEA.257970
74-527*-32R-2,23-25	U527	X	32	R	2	23	25	24	276.74	317.064	259.322	65.4762	65.476	100	80.9	-32.7	77.4	-33.2	MARLYNANNOCHALK	Chave1984; https://doi.org/10.1594/PANGAEA.257970
74-527*-32R-2,41-43	U527	X	32	R	2	41	43	42	276.92	317.215	259.525	65.5089	65.5085	100	294.5	-63.7	275.6	-69.4	MARLYNANNOCHALK	Chave1984; https://doi.org/10.1594/PANGAEA.257970
74-527*-32R-2,60-62	U527	X	32	R	2	60	62	61	277.11	317.374	259.695	65.5423	65.5406	100	28.5	-56.8	30.9	-50.9	MARLYNANNOCHALK	Chave1984; https://doi.org/10.1594/PANGAEA.257970
74-527*-32R-2,91-93	U527	X	32	R	2	91	93	92	277.42	317.633	259.89	65.5938	65.5886	100	163.9	-43.8	168.5	-37.4	MARLYNANNOCHALK	Chave1984; https://doi.org/10.1594/PANGAEA.257970
74-527*-32R-2,122-124	U527	X	32	R	2	122	124	123	277.73	317.896	259.998	65.628	65.6396	100	205.2	-56.7	156.6	-49.4	MARLYNANNOCHALK	Chave1984; https://doi.org/10.1594/PANGAEA.257970
74-527*-32R-2,143-145	U527	X	32	R	2	143	145	144	277.94	318.077	260.052	65.6491	65.6751	100	187.6	-44.9	185.2	-51.7	MARLYNANNOCHALK	Chave1984; https://doi.org/10.1594/PANGAEA.257970
74-527*-32R-3,8-10	U527	X	32	R	3	8	10	9	278.09	318.207	260.09	65.6641	65.7005	100	339.6	-31	215.4	32.5	MARLYNANNOCHALK	Chave1984; https://doi.org/10.1594/PANGAEA.257970
74-527*-32R-3,34-36	U527	X	32	R	3	34	36	35	278.35	318.431	260.468	65.7747	65.7761	100	160.6	-47.2	90.3	59.9	MARLYNANNOCHALK	Chave1984; https://doi.org/10.1594/PANGAEA.257970
74-527*-32R-3,80-82	U527	X	32	R	3	80	82	81	278.81	318.79	260.92	65.8776	65.868	100	189.8	-0.4	192	19.8	MARLYNANNOCHALK	Chave1984; https://doi.org/10.1594/PANGAEA.257970
74-527*-32R-3,105-107	U527	X	32	R	3	105	107	106	279.06	318.976	261.106	65.9195	65.908	100	166.3	49.3	298.1	55.5	MARLYNANNOCHALK	Chave1984; https://doi.org/10.1594/PANGAEA.257970
74-527*-32R-3,127-129	U527	X	32	R	3	127	129	128	279.28	319.17	261.188	65.9459	65.9392	100	81	25.3	55.8	42.5	MARLYNANNOCHALK	Chave1984; https://doi.org/10.1594/PANGAEA.257970
74-527*-32R-3,144-146	U527	X	32	R	3	144	146	145	279.45	319.426	261.285	65.9896	65.9793	100	214.4	44.8	214.3	49.8	MARLYNANNOCHALK	Chave1984; https://doi.org/10.1594/PANGAEA.257970
74-527*-32R-4,15-17	U527	X	32	R	4	15	17	16	279.66	319.743	261.404	66.0047	66.003	100	119.4	17.6	120.6	49.3	MARLYNANNOCHALK	Chave1984; https://doi.org/10.1594/PANGAEA.257970
74-527*-32R-4,30-32	U527	X	32	R	4	30	32	31	279.81	319.969	261.489	66.0131	66.0122	100	116.1	31.3	99.7	51.7	MARLYNANNOCHALK	Chave1984; https://doi.org/10.1594/PANGAEA.257970
74-527*-32R-4,69-71	U527	X	32	R	4	69	71	70	280.2	320.423	261.642	66.0301	66.0296	100	109.8	64.9	110.2	67.9	MARLYNANNOCHALK	Chave1984; https://doi.org/10.1594/PANGAEA.257970
74-527*-32R-4,101-103	U527	X	32	R	4	101	103	102	280.52	320.797	261.749	66.0429	66.0429	100	83	60.8	72.4	63.9	MARLYNANNOCHALK	Chave1984; https://doi.org/10.1594/PANGAEA.257970
74-527*-32R-4,131-133	U527	X	32	R	4	131	133	132	280.82	321.147	261.855	66.0549	66.0558	100	164.7	85.7	169	64.9	MARLYNANNOCHALK	Chave1984; https://doi.org/10.1594/PANGAEA.257970
74-527*-32R-5,11-13	U527	X	32	R	5	11	13	12	281.12	321.487	261.991	66.0679	66.0726	100	187.3	76.2	184.4	53	MARLYNANNOCHALK	Chave1984; https://doi.org/10.1594/PANGAEA.257970
74-527*-32R-5,39-41	U527	X	32	R	5	39	41	40	281.4	321.749	262.094	66.078	66.0853	100	251	55.2	249.8	51.4	MARLYNANNOCHALK	Chave1984; https://doi.org/10.1594/PANGAEA.257970
74-527*-32R-5,71-73	U527	X	32	R	5	71	73	72	281.72	322.054	262.199	66.0891	66.0983	100	236.4	-7.2	49	46.8	MARLYNANNOCHALK	Chave1984; https://doi.org/10.1594/PANGAEA.257970
74-527*-32R-5,120-122	U527	X	32	R	5	120	122	121	282.21	322.588	262.387	66.1112	66.1214	100	283.8	32.3	304.8	50.8	MARLYNANNOCHALK	Chave1984; https://doi.org/10.1594/PANGAEA.257970
74-527*-32R-6,11-13	U527	X	32	R	6	11	13	12	282.62	322.891	262.503	66.1246	66.1358	100	227.6	52.5	197.5	71.5	MARLYNANNOCHALK	Chave1984; https://doi.org/10.1594/PANGAEA.257970
74-527*-33R-1,18-20	U527	X	33	R	1	18	20	19	284.69	324.419	263.146	66.2068	66.215	150	241.3	28.7	241.1	28.4	NANNOCHALK/OOZE	Chave1984; https://doi.org/10.1594/PANGAEA.257970
74-527*-33R-1,50-52	U527	X	33	R	1	50	52	51	285.01	324.706	263.248	66.225	66.2276	150	154.1	-15	160.2	11.1	NANNOCHALK/OOZE	Chave1984; https://doi.org/10.1594/PANGAEA.257970
74-527*-33R-1,84-86	U527	X	33	R	1	84	86	85	285.35	325.11	263.377	66.2504	66.2435	150	201.6	68.7	210.2	67.2	NANNOCHALK/OOZE	Chave1984; https://doi.org/10.1594/PANGAEA.257970
74-527*-33R-1,130-132	U527	X	33	R	1	130	132	131	285.81	325.548	263.555	66.2778	66.2654	150	117.9	40	116.6	43.9	NANNOCHALK/OOZE	Chave1984; https://doi.org/10.1594/PANGAEA.257970
74-527*-33R-2,4-6	U527	X	33	R	2	4	6	5	286.05	325.761	263.654	66.2897	66.2776	150	273	56.6	276.1	51.9	NANNOCHALK/OOZE	Chave1984; https://doi.org/10.1594/PANGAEA.257970
74-527*-33R-2,40-42	U527	X	33	R	2	40	42	41	286.41	326.244	263.838	66.3133	66.3002	150	119.7	20.7	116.4	22.9	NANNOCHALK/OOZE	Chave1984; https://doi.org/10.1594/PANGAEA.257970
74-527*-33R-2,111-113	U527	X	33	R	2	111	113	112	287.12	327.206	264.128	66.3547	66.336	150	89.7	-47.2	80.5	-49.1	NANNOCHALK/OOZE	Chave1984; https://doi.org/10.1594/PANGAEA.257970
74-527*-33R-2,144-146	U527	X	33	R	2	144	146	145	287.45	327.335	264.162	66.3588	66.3401	150	251.1	-61	244.1	-55.6	NANNOCHALK/OOZE	Chave1984; https://doi.org/10.1594/PANGAEA.257970
74-527*-33R-3,23-25	U527	X	33	R	3	23	25	24	287.74	327.41	264.181	66.3612	66.3425	150	202.7	-33.9	149.2	-54.9	NANNOCHALK/OOZE	Chave1984; https://doi.org/10.1594/PANGAEA.257970
74-527*-33R-3,49-51	U527	X	33	R	3	49	51	50	288	327.477	264.198	66.3633	66.3446	150	259.8	-49.6	261.6	-50.9	NANNOCHALK/OOZE	Chave1984; https://doi.org/10.1594/PANGAEA.257970
74-527*-33R-3,110-112	U527	X	33	R	3	110	112	111	288.61	327.634	264.241	66.3687	66.3499	150	209.3	-50.3	220.4	-51.7	NANNOCHALK/OOZE	Chave1984; https://doi.org/10.1594/PANGAEA.257970
74-527*-33R-3,139-141	U527	X	33	R	3	139	141	140	288.9	327.709	264.266	66.3716	66.353	150	39.6	-57.6	44	-53.2	NANNOCHALK/OOZE	Chave1984; https://doi.org/10.1594/PANGAEA.257970
74-527*-33R-4,29-31	U527	X	33	R	4	29	31	30	289.3	327.812	264.301	66.3756	66.3573	150	125.2	-49.7	124.6	-53.2	NANNOCHALK/OOZE	Chave1984; https://doi.org/10.1594/PANGAEA.257970
74-527*-34R-1,12-14	U527	X	34	R	1	12	14	13	294.38	329.123	264.836	66.4374	66.4232	150	312.8	-63.6	318.5	-64	NANNOMUDSTONE	Chave1984; https://doi.org/10.1594/PANGAEA.257970
74-527*-34R-1,43-45	U527	X	34	R	1	43	45	44	294.69	329.263	264.902	66.4443	66.431	150	109.1	-63.3	118.5	-65	NANNOMUDSTONE	Chave1984; https://doi.org/10.1594/PANGAEA.257970
74-527*-34R-1,73-75	U527	X	34	R	1	73	75	74	294.99	329.538	265.034	66.4588	66.4468	150	266.2	-35.3	271.4	-33.4	NANNOMUDSTONE	Chave1984; https://doi.org/10.1594/PANGAEA.257970
74-527*-34R-1,102-104	U527	X	34	R	1	102	104	103	295.28	329.8	265.165	66.4741	66.4625	150	233.5	-32.4	242	-28.2	NANNOMUDSTONE	Chave1984; https://doi.org/10.1594/PANGAEA.257970
74-527*-34R-1,130-132	U527	X	34	R	1	130	132	131	295.56	329.999	265.27	66.4857	66.4751	150	235.3	-28.7	245.9	-15.7	NANNOMUDSTONE	Chave1984; https://doi.org/10.1594/PANGAEA.257970
74-527*-34R-2,19-21	U527	X	34	R	2	19	21	20	295.95	330.276	265.422	66.5005	66.4933	150	238.7	-54.2	227.2	-66.9	NANNOMUDSTONE	Chave1984; https://doi.org/10.1594/PANGAEA.257970
74-527*-34R-2,51-53	U527	X	34	R	2	51	53	52	296.27	330.502	265.55	66.5113	66.5086	150	323.9	-53.6	320	-55.7	NANNOMUDSTONE	Chave1984; https://doi.org/10.1594/PANGAEA.257970
74-527*-34R-2,78-80	U527	X	34	R	2	78	80	79	296.54	330.828	265.755	66.5271	66.5332	150	264.3	-66.3	202.9	-42.9	NANNOMUDSTONE	Chave1984; https://doi.org/10.1594/PANGAEA.257970
74-527*-34R-2,115-117	U527	X	34	R	2	115	117	116	296.91	331.389	266.118	66.5597	66.5766	150	296.2	-24.6	337.5	24.1	NANNOMUDSTONE	Chave1984; https://doi.org/10.1594/PANGAEA.257970
74-527*-34R-2,137-139	U527	X	34	R	2	137	139	138	297.13	331.686	266.386	66.5808	66.6088	150	306	-56.6	259.4	3.2	NANNOMUDSTONE	Chave1984; https://doi.org/10.1594/PANGAEA.257970
74-527*-34R-3,21-23	U527	X	34	R	3	21	23	22	297.47	332.097	266.625	66.6013	66.6374	150	102.5	-63.1	89.1	-52.9	NANNOMUDSTONE	Chave1984; https://doi.org/10.1594/PANGAEA.257970
74-527*-34R-3,43-45	U527	X	34	R	3	43	45	44	297.69	332.294	266.759	66.6106	66.6534	150	301	-49.4	303.2	-48	NANNOMUDSTONE	Chave1984; https://doi.org/10.1594/PANGAEA.257970
74-527*-34R-3,78-80	U527	X	34	R	3	78	80	79	298.04	332.618	266.962	66.627	66.6777	150	162	-49.9	160.1	-47.8	NANNOMUDSTONE	Chave1984; https://doi.org/10.1594/PANGAEA.257970
74-527*-34R-3,112-114	U527	X	34	R	3	112	114	113	298.38	333.03	267.167	66.6498	66.7023	150	230.5	-52.2	268.7	-56.5	NANNOMUDSTONE	Chave1984; https://doi.org/10.1594/PANGAEA.257970
74-527*-34R-3,142-144	U527	X	34	R	3	142	144	143	298.68	333.43	267.358	66.6748	66.7252	150	263.9	-73.2	210.5	-56.6	NANNOMUDSTONE	Chave1984; https://doi.org/10.1594/PANGAEA.257970
74-527*-34R-4,18-20	U527	X	34	R	4	18	20	19	298.94	333.715	267.535	66.6986	66.7463	150	235.4	-55	239.5	-53.2	NANNOMUDSTONE	Chave1984; https://doi.org/10.1594/PANGAEA.257970
74-527*-34R-4,50-52	U527	X	34	R	4	50	52	51	299.26	334.035	267.726	66.7236	66.7692	150	309.5	-62.3	307	-60.8	NANNOMUDSTONE	Chave1984; https://doi.org/10.1594/PANGAEA.257970
74-527*-34R-4,75-77	U527	X	34	R	4	75	77	76	299.51	334.284	267.91	66.7417	66.7913	150	174.7	-46.9	175.7	-47.3	NANNOMUDSTONE	Chave1984; https://doi.org/10.1594/PANGAEA.257970
74-527*-34R-4,110-112	U527	X	34	R	4	110	112	111	299.86	334.659	268.189	66.7716	66.8247	150	20.7	-54.5	16.8	-53.1	NANNOMUDSTONE	Chave1984; https://doi.org/10.1594/PANGAEA.257970
74-527*-34R-4,142-144	U527	X	34	R	4	142	144	143	300.18	335.072	268.474	66.8088	66.8514	150	275.3	-50.6	279.2	-83.7	NANNOMUDSTONE	Chave1984; https://doi.org/10.1594/PANGAEA.257970
74-527*-34R-5,10-12	U527	X	34	R	5	10	12	11	300.36	335.307	268.727	66.8311	66.8748	150	262.5	-55.5	263.5	-60.1	NANNOMUDSTONE	Chave1984; https://doi.org/10.1594/PANGAEA.257970
74-527*-34R-5,50-52	U527	X	34	R	5	50	52	51	300.76	335.644	269.04	66.8611	66.9038	150	133.7	-52.5	133.2	-52.9	NANNOMUDSTONE	Chave1984; https://doi.org/10.1594/PANGAEA.257970
74-527*-34R-5,80-82	U527	X	34	R	5	80	82	81	301.06	335.942	269.322	66.8895	66.93	150	268.4	-53.2	268.4	-53.2	NANNOMUDSTONE	Chave1984; https://doi.org/10.1594/PANGAEA.257970
74-527*-34R-5,108-110	U527	X	34	R	5	108	110	109	301.34	336.136	269.563	66.9099	66.9523	150	156.5	-56.1	157.5	-56.9	NANNOMUDSTONE	Chave1984; https://doi.org/10.1594/PANGAEA.257970
74-527*-34R-5,142-144	U527	X	34	R	5	142	144	143	301.68	336.411	269.783	66.9288	66.9727	150	45.3	-43.2	38.2	-35.8	NANNOMUDSTONE	Chave1984; https://doi.org/10.1594/PANGAEA.257970
74-527*-34R-6,14-16	U527	X	34	R	6	14	16	15	301.9	336.706	269.978	66.9451	66.9908	150	245.3	-50	243.3	-48.2	NANNOMUDSTONE	Chave1984; https://doi.org/10.1594/PANGAEA.257970
74-527*-34R-6,48-50	U527	X	34	R	6	48	50	49	302.24	337.13	270.247	66.9668	67.0157	150	315.5	-65	312.7	-62.5	NANNOMUDSTONE	Chave1984; https://doi.org/10.1594/PANGAEA.257970
74-527*-35R-1,11-13	U527	X	35	R	1	11	13	12	303.62	338.247	270.883	67.018	67.0746	150	228.5	-56.5	223.3	-56.9	NANNOMUDSTONE	Chave1984; https://doi.org/10.1594/PANGAEA.257970
74-527*-35R-1,40-42	U527	X	35	R	1	40	42	41	303.91	338.481	271.022	67.0306	67.0875	150	4.8	-49.8	7.6	-49.6	NANNOMUDSTONE	Chave1984; https://doi.org/10.1594/PANGAEA.257970
74-527*-35R-1,69-71	U527	X	35	R	1	69	71	70	304.2	338.721	271.16	67.0435	67.1003	150	288.9	-51.7	280.5	-50.5	NANNOMUDSTONE	Chave1984; https://doi.org/10.1594/PANGAEA.257970
74-527*-35R-1,96-98	U527	X	35	R	1	96	98	97	304.47	339.011	271.306	67.0581	67.1138	150	79.6	-65.8	70	-69.8	NANNOMUDSTONE	Chave1984; https://doi.org/10.1594/PANGAEA.257970
74-527*-35R-1,124-126	U527	X	35	R	1	124	126	125	304.75	339.405	271.513	67.0767	67.133	150	139.9	-70.5	194.6	-78.1	NANNOMUDSTONE	Chave1984; https://doi.org/10.1594/PANGAEA.257970
74-527*-35R-2,36-38	U527	X	35	R	2	36	38	37	305.37	340.055	271.918	67.1117	67.1705	150	339.8	-60	333.3	-60.4	NANNOMUDSTONE	Chave1984; https://doi.org/10.1594/PANGAEA.257970
74-527*-35R-2,77-79	U527	X	35	R	2	77	79	78	305.78	340.484	272.147	67.1357	67.1917	150	18.8	-66.1	38.7	-61.1	NANNOMUDSTONE	Chave1984; https://doi.org/10.1594/PANGAEA.257970
74-527*-35R-2,103-105	U527	X	35	R	2	103	105	104	306.04	340.757	272.27	67.1481	67.2031	150	135.9	-61.3	141.5	-63.9	NANNOMUDSTONE	Chave1984; https://doi.org/10.1594/PANGAEA.257970
74-527*-35R-2,125-127	U527	X	35	R	2	125	127	126	306.26	340.987	272.373	67.1572	67.2127	150	176.4	-32.2	175.6	-29.9	NANNOMUDSTONE	Chave1984; https://doi.org/10.1594/PANGAEA.257970
74-527*-35R-2,142-144	U527	X	35	R	2	142	144	143	306.43	341.177	272.459	67.1646	67.2206	150	304.2	-47.8	266.4	-55.9	NANNOMUDSTONE	Chave1984; https://doi.org/10.1594/PANGAEA.257970
74-527*-35R-3,34-36	U527	X	35	R	3	34	36	35	306.85	341.664	272.886	67.1976	67.2561	150	184.5	-45.7	188.5	-44.9	NANNOMUDSTONE	Chave1984; https://doi.org/10.1594/PANGAEA.257970
74-527*-35R-3,58-60	U527	X	35	R	3	58	60	59	307.09	341.941	273.087	67.2192	67.2722	150	294.1	-55.7	286	-52.7	NANNOMUDSTONE	Chave1984; https://doi.org/10.1594/PANGAEA.257970
74-527*-35R-3,88-90	U527	X	35	R	3	88	90	89	307.39	342.289	273.356	67.2453	67.2937	150	62.2	-46.4	61.2	-47.8	NANNOMUDSTONE	Chave1984; https://doi.org/10.1594/PANGAEA.257970
74-527*-35R-4,2-4	U527	X	35	R	4	2	4	3	308.03	343.026	273.963	67.2868	67.3424	150	78.1	-54.2	77.4	-54.7	NANNOMUDSTONE	Chave1984; https://doi.org/10.1594/PANGAEA.257970
74-527*-35R-4,34-36	U527	X	35	R	4	34	36	35	308.35	343.378	274.169	67.3021	67.3588	150	79.9	-60.2	81	-58.3	NANNOMUDSTONE	Chave1984; https://doi.org/10.1594/PANGAEA.257970
74-527*-35R-4,76-78	U527	X	35	R	4	76	78	77	308.77	343.858	274.436	67.323	67.3802	150	251.8	-49.1	258.8	-48.8	NANNOMUDSTONE	Chave1984; https://doi.org/10.1594/PANGAEA.257970
74-527*-35R-4,104-106	U527	X	35	R	4	104	106	105	309.05	344.109	274.595	67.3349	67.393	150	129.2	-41.3	128.8	-43.1	NANNOMUDSTONE	Chave1984; https://doi.org/10.1594/PANGAEA.257970
74-527*-35R-4,136-138	U527	X	35	R	4	136	138	137	309.37	344.4	274.763	67.3485	67.4064	150	313	-41.8	313.2	-41.4	NANNOMUDSTONE	Chave1984; https://doi.org/10.1594/PANGAEA.257970
74-527*-35R-5,11-13	U527	X	35	R	5	11	13	12	309.62	344.65	274.904	67.3599	67.4177	150	121	-44.5	122.7	-47.5	NANNOMUDSTONE	Chave1984; https://doi.org/10.1594/PANGAEA.257970
74-527*-35R-5,55-57	U527	X	35	R	5	55	57	56	310.06	345.034	275.113	67.3767	67.4345	150	232.4	-59.9	236.2	-61.7	NANNOMUDSTONE	Chave1984; https://doi.org/10.1594/PANGAEA.257970
74-527*-35R-5,95-97	U527	X	35	R	5	95	97	96	310.46	345.354	275.387	67.3927	67.4564	150	161.8	-34.5	163.8	-35.7	NANNOMUDSTONE	Chave1984; https://doi.org/10.1594/PANGAEA.257970
74-527*-36R-1,9-11	U527	X	36	R	1	9	11	10	313.1	347.464	277.172	67.5159	67.5994	200	226.8	-45.4	224.5	-46.4	NANNOMUDSTONE	Chave1984; https://doi.org/10.1594/PANGAEA.257970
74-527*-36R-1,44-46	U527	X	36	R	1	44	46	45	313.45	347.744	277.435	67.5317	67.6204	200	26.8	-43.7	15.1	-39.3	NANNOMUDSTONE	Chave1984; https://doi.org/10.1594/PANGAEA.257970
74-527*-36R-1,69-71	U527	X	36	R	1	69	71	70	313.7	347.944	277.587	67.5417	67.6326	200	30	-53	28.8	-52.4	NANNOMUDSTONE	Chave1984; https://doi.org/10.1594/PANGAEA.257970
74-527*-36R-1,100-102	U527	X	36	R	1	100	102	101	314.01	348.192	277.783	67.5534	67.6471	200	45.1	-56.1	39.3	-57.3	NANNOMUDSTONE	Chave1984; https://doi.org/10.1594/PANGAEA.257970
74-527*-36R-1,136-138	U527	X	36	R	1	136	138	137	314.37	348.479	278.022	67.5672	67.6645	200	242.8	-49.4	240.7	-53.1	NANNOMUDSTONE	Chave1984; https://doi.org/10.1594/PANGAEA.257970
74-527*-36R-2,16-18	U527	X	36	R	2	16	18	17	314.67	348.719	278.281	67.5808	67.6833	200	227.4	-48.8	230.9	-51.4	NANNOMUDSTONE	Chave1984; https://doi.org/10.1594/PANGAEA.257970
74-527*-36R-2,51-53	U527	X	36	R	2	51	53	52	315.02	348.999	278.555	67.5961	67.7033	200	313.7	-54.4	318.5	-61.5	NANNOMUDSTONE	Chave1984; https://doi.org/10.1594/PANGAEA.257970
74-527*-36R-2,76-78	U527	X	36	R	2	76	78	77	315.27	349.199	278.74	67.6069	67.7167	200	212.8	-52.7	209.9	-50.4	NANNOMUDSTONE	Chave1984; https://doi.org/10.1594/PANGAEA.257970
74-527*-36R-2,97-99	U527	X	36	R	2	97	99	98	315.48	349.367	278.888	67.6155	67.7274	200	98.5	-51.3	100.5	-54.5	NANNOMUDSTONE	Chave1984; https://doi.org/10.1594/PANGAEA.257970
74-527*-36R-2,125-127	U527	X	36	R	2	125	127	126	315.76	349.591	279.084	67.627	67.7417	200	214.5	-31.2	216.9	-24.6	NANNOMUDSTONE	Chave1984; https://doi.org/10.1594/PANGAEA.257970
74-527*-36R-3,15-17	U527	X	36	R	3	15	17	16	316.16	349.91	279.408	67.6441	67.7652	200	11.7	-24.4	350.1	-21.7	NANNOMUDSTONE	Chave1984; https://doi.org/10.1594/PANGAEA.257970
74-527*-36R-3,63-65	U527	X	36	R	3	63	65	64	316.64	350.294	279.899	67.6652	67.8009	200	317.1	-61.5	325.5	-63.5	NANNOMUDSTONE	Chave1984; https://doi.org/10.1594/PANGAEA.257970
74-527*-36R-3,81-83	U527	X	36	R	3	81	83	82	316.82	350.438	280.08	67.6729	67.8141	200	59.6	-48	65.8	-49.2	NANNOMUDSTONE	Chave1984; https://doi.org/10.1594/PANGAEA.257970
74-527*-36R-3,110-112	U527	X	36	R	3	110	112	111	317.11	350.67	280.323	67.6845	67.8318	200	64	-51.3	66.3	-50.3	NANNOMUDSTONE	Chave1984; https://doi.org/10.1594/PANGAEA.257970
74-527*-36R-4,60-62	U527	X	36	R	4	60	62	61	318.11	351.469	280.882	nan	67.8724	200	178.2	-57.4	184.7	-57.8	NANNOMUDSTONE	Chave1984; https://doi.org/10.1594/PANGAEA.257970
74-527*-36R-4,84-86	U527	X	36	R	4	84	86	85	318.35	351.661	281.021	nan	67.8825	200	158.9	-63.8	179.6	-64.8	NANNOMUDSTONE	Chave1984; https://doi.org/10.1594/PANGAEA.257970
74-527*-36R-4,114-116	U527	X	36	R	4	114	116	115	318.65	351.901	281.197	nan	67.8953	200	205.1	-41.6	234	-19.5	NANNOMUDSTONE	Chave1984; https://doi.org/10.1594/PANGAEA.257970
74-527*-36R-4,141-143	U527	X	36	R	4	141	143	142	318.92	352.117	281.278	nan	67.9011	200	185.7	-53.4	189.9	-48.9	NANNOMUDSTONE	Chave1984; https://doi.org/10.1594/PANGAEA.257970
74-527*-36R-5,16-18	U527	X	36	R	5	16	18	17	319.17	352.317	281.354	nan	67.9067	200	183.6	-60.2	227.2	-70	NANNOMUDSTONE	Chave1984; https://doi.org/10.1594/PANGAEA.257970
74-527*-36R-5,39-41	U527	X	36	R	5	39	41	40	319.4	352.501	281.426	nan	67.9119	200	195.6	-58.2	193	-61.8	NANNOMUDSTONE	Chave1984; https://doi.org/10.1594/PANGAEA.257970
74-527*-36R-5,69-71	U527	X	36	R	5	69	71	70	319.7	352.74	281.529	nan	67.9194	200	262.8	-71.3	277.6	-65	NANNOMUDSTONE	Chave1984; https://doi.org/10.1594/PANGAEA.257970
74-527*-36R-5,100-102	U527	X	36	R	5	100	102	101	320.01	352.988	281.687	nan	67.9309	200	328.1	-51.5	331.4	-47.9	NANNOMUDSTONE	Chave1984; https://doi.org/10.1594/PANGAEA.257970
74-527*-36R-5,129-131	U527	X	36	R	5	129	131	130	320.3	353.22	281.87	nan	67.9442	200	248.3	-24.4	250.7	-20.6	NANNOMUDSTONE	Chave1984; https://doi.org/10.1594/PANGAEA.257970
74-527*-36R-6,10-12	U527	X	36	R	6	10	12	11	320.61	353.468	282.054	nan	67.9576	200	304.1	-39.2	314.5	-37.1	NANNOMUDSTONE	Chave1984; https://doi.org/10.1594/PANGAEA.257970
74-527*-37R-1,11-13	U527	X	37	R	1	11	13	12	322.62	355.075	283.229	nan	68.0427	200	342.6	-40.1	353.4	-35.9	NANNOCHALK	Chave1984; https://doi.org/10.1594/PANGAEA.257970
74-527*-37R-1,40-42	U527	X	37	R	1	40	42	41	322.91	355.307	283.363	nan	68.0513	200	161.7	-24.3	159.9	-29.2	NANNOCHALK	Chave1984; https://doi.org/10.1594/PANGAEA.257970
74-527*-37R-1,100-102	U527	X	37	R	1	100	102	101	323.51	355.786	nan	nan	nan	200	315.2	-65.7	323.9	-69.6	NANNOCHALK	Chave1984; https://doi.org/10.1594/PANGAEA.257970
74-527*-37R-1,132-134	U527	X	37	R	1	132	134	133	323.83	356.042	nan	nan	nan	200	29.8	-43.5	29.7	-45.7	NANNOCHALK	Chave1984; https://doi.org/10.1594/PANGAEA.257970
74-527*-37R-2,14-16	U527	X	37	R	2	14	16	15	324.15	356.298	nan	nan	nan	200	11.1	-58.6	5.4	-58.1	NANNOCHALK	Chave1984; https://doi.org/10.1594/PANGAEA.257970
74-527*-37R-2,42-44	U527	X	37	R	2	42	44	43	324.43	356.522	nan	nan	nan	200	306.7	-47.2	305.4	-46.5	NANNOCHALK	Chave1984; https://doi.org/10.1594/PANGAEA.257970
74-527*-37R-2,74-76	U527	X	37	R	2	74	76	75	324.75	356.778	nan	nan	nan	200	332.4	-38.4	336.1	-35.5	NANNOCHALK	Chave1984; https://doi.org/10.1594/PANGAEA.257970
74-527*-37R-2,114-116	U527	X	37	R	2	114	116	115	325.15	357.097	nan	nan	nan	200	265.8	-39.1	270.9	-35.9	NANNOCHALK	Chave1984; https://doi.org/10.1594/PANGAEA.257970
74-527*-37R-3,14-16	U527	X	37	R	3	14	16	15	325.65	357.497	nan	nan	nan	200	289.6	-44.8	288.6	-45	NANNOCHALK	Chave1984; https://doi.org/10.1594/PANGAEA.257970
74-527*-37R-3,43-45	U527	X	37	R	3	43	45	44	325.94	357.729	nan	nan	nan	200	219.9	-43.4	221.5	-40.5	NANNOCHALK	Chave1984; https://doi.org/10.1594/PANGAEA.257970
74-527*-37R-3,75-77	U527	X	37	R	3	75	77	76	326.26	357.985	nan	nan	nan	200	305.5	-36.2	312.4	-30.5	NANNOCHALK	Chave1984; https://doi.org/10.1594/PANGAEA.257970
74-527*-37R-3,115-117	U527	X	37	R	3	115	117	116	326.66	358.304	nan	nan	nan	200	11.1	-38.5	21.9	-31.4	NANNOCHALK	Chave1984; https://doi.org/10.1594/PANGAEA.257970
74-527*-37R-3,140-142	U527	X	37	R	3	140	142	141	326.91	358.504	nan	nan	nan	200	264.7	-63.5	279.7	-59.4	NANNOCHALK	Chave1984; https://doi.org/10.1594/PANGAEA.257970
74-527*-37R-4,3-5	U527	X	37	R	4	3	5	4	327.04	358.608	nan	nan	nan	200	167.3	-48.9	181	-46.2	NANNOCHALK	Chave1984; https://doi.org/10.1594/PANGAEA.257970
74-527*-37R-4,34-36	U527	X	37	R	4	34	36	35	327.35	358.856	nan	nan	nan	200	219.4	-48.9	232.4	-48.1	NANNOCHALK	Chave1984; https://doi.org/10.1594/PANGAEA.257970
74-527*-37R-4,74-76	U527	X	37	R	4	74	76	75	327.75	359.254	nan	nan	nan	200	86	59.1	72.5	73.7	NANNOCHALK	Chave1984; https://doi.org/10.1594/PANGAEA.257970
74-527*-37R-4,104-106	U527	X	37	R	4	104	106	105	328.05	359.601	nan	nan	nan	200	103.5	51.4	90.8	62.4	NANNOCHALK	Chave1984; https://doi.org/10.1594/PANGAEA.257970
74-527*-37R-4,136-138	U527	X	37	R	4	136	138	137	328.37	359.971	nan	nan	nan	200	72.9	-51	202.3	85.6	NANNOCHALK	Chave1984; https://doi.org/10.1594/PANGAEA.257970
74-527*-37R-5,17-19	U527	X	37	R	5	17	19	18	328.68	360.329	nan	nan	nan	200	17	-49.9	279.3	23.2	NANNOCHALK	Chave1984; https://doi.org/10.1594/PANGAEA.257970
74-527*-37R-5,55-57	U527	X	37	R	5	55	57	56	329.06	360.768	nan	nan	nan	200	177	29.1	169.5	54.6	NANNOCHALK	Chave1984; https://doi.org/10.1594/PANGAEA.257970
74-527*-37R-5,81-83	U527	X	37	R	5	81	83	82	329.32	361.068	nan	nan	nan	200	138.6	11.8	131.1	35.2	NANNOCHALK	Chave1984; https://doi.org/10.1594/PANGAEA.257970
74-527*-37R-5,143-145	U527	X	37	R	5	143	145	144	329.94	nan	nan	nan	nan	200	272.1	-9.7	293.2	35.7	NANNOCHALK	Chave1984; https://doi.org/10.1594/PANGAEA.257970
74-527*-37R-6,31-33	U527	X	37	R	6	31	33	32	330.32	nan	nan	nan	nan	200	55.2	-63.1	22	-71.2	MUDDYNANNOCHALK	Chave1984; https://doi.org/10.1594/PANGAEA.257970
74-527*-37R-6,57-59	U527	X	37	R	6	57	59	58	330.58	nan	nan	nan	nan	200	174.1	-55.3	170.1	-54.9	MUDDYNANNOCHALK	Chave1984; https://doi.org/10.1594/PANGAEA.257970
74-527*-37R-6,92-94	U527	X	37	R	6	92	94	93	330.93	nan	nan	nan	nan	200	139.4	-53.4	143.6	-56.1	MUDDYNANNOCHALK	Chave1984; https://doi.org/10.1594/PANGAEA.257970
74-527*-37R-6,121-123	U527	X	37	R	6	121	123	122	331.22	nan	nan	nan	nan	200	253.8	-44.4	254.9	-45.8	MUDDYNANNOCHALK	Chave1984; https://doi.org/10.1594/PANGAEA.257970
74-527*-37R-7,14-16	U527	X	37	R	7	14	16	15	331.65	nan	nan	nan	nan	200	248.5	-42.6	253.2	-37	MUDDYNANNOCHALK	Chave1984; https://doi.org/10.1594/PANGAEA.257970
74-527*-38R-1,19-21	U527	X	38	R	1	19	21	20	332.2	nan	nan	nan	nan	200	62.4	-55.7	72.3	-66.9	MUDDYNANNOCHALK	Chave1984; https://doi.org/10.1594/PANGAEA.257970
74-527*-38R-1,51-53	U527	X	38	R	1	51	53	52	332.52	nan	nan	nan	nan	200	80.2	-48.3	67.3	-39.6	MUDDYNANNOCHALK	Chave1984; https://doi.org/10.1594/PANGAEA.257970
74-527*-38R-1,91-93	U527	X	38	R	1	91	93	92	332.92	nan	nan	nan	nan	200	76.4	-62.2	107.4	-55.9	MUDDYNANNOCHALK	Chave1984; https://doi.org/10.1594/PANGAEA.257970
74-527*-38R-1,117-119	U527	X	38	R	1	117	119	118	333.18	nan	nan	nan	nan	200	240	-55.7	237.2	-56.1	MUDDYNANNOCHALK	Chave1984; https://doi.org/10.1594/PANGAEA.257970
74-527*-38R-1,142-144	U527	X	38	R	1	142	144	143	333.43	nan	nan	nan	nan	200	134.2	-53.1	130.1	-51.1	MUDDYNANNOCHALK	Chave1984; https://doi.org/10.1594/PANGAEA.257970
74-527*-38R-2,18-20	U527	X	38	R	2	18	20	19	333.69	nan	nan	nan	nan	200	357.2	-52.3	347.1	-42.1	MUDDYNANNOCHALK	Chave1984; https://doi.org/10.1594/PANGAEA.257970
74-527*-38R-2,59-61	U527	X	38	R	2	59	61	60	334.1	nan	nan	nan	nan	200	188	-54.8	179.1	-48.7	MUDDYNANNOCHALK	Chave1984; https://doi.org/10.1594/PANGAEA.257970
74-527*-38R-2,110-112	U527	X	38	R	2	110	112	111	334.61	nan	nan	nan	nan	200	267.1	-47.8	261.6	-48.4	MUDDYNANNOCHALK	Chave1984; https://doi.org/10.1594/PANGAEA.257970
74-527*-38R-2,138-140	U527	X	38	R	2	138	140	139	334.89	nan	nan	nan	nan	200	152.4	-27.4	186	-55.4	MUDDYNANNOCHALK	Chave1984; https://doi.org/10.1594/PANGAEA.257970
74-527*-38R-3,18-20	U527	X	38	R	3	18	20	19	335.19	nan	nan	nan	nan	200	234.5	-55.8	236.3	-55.5	MUDDYNANNOCHALK	Chave1984; https://doi.org/10.1594/PANGAEA.257970
74-527*-38R-3,49-51	U527	X	38	R	3	49	51	50	335.5	nan	nan	nan	nan	200	183.9	-58.7	186.7	-58.6	MUDDYNANNOCHALK	Chave1984; https://doi.org/10.1594/PANGAEA.257970
74-527*-38R-3,93-95	U527	X	38	R	3	93	95	94	335.94	nan	nan	nan	nan	200	302.7	-42.3	300.9	-43.1	MUDDYNANNOCHALK	Chave1984; https://doi.org/10.1594/PANGAEA.257970
74-527*-38R-3,138-140	U527	X	38	R	3	138	140	139	336.39	nan	nan	nan	nan	200	9.6	-58.5	8.4	-58.7	MUDDYNANNOCHALK	Chave1984; https://doi.org/10.1594/PANGAEA.257970
74-527*-38R-4,36-38	U527	X	38	R	4	36	38	37	336.87	nan	nan	nan	nan	200	26.3	-53.3	23.5	-55.4	MUDDYNANNOCHALK	Chave1984; https://doi.org/10.1594/PANGAEA.257970
74-527*-38R-4,73-75	U527	X	38	R	4	73	75	74	337.24	nan	nan	nan	nan	200	76	-67.7	72.2	-70.5	MUDDYNANNOCHALK	Chave1984; https://doi.org/10.1594/PANGAEA.257970
74-527*-38R-5,15-17	U527	X	38	R	5	15	17	16	338.16	nan	nan	nan	nan	200	90.5	-37.3	91.3	-42.5	MUDDYNANNOCHALK	Chave1984; https://doi.org/10.1594/PANGAEA.257970
74-527*-38R-5,48-50	U527	X	38	R	5	48	50	49	338.49	nan	nan	nan	nan	200	98.4	-71.2	99.3	-65.5	MUDDYNANNOCHALK	Chave1984; https://doi.org/10.1594/PANGAEA.257970

## Sheet: PMag528
Label	Site	Hole	Core	Type	Section	Top	Bot	Interval	CSF	Depth1267_rmcd	Depthrmcd1209	CycleCountAge	age405	DemagStepmT	Dec	Inc	DecAF	IncAF	Comment	Source
74-528*-24R-1,49-51	U528	X	24	R	1	49	51	50	331.5	nan	nan	nan	nan	200	305.8	-62.9	293.9	-57.3	NANNOCHALK	Chave1984; https://doi.org/10.1594/PANGAEA.257971
74-528*-24R-1,81-83	U528	X	24	R	1	81	83	82	331.82	nan	nan	nan	nan	100	320.2	-34.8	89.7	12.2	NANNOCHALK	Chave1984; https://doi.org/10.1594/PANGAEA.257971
74-528*-24R-1,132-134	U528	X	24	R	1	132	134	133	332.33	nan	nan	nan	nan	100	83.9	52.5	86.3	49.6	NANNOCHALK	Chave1984; https://doi.org/10.1594/PANGAEA.257971
74-528*-24R-2,19-21	U528	X	24	R	2	19	21	20	332.7	nan	nan	nan	nan	100	227.6	-47.4	180.3	-23.6	NANNOOOZE	Chave1984; https://doi.org/10.1594/PANGAEA.257971
74-528*-24R-2,49-51	U528	X	24	R	2	49	51	50	333	nan	nan	nan	nan	100	280.8	-43.7	280.3	-39.6	NANNOOOZE	Chave1984; https://doi.org/10.1594/PANGAEA.257971
74-528*-24R-2,79-81	U528	X	24	R	2	79	81	80	333.3	nan	nan	nan	nan	100	210.3	-54.9	189	-59.6	NANNOOOZE	Chave1984; https://doi.org/10.1594/PANGAEA.257971
74-528*-24R-2,109-111	U528	X	24	R	2	109	111	110	333.6	nan	nan	nan	nan	100	192.1	8.6	203.3	56.7	NANNOOOZE	Chave1984; https://doi.org/10.1594/PANGAEA.257971
74-528*-24R-2,143-145	U528	X	24	R	2	143	145	144	333.94	nan	nan	nan	nan	100	342.6	-73.1	330.7	-69.6	NANNOOOZE	Chave1984; https://doi.org/10.1594/PANGAEA.257971
74-528*-24R-3,19-21	U528	X	24	R	3	19	21	20	334.2	nan	nan	nan	nan	100	98.4	-62.7	81.4	-66.7	NANNOOOZE	Chave1984; https://doi.org/10.1594/PANGAEA.257971
74-528*-24R-3,79-81	U528	X	24	R	3	79	81	80	334.8	nan	nan	nan	nan	100	98.4	-63.9	100.1	-59.1	NANNOOOZE	Chave1984; https://doi.org/10.1594/PANGAEA.257971
74-528*-24R-3,109-111	U528	X	24	R	3	109	111	110	335.1	nan	nan	nan	nan	100	98.4	-9.1	85.1	-41.2	NANNOOOZE	Chave1984; https://doi.org/10.1594/PANGAEA.257971
74-528*-24R-4,19-21	U528	X	24	R	4	19	21	20	335.7	nan	nan	nan	nan	100	164.2	-60.7	150.9	-60.5	NANNOCHALK	Chave1984; https://doi.org/10.1594/PANGAEA.257971
74-528*-24R-4,49-51	U528	X	24	R	4	49	51	50	336	nan	nan	nan	nan	100	116.4	-56.1	109.5	-56.4	NANNOCHALK	Chave1984; https://doi.org/10.1594/PANGAEA.257971
74-528*-25R-1,27-29	U528	X	25	R	1	27	29	28	340.78	nan	nan	nan	nan	100	181.2	52.2	205.1	55.2	NANNOCHALKANDOOZE	Chave1984; https://doi.org/10.1594/PANGAEA.257971
74-528*-25R-1,113-115	U528	X	25	R	1	113	115	114	341.64	nan	nan	nan	nan	100	190.7	38	199.9	47.4	NANNOCHALKANDOOZE	Chave1984; https://doi.org/10.1594/PANGAEA.257971
74-528*-25R-1,143-145	U528	X	25	R	1	143	145	144	341.94	nan	nan	nan	nan	100	4.3	30.4	47.4	57.1	NANNOCHALKANDOOZE	Chave1984; https://doi.org/10.1594/PANGAEA.257971
74-528*-25R-2,38-40	U528	X	25	R	2	38	40	39	342.39	nan	nan	nan	nan	100	356.7	-18.6	50.2	76.8	NANNOCHALKANDOOZE	Chave1984; https://doi.org/10.1594/PANGAEA.257971
74-528*-25R-2,75-77	U528	X	25	R	2	75	77	76	342.76	nan	nan	nan	nan	200	0.6	-9.9	346.2	46.7	NANNOCHALKANDOOZE	Chave1984; https://doi.org/10.1594/PANGAEA.257971
74-528*-27R-1,31-33	U528	X	27	R	1	31	33	32	359.82	nan	nan	nan	nan	200	250	22.2	248.2	29.2	NANNOCHALK	Chave1984; https://doi.org/10.1594/PANGAEA.257971
74-528*-27R-1,60-62	U528	X	27	R	1	60	62	61	360.11	nan	nan	nan	nan	300	264.8	29.8	248.6	31.2	NANNOCHALK	Chave1984; https://doi.org/10.1594/PANGAEA.257971
74-528*-27R-1,91-93	U528	X	27	R	1	91	93	92	360.42	nan	nan	nan	nan	300	248.7	26.3	271.3	19.4	NANNOCHALK	Chave1984; https://doi.org/10.1594/PANGAEA.257971
74-528*-27R-2,17-19	U528	X	27	R	2	17	19	18	360.98	nan	nan	nan	nan	300	20.6	10.7	25.8	15.8	NANNOCHALK	Chave1984; https://doi.org/10.1594/PANGAEA.257971
74-528*-27R-2,86-88	U528	X	27	R	2	86	88	87	361.67	nan	nan	nan	nan	300	296.1	19	292.4	19.5	NANNOCHALK	Chave1984; https://doi.org/10.1594/PANGAEA.257971
74-528*-27R-2,106-108	U528	X	27	R	2	106	108	107	361.87	nan	nan	nan	nan	300	61.1	19.7	56	20.3	NANNOCHALK	Chave1984; https://doi.org/10.1594/PANGAEA.257971
74-528*-27R-2,136-138	U528	X	27	R	2	136	138	137	362.17	nan	nan	nan	nan	300	237.6	17.8	235.6	17	NANNOCHALK	Chave1984; https://doi.org/10.1594/PANGAEA.257971
74-528*-27R-3,118-120	U528	X	27	R	3	118	120	119	363.49	nan	nan	nan	nan	300	82.8	22	85.1	25	NANNOCHALK	Chave1984; https://doi.org/10.1594/PANGAEA.257971
74-528*-28R-1,2-4	U528	X	28	R	1	2	4	3	369.03	nan	nan	nan	nan	300	235.1	-45.1	295.2	8.7	NANNOCHALK	Chave1984; https://doi.org/10.1594/PANGAEA.257971
74-528*-28R-1,36-38	U528	X	28	R	1	36	38	37	369.37	nan	nan	nan	nan	100	140.9	66.1	140.9	66.1	NANNOCHALK	Chave1984; https://doi.org/10.1594/PANGAEA.257971
74-528*-28R-1,72-74	U528	X	28	R	1	72	74	73	369.73	nan	nan	nan	nan	100	218.8	-42.7	268.6	-13.8	NANNOCHALK	Chave1984; https://doi.org/10.1594/PANGAEA.257971
74-528*-28R-1,112-114	U528	X	28	R	1	112	114	113	370.13	nan	nan	nan	nan	100	101.8	52.1	22.2	-45.8	NANNOCHALK	Chave1984; https://doi.org/10.1594/PANGAEA.257971
74-528*-28R-2,27-29	U528	X	28	R	2	27	29	28	370.78	nan	nan	nan	nan	100	266.7	-20.3	253.7	-8.7	NANNOCHALK	Chave1984; https://doi.org/10.1594/PANGAEA.257971
74-528*-28R-2,69-71	U528	X	28	R	2	69	71	70	371.2	nan	nan	nan	nan	100	105.9	-8.7	99	-7.7	NANNOCHALK	Chave1984; https://doi.org/10.1594/PANGAEA.257971
74-528*-29R-1,19-21	U528	X	29	R	1	19	21	20	378.7	nan	nan	nan	nan	200	350	9.4	354.5	9.2	NANNOCHALK	Chave1984; https://doi.org/10.1594/PANGAEA.257971
74-528*-29R-1,51-53	U528	X	29	R	1	51	53	52	379.02	nan	nan	nan	nan	200	167.4	-9.2	170.8	-6.4	NANNOCHALK	Chave1984; https://doi.org/10.1594/PANGAEA.257971
74-528*-29R-1,80-82	U528	X	29	R	1	80	82	81	379.31	nan	nan	nan	nan	200	193.1	1.7	190.4	6.4	NANNOCHALK	Chave1984; https://doi.org/10.1594/PANGAEA.257971
74-528*-29R-1,112-114	U528	X	29	R	1	112	114	113	379.63	nan	nan	nan	nan	200	37.3	-15.5	41.7	-7.2	NANNOCHALK	Chave1984; https://doi.org/10.1594/PANGAEA.257971
74-528*-29R-1,142-144	U528	X	29	R	1	142	144	143	379.93	nan	nan	nan	nan	200	86.2	-13.4	94.1	-11.8	NANNOCHALK	Chave1984; https://doi.org/10.1594/PANGAEA.257971
74-528*-29R-2,11-13	U528	X	29	R	2	11	13	12	380.12	nan	nan	nan	nan	300	7.5	5.4	15.3	15.9	NANNOCHALK	Chave1984; https://doi.org/10.1594/PANGAEA.257971
74-528*-29R-2,44-46	U528	X	29	R	2	44	46	45	380.45	nan	nan	nan	nan	300	302.7	6.6	299.8	11.1	NANNOCHALK	Chave1984; https://doi.org/10.1594/PANGAEA.257971
74-528*-29R-2,78-80	U528	X	29	R	2	78	80	79	380.79	nan	nan	nan	nan	200	260.4	-21.2	258.7	-14.9	NANNOCHALK	Chave1984; https://doi.org/10.1594/PANGAEA.257971
74-528*-29R-2,144-146	U528	X	29	R	2	144	146	145	381.45	nan	nan	nan	nan	200	112.7	38.9	114.5	44.9	NANNOCHALK	Chave1984; https://doi.org/10.1594/PANGAEA.257971
74-528*-29R-3,9-11	U528	X	29	R	3	9	11	10	381.6	nan	nan	nan	nan	200	210.2	55.6	208.5	53.9	NANNOCHALK	Chave1984; https://doi.org/10.1594/PANGAEA.257971
74-528*-29R-3,44-46	U528	X	29	R	3	44	46	45	381.95	nan	nan	nan	nan	200	337.3	53.6	336.3	49.4	NANNOCHALK	Chave1984; https://doi.org/10.1594/PANGAEA.257971
74-528*-29R-3,74-76	U528	X	29	R	3	74	76	75	382.25	nan	nan	nan	nan	200	74.3	48.1	72.4	46.9	NANNOCHALK	Chave1984; https://doi.org/10.1594/PANGAEA.257971
74-528*-29R-3,100-102	U528	X	29	R	3	100	102	101	382.51	nan	nan	nan	nan	200	77.5	49.5	77	47.9	NANNOCHALK	Chave1984; https://doi.org/10.1594/PANGAEA.257971
74-528*-29R-3,128-130	U528	X	29	R	3	128	130	129	382.79	nan	nan	nan	nan	200	66.2	49	66.8	50.7	NANNOCHALK	Chave1984; https://doi.org/10.1594/PANGAEA.257971
74-528*-29R-4,38-40	U528	X	29	R	4	38	40	39	383.39	nan	nan	nan	nan	200	239	60.8	236	59.8	NANNOCHALK	Chave1984; https://doi.org/10.1594/PANGAEA.257971
74-528*-29R-4,76-78	U528	X	29	R	4	76	78	77	383.77	nan	nan	nan	nan	200	224.1	55.6	229.4	54.1	NANNOCHALK	Chave1984; https://doi.org/10.1594/PANGAEA.257971
74-528*-29R-4,102-104	U528	X	29	R	4	102	104	103	384.03	nan	nan	nan	nan	300	215	52.8	220.5	53.7	NANNOCHALK	Chave1984; https://doi.org/10.1594/PANGAEA.257971
74-528*-29R-4,130-132	U528	X	29	R	4	130	132	131	384.31	nan	nan	nan	nan	300	232	54.3	230.5	57.6	NANNOCHALK	Chave1984; https://doi.org/10.1594/PANGAEA.257971
74-528*-29R-5,28-30	U528	X	29	R	5	28	30	29	384.79	nan	nan	nan	nan	300	155.6	-49.9	162.1	-52.3	NANNOCHALK	Chave1984; https://doi.org/10.1594/PANGAEA.257971
74-528*-30R-1,10-12	U528	X	30	R	1	10	12	11	388.11	nan	nan	nan	nan	250	96.8	54.2	90.4	57.8	FORAMNANNOCHALK	Chave1984; https://doi.org/10.1594/PANGAEA.257971
74-528*-30R-1,40-42	U528	X	30	R	1	40	42	41	388.41	nan	nan	nan	nan	250	90.8	48.1	87.5	49	FORAMNANNOCHALK	Chave1984; https://doi.org/10.1594/PANGAEA.257971
74-528*-30R-1,70-72	U528	X	30	R	1	70	72	71	388.71	nan	nan	nan	nan	250	83.4	56.3	84.1	51.2	FORAMNANNOCHALK	Chave1984; https://doi.org/10.1594/PANGAEA.257971
74-528*-30R-1,100-102	U528	X	30	R	1	100	102	101	389.01	nan	nan	nan	nan	250	76.1	53.1	78	51.3	FORAMNANNOCHALK	Chave1984; https://doi.org/10.1594/PANGAEA.257971
74-528*-30R-1,130-132	U528	X	30	R	1	130	132	131	389.31	nan	nan	nan	nan	250	83.5	45.9	83.2	42.9	FORAMNANNOCHALK	Chave1984; https://doi.org/10.1594/PANGAEA.257971
74-528*-30R-2,16-18	U528	X	30	R	2	16	18	17	389.67	nan	nan	nan	nan	250	115.5	56	119.1	56.5	FORAMNANNOCHALK	Chave1984; https://doi.org/10.1594/PANGAEA.257971
74-528*-30R-2,50-52	U528	X	30	R	2	50	52	51	390.01	nan	nan	nan	nan	250	119.2	55.9	110.3	51.9	FORAMNANNOCHALK	Chave1984; https://doi.org/10.1594/PANGAEA.257971
74-528*-30R-2,84-86	U528	X	30	R	2	84	86	85	390.35	nan	nan	nan	nan	250	123.6	54.7	123.9	49.8	FORAMNANNOCHALK	Chave1984; https://doi.org/10.1594/PANGAEA.257971
74-528*-30R-2,127-129	U528	X	30	R	2	127	129	128	390.78	nan	nan	nan	nan	250	128.8	40.3	121.1	43.2	FORAMNANNOCHALK	Chave1984; https://doi.org/10.1594/PANGAEA.257971
74-528*-30R-3,8-10	U528	X	30	R	3	8	10	9	391.09	nan	nan	nan	nan	250	83.9	-3.8	62.3	39.8	FORAMNANNOCHALK	Chave1984; https://doi.org/10.1594/PANGAEA.257971
74-528*-30R-3,42-44	U528	X	30	R	3	42	44	43	391.43	nan	nan	nan	nan	250	73.1	53.3	67.7	49.8	FORAMNANNOCHALK	Chave1984; https://doi.org/10.1594/PANGAEA.257971
74-528*-30R-3,72-74	U528	X	30	R	3	72	74	73	391.73	nan	nan	nan	nan	250	251	-41.9	251.8	-45	FORAMNANNOCHALK	Chave1984; https://doi.org/10.1594/PANGAEA.257971
74-528*-30R-3,107-109	U528	X	30	R	3	107	109	108	392.08	nan	nan	nan	nan	250	245.1	-45.2	246.5	-47.2	FORAMNANNOCHALK	Chave1984; https://doi.org/10.1594/PANGAEA.257971
74-528*-30R-3,145-147	U528	X	30	R	3	145	147	146	392.46	nan	nan	nan	nan	250	232	-52.7	233.9	-55.5	FORAMNANNOCHALK	Chave1984; https://doi.org/10.1594/PANGAEA.257971
74-528*-30R-4,28-30	U528	X	30	R	4	28	30	29	392.79	nan	nan	nan	nan	250	221.8	-44.1	223.9	-45.9	FORAMNANNOCHALK	Chave1984; https://doi.org/10.1594/PANGAEA.257971
74-528*-30R-4,71-73	U528	X	30	R	4	71	73	72	393.22	nan	nan	nan	nan	250	227.7	-48.5	229.1	-49.8	FORAMNANNOCHALK	Chave1984; https://doi.org/10.1594/PANGAEA.257971
74-528*-31R-1,21-23	U528	X	31	R	1	21	23	22	397.72	nan	nan	nan	nan	250	244.9	-49.1	244.9	-47.8	FORAMNANNOCHALK	Chave1984; https://doi.org/10.1594/PANGAEA.257971
74-528*-31R-1,51-53	U528	X	31	R	1	51	53	52	398.02	nan	nan	nan	nan	250	233.2	-39	77.4	62.7	FORAMNANNOCHALK	Chave1984; https://doi.org/10.1594/PANGAEA.257971
74-528*-31R-1,81-83	U528	X	31	R	1	81	83	82	398.32	312.696	256.08	64.6045	64.6683	250	89.1	44.6	82.8	52.2	FORAMNANNOCHALK	Chave1984; https://doi.org/10.1594/PANGAEA.257971
74-528*-31R-1,111-113	U528	X	31	R	1	111	113	112	398.62	313.02	256.391	64.6975	64.7331	250	49.9	41.1	57.6	48	FORAMNANNOCHALK	Chave1984; https://doi.org/10.1594/PANGAEA.257971
74-528*-31R-1,143-145	U528	X	31	R	1	143	145	144	398.94	313.279	256.628	64.7685	64.7853	250	233.1	69.9	227.3	64.4	FORAMNANNOCHALK	Chave1984; https://doi.org/10.1594/PANGAEA.257971
74-528*-31R-2,31-33	U528	X	31	R	2	31	33	32	399.32	313.62	256.898	64.8531	64.8545	250	49.4	50.6	50.4	50.2	FORAMNANNOCHALK	Chave1984; https://doi.org/10.1594/PANGAEA.257971
74-528*-31R-2,61-63	U528	X	31	R	2	61	63	62	399.62	313.875	257.034	64.9033	64.9065	250	223.7	-45.4	224.8	-48.3	FORAMNANNOCHALK	Chave1984; https://doi.org/10.1594/PANGAEA.257971
74-528*-31R-2,89-91	U528	X	31	R	2	89	91	90	399.9	314.084	257.164	64.948	64.947	250	217.6	-47.1	214.5	-50.2	FORAMNANNOCHALK	Chave1984; https://doi.org/10.1594/PANGAEA.257971
74-528*-31R-2,118-120	U528	X	31	R	2	118	120	119	400.19	314.225	257.271	64.9725	64.972	250	220.4	-55.8	224	-55.2	FORAMNANNOCHALK	Chave1984; https://doi.org/10.1594/PANGAEA.257971
74-528*-31R-3,13-15	U528	X	31	R	3	13	15	14	400.64	314.384	257.392	65.0002	65.0002	250	106.1	-30.8	110.3	-26.6	FORAMNANNOCHALKWITHSLUMPMATERIAL	Chave1984; https://doi.org/10.1594/PANGAEA.257971
74-528*-31R-3,42-44	U528	X	31	R	3	42	44	43	400.93	314.466	257.454	65.0145	65.0148	50	248	-55	254.4	-65.6	FORAMNANNOCHALKWITHSLUMPMATERIAL	Chave1984; https://doi.org/10.1594/PANGAEA.257971
74-528*-31R-3,79-81	U528	X	31	R	3	79	81	80	401.3	314.571	257.533	65.0326	65.0333	250	328.9	-48.6	340.1	-65.8	FORAMNANNOCHALKWITHSLUMPMATERIAL	Chave1984; https://doi.org/10.1594/PANGAEA.257971
74-528*-31R-3,108-110	U528	X	31	R	3	108	110	109	401.59	314.653	257.595	65.043	65.0434	200	65.8	-60.6	68.3	-37.8	FORAMNANNOCHALKWITHSLUMPMATERIAL	Chave1984; https://doi.org/10.1594/PANGAEA.257971
74-528*-31R-3,139-141	U528	X	31	R	3	139	141	140	401.9	314.74	257.662	65.0532	65.0535	200	260	-43.5	268	-45.7	FORAMNANNOCHALKWITHSLUMPMATERIAL	Chave1984; https://doi.org/10.1594/PANGAEA.257971
74-528*-31R-4,22-24	U528	X	31	R	4	22	24	23	402.23	314.833	257.733	65.0641	65.0642	200	276.7	-34.6	282	-26.9	FORAMNANNOCHALKWITHSLUMPMATERIAL	Chave1984; https://doi.org/10.1594/PANGAEA.257971
74-528*-31R-4,51-53	U528	X	31	R	4	51	53	52	402.52	314.915	257.795	65.0736	65.0737	200	135.9	-56.6	123.7	-52.1	FORAMNANNOCHALK	Chave1984; https://doi.org/10.1594/PANGAEA.257971
74-528*-31R-4,106-108	U528	X	31	R	4	106	108	107	403.07	315.273	258.068	65.1154	65.115	200	348.4	-52.4	350.9	-49.2	FORAMNANNOCHALK	Chave1984; https://doi.org/10.1594/PANGAEA.257971
74-528*-31R-4,149-151	U528	X	31	R	4	149	151	150	403.5	315.692	258.255	65.1719	65.1709	50	160.6	-53.6	166.1	-50.4	FORAMNANNOCHALK	Chave1984; https://doi.org/10.1594/PANGAEA.257971
74-528*-31R-5,23-25	U528	X	31	R	5	23	25	24	403.74	315.935	258.323	65.206	65.2057	200	130.8	-46.1	124.9	-28.4	FORAMNANNOCHALK	Chave1984; https://doi.org/10.1594/PANGAEA.257971
74-528*-31R-5,57-59	U528	X	31	R	5	57	59	58	404.08	316.299	258.78	65.3243	65.3243	200	66.6	4.6	68.1	-31.2	FORAMNANNOCHALK	Chave1984; https://doi.org/10.1594/PANGAEA.257971
74-528*-31R-5,89-91	U528	X	31	R	5	89	91	90	404.4	316.599	258.934	65.3833	65.3833	200	295.5	-52.1	296	-52.3	FORAMNANNOCHALK	Chave1984; https://doi.org/10.1594/PANGAEA.257971
74-528*-31R-5,138-140	U528	X	31	R	5	138	140	139	404.89	317.109	259.383	65.486	65.4858	200	310.1	-54.8	311.5	-54.1	FORAMNANNOCHALK	Chave1984; https://doi.org/10.1594/PANGAEA.257971
74-528*-31R-6,21-23	U528	X	31	R	6	21	23	22	405.22	317.398	259.713	65.5471	65.545	200	317.6	-63.9	314	-63.5	FORAMNANNOCHALK	Chave1984; https://doi.org/10.1594/PANGAEA.257971
74-528*-31R-6,52-54	U528	X	31	R	6	52	54	53	405.53	317.668	259.916	65.6008	65.5951	200	310.9	-52.8	314.9	-66.1	FORAMNANNOCHALK	Chave1984; https://doi.org/10.1594/PANGAEA.257971
74-528*-31R-6,79-81	U528	X	31	R	6	79	81	80	405.8	317.932	260.009	65.6321	65.6465	200	218.5	-48.5	196.7	-40.2	FORAMNANNOCHALK	Chave1984; https://doi.org/10.1594/PANGAEA.257971
74-528*-31R-6,112-114	U528	X	31	R	6	112	114	113	406.13	318.344	260.3	65.736	65.7445	200	221.7	38.5	113	44.4	FORAMNANNOCHALKWITHSLUMPMATERIAL	Chave1984; https://doi.org/10.1594/PANGAEA.257971
74-528*-31R-6,145-147	U528	X	31	R	6	145	147	146	406.46	318.794	260.924	65.8784	65.8688	200	81.3	9.1	280.5	58	FORAMNANNOCHALKWITHSLUMPMATERIAL	Chave1984; https://doi.org/10.1594/PANGAEA.257971
74-528*-31R-7,23-25	U528	X	31	R	7	23	25	24	406.74	319.162	261.185	65.9445	65.9379	200	152.7	56.6	146.6	54.9	FORAMNANNOCHALK	Chave1984; https://doi.org/10.1594/PANGAEA.257971
74-528*-32R-1,9-11	U528	X	32	R	1	9	11	10	407.1	320.278	261.6	66.0246	66.0244	200	308.8	50.5	301	51.5	FORAMNANNOCHALKANDMUDDYFORAMNANNOCHALK	Chave1984; https://doi.org/10.1594/PANGAEA.257971
74-528*-32R-1,55-57	U528	X	32	R	1	55	57	56	407.56	321.703	262.077	66.0763	66.0833	200	22.7	12	8.8	40	FORAMNANNOCHALKANDMUDDYFORAMNANNOCHALK	Chave1984; https://doi.org/10.1594/PANGAEA.257971
74-528*-32R-1,94-96	U528	X	32	R	1	94	96	95	407.95	322.354	262.304	66.1009	66.1112	200	109.2	82.5	105.6	73	FORAMNANNOCHALKANDMUDDYFORAMNANNOCHALK	Chave1984; https://doi.org/10.1594/PANGAEA.257971
74-528*-32R-1,144-146	U528	X	32	R	1	144	146	145	408.45	322.832	262.479	66.122	66.1328	200	303.2	43.5	301.4	45.9	FORAMNANNOCHALKANDMUDDYFORAMNANNOCHALK	Chave1984; https://doi.org/10.1594/PANGAEA.257971
74-528*-32R-2,17-19	U528	X	32	R	2	17	19	18	408.68	323.058	262.571	66.1321	66.1441	200	80.5	59.6	83.6	59.3	FORAMNANNOCHALKANDMUDDYFORAMNANNOCHALK	Chave1984; https://doi.org/10.1594/PANGAEA.257971
74-528*-32R-2,41-43	U528	X	32	R	2	41	43	42	408.92	323.31	262.692	66.1455	66.1591	200	58.6	52.9	66.4	52.7	FORAMNANNOCHALKANDMUDDYFORAMNANNOCHALK	Chave1984; https://doi.org/10.1594/PANGAEA.257971
74-528*-32R-2,80-82	U528	X	32	R	2	80	82	81	409.31	323.672	262.865	66.1663	66.1804	200	135.4	55.3	124.2	48.7	FORAMNANNOCHALKANDMUDDYFORAMNANNOCHALK	Chave1984; https://doi.org/10.1594/PANGAEA.257971
74-528*-32R-2,119-121	U528	X	32	R	2	119	121	120	409.7	324.111	263.019	66.1878	66.1993	200	273.4	60.6	280.8	52.3	FORAMNANNOCHALKANDMUDDYFORAMNANNOCHALK	Chave1984; https://doi.org/10.1594/PANGAEA.257971
74-528*-32R-3,32-34	U528	X	32	R	3	32	34	33	410.15	324.446	263.156	66.2085	66.2162	200	203.1	57.3	231.6	57.4	FORAMNANNOCHALKANDMUDDYFORAMNANNOCHALK	Chave1984; https://doi.org/10.1594/PANGAEA.257971
74-528*-32R-3,84-86	U528	X	32	R	3	84	86	85	410.67	324.942	263.324	66.2395	66.2369	200	239.9	67.8	242.1	65.2	FORAMNANNOCHALKANDMUDDYFORAMNANNOCHALK	Chave1984; https://doi.org/10.1594/PANGAEA.257971
74-528*-32R-3,115-117	U528	X	32	R	3	115	117	116	410.98	325.232	263.416	66.2584	66.2482	200	238.1	52.8	238.7	55.1	FORAMNANNOCHALKANDMUDDYFORAMNANNOCHALK	Chave1984; https://doi.org/10.1594/PANGAEA.257971
74-528*-32R-4,9-11	U528	X	32	R	4	9	11	10	411.42	325.562	263.563	66.2786	66.2663	200	330.8	74.9	339	72	FORAMNANNOCHALKANDMUDDYFORAMNANNOCHALK	Chave1984; https://doi.org/10.1594/PANGAEA.257971
74-528*-32R-4,40-42	U528	X	32	R	4	40	42	41	411.73	325.795	263.669	66.2914	66.2794	200	313.6	74.3	309.3	68.6	FORAMNANNOCHALKANDMUDDYFORAMNANNOCHALK	Chave1984; https://doi.org/10.1594/PANGAEA.257971
74-528*-32R-4,70-72	U528	X	32	R	4	70	72	71	412.03	326.185	263.822	66.3106	66.2982	200	65.3	40.4	65.6	43	FORAMNANNOCHALKANDMUDDYFORAMNANNOCHALK	Chave1984; https://doi.org/10.1594/PANGAEA.257971
74-528*-32R-4,106-108	U528	X	32	R	4	106	108	107	412.39	326.701	263.975	66.3342	66.3171	200	72.5	50.3	73.3	48.1	FORAMNANNOCHALKANDMUDDYFORAMNANNOCHALK	Chave1984; https://doi.org/10.1594/PANGAEA.257971
74-528*-32R-5,9-11	U528	X	32	R	5	9	11	10	412.92	327.73	264.273	66.3724	66.3539	200	40.8	2.8	132	61.1	FORAMNANNOCHALKANDMUDDYFORAMNANNOCHALK	Chave1984; https://doi.org/10.1594/PANGAEA.257971
74-528*-32R-5,57-59	U528	X	32	R	5	57	59	58	413.4	328.365	264.499	66.3982	66.3816	200	272	-52.6	268.2	-51.3	FORAMNANNOCHALKANDMUDDYFORAMNANNOCHALK	Chave1984; https://doi.org/10.1594/PANGAEA.257971
74-528*-32R-5,89-91	U528	X	32	R	5	89	91	90	413.72	328.629	264.605	66.41	66.3948	200	270.2	-55.6	269	-55	FORAMNANNOCHALKANDMUDDYFORAMNANNOCHALK	Chave1984; https://doi.org/10.1594/PANGAEA.257971
74-528*-32R-5,124-126	U528	X	32	R	5	124	126	125	414.07	328.918	264.74	66.4266	66.4114	200	261.7	-63.1	262.6	-66.6	FORAMNANNOCHALKANDMUDDYFORAMNANNOCHALK	Chave1984; https://doi.org/10.1594/PANGAEA.257971
74-528*-33R-1,49-51	U528	X	33	R	1	49	51	50	417	331.341	266.078	66.5563	66.5719	250	55.7	-52.9	52.1	-53.8	INDURATEDNANNOCHALK	Chave1984; https://doi.org/10.1594/PANGAEA.257971
74-528*-33R-1,79-81	U528	X	33	R	1	79	81	80	417.3	331.587	266.309	66.5745	66.5995	250	86.8	-46.8	90.2	-43.8	INDURATEDNANNOCHALK	Chave1984; https://doi.org/10.1594/PANGAEA.257971
74-528*-33R-1,109-111	U528	X	33	R	1	109	111	110	417.6	331.96	266.543	66.5945	66.6276	250	93.8	-49.4	93.2	-49.9	INDURATEDNANNOCHALK	Chave1984; https://doi.org/10.1594/PANGAEA.257971
74-528*-33R-1,139-141	U528	X	33	R	1	139	141	140	417.9	332.292	266.758	66.6106	66.6533	250	356	-57.3	350.6	-59.9	INDURATEDNANNOCHALK	Chave1984; https://doi.org/10.1594/PANGAEA.257971
74-528*-33R-2,19-21	U528	X	33	R	2	19	21	20	418.2	332.759	267.037	66.6348	66.6867	250	324.8	-46.5	318	-41.8	INDURATEDNANNOCHALK	Chave1984; https://doi.org/10.1594/PANGAEA.257971
74-528*-33R-2,49-51	U528	X	33	R	2	49	51	50	418.5	333.162	267.226	66.6571	66.7094	250	273.6	-44.3	273.5	-43.5	INDURATEDNANNOCHALK	Chave1984; https://doi.org/10.1594/PANGAEA.257971
74-528*-33R-2,79-81	U528	X	33	R	2	79	81	80	418.8	333.469	267.378	66.6776	66.7276	250	240.8	-49.7	237.8	-52.3	INDURATEDNANNOCHALK	Chave1984; https://doi.org/10.1594/PANGAEA.257971
74-528*-33R-2,109-111	U528	X	33	R	2	109	111	110	419.1	333.706	267.529	66.6978	66.7456	250	242.4	-56	232.8	-53	INDURATEDNANNOCHALK	Chave1984; https://doi.org/10.1594/PANGAEA.257971
74-528*-33R-2,139-141	U528	X	33	R	2	139	141	140	419.4	333.959	267.682	66.7179	66.764	250	235.8	-50.2	232.4	-53.3	INDURATEDNANNOCHALK	Chave1984; https://doi.org/10.1594/PANGAEA.257971
74-528*-33R-3,19-21	U528	X	33	R	3	19	21	20	419.7	334.22	267.861	66.7371	66.7854	250	348.3	-59.6	347.7	-58.8	INDURATEDNANNOCHALK	Chave1984; https://doi.org/10.1594/PANGAEA.257971
74-528*-33R-3,49-51	U528	X	33	R	3	49	51	50	420	334.532	268.1	66.7612	66.814	250	243.1	-44.4	242.9	-44	INDURATEDNANNOCHALK	Chave1984; https://doi.org/10.1594/PANGAEA.257971
74-528*-33R-3,79-81	U528	X	33	R	3	79	81	80	420.3	334.825	268.289	66.7856	66.8343	250	242.7	-47.6	243.3	-49.5	INDURATEDNANNOCHALK	Chave1984; https://doi.org/10.1594/PANGAEA.257971
74-528*-33R-3,109-111	U528	X	33	R	3	109	111	110	420.6	335.08	268.48	66.8095	66.852	250	259.5	-52.7	260.4	-54.9	INDURATEDNANNOCHALK	Chave1984; https://doi.org/10.1594/PANGAEA.257971
74-528*-33R-3,139-141	U528	X	33	R	3	139	141	140	420.9	335.336	268.754	66.8338	66.8773	250	10.3	-56.9	9.2	-58	INDURATEDNANNOCHALK	Chave1984; https://doi.org/10.1594/PANGAEA.257971
74-528*-33R-4,19-21	U528	X	33	R	4	19	21	20	421.2	335.575	268.98	66.8553	66.8983	250	217.4	-45.3	214.7	-45.9	INDURATEDNANNOCHALK	Chave1984; https://doi.org/10.1594/PANGAEA.257971
74-528*-33R-4,49-51	U528	X	33	R	4	49	51	50	421.5	335.823	269.203	66.8771	66.919	250	210.1	-51	208.1	-51.7	INDURATEDNANNOCHALK	Chave1984; https://doi.org/10.1594/PANGAEA.257971
74-528*-33R-4,79-81	U528	X	33	R	4	79	81	80	421.8	336.046	269.446	66.9005	66.9415	250	224.5	-61.5	220.8	-65.7	INDURATEDNANNOCHALK	Chave1984; https://doi.org/10.1594/PANGAEA.257971
74-528*-33R-4,109-111	U528	X	33	R	4	109	111	110	422.1	336.262	269.678	66.9196	66.9629	250	214.7	-50.3	213.9	-50.5	INDURATEDNANNOCHALK	Chave1984; https://doi.org/10.1594/PANGAEA.257971
74-528*-33R-4,139-141	U528	X	33	R	4	139	141	140	422.4	336.576	269.895	66.9384	66.9831	250	45	-62.7	46.5	-62.7	INDURATEDNANNOCHALK	Chave1984; https://doi.org/10.1594/PANGAEA.257971
74-528*-33R-5,19-21	U528	X	33	R	5	19	21	20	422.7	336.968	270.144	66.9584	67.0061	250	61.3	-50.1	62.7	-49.3	INDURATEDNANNOCHALK	Chave1984; https://doi.org/10.1594/PANGAEA.257971
74-528*-33R-5,49-51	U528	X	33	R	5	49	51	50	423	337.349	270.385	66.9779	67.0285	250	51.5	-50.5	48.5	-49.7	INDURATEDNANNOCHALK	Chave1984; https://doi.org/10.1594/PANGAEA.257971
74-528*-33R-5,79-81	U528	X	33	R	5	79	81	80	423.3	337.718	270.6	66.994	67.0484	250	94	-53.8	90.8	-56.8	INDURATEDNANNOCHALK	Chave1984; https://doi.org/10.1594/PANGAEA.257971
74-528*-33R-5,109-111	U528	X	33	R	5	109	111	110	423.6	338.1	270.806	67.0113	67.0675	250	73.7	-49.4	78.3	-52.1	INDURATEDNANNOCHALK	Chave1984; https://doi.org/10.1594/PANGAEA.257971
74-528*-33R-5,139-141	U528	X	33	R	5	139	141	140	423.9	338.608	271.099	67.0376	67.0946	250	96.5	-56.5	101.7	-54.9	INDURATEDNANNOCHALK	Chave1984; https://doi.org/10.1594/PANGAEA.257971
74-528*-33R-6,19-21	U528	X	33	R	6	19	21	20	424.2	338.95	271.275	67.055	67.1109	250	237.1	-62.3	230.9	-64.7	INDURATEDNANNOCHALK	Chave1984; https://doi.org/10.1594/PANGAEA.257971
74-528*-33R-6,49-51	U528	X	33	R	6	49	51	50	424.5	339.263	271.438	67.07	67.126	250	247.4	-49	247	-50.9	INDURATEDNANNOCHALK	Chave1984; https://doi.org/10.1594/PANGAEA.257971
74-528*-33R-6,79-81	U528	X	33	R	6	79	81	80	424.8	339.548	271.591	67.0834	67.1403	250	188.4	-45.9	178.4	-50.7	INDURATEDNANNOCHALK	Chave1984; https://doi.org/10.1594/PANGAEA.257971
74-528*-33R-6,109-111	U528	X	33	R	6	109	111	110	425.1	nan	nan	nan	nan	250	196	-56.3	196.5	-58.2	INDURATEDNANNOCHALK	Chave1984; https://doi.org/10.1594/PANGAEA.257971
74-528*-34R-1,19-21	U528	X	34	R	1	19	21	20	426.2	nan	nan	nan	nan	250	281.8	-47.9	280.9	-48	INDURATEDFORAMNANNOCHALK	Chave1984; https://doi.org/10.1594/PANGAEA.257971
74-528*-34R-1,49-51	U528	X	34	R	1	49	51	50	426.5	nan	nan	nan	nan	200	267.9	-56.8	265.4	-59.7	INDURATEDFORAMNANNOCHALK	Chave1984; https://doi.org/10.1594/PANGAEA.257971
74-528*-34R-1,82-84	U528	X	34	R	1	82	84	83	426.83	nan	nan	nan	nan	200	134.5	-54.7	134.8	-54.7	INDURATEDFORAMNANNOCHALK	Chave1984; https://doi.org/10.1594/PANGAEA.257971
74-528*-34R-1,133-135	U528	X	34	R	1	133	135	134	427.34	nan	nan	nan	nan	200	118.9	-51.7	118.3	-54.4	INDURATEDFORAMNANNOCHALK	Chave1984; https://doi.org/10.1594/PANGAEA.257971
74-528*-34R-2,20-22	U528	X	34	R	2	20	22	21	427.71	nan	nan	nan	nan	200	320.9	-56.2	315	-55	INDURATEDFORAMNANNOCHALK	Chave1984; https://doi.org/10.1594/PANGAEA.257971
74-528*-34R-2,81-83	U528	X	34	R	2	81	83	82	428.32	nan	nan	nan	nan	200	27	-58.7	23.8	-57.5	INDURATEDFORAMNANNOCHALK	Chave1984; https://doi.org/10.1594/PANGAEA.257971
74-528*-34R-2,112-114	U528	X	34	R	2	112	114	113	428.63	nan	nan	nan	nan	200	86.9	-58.9	78.2	-57.2	INDURATEDFORAMNANNOCHALK	Chave1984; https://doi.org/10.1594/PANGAEA.257971
74-528*-34R-2,135-137	U528	X	34	R	2	135	137	136	428.86	nan	nan	nan	nan	200	31.2	-57.1	27.6	-58.3	INDURATEDFORAMNANNOCHALK	Chave1984; https://doi.org/10.1594/PANGAEA.257971
74-528*-35R-1,20-22	U528	X	35	R	1	20	22	21	435.71	nan	nan	nan	nan	200	37.5	-54	34.5	-55.1	HIGHLYINDURATEDFORAMNANNOCHALK	Chave1984; https://doi.org/10.1594/PANGAEA.257971
74-528*-35R-1,49-51	U528	X	35	R	1	49	51	50	436	nan	nan	nan	nan	200	8.7	-57.4	21.7	-53	HIGHLYINDURATEDFORAMNANNOCHALK	Chave1984; https://doi.org/10.1594/PANGAEA.257971
74-528*-35R-1,84-86	U528	X	35	R	1	84	86	85	436.35	nan	nan	nan	nan	200	234.1	-51.4	232.5	-51.5	HIGHLYINDURATEDFORAMNANNOCHALK	Chave1984; https://doi.org/10.1594/PANGAEA.257971
74-528*-35R-1,112-114	U528	X	35	R	1	112	114	113	436.63	nan	nan	nan	nan	200	235.4	-49.3	232.6	-47.9	HIGHLYINDURATEDFORAMNANNOCHALK	Chave1984; https://doi.org/10.1594/PANGAEA.257971
74-528*-35R-2,13-15	U528	X	35	R	2	13	15	14	437.14	nan	nan	nan	nan	200	246.9	-54.8	245.2	-57.8	HIGHLYINDURATEDFORAMNANNOCHALK	Chave1984; https://doi.org/10.1594/PANGAEA.257971
74-528*-35R-2,39-41	U528	X	35	R	2	39	41	40	437.4	nan	nan	nan	nan	200	84	-55.8	79.4	-55.9	HIGHLYINDURATEDFORAMNANNOCHALK	Chave1984; https://doi.org/10.1594/PANGAEA.257971
74-528*-35R-2,84-86	U528	X	35	R	2	84	86	85	437.85	nan	nan	nan	nan	200	30	-61.8	21.6	-61.8	HIGHLYINDURATEDFORAMNANNOCHALK	Chave1984; https://doi.org/10.1594/PANGAEA.257971
74-528*-35R-2,130-132	U528	X	35	R	2	130	132	131	438.31	nan	nan	nan	nan	200	204.7	-29.8	202.9	-29.6	HIGHLYINDURATEDFORAMNANNOCHALK	Chave1984; https://doi.org/10.1594/PANGAEA.257971
74-528*-36R-1,13-15	U528	X	36	R	1	13	15	14	445.14	nan	nan	nan	nan	250	67.7	-40.1	88.2	-46.8	INDURATEDNANNOCHALK	Chave1984; https://doi.org/10.1594/PANGAEA.257971
74-528*-36R-1,79-81	U528	X	36	R	1	79	81	80	445.8	nan	nan	nan	nan	250	234	-39	269.2	-41.6	INDURATEDNANNOCHALK	Chave1984; https://doi.org/10.1594/PANGAEA.257971
74-528*-36R-1,127-129	U528	X	36	R	1	127	129	128	446.28	nan	nan	nan	nan	250	241.8	-59.5	242.2	-55.6	INDURATEDNANNOCHALK	Chave1984; https://doi.org/10.1594/PANGAEA.257971
74-528*-36R-2,13-15	U528	X	36	R	2	13	15	14	446.64	nan	nan	nan	nan	250	292.4	-47.4	282.3	-46.1	INDURATEDNANNOCHALK	Chave1984; https://doi.org/10.1594/PANGAEA.257971
74-528*-36R-2,49-51	U528	X	36	R	2	49	51	50	447	nan	nan	nan	nan	250	60.1	-44.8	50.9	-43.8	INDURATEDNANNOCHALK	Chave1984; https://doi.org/10.1594/PANGAEA.257971
74-528*-36R-2,79-81	U528	X	36	R	2	79	81	80	447.3	nan	nan	nan	nan	250	131.3	-62.3	147.3	-47.6	INDURATEDNANNOCHALK	Chave1984; https://doi.org/10.1594/PANGAEA.257971
74-528*-36R-2,109-111	U528	X	36	R	2	109	111	110	447.6	nan	nan	nan	nan	250	90.1	-47.4	90.9	-46.9	INDURATEDNANNOCHALK	Chave1984; https://doi.org/10.1594/PANGAEA.257971
74-528*-36R-2,139-141	U528	X	36	R	2	139	141	140	447.9	nan	nan	nan	nan	250	214.6	-45	222	-47.7	INDURATEDNANNOCHALK	Chave1984; https://doi.org/10.1594/PANGAEA.257971
74-528*-36R-3,13-15	U528	X	36	R	3	13	15	14	448.14	nan	nan	nan	nan	250	267	-49.4	271.1	-43	INDURATEDNANNOCHALK	Chave1984; https://doi.org/10.1594/PANGAEA.257971
74-528*-36R-3,49-51	U528	X	36	R	3	49	51	50	448.5	nan	nan	nan	nan	250	104.9	-40.2	111	-44.6	INDURATEDNANNOCHALK	Chave1984; https://doi.org/10.1594/PANGAEA.257971
74-528*-36R-3,79-81	U528	X	36	R	3	79	81	80	448.8	nan	nan	nan	nan	200	76.2	-51.7	70.7	-37	INDURATEDNANNOCHALK	Chave1984; https://doi.org/10.1594/PANGAEA.257971
74-528*-36R-3,109-111	U528	X	36	R	3	109	111	110	449.1	nan	nan	nan	nan	200	54.4	-50.3	47.4	-41.6	INDURATEDNANNOCHALK	Chave1984; https://doi.org/10.1594/PANGAEA.257971
74-528*-36R-3,139-141	U528	X	36	R	3	139	141	140	449.4	nan	nan	nan	nan	200	222.2	-44.9	223.1	-42	INDURATEDNANNOCHALK	Chave1984; https://doi.org/10.1594/PANGAEA.257971
74-528*-36R-4,10-12	U528	X	36	R	4	10	12	11	449.61	nan	nan	nan	nan	200	152.8	-58.8	196.8	-53.3	INDURATEDNANNOCHALK	Chave1984; https://doi.org/10.1594/PANGAEA.257971
74-528*-36R-4,38-40	U528	X	36	R	4	38	40	39	449.89	nan	nan	nan	nan	200	74.4	-45.8	90.3	-44.3	INDURATEDNANNOCHALK	Chave1984; https://doi.org/10.1594/PANGAEA.257971
74-528*-36R-4,80-82	U528	X	36	R	4	80	82	81	450.31	nan	nan	nan	nan	200	56.4	-49.7	82.6	-40	INDURATEDNANNOCHALK	Chave1984; https://doi.org/10.1594/PANGAEA.257971
74-528*-36R-4,107-109	U528	X	36	R	4	107	109	108	450.58	nan	nan	nan	nan	200	312.3	-67.4	324.8	-67.4	INDURATEDNANNOCHALK	Chave1984; https://doi.org/10.1594/PANGAEA.257971
74-528*-36R-4,127-129	U528	X	36	R	4	127	129	128	450.78	nan	nan	nan	nan	200	305.1	-49.3	310	-50.9	INDURATEDNANNOCHALK	Chave1984; https://doi.org/10.1594/PANGAEA.257971
74-528*-36R-5,12-14	U528	X	36	R	5	12	14	13	451.13	nan	nan	nan	nan	200	358	-46	348.8	-50.9	INDURATEDNANNOCHALK	Chave1984; https://doi.org/10.1594/PANGAEA.257971
74-528*-36R-5,38-40	U528	X	36	R	5	38	40	39	451.39	nan	nan	nan	nan	200	63.1	-57.1	62.9	-47.3	INDURATEDNANNOCHALK	Chave1984; https://doi.org/10.1594/PANGAEA.257971
74-528*-36R-5,69-71	U528	X	36	R	5	69	71	70	451.7	nan	nan	nan	nan	200	256.8	-56.2	268.9	-59	INDURATEDNANNOCHALK	Chave1984; https://doi.org/10.1594/PANGAEA.257971
74-528*-36R-5,102-104	U528	X	36	R	5	102	104	103	452.03	nan	nan	nan	nan	200	261.8	-16	282.2	-35.6	INDURATEDNANNOCHALK	Chave1984; https://doi.org/10.1594/PANGAEA.257971
74-528*-36R-5,131-133	U528	X	36	R	5	131	133	132	452.32	nan	nan	nan	nan	200	105.7	-17.6	91.4	-42.5	INDURATEDNANNOCHALK	Chave1984; https://doi.org/10.1594/PANGAEA.257971
74-528*-36R-6,12-14	U528	X	36	R	6	12	14	13	452.53	nan	nan	nan	nan	200	144.3	-44.2	177.8	-51.9	INDURATEDNANNOCHALK	Chave1984; https://doi.org/10.1594/PANGAEA.257971
74-528*-36R-6,42-44	U528	X	36	R	6	42	44	43	452.83	nan	nan	nan	nan	200	85.1	-77.8	158	-55.5	INDURATEDNANNOCHALK	Chave1984; https://doi.org/10.1594/PANGAEA.257971
74-528*-36R-6,70-72	U528	X	36	R	6	70	72	71	453.11	nan	nan	nan	nan	200	158.4	-57.3	151.5	-60.1	INDURATEDNANNOCHALK	Chave1984; https://doi.org/10.1594/PANGAEA.257971
74-528*-36R-6,99-101	U528	X	36	R	6	99	101	100	453.4	nan	nan	nan	nan	200	194.8	-44.9	210.4	-47.6	INDURATEDNANNOCHALK	Chave1984; https://doi.org/10.1594/PANGAEA.257971
74-528*-36R-7,13-15	U528	X	36	R	7	13	15	14	454.04	nan	nan	nan	nan	200	127.3	-44.6	126.5	-48.5	INDURATEDNANNOCHALK	Chave1984; https://doi.org/10.1594/PANGAEA.257971
74-528*-37R-1,144-146	U528	X	37	R	1	144	146	145	455.95	nan	nan	nan	nan	200	240.8	-57.3	241.4	-57.3	VOLCANOGENICTURBIDITESANDSANDNANNOCHALK	Chave1984; https://doi.org/10.1594/PANGAEA.257971
74-528*-37R-2,20-22	U528	X	37	R	2	20	22	21	456.06	nan	nan	nan	nan	200	230.2	-48	231.3	-45	VOLCANOGENICTURBIDITESANDSANDNANNOCHALK	Chave1984; https://doi.org/10.1594/PANGAEA.257971
74-528*-37R-2,88-90	U528	X	37	R	2	88	90	89	456.74	nan	nan	nan	nan	200	39.6	-49.9	40.8	-48.5	VOLCANOGENICTURBIDITESANDSANDNANNOCHALK	Chave1984; https://doi.org/10.1594/PANGAEA.257971
74-528*-37R-3,47-49	U528	X	37	R	3	47	49	48	457.83	nan	nan	nan	nan	200	277.2	-46.7	279.4	-46.4	VOLCANOGENICTURBIDITESANDSANDNANNOCHALK	Chave1984; https://doi.org/10.1594/PANGAEA.257971
74-528*-37R-3,90-92	U528	X	37	R	3	90	92	91	458.26	nan	nan	nan	nan	200	157.4	-56.1	157.7	-56.6	VOLCANOGENICTURBIDITESANDSANDNANNOCHALK	Chave1984; https://doi.org/10.1594/PANGAEA.257971
74-528*-37R-3,120-122	U528	X	37	R	3	120	122	121	458.56	nan	nan	nan	nan	200	167.7	-61.9	165.5	-61.8	VOLCANOGENICTURBIDITESANDSANDNANNOCHALK	Chave1984; https://doi.org/10.1594/PANGAEA.257971
74-528*-37R-4,14-16	U528	X	37	R	4	14	16	15	459	nan	nan	nan	nan	200	69.6	-49.3	71.4	-49.5	VOLCANOGENICTURBIDITESANDSANDNANNOCHALK	Chave1984; https://doi.org/10.1594/PANGAEA.257971
74-528*-37R-4,51-53	U528	X	37	R	4	51	53	52	459.37	nan	nan	nan	nan	200	147.3	-53.5	146.1	-51.2	VOLCANOGENICTURBIDITESANDSANDNANNOCHALK	Chave1984; https://doi.org/10.1594/PANGAEA.257971
74-528*-37R-4,65-67	U528	X	37	R	4	65	67	66	459.51	nan	nan	nan	nan	200	303.8	-59.6	303.7	-59.4	VOLCANOGENICTURBIDITESANDSANDNANNOCHALK	Chave1984; https://doi.org/10.1594/PANGAEA.257971
74-528*-37R-4,97-99	U528	X	37	R	4	97	99	98	459.83	nan	nan	nan	nan	200	54.7	-51.4	54	-51.1	VOLCANOGENICTURBIDITESANDSANDNANNOCHALK	Chave1984; https://doi.org/10.1594/PANGAEA.257971
74-528*-37R-4,143-145	U528	X	37	R	4	143	145	144	460.29	nan	nan	nan	nan	200	122.3	-59.6	120.3	-59.1	VOLCANOGENICTURBIDITESANDSANDNANNOCHALK	Chave1984; https://doi.org/10.1594/PANGAEA.257971
74-528*-37R-5,20-22	U528	X	37	R	5	20	22	21	460.56	nan	nan	nan	nan	200	148.3	-54.2	145.9	-51.9	NANNOCHALK	Chave1984; https://doi.org/10.1594/PANGAEA.257971
74-528*-37R-5,84-86	U528	X	37	R	5	84	86	85	461.2	nan	nan	nan	nan	200	151.1	-53.6	151.6	-54.9	NANNOCHALK	Chave1984; https://doi.org/10.1594/PANGAEA.257971
74-528*-37R-5,115-117	U528	X	37	R	5	115	117	116	461.51	nan	nan	nan	nan	200	215.2	-51.4	215.6	-50.1	NANNOCHALK	Chave1984; https://doi.org/10.1594/PANGAEA.257971
74-528*-37R-6,21-23	U528	X	37	R	6	21	23	22	462.07	nan	nan	nan	nan	200	355.9	-53.4	354.3	-54.1	VOLCANOGENICTURBIDITESANDSANDNANNOCHALK	Chave1984; https://doi.org/10.1594/PANGAEA.257971
74-528*-37R-6,48-50	U528	X	37	R	6	48	50	49	462.34	nan	nan	nan	nan	200	351	-47.9	352.8	-48.7	VOLCANOGENICTURBIDITESANDSANDNANNOCHALK	Chave1984; https://doi.org/10.1594/PANGAEA.257971
74-528*-37R-6,78-80	U528	X	37	R	6	78	80	79	462.64	nan	nan	nan	nan	200	336.8	-56.5	338.4	-57.6	VOLCANOGENICTURBIDITESANDSANDNANNOCHALK	Chave1984; https://doi.org/10.1594/PANGAEA.257971
74-528*-37R-6,106-108	U528	X	37	R	6	106	108	107	462.92	nan	nan	nan	nan	200	343	-57.5	333.9	-60.3	VOLCANOGENICTURBIDITESANDSANDNANNOCHALK	Chave1984; https://doi.org/10.1594/PANGAEA.257971
74-528*-38R-2,56-58	U528	X	38	R	2	56	58	57	466.07	nan	nan	nan	nan	200	103.9	-32.6	105.7	43.4	VOLCANOGENICTURBIDITES	Chave1984; https://doi.org/10.1594/PANGAEA.257971
74-528*-38R-2,92-94	U528	X	38	R	2	92	94	93	466.43	nan	nan	nan	nan	200	107.5	48.6	111.6	49.2	INDURATEDNANNOCHALK	Chave1984; https://doi.org/10.1594/PANGAEA.257971
74-528*-38R-2,121-123	U528	X	38	R	2	121	123	122	466.72	nan	nan	nan	nan	200	356.8	55.6	348.5	52	INDURATEDNANNOCHALK	Chave1984; https://doi.org/10.1594/PANGAEA.257971
74-528*-38R-3,35-37	U528	X	38	R	3	35	37	36	467.36	nan	nan	nan	nan	200	244.6	45.7	244.5	53.1	INDURATEDNANNOCHALK	Chave1984; https://doi.org/10.1594/PANGAEA.257971
74-528*-38R-3,63-65	U528	X	38	R	3	63	65	64	467.64	nan	nan	nan	nan	200	245.5	46.8	242.4	53.1	INDURATEDNANNOCHALK	Chave1984; https://doi.org/10.1594/PANGAEA.257971
74-528*-38R-3,98-100	U528	X	38	R	3	98	100	99	467.99	nan	nan	nan	nan	200	164.8	68.1	133	67.9	INDURATEDNANNOCHALK	Chave1984; https://doi.org/10.1594/PANGAEA.257971
74-528*-38R-4,19-21	U528	X	38	R	4	19	21	20	468.7	nan	nan	nan	nan	200	73.8	23.7	35	65	INDURATEDNANNOCHALK	Chave1984; https://doi.org/10.1594/PANGAEA.257971
74-528*-38R-4,47-49	U528	X	38	R	4	47	49	48	468.98	nan	nan	nan	nan	200	46.3	35.7	45.9	42.3	INDURATEDNANNOCHALK	Chave1984; https://doi.org/10.1594/PANGAEA.257971
74-528*-38R-4,84-86	U528	X	38	R	4	84	86	85	469.35	nan	nan	nan	nan	200	208.5	44	216.9	47.1	INDURATEDNANNOCHALK	Chave1984; https://doi.org/10.1594/PANGAEA.257971
74-528*-38R-4,115-117	U528	X	38	R	4	115	117	116	469.66	nan	nan	nan	nan	200	143.4	60.1	146.1	58.5	INDURATEDNANNOCHALK	Chave1984; https://doi.org/10.1594/PANGAEA.257971
74-528*-38R-5,9-11	U528	X	38	R	5	9	11	10	470.1	nan	nan	nan	nan	200	134.3	53.7	138.1	55.1	INDURATEDNANNOCHALK	Chave1984; https://doi.org/10.1594/PANGAEA.257971

## Sheet: PMag577
U577_Hole	U577_Depth_mbsf_digitized	U577_Depth_rmcd_digitized	U577_Depth_rmcd1209_digitized	CycleCountAge	age_tuned	U577_Inclination_digitized	U577_Source
U577A	95.28	101.059	240.034	nan	nan	-30.83	Bleil 1985		https://doi.org/10.1594/PANGAEA.258015
U577A	95.71	101.548	240.666	nan	nan	-42.78	Bleil 1985
U577A	96.25	102.04	241.583	nan	nan	-35.54	Bleil 1985
U577A	96.8	102.59	242.543	nan	nan	-30.64	Bleil 1985
U577A	97.28	103.07	243.37	nan	nan	-33.2	Bleil 1985
U577A	97.74	103.53	244.009	nan	nan	-35.98	Bleil 1985
U577A	98.32	104.11	244.754	nan	nan	-37.9	Bleil 1985
U577A	98.85	104.64	245.434	nan	nan	-27.46	Bleil 1985
U577A	99.26	105.05	245.873	nan	nan	-17.44	Bleil 1985
U577A	99.74	105.53	246.381	nan	nan	-33.22	Bleil 1985
U577A	100.35	106.14	247.026	nan	nan	-13.61	Bleil 1985
U577A	100.81	106.6	247.772	nan	nan	-23.64	Bleil 1985
U577A	101.31	107.1	248.783	nan	nan	13.04	Bleil 1985
U577A	101.82	107.61	249.768	nan	nan	33.93	Bleil 1985
U577A	102.28	108.07	250.638	nan	62.7412	-26	Bleil 1985
U577A	102.68	108.47	251.345	nan	62.9534	-30.06	Bleil 1985
U577A	103.14	108.93	252.275	nan	63.2466	-27.93	Bleil 1985
U577C	101.99	109.37	252.664	nan	63.4232	-30.48	Bleil 1985
U577A	103.64	109.43	252.717	nan	63.4598	33.06	Bleil 1985
U577C	102.14	109.52	252.797	nan	63.5146	-22.41	Bleil 1985
U577C	102.17	109.55	252.823	nan	63.5329	-34.29	Bleil 1985
U577C	102.4	109.78	253.027	nan	63.6732	-31.32	Bleil 1985
U577C	102.55	109.93	253.137	nan	63.7264	-34.71	Bleil 1985
U577C	102.73	110.11	253.252	nan	63.7666	-28.76	Bleil 1985
U577C	102.96	110.34	253.485	nan	63.8415	-34.91	Bleil 1985
U577C	103	110.38	253.531	nan	63.8548	-30.03	Bleil 1985
U577C	103	110.38	253.531	nan	63.8548	27.28	Bleil 1985
U577C	103.12	110.5	253.669	nan	63.8948	33.44	Bleil 1985
U577C	103.2	110.58	253.761	nan	63.9156	21.13	Bleil 1985
U577C	103.48	110.86	254.082	nan	63.9822	-14.95	Bleil 1985
U577C	103.48	110.86	254.082	nan	63.9822	23.26	Bleil 1985
U577C	103.49	110.87	254.094	nan	63.9845	10.74	Bleil 1985
U577C	103.73	111.11	254.369	nan	64.0577	32.18	Bleil 1985
U577C	103.83	111.21	254.484	nan	64.0889	24.97	Bleil 1985
U577C	103.93	111.31	254.599	nan	64.1281	28.15	Bleil 1985
U577C	104.04	111.42	254.725	nan	64.1738	23.27	Bleil 1985
U577C	104.12	111.5	254.817	nan	64.207	15.63	Bleil 1985
U577C	104.16	111.54	254.863	nan	64.2234	28.16	Bleil 1985
U577C	104.24	111.62	254.955	nan	64.2561	24.98	Bleil 1985
U577C	104.45	111.83	255.196	nan	64.3382	1.85	Bleil 1985
U577C	104.59	111.97	255.356	nan	64.3891	17.56	Bleil 1985
U577A	105.21	112.142	255.557	64.4481	64.4888	12.57	Bleil 1985
U577C	104.82	112.2	255.642	64.4734	64.5389	19.05	Bleil 1985
U577A	105.44	112.315	255.809	64.5234	64.5965	30.06	Bleil 1985
U577C	104.94	112.32	255.816	64.5255	64.5989	30.72	Bleil 1985
U577C	105.07	112.45	256.032	64.5901	64.6582	23.72	Bleil 1985
U577A	105.64	112.544	256.189	64.6372	64.691	-32.43	Bleil 1985
U577C	105.28	112.66	256.384	64.6955	64.7317	20.76	Bleil 1985
U577C	105.32	112.7	256.451	64.7156	64.7463	-20.21	Bleil 1985
U577A	105.77	112.704	256.458	64.7177	64.7479	-36.91	Bleil 1985
U577C	105.55	112.93	256.853	64.8361	64.8369	-21.9	Bleil 1985
U577A	105.97	112.951	256.892	64.8508	64.8522	-30.3	Bleil 1985
U577C	105.73	113.11	257.194	64.9548	64.9539	-23.17	Bleil 1985
U577C	105.85	113.23	257.421	65.007	65.0072	-13.83	Bleil 1985
U577A	106.3	113.252	257.455	65.0149	65.0152	-33.08	Bleil 1985
U577C	106.01	113.406	257.647	65.0508	65.0512	-25.29	Bleil 1985
U577A	106.48	113.42	257.663	65.0534	65.0537	-13.03	Bleil 1985
U577C	106.15	113.572	257.852	65.0823	65.0823	-15.31	Bleil 1985
U577A	106.76	113.7	258.011	65.1066	65.1064	-11.97	Bleil 1985
U577C	106.29	113.738	258.058	65.1138	65.1135	-26.55	Bleil 1985
U577A	106.84	113.78	258.11	65.1218	65.1214	21.51	Bleil 1985
U577C	106.49	113.957	258.33	65.2098	65.2096	-25.91	Bleil 1985
U577C	106.56	114.027	258.417	65.2385	65.2385	27.37	Bleil 1985
U577A	107.11	114.05	258.445	65.2451	65.2452	23.43	Bleil 1985
U577C	106.71	114.221	258.674	65.2993	65.2993	25.67	Bleil 1985
U577C	106.84	114.382	258.894	65.3671	65.3671	24.19	Bleil 1985
U577C	106.99	114.527	259.101	65.4407	65.4406	22.5	Bleil 1985
U577A	107.67	114.61	259.221	65.46	65.4598	21.72	Bleil 1985
U577C	107.12	114.652	259.282	65.4697	65.4696	-22.71	Bleil 1985
U577C	107.2	114.729	259.393	65.4876	65.4874	13.8	Bleil 1985
U577C	107.2	114.729	259.393	65.4876	65.4874	18.25	Bleil 1985
U577A	108	114.94	259.696	65.5426	65.5409	22.14	Bleil 1985
U577C	107.48	114.999	259.781	65.5651	65.5618	18.47	Bleil 1985
U577A	108.18	115.12	259.956	65.6113	65.6114	26.19	Bleil 1985
U577C	107.83	115.336	260.223	65.7163	65.7301	14.45	Bleil 1985
U577A	108.56	115.5	260.382	65.7549	65.7599	32.16	Bleil 1985
U577C	108.03	115.529	260.412	65.7616	65.7654	14.03	Bleil 1985
U577C	108.08	115.577	260.461	65.773	65.7747	19.55	Bleil 1985
U577A	108.86	115.8	260.715	65.8314	65.8239	-26.07	Bleil 1985
U577C	108.33	115.818	260.737	65.8362	65.8285	25.29	Bleil 1985
U577C	108.49	115.972	260.922	65.8779	65.8683	-27.35	Bleil 1985
U577A	109.14	116.08	261.049	65.9066	65.8957	-26.5	Bleil 1985
U577C	108.69	116.164	261.132	65.9253	65.9161	-23.1	Bleil 1985
U577C	108.71	116.184	261.151	65.9296	65.924	-28.19	Bleil 1985
U577C	108.71	116.184	261.151	65.9296	65.924	-13.12	Bleil 1985
U577C	108.91	116.376	261.336	65.9981	65.9958	-8.45	Bleil 1985
U577A	109.44	116.38	261.34	65.9985	65.9961	-24.79	Bleil 1985
U577C	108.92	116.386	261.345	65.999	65.9967	-25.22	Bleil 1985
U577C	109.09	116.552	261.519	66.0161	66.0155	-29.67	Bleil 1985
U577C	109.11	116.572	261.546	66.0187	66.0184	-17.78	Bleil 1985
U577A	109.7	116.64	261.635	66.0293	66.0288	-19.89	Bleil 1985
U577C	109.35	116.818	261.869	66.0563	66.0577	-28.6	Bleil 1985
U577C	109.45	116.921	262.004	66.0692	66.0742	-24.99	Bleil 1985
U577A	110.05	116.99	262.095	66.0781	66.0854	-30.13	Bleil 1985
U577A	110.15	117.09	262.226	66.0919	66.1016	-21.18	Bleil 1985
U577C	109.77	117.249	262.39	66.1115	66.1218	-23.5	Bleil 1985
U577C	109.8	117.28	262.42	66.1152	66.1255	-25.83	Bleil 1985
U577C	110	117.485	262.625	66.1381	66.1508	-21.58	Bleil 1985
U577A	110.56	117.5	262.644	66.1402	66.1531	-19.69	Bleil 1985
U577C	110.02	117.506	262.651	66.141	66.154	-14.58	Bleil 1985
U577C	110.23	117.747	262.937	66.1763	66.1892	-26.04	Bleil 1985
U577A	110.89	117.83	263.029	66.1892	66.2006	-31.63	Bleil 1985
U577C	110.38	117.921	263.151	66.2077	66.2156	-22.42	Bleil 1985
U577A	111.04	117.98	263.253	66.2259	66.2282	-23.96	Bleil 1985
U577C	110.64	118.176	263.484	66.2689	66.2566	-29.64	Bleil 1985
U577A	111.27	118.21	263.534	66.2752	66.2628	-23.96	Bleil 1985
U577A	111.4	118.34	263.714	66.2966	66.2849	-11.59	Bleil 1985
U577C	110.86	118.381	263.768	66.3029	66.2916	-27.29	Bleil 1985
U577A	111.57	118.51	263.939	66.3291	66.3126	-15.22	Bleil 1985
U577C	111.09	118.58	264.031	66.342	66.324	-28.35	Bleil 1985
U577A	111.67	118.61	264.071	66.3476	66.3289	-29.08	Bleil 1985
U577A	112.05	118.99	264.596	66.4089	66.3936	-28.87	Bleil 1985
U577C	111.52	119.04	264.68	66.4191	66.404	-29.4	Bleil 1985
U577C	111.64	119.16	264.891	66.4432	66.4298	-20.48	Bleil 1985
U577A	112.33	119.27	265.086	66.4648	66.453	-21.84	Bleil 1985
U577C	111.95	119.47	265.432	66.5014	66.4946	-25.15	Bleil 1985
U577A	112.54	119.48	265.449	66.5028	66.4966	-9.9	Bleil 1985
U577A	112.66	119.6	265.648	66.5191	66.5204	-9.26	Bleil 1985
U577C	112.15	119.67	265.764	66.5278	66.5342	-25.78	Bleil 1985
U577A	112.81	119.75	265.893	66.5378	66.5497	-18.43	Bleil 1985
U577C	112.29	119.81	265.972	66.5457	66.5591	-6.46	Bleil 1985
U577C	112.5	120.02	266.292	66.5732	66.5975	-16.01	Bleil 1985
U577A	113.09	120.03	266.309	66.5746	66.5996	-23.98	Bleil 1985
U577A	113.19	120.13	266.43	66.5846	66.614	32.54	Bleil 1985
U577C	112.7	120.22	266.52	66.5925	66.6248	22.63	Bleil 1985
U577A	113.57	120.51	266.849	66.6169	66.6641	26.14	Bleil 1985
U577A	113.68	120.62	266.99	66.6299	66.6811	32.53	Bleil 1985
U577C	113.18	120.7	267.083	66.6398	66.6923	22.64	Bleil 1985
U577C	113.44	120.96	267.391	66.6795	66.7292	21.37	Bleil 1985
U577C	113.62	121.14	267.58	66.7045	66.7517	13.95	Bleil 1985
U577C	113.87	121.39	267.883	66.7392	66.7881	18.84	Bleil 1985
U577C	114.27	121.79	268.403	66.8	66.8448	-24.03	Bleil 1985
U577A	114.03	121.792	268.406	66.8003	66.8451	31.68	Bleil 1985
U577C	114.5	122.02	268.752	66.8336	66.8771	23.52	Bleil 1985
U577A	114.44	122.202	268.983	66.8556	66.8986	27.83	Bleil 1985
U577C	114.75	122.27	269.089	66.8658	66.9084	21.19	Bleil 1985
U577C	114.95	122.47	269.402	66.8969	66.9374	23.11	Bleil 1985
U577A	114.76	122.522	269.482	66.9034	66.9448	24.42	Bleil 1985
U577C	115.21	122.73	269.735	66.9246	66.9682	19.93	Bleil 1985
U577A	115.12	122.889	269.935	66.9415	66.9868	24.2	Bleil 1985
U577C	115.61	123.13	270.252	66.9672	67.0162	20.58	Bleil 1985
U577C	115.74	123.26	270.392	66.9784	67.0291	22.92	Bleil 1985
U577A	115.63	123.374	270.515	66.9876	67.0405	31.23	Bleil 1985
U577C	115.94	123.46	270.607	66.9945	67.049	25.04	Bleil 1985
U577A	115.98	123.697	270.871	67.017	67.0735	21.42	Bleil 1985
U577C	116.34	123.86	271.11	67.0387	67.0956	23.99	Bleil 1985
U577A	116.31	124.026	271.283	67.0558	67.1117	30.16	Bleil 1985
U577C	116.57	124.09	271.35	67.0624	67.1179	22.72	Bleil 1985
U577C	116.7	124.22	271.484	67.0741	67.1303	22.51	Bleil 1985
U577C	117.03	124.55	271.863	67.1059	67.1654	-20.99	Bleil 1985
U577A	116.82	124.662	272.003	67.1206	67.1784	-27.21	Bleil 1985
U577C	117.23	124.75	272.134	67.1343	67.1905	22.95	Bleil 1985
U577A	117.17	125.02	272.503	67.168	67.2247	30.36	Bleil 1985
U577A	117.55	125.4	273.031	67.2136	67.2677	31.64	Bleil 1985
U577A	118.16	126.01	273.881	67.2814	67.3358	33.13	Bleil 1985
U577A	118.54	126.39	274.332	67.3152	67.3719	29.07	Bleil 1985
U577A	118.77	126.62	274.57	67.333	67.391	32.69	Bleil 1985
U577A	119.1	126.95	274.908	67.3602	67.418	38.88	Bleil 1985
U577A	119.25	127.1	275.072	67.3734	67.4311	31.62	Bleil 1985
U577A	119.43	127.28	275.293	67.3872	67.4488	35.25	Bleil 1985
U577A	119.76	127.61	275.687	67.4158	67.4804	31.83	Bleil 1985
U577A	119.78	127.63	275.709	67.4176	67.4822	35.03	Bleil 1985
U577A	120.14	127.99	276.115	67.4472	67.5147	41.64	Bleil 1985
U577A	120.36	128.21	276.358	67.4628	67.5342	38.65	Bleil 1985
U577A	120.39	128.24	276.39	67.4653	67.5367	33.96	Bleil 1985
U577A	120.69	128.54	276.738	67.4906	67.5645	32.89	Bleil 1985
U577A	120.92	128.77	277.046	67.5089	67.5893	33.95	Bleil 1985
U577A	121.1	128.95	277.288	67.5223	67.6086	34.16	Bleil 1985
U577A	121.33	129.18	277.597	67.5423	67.6333	-22.14	Bleil 1985
U577A	121.61	129.46	277.954	67.5634	67.6596	-36.65	Bleil 1985
U577A	121.81	129.66	278.21	67.577	67.6781	39.27	Bleil 1985
U577A	122.06	129.91	278.527	67.5945	67.7012	35.86	Bleil 1985
U577A	122.34	130.19	278.905	67.6166	67.7287	29.89	Bleil 1985
U577A	122.62	130.47	279.297	67.6383	67.7571	36.49	Bleil 1985
U577A	122.8	130.65	279.533	67.6504	67.7743	24.98	Bleil 1985
U577A	123.02	130.87	279.786	67.6606	67.7927	16.02	Bleil 1985

## Sheet: PMag1262
Sample_ID	depth mbsf	depth mcd	depth rmcd1267	depth rmcd1209	CycleCountAge	age_tuned	Inclination	Declination	Source
208-1262C12H-2, 22	185.72	204.5	306.94	nan	nan	nan	53	92.3	Bowles 2006
208-1262C12H-2, 72	186.22	205	307.427	nan	nan	nan	-40.1	-127.1	Bowles 2006
208-1262C12H-5, 72	190.72	209.5	312.085	255.659	64.4788	64.5451	-48.7	-113.3	Bowles 2006
208-1262C12H-5, 82	190.82	209.6	312.183	255.717	64.496	64.5649	-35.8	-121.9	Bowles 2006
208-1262C12H-5, 92	190.92	209.7	312.281	255.774	64.5131	64.5847	-24.5	-123.3	Bowles 2006
208-1262C12H-5, 102	191.02	209.8	312.395	255.841	64.5331	64.6077	-24.2	-120.3	Bowles 2006
208-1262C12H-5, 112	191.12	209.9	312.52	255.914	64.555	64.633	32.5	77.5	Bowles 2006
208-1262C12H-5, 122	191.22	210	312.645	256.03	64.5897	64.658	27.8	160.9	Bowles 2006
208-1262C12H-5, 132	191.32	210.1	312.77	256.15	64.6256	64.683	55.2	67.5	Bowles 2006
208-1262C12H-6, 3	191.53	210.31	312.98	256.352	64.6859	64.725	54.3	91.2	Bowles 2006
208-1262C12H-6, 42	191.92	210.7	313.426	256.763	64.8087	64.8149	30.4	65.2	Bowles 2006
208-1262C12H-6, 52	192.02	210.8	313.514	256.842	64.8326	64.8329	57.5	66	Bowles 2006
208-1262C12H-6, 62	192.12	210.9	313.615	256.896	64.852	64.8533	40.5	57.2	Bowles 2006
208-1262C12H-6, 72	192.22	211	313.722	256.953	64.8732	64.8753	63.6	54.1	Bowles 2006
208-1262C12H-6, 82	192.32	211.1	313.83	257.01	64.8944	64.8973	-45.7	-133.3	Bowles 2006
208-1262C12H-6, 92	192.42	211.2	313.915	257.055	64.9111	64.9146	-47.5	-117.7	Bowles 2006
208-1262C12H-7, 2	192.52	211.3	313.999	257.1	64.9278	64.9318	-21	-90	Bowles 2006
208-1262C12H-7, 12	192.62	211.4	314.097	257.174	64.9502	64.9492	-49.3	-89.4	Bowles 2006
208-1262C12H-7, 22	192.72	211.5	314.215	257.263	64.9707	64.9701	-51.6	-108.4	Bowles 2006
208-1262B22H-1, 61	191.51	212.5	315.52	258.208	65.1477	65.1463	70.6	114.5	Westerhold et al. 2008
208-1262B22H-1, 91	191.81	212.8	315.791	258.283	65.1857	65.185	31.9	271.6	Westerhold et al. 2008
208-1262B22H-2, 4	191.94	212.93	315.92	258.318	65.2039	65.2035	47.1	124.2	Bowles 2006
208-1262B22H-2, 16	192.06	213.05	316.07	258.36	65.225	65.225	48.5	112.5	Bowles 2006
208-1262B22H-2, 28	192.18	213.17	316.16	258.525	65.264	65.264	69	42.5	Bowles 2006
208-1262B22H-2, 52	192.42	213.41	316.41	258.846	65.3478	65.3478	-9.5	-64.1	Bowles 2006
208-1262B22H-3, 4	192.7	213.69	316.658	258.962	65.3942	65.3942	-22	-74.3	Bowles 2006
208-1262B22H-3, 28	192.94	213.93	316.888	259.085	65.4379	65.4379	-25.6	-66.9	Bowles 2006
208-1262B22H-3, 52	193.18	214.17	317.108	259.381	65.4857	65.4855	-43.7	-65.1	Bowles 2006
208-1262B22H-3, 64	193.3	214.29	317.222	259.535	65.5105	65.5101	-39.4	-81.8	Bowles 2006
208-1262B22H-3, 88	193.54	214.53	317.45	259.753	65.5575	65.5548	-41.2	-74.8	Bowles 2006
208-1262C13H-1, 10	193.6	214.539	317.46	259.76	65.5595	65.5567	-51	274.2	Westerhold et al. 2008
208-1262B22H-3, 100	193.66	214.65	317.588	259.856	65.585	65.5804	-8.4	-90.6	Bowles 2006
208-1262C13H-1, 20	193.7	214.718	317.667	259.915	65.6005	65.5949	71.9	114.5	Westerhold et al. 2008
208-1262C13H-1, 30	193.8	214.849	317.829	259.978	65.6201	65.6263	-25.2	273.4	Westerhold et al. 2008
208-1262B22H-3, 124	193.9	214.89	317.883	259.994	65.6265	65.637	-40.9	-76.2	Bowles 2006
208-1262C13H-1, 40	193.9	214.949	317.962	260.018	65.6356	65.6524	-11.7	236.3	Westerhold et al. 2008
208-1262B22H-3, 136	194.02	215.01	318.043	260.042	65.6451	65.6684	54.7	129.1	Bowles 2006
208-1262C13H-1, 50	194	215.049	318.095	260.057	65.6511	65.6786	74.5	185.4	Westerhold et al. 2008
208-1262C13H-1, 60	194.1	215.149	318.229	260.097	65.6666	65.7048	44.5	121.2	Westerhold et al. 2008
208-1262B22H-4, 4	194.2	215.19	318.283	260.184	65.7008	65.7227	36.6	110.7	Bowles 2006
208-1262C13H-1, 70	194.2	215.242	318.343	260.299	65.7358	65.7444	67.8	89.9	Westerhold et al. 2008
208-1262B22H-4, 16	194.32	215.326	318.43	260.468	65.7745	65.7759	46.1	125.9	Bowles 2006
208-1262C13H-1, 80	194.3	215.34	318.445	260.496	65.7811	65.7813	71.7	100.4	Westerhold et al. 2008
208-1262C13H-1, 90	194.4	215.44	318.549	260.679	65.8232	65.8161	71.3	144.9	Westerhold et al. 2008
208-1262B22H-4, 28	194.44	215.482	318.594	260.724	65.8334	65.8258	43.4	133.2	Bowles 2006
208-1262C13H-1, 100	194.5	215.54	318.657	260.787	65.8476	65.8393	56.5	127	Westerhold et al. 2008
208-1262C13H-1, 110	194.6	215.64	318.766	260.896	65.8721	65.8627	57.5	102.7	Westerhold et al. 2008
208-1262B22H-4, 40	194.56	215.663	318.791	260.921	65.8777	65.8681	46.7	123.1	Bowles 2006
208-1262C13H-1, 120	194.7	215.74	318.874	261.004	65.8965	65.8861	59.3	99.9	Westerhold et al. 2008
208-1262B22H-4, 50	194.66	215.814	318.955	261.085	65.9146	65.9034	56.6	287.7	Westerhold et al. 2008
208-1262C13H-1, 130	194.8	215.84	318.983	261.113	65.921	65.9095	56.8	85	Westerhold et al. 2008
208-1262B22H-4, 60	194.76	215.939	319.084	261.156	65.9312	65.9257	64.3	286.1	Westerhold et al. 2008
208-1262C13H-1, 140	194.9	215.94	319.085	261.156	65.9313	65.9259	47.6	108.9	Westerhold et al. 2008
208-1262B22H-4, 70	194.86	216.041	319.161	261.184	65.9442	65.9377	58.4	282.7	Westerhold et al. 2008
208-1262B22H-4, 80	194.96	216.143	319.237	261.213	65.9573	65.9497	59.8	275.8	Westerhold et al. 2008
208-1262B22H-4, 90	195.06	216.245	319.393	261.272	65.9839	65.9741	60.5	302	Westerhold et al. 2008
208-1262B23H-1, 32	200.72	223.927	326.885	264.038	66.343	66.3248	63.8	75.1	Bowles 2006
208-1262B23H-1, 42	200.82	224.022	327.021	264.081	66.3488	66.3301	60.3	62.1	Bowles 2006
208-1262B23H-1, 57	200.97	224.17	327.234	264.136	66.3556	66.3369	-55.3	-145.3	Bowles 2006

## Sheet: PMag1267
Sample_ID	depth mbsf	depth rmcd	depth rmcd1209	CycleCountAge	age_tuned	Inclination	Declination	Source
208-1267A29X-1, 58	264.68	297.28	nan	nan	nan	55.1	6.9	Bowles 2006
208-1267A29X-4, 57	269.17	301.77	nan	nan	nan	57.2	112.4	Bowles 2006
208-1267A29X-6, 23	271.83	304.548	nan	nan	nan	54.6	254.5	Bowles 2006
208-1267A30X-1, 128	274.98	307.83	nan	nan	nan	-5.5	108.3	Bowles 2006
208-1267A30X-2, 88	276.08	308.93	nan	nan	nan	-4.5	16.1	Bowles 2006
208-1267A30X-3, 88	277.58	310.43	nan	nan	nan	-8.4	104.3	Bowles 2006
208-1267A30X-4, 88	279.08	311.93	255.591	64.4584	64.5141	-4.8	12.4	Bowles 2006
208-1267A30X-5, 88	280.58	313.43	256.767	64.81	64.8158	47.6	86	Bowles 2006
208-1267A30X-6, 58	281.78	314.63	257.578	65.0403	65.0408	-0.6	3.6	Bowles 2006
208-1267A30X-6, 68	281.88	314.73	257.654	65.052	65.0523	-5.8	26.9	Bowles 2006
208-1267A30X-6, 106	282.26	315.11	257.944	65.0963	65.0962	-9.5	178	Bowles 2006
208-1267A30X-6, 137	282.57	315.42	258.18	65.1336	65.132	-4.4	139.6	Bowles 2006
208-1267A30X-7, 11	282.81	315.66	258.246	65.1673	65.1663	-2.6	156.7	Bowles 2006
208-1267B32X-1, 39	281.39	315.751	258.272	65.1801	65.1794	-6.6	86.6	Bowles 2006
208-1267A30X-7, 21	282.91	315.76	258.274	65.1814	65.1806	-5.7	293.5	Bowles 2006
208-1267B32X-1, 83	281.83	316.18	258.562	65.2727	65.2727	-9	273	Bowles 2006
208-1267B32X-1, 113	282.13	316.48	258.879	65.3609	65.3609	-0.2	212.2	Bowles 2006
208-1267B32X-1, 129	282.29	316.64	258.953	65.3909	65.3909	-0.3	185.9	Bowles 2006
208-1267B32X-2, 23	282.73	317.08	259.343	65.4796	65.4794	-6.5	309.4	Bowles 2006
208-1267B32X-2, 38	282.88	317.23	259.546	65.5122	65.5119	-6.8	352.3	Bowles 2006
208-1267A31X-1, 9-11	283.4	317.319	259.654	65.5315	65.5305	12.7	204.6	Westerhold et al. 2008
208-1267B32X-2, 58	283.08	317.43	259.738	65.5535	65.5511	-2	279.8	Bowles 2006
208-1267A31X-1, 21-23	283.52	317.438	259.743	65.5551	65.5525	-60.8	336	Westerhold et al. 2008
208-1267A31X-1, 28-30	283.59	317.494	259.785	65.5662	65.5629	-18.8	330.5	Westerhold et al. 2008
208-1267A31X-1, 48-50	283.59	317.494	259.785	65.5662	65.5629	-45.6	44.6	Westerhold et al. 2008
208-1267A31X-1, 39-41	283.7	317.583	259.852	65.5839	65.5794	46.8	191.4	Westerhold et al. 2008
208-1267A31X-1, 59-61	283.8	317.664	259.913	65.5999	65.5943	65.8	31.1	Westerhold et al. 2008
208-1267A31X-1, 63	283.93	317.806	259.971	65.6175	65.6218	-0.7	199.4	Bowles 2006
208-1267B32X-2, 98-100	283.49	317.84	259.981	65.6215	65.6285	-25.5	170.4	Westerhold et al. 2008
208-1267A31X-1, 68-70	283.99	317.899	259.999	65.6283	65.6401	-37.7	43.4	Westerhold et al. 2008
208-1267B32X-2, 110-112	283.71	318.06	260.047	65.647	65.6717	-51.1	98.2	Westerhold et al. 2008
208-1267A31X-1, 79-81	284.2	318.225	260.096	65.6662	65.7041	63.9	223.8	Westerhold et al. 2008
208-1267B32X-2, 119-121	283.9	318.25	260.119	65.6755	65.7106	53.2	210.5	Westerhold et al. 2008
208-1267B32X-2, 129-131	284.1	318.45	260.506	65.7832	65.783	63.8	81.8	Westerhold et al. 2008
208-1267B32X-3, 9-11	284.1	318.45	260.506	65.7832	65.783	53.6	346.2	Westerhold et al. 2008
208-1267A31X-1, 87-89	284.38	318.471	260.546	65.7926	65.7906	72.2	152.3	Westerhold et al. 2008
208-1267A31X-2, 9-11	284.4	318.497	260.596	65.8041	65.8001	56.2	149	Westerhold et al. 2008
208-1267A31X-2, 20-22	284.51	318.634	260.764	65.8424	65.8344	68.6	231	Westerhold et al. 2008
208-1267B32X-2, 139-141	284.3	318.65	260.78	65.846	65.8378	39	109.8	Westerhold et al. 2008
208-1267B32X-3, 29-31	284.7	319.05	261.143	65.9277	65.9204	61.5	118.4	Westerhold et al. 2008
208-1267A31X-2, 40-42	284.91	319.119	261.169	65.9371	65.9312	59.7	85.6	Westerhold et al. 2008
208-1267B32X-3, 47.5-49.5	285.09	319.44	261.29	65.9919	65.9814	67.9	128.3	Westerhold et al. 2008
208-1267A31X-2, 60-62	285.31	319.568	261.338	65.9983	65.9959	42.2	144.8	Westerhold et al. 2008
208-1267B32X-3, 69-71	285.5	319.85	261.444	66.0087	66.0074	62.7	62.9	Westerhold et al. 2008
208-1267A31X-2, 79-81	285.7	319.954	261.483	66.0125	66.0116	48.6	191	Westerhold et al. 2008
208-1267B32X-3, 90-92	285.91	320.26	261.594	66.0239	66.0238	65.4	218.1	Westerhold et al. 2008
208-1267A31X-5, 83	289.13	323.26	262.667	66.1426	66.1559	36.1	328.8	Bowles 2006
208-1267A31X-6, 83	290.63	324.76	263.266	66.2283	66.2297	53.1	267.2	Bowles 2006
208-1267A31X-7, 50	291.8	325.93	263.729	66.2983	66.2867	41.2	94.5	Bowles 2006
208-1267B33X-1, 14	290.74	326.141	263.81	66.3087	66.2967	60.7	263.7	Bowles 2006
208-1267B33X-1, 38	290.98	326.38	263.876	66.3194	66.3049	64.5	154.2	Bowles 2006
208-1267B33X-1, 73	291.33	326.73	263.985	66.3356	66.3183	65.1	196.6	Bowles 2006
208-1267B33X-1, 102	291.62	327.02	264.08	66.3488	66.3301	-1.4	279.9	Bowles 2006
208-1267B33X-1, 120	291.8	327.2	264.127	66.3545	66.3358	-8.1	28.6	Bowles 2006
208-1267B33X-1, 142	292.02	327.42	264.184	66.3615	66.3428	11.3	92.2	Bowles 2006
208-1267B33X-2, 31	292.41	327.81	264.3	66.3755	66.3572	-5.2	219.6	Bowles 2006
208-1267A32X-2, 53	294.93	330.054	265.299	66.4889	66.4786	-1.6	201.2	Bowles 2006
208-1267A32X-3, 107	296.97	331.946	266.535	66.5938	66.6266	-8.4	340	Bowles 2006
208-1267A32X-4, 113	298.53	333.789	267.585	66.7052	66.7524	-2.4	206.2	Bowles 2006
208-1267A32X-5, 113	300.03	335.84	269.22	66.8788	66.9205	-4.2	74.8	Bowles 2006

## Sheet: NewPMag_528_1262_1267
Sample_ID	depth mbsf	depth mcd / rmcd	depth rmcd1267	depth rmcd1209	CycleCountAge	age_tuned405	NRM intensity (A/m)	PCA dec. (deg)	PCA inc. (deg)	PCA MAD3	PCA anchored	PCA npoints	PCA start (mT)	PCA end (mT)	Interpretation
528X-32R-4W-86/88	412.19		326.415	263.885	66.3209	66.3061	0.08204	322.085	52.6115	1.6147	N	12	20	100	Reversed
528X-32R-4W-97/99	412.3		326.571	263.93	66.328	66.3116	0.1297	312.434	66.6155	1.2032	N	12	20	100	Reversed
528X-32R-4W-109/111	412.42		326.76	263.995	66.337	66.3196	0.1073	9.6658	54.2212	2.4331	N	12	20	100	Reversed
528X-32R-4W-118/120	412.51		326.935	264.055	66.3454	66.3269	0.02713	10.2773	50.7915	3.7777	N	12	20	100	Reversed
528X-32R-5W-9/11	412.92		327.73	264.273	66.3724	66.3539	0.04464	106.319	17.2102	2.7471	N	10	20	80	Reversed
528X-32R-5W-20/22	413.03		327.929	264.34	66.3801	66.362	0.04357	162.511	20.8871	6.0635	N	9	20	70	Reversed
528X-32R-5W-29/31	413.12		328.04	264.377	66.3844	66.3666	0.3088	45.6143	-62.8192	1.4195	N	14	12	100	Normal
528X-32R-5W-33/35	413.16		328.089	264.393	66.3864	66.3686	0.2005	61.4736	-50.2587	1.8798	N	15	9	100	Normal
528X-32R-5W-52/54	413.35		328.323	264.482	66.3964	66.3796	0.1473	158.315	-55.8671	0.7185	N	16	6	100	Normal
528X-32R-5W-58/60	413.41		328.373	264.502	66.3986	66.3821	0.2118	174.232	-48.8818	1.1372	N	16	6	100	Normal
528X-32R-5W-67/69	413.5		328.447	264.532	66.4019	66.3858	0.2543	160.807	-59.0425	0.9163	N	14	12	100	Normal
528X-32R-5W-72/74	413.55		328.488	264.549	66.4037	66.3878	0.2709	167.161	-52.6363	0.6693	N	15	9	100	Normal
1262B-23H-1W-8/10	200.49	223.701	326.589	263.937	66.3289	66.3124	0.1781	121.374	68.6518	1.1409	N	15	9	100	Reversed
1262B-23H-1W-21/23	200.62	223.831	326.748	263.991	66.3364	66.3191	0.1097	128.172	23.7135	2.4389	N	10	9	50	Reversed
1262B-23H-1W-29/31	200.7	223.908	326.858	264.028	66.3417	66.3237	0.2048	124.149	50.3913	2.1464	N	14	12	100	Reversed
1262B-23H-1W-40/42	200.81	224.012	327.007	264.077	66.3484	66.3297	0.08636	154.528	18.8113	11.6994	N	11	15	80	Reversed
1262B-23H-1W-48/50	200.89	224.088	327.116	264.105	66.3518	66.3332	0.05518	245.85	-49.3134	7.2385	N	9	20	70	Normal
1262B-23H-1W-60/62	201.01	224.202	327.28	264.147	66.3571	66.3383	0.1707	300.173	-51.8537	2.2796	N	16	6	100	Normal
1262B-23H-1W-70/72	201.11	224.297	327.416	264.182	66.3614	66.3427	0.1399	303.804	-37.1193	1.6324	N	15	9	100	Normal
1262B-23H-1W-80/82	201.21	224.392	327.552	264.218	66.3657	66.347	0.09796	265.562	-59.8215	1.5801	N	14	12	100	Normal
1262B-23H-1W-95/97	201.36	224.54	327.765	264.285	66.3738	66.3553	0.0539	11.8592	-77.5202	3.1477	N	15	9	100	Normal
1262B-23H-1W-101/103	201.42	224.6	327.851	264.314	66.3771	66.3589	0.07245	295.248	-58.3682	2.3276	N	16	6	100	Normal
1267B-33X-1W-48/50	291.09	326.49	326.49	263.906	66.3243	66.3086	0.3062	34.2355	56.6127	2.0619	N	14	6	80	Reversed
1267B-33X-1W-60/62	291.21	326.61	326.61	263.944	66.3298	66.3133	0.2798	18.7344	44.7303	2.9725	N	14	9	90	Reversed
1267B-33X-1W-66/68	291.27	326.67	326.67	263.964	66.3327	66.3158	0.161	90.6798	44.8009	8.2535	N	11	12	70	Reversed
1267B-33X-1W-80/82	291.41	326.81	326.81	264.012	66.3394	66.3217	0.1932	54.1876	-23.6682	1.2751	N	12	9	70	Normal
1267B-33X-1W-88/90	291.49	326.89	326.89	264.039	66.3432	66.325	0.2726	82.6865	56.6207	2.1975	N	15	9	100	Reversed
1267B-33X-1W-105/107	291.66	327.06	327.06	264.091	66.3501	66.3314	0.1158	23.0994	-55.7906	3.3536	N	13	9	80	Normal
1267B-33X-1W-112/114	291.73	327.13	327.13	264.109	66.3523	66.3336	0.1181	212.459	-74.4578	2.9541	N	8	12	45	Normal
1267B-33X-1W-122/124	291.83	327.23	327.23	264.135	66.3555	66.3368	0.4045	48.2327	-62.5186	1.7505	N	8	20	60	Normal
1267B-33X-1W-132/134	291.93	327.33	327.33	264.16	66.3587	66.3399	0.2008	84.685	-38.0444	1.7202	N	13	6	70	Normal
1267B-33X-1W-140/142	292.01	327.41	327.41	264.181	66.3612	66.3425	0.1266	309.411	-55.7308	1.8097	N	16	6	100	Normal
