# Supplementary material for: Earth orbital rhythms links timing of Deccan trap volcanism phases and global climate change
Source: Sci Adv. 2025 Mar 7;11(10):eadr8584. doi: 10.1126/sciadv.adr8584 (PMC11887795; doi:10.1126/sciadv.adr8584)
Supplement: Supplementary file 2 — Data S1 to S7 [file sciadv.adr8584_data_s1_to_s7.zip › adr8584_data_s7.xlsx]

## Sheet: 577_2_1209
Correlation of DSDP Site 86-577 to ODP Site 198-1209 revised composite depth
Tie No #	577_rmcd	1209_rmcd	Source	Tie Data
0	64.85	176.551	Westerhold et al. 2018	core images
1	66.216	177.918	Westerhold et al. 2018	core images
2	66.71	178.29	Westerhold et al. 2018	core images
3	67.09	179.13	Westerhold et al. 2018	core images
4	68.07	181.68	Westerhold et al. 2018	core images
5	68.96	184.79	Westerhold et al. 2018	core images
6	69.28	185.44	Westerhold et al. 2018	core images
7	69.874	186.862	Westerhold et al. 2018	core images
8	71.31	189.07	Westerhold et al. 2018	core images
9	71.62	189.85	Westerhold et al. 2018	core images
10	71.924	190.609	Westerhold et al. 2018	core images
11	73.03	193.63	Westerhold et al. 2018	core images
12	73.24	194.18	Westerhold et al. 2018	core images
13	73.46	194.54	Westerhold et al. 2018	core images
14	73.62	195.15	Westerhold et al. 2018	core images
15	73.862	195.811	Westerhold et al. 2018	core images
16	74.12	196.275	Westerhold et al. 2018	core images
17	74.48	196.95	Westerhold et al. 2018	core images
18	74.924	197.535	Westerhold et al. 2018	core images
19	75.12	197.88	Westerhold et al. 2018	core images
20	75.324	198.418	Westerhold et al. 2018	core images
21	76.084	199.58	Westerhold et al. 2018	core images
22	76.356	200.108	Westerhold et al. 2018	core images
23	76.836	200.926	Westerhold et al. 2018	core images
24	77.676	202.349	Westerhold et al. 2018	core images
25	80.214	206.918	Westerhold et al. 2018	core images
26	81.406	208.859	Westerhold et al. 2018	core images
27	82.11	210.029	Westerhold et al. 2018	core images
28	82.224	210.181	Westerhold et al. 2018	core images
29	82.47	210.62	Westerhold et al. 2018	core images
30	83.616	212.512	Westerhold et al. 2018	core images
31	85.22	215.27	Westerhold et al. 2018	core images
32	85.5	215.75	Westerhold et al. 2018	core images
33	88.94	221.298	Westerhold et al. 2018	core images
34	89.942	222.139	Westerhold et al. 2018	core images
35	91.51	223.989	Westerhold et al. 2018	core images
36	91.974	224.783	Westerhold et al. 2018	core images
37	92.498	225.956	Westerhold et al. 2018	core images
38	92.918	226.6	Westerhold et al. 2018	core images
39	93.04	226.87	Westerhold et al. 2018	core images
40	95.758	229.749	Westerhold et al. 2018	core images
41	96.146	230.469	Westerhold et al. 2018	core images
42	97.026	231.253	Westerhold et al. 2018	core images
43	97.338	231.839	Westerhold et al. 2018	core images
44	97.72	232.49	Westerhold et al. 2018	core images
45	98.604	233.95	Westerhold et al. 2018	core images
46	99.15	234.98	Westerhold et al. 2018	core images
47	99.4	236.59	Westerhold et al. 2018	core images
48	100.12	237.99	Westerhold et al. 2018	core images
49	100.28	238.7	Westerhold et al. 2018	core images
50	101.08	240.07	Westerhold et al. 2018	core images
51	101.41	240.41	Westerhold et al. 2018	core images
52	102.13	241.75	Westerhold et al. 2018	core images
53	103.18	243.56	Westerhold et al. 2018	core images
54	104.66	245.46	Westerhold et al. 2018	core images
55	106.21	247.1	Westerhold et al. 2018	core images
56	106.57	247.7	Westerhold et al. 2018	core images
57	106.7	248.01	Westerhold et al. 2018	core images
58	107.73	250	Westerhold et al. 2018	core images
59	108.22	250.92	Westerhold et al. 2018	core images
60	108.42	251.24	Westerhold et al. 2018	core images
61	108.61	251.64	Westerhold et al. 2018	core images
62	108.91	252.257	Westerhold et al. 2018	core images
63	109.838	253.078	Westerhold et al. 2018	core images
64	110.17	253.29	Westerhold et al. 2018	core images
	disturbed 577 110.5-112
65	112.13	255.54	this study	core images
66	112.33	255.83	this study	core images
67	112.86	256.72	this study	XRF BaArea
68	113.24	257.44	this study	XRF BaArea
69	114.078	258.48	this study	XRF BaArea
70	114.394	258.91	this study	XRF BaArea
71	115.248	260.14	this study	XRF BaArea
72	115.449	260.33	this study	XRF BaArea
73	115.654	260.54	this study	XRF BaArea
74	116.068	261.037	this study	XRF BaArea
75	116.309	261.275	this study	XRF BaArea
76	116.49	261.44	this study	core images
77	116.552	261.52	this study	XRF BaArea
78	117.116	262.26	this study	XRF BaArea
79	117.465	262.6	this study	XRF BaArea
80	117.617	262.792	this study	XRF BaArea
81	117.9	263.107	this study	XRF BaArea
82	117.96	263.231	this study	XRF BaArea
83	118.062	263.344	this study	core images
84	118.148	263.442	this study	core images
85	118.254	263.6	this study	core images
86	118.812	264.338	this study	core images
87	119	264.61	this study	XRF BaArea
88	119.21	264.98	this study	XRF BaArea
89	119.42	265.35	this study	XRF BaArea
90	119.74	265.88	this study	XRF BaArea
91	119.9	266.09	this study	XRF BaArea
92	120.06	266.36	this study	XRF BaArea
93	120.42	266.72	this study	XRF BaArea
94	120.56	266.92	this study	XRF BaArea
95	120.86	267.27	this study	XRF BaArea
96	121	267.44	this study	XRF BaArea
97	121.2	267.64	this study	XRF BaArea
98	121.45	267.96	this study	XRF BaArea
99	121.62	268.16	this study	XRF BaArea
100	121.9	268.56	this study	XRF BaArea
101	122.05	268.8	this study	XRF BaArea
102	122.2	268.98	this study	XRF BaArea
103	122.52	269.48	this study	XRF BaArea
104	122.8	269.82	this study	XRF BaArea
105	122.94	270	this study	XRF BaArea
106	123.1	270.22	this study	XRF BaArea
107	123.36	270.5	this study	XRF BaArea
108	123.64	270.8	this study	XRF BaArea
109	123.8	271	this study	XRF BaArea
110	123.86	271.11	this study	XRF BaArea
111	124.08	271.34	this study	XRF BaArea
112	124.2	271.46	this study	XRF BaArea
113	124.42	271.72	this study	XRF BaArea
114	124.62	271.94	this study	XRF BaArea
115	124.74	272.12	this study	XRF BaArea
116	125.31	272.9	this study	XRF BaArea
117	125.51	273.19	this study	XRF BaArea
118	125.59	273.27	this study	XRF BaArea
119	125.75	273.54	this study	XRF BaArea
120	126.04	273.92	this study	XRF BaArea
121	126.49	274.45	this study	XRF BaArea
122	126.75	274.69	this study	XRF BaArea
123	127.19	275.17	this study	XRF BaArea
124	127.41	275.47	this study	XRF BaArea
125	127.64	275.72	this study	XRF BaArea
126	127.89	275.99	this study	XRF BaArea
127	128.05	276.19	this study	XRF BaArea
128	128.43	276.59	this study	XRF BaArea
129	129.19	277.61	this study	XRF BaArea
130	129.77	278.35	this study	XRF BaArea
131	130.07	278.73	this study	XRF BaArea
132	130.33	279.11	this study	XRF BaArea
133	130.63	279.51	this study	XRF BaArea
134	131.03	279.97	this study	XRF BaArea

## Sheet: 1210_2_1209
Correlation of ODP Site 198-1210 to 198-1209 revised composite depth
Tie No #	1210_rmcd	1209_rmcd	Source	Tie Data
0	0	0	Westerhold et al. 2018	core images
1	2.17	1.67	Westerhold et al. 2018	core images
2	2.99	2.27	Westerhold et al. 2018	core images
3	3.85	2.72	Westerhold et al. 2018	core images
4	4.04	3.1	Westerhold et al. 2018	core images
5	4.54	3.5	Westerhold et al. 2018	core images
6	5.2	3.9	Westerhold et al. 2018	core images
7	7	4.72	Westerhold et al. 2018	core images
8	8.84825	6.43384	Westerhold et al. 2018	core images
9	9.71	7.09	Westerhold et al. 2018	core images
10	11.3769	8.40841	Westerhold et al. 2018	core images
11	12.9633	9.38069	Westerhold et al. 2018	core images
12	14.34	10.23	Westerhold et al. 2018	core images
13	14.87	10.76	Westerhold et al. 2018	core images
14	15.25	11.01	Westerhold et al. 2018	core images
15	17.43	12.6834	Westerhold et al. 2018	core images
16	18.09	13.19	Westerhold et al. 2018	core images
17	18.96	13.77	Westerhold et al. 2018	core images
18	19.69	14.73	Westerhold et al. 2018	core images
19	20.02	14.96	Westerhold et al. 2018	core images
20	20.74	15.58	Westerhold et al. 2018	core images
21	21.17	15.93	Westerhold et al. 2018	core images
22	21.8095	16.4928	Westerhold et al. 2018	core images
23	22.3737	17.0129	Westerhold et al. 2018	core images
24	23.2879	17.7331	Westerhold et al. 2018	core images
25	23.8761	18.1332	Westerhold et al. 2018	core images
26	24.94	19.16	Westerhold et al. 2018	core images
27	25.49	19.73	Westerhold et al. 2018	core images
28	26.07	20.21	Westerhold et al. 2018	core images
29	26.32	20.49	Westerhold et al. 2018	core images
30	26.9649	21.0341	Westerhold et al. 2018	core images
31	26.97	21.06	Westerhold et al. 2018	core images
32	27.24	21.31	Westerhold et al. 2018	core images
33	27.74	21.91	Westerhold et al. 2018	core images
34	28.2832	22.2744	Westerhold et al. 2018	core images
35	28.5633	22.5545	Westerhold et al. 2018	core images
36	29.1314	23.1567	Westerhold et al. 2018	core images
37	29.4175	23.4428	Westerhold et al. 2018	core images
38	29.83	23.88	Westerhold et al. 2018	core images
39	30.4878	24.237	Westerhold et al. 2018	core images
40	30.98	24.68	Westerhold et al. 2018	core images
41	31.26	24.91	Westerhold et al. 2018	core images
42	31.9	25.51	Westerhold et al. 2018	core images
43	32.7	26.23	Westerhold et al. 2018	core images
44	34.5508	27.9861	Westerhold et al. 2018	core images
45	35.363	28.8003	Westerhold et al. 2018	core images
46	36	29.34	Westerhold et al. 2018	core images
47	36.8054	30.1947	Westerhold et al. 2018	core images
48	37.6036	30.975	Westerhold et al. 2018	core images
49	38.09	31.51	Westerhold et al. 2018	core images
50	38.63	31.82	Westerhold et al. 2018	core images
51	39.57	32.54	Westerhold et al. 2018	core images
52	40.77	33.34	Westerhold et al. 2018	core images
53	41.18	33.61	Westerhold et al. 2018	core images
54	41.5	33.87	Westerhold et al. 2018	core images
55	42.07	34.25	Westerhold et al. 2018	core images
56	43.27	35.27	Westerhold et al. 2018	core images
57	45.06	36.6	Westerhold et al. 2018	core images
58	46.02	37.44	Westerhold et al. 2018	core images
59	46.8	38.16	Westerhold et al. 2018	core images
60	47.28	38.61	Westerhold et al. 2018	core images
61	47.53	38.92	Westerhold et al. 2018	core images
62	49.23	40.62	Westerhold et al. 2018	core images
63	50.58	41.73	Westerhold et al. 2018	core images
64	51.72	42.69	Westerhold et al. 2018	core images
65	53.58	44.31	Westerhold et al. 2018	core images
66	54.27	44.91	Westerhold et al. 2018	core images
67	55.3	45.83	Westerhold et al. 2018	core images
68	56.22	46.71	Westerhold et al. 2018	core images
69	58.38	48.63	Westerhold et al. 2018	core images
70	58.92	49.17	Westerhold et al. 2018	core images
71	59.49	49.77	Westerhold et al. 2018	core images
72	60.87	51	Westerhold et al. 2018	core images
73	61.5	51.63	Westerhold et al. 2018	core images
74	62.1	52.23	Westerhold et al. 2018	core images
75	62.88	52.95	Westerhold et al. 2018	core images
76	63.58	53.7	Westerhold et al. 2018	core images
77	64.6	54.57	Westerhold et al. 2018	core images
78	65.61	55.71	Westerhold et al. 2018	core images
79	66.16	56.28	Westerhold et al. 2018	core images
80	66.91	57.03	Westerhold et al. 2018	core images
81	67.27	57.39	Westerhold et al. 2018	core images
82	68.35	58.5	Westerhold et al. 2018	core images
83	68.86	58.95	Westerhold et al. 2018	core images
84	69.19	59.25	Westerhold et al. 2018	core images
85	69.73	59.82	Westerhold et al. 2018	core images
86	70.75	60.84	Westerhold et al. 2018	core images
87	71.5	61.65	Westerhold et al. 2018	core images
88	73	63.48	Westerhold et al. 2018	core images
89	73.57	64.02	Westerhold et al. 2018	core images
90	73.96	64.44	Westerhold et al. 2018	core images
91	74.89	65.46	Westerhold et al. 2018	core images
92	76.09	66.75	Westerhold et al. 2018	core images
93	76.68	67.34	Westerhold et al. 2018	core images
94	78.07	68.61	Westerhold et al. 2018	core images
95	80.92	70.26	Westerhold et al. 2018	core images
96	81.91	71.13	Westerhold et al. 2018	core images
97	83.41	72.51	Westerhold et al. 2018	core images
98	84.73	73.56	Westerhold et al. 2018	core images
99	86.41	74.97	Westerhold et al. 2018	core images
100	87.67	76.02	Westerhold et al. 2018	core images
101	88.57	76.86	Westerhold et al. 2018	core images
102	89.92	78.42	Westerhold et al. 2018	core images
103	90.52	78.87	Westerhold et al. 2018	core images
104	91.04	79.44	Westerhold et al. 2018	core images
105	92.26	80.46	Westerhold et al. 2018	core images
106	92.89	81.45	Westerhold et al. 2018	core images
107	93.88	82.83	Westerhold et al. 2018	core images
108	94.54	83.46	Westerhold et al. 2018	core images
109	95.83	84.72	Westerhold et al. 2018	core images
110	96.61	85.53	Westerhold et al. 2018	core images
111	97.03	85.98	Westerhold et al. 2018	core images
112	97.42	86.46	Westerhold et al. 2018	core images
113	98.5	87.96	Westerhold et al. 2018	core images
114	98.91	88.52	Westerhold et al. 2018	core images
115	99.07	88.83	Westerhold et al. 2018	core images
116	100.15	90.24	Westerhold et al. 2018	core images
117	100.55	90.82	Westerhold et al. 2018	core images
118	101.5	92.11	Westerhold et al. 2018	core images
119	101.78	92.7	Westerhold et al. 2018	core images
120	102.57	93.48	Westerhold et al. 2018	core images
121	103.03	93.96	Westerhold et al. 2018	core images
122	104.29	95.67	Westerhold et al. 2018	core images
123	105.97	97.92	Westerhold et al. 2018	core images
124	106.28	98.32	Westerhold et al. 2018	core images
125	107.13	99.22	Westerhold et al. 2018	core images
126	109.13	101.54	Westerhold et al. 2018	core images
127	109.63	102.38	Westerhold et al. 2018	core images
128	112.78	106.22	Westerhold et al. 2018	core images
129	113.79	108.21	Westerhold et al. 2018	core images
130	114.12	108.83	Westerhold et al. 2018	core images
131	114.72	109.71	Westerhold et al. 2018	core images
132	115.94	110.83	Westerhold et al. 2018	core images
133	116.16	111.15	Westerhold et al. 2018	core images
134	117.25	112.19	Westerhold et al. 2018	core images
135	118.49	113.36	Westerhold et al. 2018	core images
136	119.53	114.2	Westerhold et al. 2018	core images
137	120.81	115.54	Westerhold et al. 2018	core images
138	122.47	116.6	Westerhold et al. 2018	core images
139	124.558	118.306	Westerhold et al. 2018	core images
140	125.2	119.24	Westerhold et al. 2018	core images
141	125.47	119.61	Westerhold et al. 2018	core images
142	126.45	120.69	Westerhold et al. 2018	core images
143	128.75	124.86	Westerhold et al. 2018	core images
144	128.95	124.99	Westerhold et al. 2018	core images
145	131.315	128.596	Westerhold et al. 2018	core images
146	136.868	136.193	Westerhold et al. 2018	core images
147	139.054	140.127	Westerhold et al. 2018	core images
148	139.72	141.142	Westerhold et al. 2018	core images
149	141.4	142.8	Westerhold et al. 2018	core images
150	141.616	143.167	Westerhold et al. 2018	core images
151	142.561	143.893	Westerhold et al. 2018	core images
152	143.16	144.27	Westerhold et al. 2018	core images
153	143.7	144.66	Westerhold et al. 2018	core images
154	144.45	145.08	Westerhold et al. 2018	core images
155	145.95	146.25	Westerhold et al. 2018	core images
156	146.45	146.51	Westerhold et al. 2018	core images
157	147.004	146.838	Westerhold et al. 2018	core images
158	148.5	148.38	Westerhold et al. 2018	core images
159	149.13	149.04	Westerhold et al. 2018	core images
160	149.58	149.43	Westerhold et al. 2018	core images
161	150.54	150.48	Westerhold et al. 2018	core images
162	151.29	151.31	Westerhold et al. 2018	core images
163	152.31	152.57	Westerhold et al. 2018	core images
164	152.55	152.79	Westerhold et al. 2018	core images
165	152.73	153.75	Westerhold et al. 2018	core images
166	152.83	154.63	Westerhold et al. 2018	core images
167	153.017	155.846	Westerhold et al. 2018	core images
168	153.884	157.197	Westerhold et al. 2018	core images
169	154.906	158.464	Westerhold et al. 2018	core images
170	155.776	159.564	Westerhold et al. 2018	core images
171	156.134	160.027	Westerhold et al. 2018	core images
172	156.447	160.399	Westerhold et al. 2018	core images
173	156.939	161.013	Westerhold et al. 2018	core images
174	157.57	161.799	Westerhold et al. 2018	core images
175	159.364	163.625	Westerhold et al. 2018	core images
176	159.915	164.428	Westerhold et al. 2018	core images
177	161.24	166.12	Westerhold et al. 2018	core images
178	161.744	166.734	Westerhold et al. 2018	core images
179	163.039	168.106	Westerhold et al. 2018	core images
180	164.019	169.039	Westerhold et al. 2018	core images
181	164.17	169.2	Westerhold et al. 2018	core images
182	164.709	170.202	Westerhold et al. 2018	core images
183	164.91	170.541	Westerhold et al. 2018	core images
184	165.07	170.86	Westerhold et al. 2018	core images
185	165.61	171.48	Westerhold et al. 2018	core images
186	165.79	171.64	Westerhold et al. 2018	core images
187	165.87	171.76	Westerhold et al. 2018	core images
188	165.99	171.9	Westerhold et al. 2018	core images
189	166.28	172.208	Westerhold et al. 2018	core images
190	166.546	172.595	Westerhold et al. 2018	core images
191	166.73	172.84	Westerhold et al. 2018	core images
192	166.89	173.02	Westerhold et al. 2018	core images
193	167.14	173.28	Westerhold et al. 2018	core images
194	167.41	173.64	Westerhold et al. 2018	core images
195	167.692	173.934	Westerhold et al. 2018	core images
196	168.06	174.46	Westerhold et al. 2018	core images
197	168.63	175.18	Westerhold et al. 2018	core images
198	169.105	175.742	Westerhold et al. 2018	core images
199	169.68	176.41	Westerhold et al. 2018	core images
200	170.068	176.785	Westerhold et al. 2018	core images
201	170.818	177.871	Westerhold et al. 2018	core images
202	171.326	178.534	Westerhold et al. 2018	core images
203	171.77	179.2	Westerhold et al. 2018	core images
204	172.893	180.368	Westerhold et al. 2018	core images
205	174.188	181.75	Westerhold et al. 2018	core images
206	174.33	182.23	Westerhold et al. 2018	core images
207	174.99	183.19	Westerhold et al. 2018	core images
208	175.04	183.32	Westerhold et al. 2018	core images
209	175.692	184.034	Westerhold et al. 2018	core images
210	175.98	184.39	Westerhold et al. 2018	core images
211	176.276	184.848	Westerhold et al. 2018	core images
212	176.76	185.51	Westerhold et al. 2018	core images
213	177.974	186.89	Westerhold et al. 2018	core images
214	178.29	187.25	Westerhold et al. 2018	core images
215	178.697	187.651	Westerhold et al. 2018	core images
216	179.99	189.073	Westerhold et al. 2018	core images
217	180.631	189.957	Westerhold et al. 2018	core images
218	181.2	190.63	Westerhold et al. 2018	core images
219	181.42	190.93	Westerhold et al. 2018	core images
220	181.6	191.13	Westerhold et al. 2018	core images
221	181.83	191.45	Westerhold et al. 2018	core images
222	182.63	192.45	Westerhold et al. 2018	core images
223	183.13	193.05	Westerhold et al. 2018	core images
224	183.38	193.5	Westerhold et al. 2018	core images
225	183.636	193.651	Westerhold et al. 2018	core images
226	184.509	194.61	Westerhold et al. 2018	core images
227	185.003	195.244	Westerhold et al. 2018	core images
228	185.816	196.344	Westerhold et al. 2018	core images
229	186.53	197.31	Westerhold et al. 2018	core images
230	187.183	197.972	Westerhold et al. 2018	core images
231	188.126	198.985	Westerhold et al. 2018	core images
232	188.795	199.583	Westerhold et al. 2018	core images
233	189.35	200.114	Westerhold et al. 2018	core images
234	190.145	200.945	Westerhold et al. 2018	core images
235	190.838	201.608	Westerhold et al. 2018	core images
236	191.232	202.177	Westerhold et al. 2018	core images
237	191.599	202.567	Westerhold et al. 2018	core images
238	192.422	203.536	Westerhold et al. 2018	core images
239	193.362	204.804	Westerhold et al. 2018	core images
240	194.672	206.265	Westerhold et al. 2018	core images
241	195.28	206.898	Westerhold et al. 2018	core images
242	196.389	207.876	Westerhold et al. 2018	core images
243	197.926	209.31	Westerhold et al. 2018	core images
244	198.908	210.048	Westerhold et al. 2018	core images
245	199.79	210.83	Westerhold et al. 2018	core images
246	200.48	211.42	Westerhold et al. 2018	core images
247	200.78	211.69	Westerhold et al. 2018	core images
248	201.62	212.55	Westerhold et al. 2018	core images
249	202.91	213.52	Westerhold et al. 2018	core images
250	204.5	214.87	Westerhold et al. 2018	core images
251	205.53	215.821	Westerhold et al. 2018	core images
252	206.38	216.661	Westerhold et al. 2018	core images
253	207.49	218	Westerhold et al. 2018	core images
254	208.38	218.44	Westerhold et al. 2018	core images
255	209.08	219.161	Westerhold et al. 2018	core images
256	211.01	220.96	Westerhold et al. 2018	core images
257	211.43	221.382	Westerhold et al. 2018	core images
258	212.23	222.17	Westerhold et al. 2018	core images
259	212.7	222.82	Westerhold et al. 2018	core images
260	213.87	223.99	Westerhold et al. 2018	core images
261	214.54	224.802	Westerhold et al. 2018	core images
262	215.03	225.29	Westerhold et al. 2018	core images
263	215.83	226.19	Westerhold et al. 2018	core images
264	216.28	226.62	Westerhold et al. 2018	core images
265	216.9	227.41	Westerhold et al. 2018	core images
266	217.5	228.11	Westerhold et al. 2018	core images
267	217.9	228.44	Westerhold et al. 2018	core images
268	218.33	228.86	Westerhold et al. 2018	core images
269	219.12	229.64	Westerhold et al. 2018	core images
270	219.6	230.103	Westerhold et al. 2018	core images
271	220.51	231.063	Westerhold et al. 2018	core images
272	221.21	231.823	Westerhold et al. 2018	core images
273	221.86	232.584	Westerhold et al. 2018	core images
274	223.03	233.984	Westerhold et al. 2018	core images
275	223.11	234.23	Westerhold et al. 2018	core images
276	223.51	235.06	Westerhold et al. 2018	core images
277	223.63	235.56	Westerhold et al. 2018	core images
278	223.94	236.13	Westerhold et al. 2018	core images
279	224.43	236.73	Westerhold et al. 2018	core images
280	224.86	237.304	Westerhold et al. 2018	core images
281	225.64	238.344	Westerhold et al. 2018	core images
282	225.93	238.76	Westerhold et al. 2018	core images
283	226.96	239.81	Westerhold et al. 2018	core images
284	227.64	240.505	Westerhold et al. 2018	core images
285	228.01	240.965	Westerhold et al. 2018	core images
286	228.83	241.99	Westerhold et al. 2018	core images
287	229.85	243.165	Westerhold et al. 2018	core images
288	230.4	243.705	Westerhold et al. 2018	core images
289	230.78	244.18	Westerhold et al. 2018	core images
290	232.01	245.486	Westerhold et al. 2018	core images
291	232.94	246.53	Westerhold et al. 2018	core images
292	233.57	247.226	Westerhold et al. 2018	core images
293	234.02	247.766	Westerhold et al. 2018	core images
294	234.42	248.146	Westerhold et al. 2018	core images
295	234.94	248.83	Westerhold et al. 2018	core images
296	235.64	249.626	Westerhold et al. 2018	core images
297	236.02	250.166	Westerhold et al. 2018	core images
298	236.34	250.63	Westerhold et al. 2018	core images
299	236.74	251	Westerhold et al. 2018	core images
300	236.94	251.3	Westerhold et al. 2018	core images
301	237.52	251.93	Westerhold et al. 2018	core images
302	237.84	252.25	Westerhold et al. 2018	core images
303	238.08	252.947	Westerhold et al. 2018	core images
304	238.36	253.387	Westerhold et al. 2018	core images
305	238.62	253.727	Westerhold et al. 2018	core images
306	238.99	254.18	Westerhold et al. 2018	core images
307	239.21	254.5	Westerhold et al. 2018	core images
308	239.39	254.78	Westerhold et al. 2018	core images
309	239.84	255.18	Westerhold et al. 2018	core images
310	240.18	255.607	Westerhold et al. 2018	core images
311	240.47	255.927	Westerhold et al. 2018	core images
312	241.11	256.63	Westerhold et al. 2018	core images
313	241.4	256.987	Westerhold et al. 2018	core images
314	241.69	257.447	Westerhold et al. 2018	core images
315	241.99	257.8	Westerhold et al. 2018	core images
316	242.142	257.935	Westerhold et al. 2018	core images
317	242.23	258.048	Westerhold et al. 2018	core images
318	242.532	258.285	Westerhold et al. 2018	core images
319	242.622	258.375	Westerhold et al. 2018	core images
320	242.79	258.48	Westerhold et al. 2018	core images
321	243.24	258.8	Westerhold et al. 2018	core images
322	244.24	259.48	Westerhold et al. 2018	core images
323	244.49	259.6	Westerhold et al. 2018	core images
324	244.77	259.88	Westerhold et al. 2018	core images
325	245.05	260.108	Westerhold et al. 2018	core images
326	245.37	260.43	Westerhold et al. 2018	core images
327	245.59	260.712	Kim et al. 2020	XRF BaArea
328	245.73	260.842	Kim et al. 2020	XRF BaArea
329	246.15	261.318	Kim et al. 2020	XRF BaArea
330	246.37	261.54	Kim et al. 2020	XRF BaArea
331	247.03	262.26	Kim et al. 2020	XRF BaArea
332	247.36	262.6	Kim et al. 2020	XRF BaArea
333	247.73	262.944	Kim et al. 2020	XRF BaArea
334	247.93	263.107	Kim et al. 2020	XRF BaArea
335	248.06	263.231	Kim et al. 2020	XRF BaArea
336	248.45	263.786	Kim et al. 2020	XRF BaArea
337	248.57	263.9	Kim et al. 2020	XRF BaArea
338	248.84	264.225	Kim et al. 2020	XRF BaArea
339	248.99	264.42	Kim et al. 2020	XRF BaArea
340	249.209	264.608	Kim et al. 2020	XRF BaArea
341	249.369	264.758	Kim et al. 2020	XRF BaArea
342	249.49	264.98	Kim et al. 2020	XRF BaArea
343	249.61	265.16	Kim et al. 2020	XRF BaArea
344	249.755	265.336	Kim et al. 2020	XRF BaArea
345	249.91	265.61	Kim et al. 2020	XRF BaArea
346	250.11	265.88	Kim et al. 2020	XRF BaArea
347	250.305	266.084	Kim et al. 2020	XRF BaArea
348	250.57	266.36	Kim et al. 2020	XRF BaArea
349	250.81	266.6	Kim et al. 2020	XRF BaArea
350	251.07	266.88	Kim et al. 2020	XRF BaArea
351	251.31	267.12	Kim et al. 2020	XRF BaArea
352	251.483	267.262	Kim et al. 2020	XRF BaArea
353	251.61	267.39	Kim et al. 2020	XRF BaArea
354	251.81	267.58	Kim et al. 2020	XRF BaArea
355	252.01	267.74	Kim et al. 2020	XRF BaArea
356	252.19	267.96	Kim et al. 2020	XRF BaArea
357	252.39	268.16	Kim et al. 2020	XRF BaArea
358	252.53	268.3	Kim et al. 2020	XRF BaArea
359	252.85	268.66	Kim et al. 2020	XRF BaArea
360	253.07	268.92	Kim et al. 2020	XRF BaArea
361	253.29	269.18	Kim et al. 2020	XRF BaArea
362	253.455	269.345	Kim et al. 2020	XRF BaArea
363	253.69	269.6	Kim et al. 2020	XRF BaArea
364	253.917	269.884	Kim et al. 2020	XRF BaArea
365	254.11	270.12	Kim et al. 2020	XRF BaArea
366	254.364	270.382	Kim et al. 2020	XRF BaArea
367	254.6	270.66	Kim et al. 2020	XRF BaArea
368	254.87	270.9	Kim et al. 2020	XRF BaArea
369	255.113	271.127	Kim et al. 2020	XRF BaArea
370	255.305	271.338	Kim et al. 2020	XRF BaArea
371	255.54	271.58	Kim et al. 2020	XRF BaArea
372	255.96	272.02	Kim et al. 2020	XRF BaArea
373	256.18	272.24	Kim et al. 2020	XRF BaArea
374	256.4	272.46	Kim et al. 2020	XRF BaArea
375	256.58	272.64	Kim et al. 2020	XRF BaArea
376	256.74	272.8	Kim et al. 2020	XRF BaArea
377	256.96	272.96	Kim et al. 2020	XRF BaArea
378	257.147	273.176	Kim et al. 2020	XRF BaArea
379	257.36	273.44	Kim et al. 2020	XRF BaArea
380	257.636	273.733	Kim et al. 2020	XRF BaArea
381	257.97	274.07	Kim et al. 2020	XRF BaArea
382	258.233	274.341	Kim et al. 2020	XRF BaArea
383	258.532	274.612	Kim et al. 2020	XRF BaArea
384	259.13	275.17	Kim et al. 2020	XRF BaArea
385	259.42	275.47	Kim et al. 2020	XRF BaArea
386	259.71	275.72	Kim et al. 2020	XRF BaArea
387	259.95	276.01	Kim et al. 2020	XRF BaArea
388	260.45	276.59	Kim et al. 2020	XRF BaArea
389	260.73	276.91	Kim et al. 2020	XRF BaArea
390	261.31	277.63	Kim et al. 2020	XRF BaArea
391	261.58	277.97	Kim et al. 2020	XRF BaArea
392	261.97	278.37	Kim et al. 2020	XRF BaArea
393	262.63	279.11	Kim et al. 2020	XRF BaArea
394	262.974	279.503	Kim et al. 2020	XRF BaArea
395	263.64	280.41	Kim et al. 2020	XRF BaArea

## Sheet: 1262_2_1267
Tie#	Site	Hole	Core	Type	Section	Interval	msbf	mcd	tie to	Site	Hole	Core	Type	Section	Interval	msbf	rmcd	Source
1	U1262	C	11	H	5	6	183.56	200.08	tie to	U1267	A	29	H	5	92	271.02	303.62	this study
2	U1262	C	11	H	5	46	183.96	200.48	tie to	U1267	B	30	H	5	70	270	304.1	Westerhold et al. 2008
3	U1262	C	11	H	5	72	184.22	200.74	tie to	U1267	B	30	H	5	100	270.3	304.4	this study
4	U1262	C	11	H	5	88	184.38	200.9	tie to	U1267	B	30	H	5	114	270.44	304.54	Westerhold et al. 2008
5	U1262	C	11	H	5	104	184.54	201.06	tie to	U1267	B	30	H	5	128	270.58	304.68	this study
6	U1262	C	11	H	5	130	184.8	201.32	tie to	U1267	B	30	H	6	4	270.84	304.94	Westerhold et al. 2008
7	U1262	C	11	H	6	12	185.12	201.64	tie to	U1267	B	30	H	6	36	271.16	305.26	this study
8	U1262	B	21	H	1	74	182.14	202.08	tie to	U1267	B	30	H	6	74	271.54	305.64	Westerhold et al. 2008
9	U1262	B	21	H	1	118	182.58	202.52	tie to	U1267	B	30	H	6	116	271.96	306.06	this study
10	U1262	B	21	H	2	18	183.08	203.02	tie to	U1267	B	30	H	7	16	272.46	306.56	Westerhold et al. 2008
11	U1262	B	21	H	2	58	183.48	203.42	tie to	U1267	A	30	H	1	37	274.07	306.92	Westerhold et al. 2008
12	U1262	C	12	H	2	22	185.72	204.5	tie to	U1267	A	30	H	1	39	274.09	306.94	Westerhold et al. 2008
13	U1262	C	12	H	2	46	185.96	204.74	tie to	U1267	A	30	H	1	61	274.31	307.16	Westerhold et al. 2008
14	U1262	C	12	H	2	86	186.36	205.14	tie to	U1267	A	30	H	1	102	274.72	307.57	this study
15	U1262	C	12	H	2	114	186.64	205.42	tie to	U1267	A	30	H	1	134	275.04	307.89	this study
16	U1262	C	12	H	3	42	187.42	206.2	tie to	U1267	A	30	H	2	61	275.81	308.66	Westerhold et al. 2008
17	U1262	C	12	H	3	90	187.9	206.68	tie to	U1267	A	30	H	2	117	276.37	309.22	Westerhold et al. 2008
18	U1262	C	12	H	3	140	188.4	207.18	tie to	U1267	A	30	H	3	18	276.88	309.73	this study
19	U1262	C	12	H	4	14	188.64	207.42	tie to	U1267	A	30	H	3	46	277.16	310.01	this study
20	U1262	C	12	H	4	48	188.98	207.76	tie to	U1267	A	30	H	3	87	277.57	310.42	Westerhold et al. 2008
21	U1262	C	12	H	4	72	189.22	208	tie to	U1267	A	30	H	3	114	277.84	310.69	this study
22	U1262	C	12	H	4	96	189.46	208.24	tie to	U1267	A	30	H	3	130	278	310.85	this study
23	U1262	C	12	H	4	136	189.86	208.64	tie to	U1267	A	30	H	4	23	278.43	311.28	Westerhold et al. 2008
24	U1262	C	12	H	5	10	190.1	208.88	tie to	U1267	A	30	H	4	40	278.6	311.45	this study
25	U1262	C	12	H	5	44	190.44	209.22	tie to	U1267	A	30	H	4	76	278.96	311.81	this study
26	U1262	C	12	H	5	96	190.96	209.74	tie to	U1267	A	30	H	4	127	279.47	312.32	Westerhold et al. 2008
27	U1262	C	12	H	5	132	191.32	210.1	tie to	U1267	A	30	H	5	22	279.92	312.77	Westerhold et al. 2008
28	U1262	C	12	H	6	8	191.58	210.36	tie to	U1267	A	30	H	5	48	280.18	313.03	this study
29	U1262	C	12	H	6	38	191.88	210.66	tie to	U1267	A	30	H	5	84	280.54	313.39	this study
30	U1262	C	12	H	6	56	192.06	210.84	tie to	U1267	A	30	H	5	100	280.7	313.55	Westerhold et al. 2008
31	U1262	C	12	H	6	82	192.32	211.1	tie to	U1267	A	30	H	5	128	280.98	313.83	this study
32	U1262	C	12	H	7	8	192.58	211.36	tie to	U1267	A	30	H	5	150	281.2	314.05	this study
33	U1262	C	12	H	7	25	192.75	211.53	tie to	U1267	A	30	H	6	20	281.4	314.25	this study
34	U1262	B	22	H	1	43	191.33	212.32	tie to	U1267	A	30	H	6	130	282.5	315.35	this study
35	U1262	B	22	H	1	60	191.5	212.49	tie to	U1267	A	30	H	6	146	282.66	315.51	this study
36	U1262	B	22	H	1	66	191.56	212.55	tie to	U1267	A	30	H	7	2	282.72	315.57	this study
37	U1262	B	22	H	2	0	191.9	212.89	tie to	U1267	A	30	H	7	32	283.02	315.87	this study
38	U1262	B	22	H	2	16	192.06	213.05	tie to	U1267	B	32	H	1	72	281.72	316.07	this study
39	U1262	B	22	H	2	32	192.22	213.21	tie to	U1267	B	32	H	1	84	281.84	316.19	Westerhold et al. 2008
40	U1262	B	22	H	2	40	192.3	213.29	tie to	U1267	B	32	H	1	94	281.94	316.29	this study
41	U1262	B	22	H	2	56	192.46	213.45	tie to	U1267	B	32	H	1	110	282.1	316.45	this study
42	U1262	B	22	H	3	10	192.76	213.75	tie to	U1267	B	32	H	1	136	282.36	316.71	this study
43	U1262	B	22	H	3	26	192.92	213.91	tie to	U1267	B	32	H	2	2	282.52	316.87	Westerhold et al. 2008
44	U1262	B	22	H	3	48	193.14	214.13	tie to	U1267	B	32	H	2	22	282.72	317.07	Westerhold et al. 2008
45	U1262	B	22	H	3	88	193.54	214.53	tie to	U1267	B	32	H	2	60	283.1	317.45	Westerhold et al. 2008
46	U1262	B	22	H	3	114	193.8	214.79	tie to	U1267	B	32	H	2	90	283.4	317.75	this study
47	U1262	B	22	H	3	132	193.98	214.97	tie to	U1267	B	32	H	2	114	283.64	317.99	this study
48	U1262	B	22	H	4	6	194.22	215.21	tie to	U1267	B	32	H	2	146	283.96	318.31	this study
49	U1262	C	13	H	1	92	194.42	215.46	tie to	U1267	B	32	H	3	22	284.22	318.57	this study
50	U1262	C	13	H	1	138	194.88	215.92	tie to	U1267	B	32	H	3	72	284.72	319.07	this study
51	U1262	C	13	H	2	12	195.12	216.16	tie to	U1267	B	32	H	3	90	284.9	319.25	Westerhold et al. 2008
52	U1262	C	13	H	2	50	195.5	216.54	tie to	U1267	B	32	H	4	44	285.54	319.89	this study
53	U1262	C	13	H	2	68	195.68	216.72	tie to	U1267	B	32	H	4	78	285.88	320.23	Westerhold et al. 2008
54	U1262	C	13	H	2	70	195.7	216.74	tie to	U1267	B	32	H	4	80	285.9	320.25	this study
55	U1262	C	13	H	2	118	196.18	217.22	tie to	U1267	B	32	H	4	134	286.44	320.79	this study
56	U1262	C	13	H	3	4	196.54	217.58	tie to	U1267	B	32	H	5	16	286.76	321.11	this study
57	U1262	C	13	H	3	42	196.92	217.96	tie to	U1267	B	32	H	5	54	287.14	321.49	this study
58	U1262	C	13	H	3	86	197.36	218.4	tie to	U1267	A	31	H	4	112	287.92	322.05	this study
59	U1262	C	13	H	3	110	197.6	218.64	tie to	U1267	A	31	H	4	130	288.1	322.23	this study
60	U1262	C	13	H	3	138	197.88	218.92	tie to	U1267	A	31	H	5	3	288.33	322.46	this study
61	U1262	C	13	H	4	18	198.18	219.22	tie to	U1267	A	31	H	5	28	288.58	322.71	this study
62	U1262	C	13	H	4	42	198.42	219.46	tie to	U1267	A	31	H	5	48	288.78	322.91	Westerhold et al. 2008
63	U1262	C	13	H	4	74	198.74	219.78	tie to	U1267	A	31	H	5	72	289.02	323.15	this study
64	U1262	C	13	H	4	90	198.9	219.94	tie to	U1267	A	31	H	5	92	289.22	323.35	this study
65	U1262	C	13	H	4	128	199.28	220.32	tie to	U1267	A	31	H	5	128	289.58	323.71	Westerhold et al. 2008
66	U1262	C	13	H	5	22	199.72	220.76	tie to	U1267	A	31	H	6	26	290.06	324.19	Westerhold et al. 2008
67	U1262	C	13	H	5	68	200.18	221.22	tie to	U1267	A	31	H	6	48	290.28	324.41	Westerhold et al. 2008
68	U1262	C	13	H	5	113	200.63	221.67	tie to	U1267	A	31	H	6	82	290.62	324.75	this study
69	U1262	C	13	H	5	141	200.91	221.95	tie to	U1267	A	31	H	6	110	290.9	325.03	this study
70	U1262	C	13	H	6	12	201.12	222.16	tie to	U1267	A	31	H	6	127	291.07	325.2	this study
71	U1262	C	13	H	6	40	201.4	222.44	tie to	U1267	A	31	H	6	148	291.28	325.41	this study
72	U1262	C	13	H	6	68	201.68	222.72	tie to	U1267	A	31	H	7	14	291.44	325.57	this study
73	U1262	C	13	H	7	2	202.22	223.26	tie to	U1267	A	31	H	7	62	291.92	326.05	this study
74	U1262	C	13	H	7	60	202.8	223.84	tie to	U1267	B	33	H	1	76	291.36	326.76	this study
75	U1262	B	23	H	1	104	201.44	224.62	tie to	U1267	B	33	H	2	38	292.48	327.88	this study
76	U1262	B	23	H	2	2	201.92	225.1	tie to	U1267	B	33	H	2	88	292.98	328.38	this study
77	U1262	B	23	H	2	76	202.66	225.84	tie to	U1267	B	33	H	3	32	293.92	329.32	Westerhold et al. 2008
78	U1262	B	23	H	2	120	203.1	226.28	tie to	U1267	B	33	H	3	60	294.2	329.6	this study
79	U1262	B	23	H	3	15	203.55	226.73	tie to	U1267	B	33	H	3	100	294.6	330	Westerhold et al. 2008
80	U1262	C	14	H	1	88	203.88	227.3	tie to	U1267	B	33	H	3	138	294.98	330.38	this study
81	U1262	C	14	H	1	119	204.19	227.61	tie to	U1267	B	33	H	4	8	295.18	330.58	this study
82	U1262	C	14	H	2	19	204.69	228.11	tie to	U1267	B	33	H	4	50	295.6	331	this study
83	U1262	C	14	H	2	46	204.96	228.38	tie to	U1267	B	33	H	4	70	295.8	331.2	Westerhold et al. 2008
84	U1262	C	14	H	2	82	205.32	228.74	tie to	U1267	B	33	H	4	100	296.1	331.5	Westerhold et al. 2008
85	U1262	C	14	H	2	120	205.7	229.12	tie to	U1267	B	33	H	4	142	296.52	331.92	this study
86	U1262	C	14	H	2	148	205.98	229.4	tie to	U1267	B	33	H	5	18	296.78	332.18	Westerhold et al. 2008
87	U1262	C	14	H	3	15	206.15	229.57	tie to	U1267	B	33	H	5	31	296.91	332.31	this study
88	U1262	C	14	H	3	109	207.09	230.51	tie to	U1267	B	33	H	5	108	297.68	333.08	this study
89	U1262	C	14	H	3	142	207.42	230.84	tie to	U1267	B	33	H	5	144	298.04	333.44	Westerhold et al. 2008
90	U1262	C	14	H	4	77	208.27	231.69	tie to	U1267	B	33	H	6	56	298.66	334.06	this study
91	U1262	C	14	H	4	124	208.74	232.16	tie to	U1267	B	33	H	6	100	299.1	334.5	Westerhold et al. 2008
92	U1262	C	14	H	5	100	210	233.42	tie to	U1267	B	33	H	7	42	300.02	335.42	Westerhold et al. 2008
93	U1262	C	14	H	5	134	210.34	233.76	tie to	U1267	B	33	H	8	18	300.24	335.64	Westerhold et al. 2008
94	U1262	C	14	H	6	97	211.47	234.89	tie to	U1267	B	34	H	1	54	300.74	336.34	this study
95	U1262	C	14	H	6	129	211.79	235.21	tie to	U1267	B	34	H	1	90	301.1	336.7	this study
96	U1262	C	14	H	7	10	212.1	235.52	tie to	U1267	B	34	H	1	132	301.52	337.12	this study
97	U1262	C	14	H	7	50	212.5	235.92	tie to	U1267	B	34	H	2	24	301.94	337.54	this study
98	U1262	C	14	H	7	60	212.6	236.02	tie to	U1267	B	34	H	2	34	302.04	337.64	this study

## Sheet: 525A_2_U1267
Tie#	Site	Hole	Core	Type	Section	Interval	msbf	mcd	tie to	Site	Hole	Core	Type	Section	Interval	msbf	rmcd	Source
1	U525	A	39	H	1	144	442.04	442.04	tie to	U1267	B	30	H	5	114	270.44	304.54	this study
2	U525	A	39	H	3	16	443.76	443.76	tie to	U1267	A	30	H	1	38	274.08	306.93	this study
3	U525	A	39	H	4	64	445.74	445.74	tie to	U1267	A	30	H	3	85	277.55	310.4	this study
4	U525	A	39	H	5	68	447.28	447.28	tie to	U1267	A	30	H	5	49	280.19	313.04	this study
5	U525	A	39	H	6	71	448.81	448.81	tie to	U1267	A	30	H	6	137	282.57	315.42	this study
6	U525	A	39	H	6	122	449.32	449.32	tie to	U1267	B	32	H	1	84	281.84	316.19	this study
7	U525	A	39	H	6	150	449.6	449.6	tie to	U1267	B	32	H	2	2	282.52	316.87	this study
8	U525	A	39	H	7	32	449.92	449.92	tie to	U1267	B	32	H	2	59	283.09	317.44	this study
9	U525	A	39	H	8	10	450.35	450.35	tie to	U1267	B	32	H	3	21	284.21	318.56	this study
10	U525	A	40	H	2	10	451.7	451.7	tie to	U1267	A	31	H	4	74	287.54	321.67	this study
11	U525	A	40	H	2	39	451.99	451.99	tie to	U1267	A	31	H	4	112	287.92	322.05	this study
12	U525	A	40	H	2	81	452.41	452.41	tie to	U1267	A	31	H	5	11	288.41	322.54	this study
13	U525	A	40	H	3	95	454.05	454.05	tie to	U1267	A	31	H	6	28	290.08	324.21	this study
14	U525	A	40	H	3	134	454.44	454.44	tie to	U1267	A	31	H	6	48	290.28	324.41	this study
15	U525	A	40	H	4	32	454.82	454.82	tie to	U1267	A	31	H	6	81	290.61	324.74	this study
16	U525	A	40	H	4	66	455.16	455.16	tie to	U1267	A	31	H	6	124	291.04	325.17	this study
17	U525	A	40	H	4	122	455.72	455.72	tie to	U1267	A	31	H	7	39	291.69	325.82	this study
18	U525	A	40	H	5	116	457.16	457.16	tie to	U1267	B	33	H	2	46	292.56	327.96	this study
19	U525	A	41	H	1	43	460.03	460.03	tie to	U1267	B	33	H	3	97	294.57	329.97	this study
20	U525	A	41	H	1	123	460.83	460.83	tie to	U1267	B	33	H	4	10	295.2	330.6	this study
21	U525	A	41	H	2	51	461.61	461.61	tie to	U1267	B	33	H	4	125	296.35	331.75	this study
22	U525	A	41	H	2	76	461.86	461.86	tie to	U1267	B	33	H	5	18	296.78	332.18	this study
23	U525	A	41	H	2	144	462.54	462.54	tie to	U1267	B	33	H	5	105	297.65	333.05	this study
24	U525	A	41	H	3	40	463	463	tie to	U1267	B	33	H	5	147	298.07	333.47	this study
25	U525	A	41	H	3	107	463.67	463.67	tie to	U1267	B	33	H	6	99	299.09	334.49	this study
26	U525	A	41	H	3	115	463.75	463.75	tie to	U1267	B	33	H	6	114	299.24	334.64	this study
27	U525	A	41	H	4	32	464.42	464.42	tie to	U1267	B	34	H	5	19	306.39	341.99	this study
28	U525	A	41	H	4	54	464.64	464.64	tie to	U1267	A	33	H	3	102	306.5	342.3	this study
29	U525	A	41	H	4	84	464.94	464.94	tie to	U1267	A	33	H	3	144	306.92	342.72	this study
30	U525	A	41	H	4	142	465.52	465.52	tie to	U1267	A	33	H	4	32	307.3	343.1	this study
31	U525	A	41	H	5	68	466.28	466.28	tie to	U1267	A	33	H	4	82	307.8	343.6	this study
32	U525	A	41	H	5	117	466.77	466.77	tie to	U1267	A	33	H	4	113	308.11	343.91	this study
33	U525	A	41	H	6	82	467.92	467.92	tie to	U1267	A	33	H	5	34	308.82	344.62	this study
34	U525	A	42	H	1	18	469.28	469.28	tie to	U1267	A	33	H	6	10	310.08	345.88	this study
35	U525	A	42	H	1	78	469.88	469.88	tie to	U1267	B	35	H	1	36	310.16	346.31	this study
36	U525	A	42	H	2	68	471.28	471.28	tie to	U1267	B	35	H	2	4	311.34	347.49	this study
37	U525	A	42	H	3	136	473.46	473.46	tie to	U1267	B	35	H	3	42	313.22	349.37	this study
38	U525	A	42	H	4	22	473.82	473.82	tie to	U1267	B	35	H	3	82	313.62	349.77	this study
39	U525	A	42	H	4	79	474.39	474.39	tie to	U1267	B	35	H	3	127	314.07	350.22	this study
40	U525	A	42	H	4	105	474.65	474.65	tie to	U1267	B	35	H	4	17	314.47	350.62	this study
41	U525	A	42	H	4	134	474.94	474.94	tie to	U1267	B	35	H	4	64	314.94	351.09	this study
42	U525	A	42	H	5	20	475.3	475.3	tie to	U1267	B	35	H	4	115	315.45	351.6	this study
43	U525	A	42	H	5	56	475.66	475.66	tie to	U1267	B	35	H	5	36	316.16	352.31	this study
44	U525	A	42	H	5	100	476.1	476.1	tie to	U1267	B	35	H	5	98	316.78	352.93	this study
45	U525	A	42	H	5	132	476.42	476.42	tie to	U1267	B	35	H	5	138	317.18	353.33	this study
46	U525	A	43	H	3	5	481.65	481.65	tie to	U1267	B	36	H	2	110	322	359.5	this study
47	U525	A	43	H	4	147	484.57	484.57	tie to	U1267	B	36	H	4	101	324.91	362.41	this study

## Sheet: 527Star_2_1267
Tie#	Site	Hole	Core	Type	Section	Interval	msbf	mcd	tie to	Site	Hole	Core	Type	Section	Interval	msbf	rmcd	Source
1	U527	X	31	H	1	49	265.99	265.99	tie to	U1267	B	30	H	7	15	272.45	306.55	this study
2	U527	X	31	H	2	11	267.11	267.11	tie to	U1267	A	30	H	1	38	274.08	306.93	this study
3	U527	X	31	H	2	72	267.72	267.72	tie to	U1267	A	30	H	1	62	274.32	307.17	this study
4	U527	X	31	H	2	140	268.4	268.4	tie to	U1267	A	30	H	1	140	275.1	307.95	this study
5	U527	X	31	H	3	12	268.62	268.62	tie to	U1267	A	30	H	2	14	275.34	308.19	this study
6	U527	X	31	H	3	79	269.29	269.29	tie to	U1267	A	30	H	2	110	276.3	309.15	this study
7	U527	X	31	H	4	34	270.34	270.34	tie to	U1267	A	30	H	3	88	277.58	310.43	this study
8	U527	X	31	H	4	124	271.24	271.24	tie to	U1267	A	30	H	4	36	278.56	311.41	this study
9	U527	X	31	H	5	47	271.97	271.97	tie to	U1267	A	30	H	4	123	279.43	312.28	this study
10	U527	X	31	H	5	112	272.62	272.62	tie to	U1267	A	30	H	5	51	280.21	313.06	this study
11	U527	X	31	H	6	15	273.15	273.15	tie to	U1267	A	30	H	5	105	280.75	313.6	this study
12	U527	X	31	H	6	69	273.69	273.69	tie to	U1267	A	30	H	5	148	281.18	314.03	this study
13	U527	X	31	H	6	107	274.07	274.07	tie to	U1267	A	30	H	6	48	281.68	314.53	this study
14	U527	X	32	H	1	6	275.06	275.06	tie to	U1267	A	30	H	6	130	282.5	315.35	this study
15	U527	X	32	H	1	23	275.23	275.23	tie to	U1267	A	30	H	6	146	282.66	315.51	this study
16	U527	X	32	H	1	74	275.74	275.74	tie to	U1267	B	32	H	1	73	281.73	316.08	this study
17	U527	X	32	H	1	85	275.85	275.85	tie to	U1267	B	32	H	1	83	281.83	316.18	this study
18	U527	X	32	H	1	97	275.97	275.97	tie to	U1267	B	32	H	1	96	281.96	316.31	this study
19	U527	X	32	H	2	2	276.52	276.52	tie to	U1267	B	32	H	2	3	282.53	316.88	this study
20	U527	X	32	H	2	106	277.56	277.56	tie to	U1267	B	32	H	2	90	283.4	317.75	this study
21	U527	X	32	H	3	50	278.5	278.5	tie to	U1267	B	32	H	3	21	284.21	318.56	this study
22	U527	X	32	H	3	124	279.24	279.24	tie to	U1267	B	32	H	3	76	284.76	319.11	this study
23	U527	X	32	H	4	47	279.97	279.97	tie to	U1267	B	32	H	4	76	285.86	320.21	this study
24	U527	X	32	H	4	56	280.06	280.06	tie to	U1267	B	32	H	4	81	285.91	320.26	this study
25	U527	X	32	H	5	18	281.08	281.08	tie to	U1267	B	32	H	5	50	287.1	321.45	this study
26	U527	X	32	H	5	80	281.7	281.7	tie to	U1267	A	31	H	4	110	287.9	322.03	this study
27	U527	X	32	H	5	119	282.09	282.09	tie to	U1267	A	31	H	5	7	288.37	322.5	this study
28	U527	X	33	H	1	18	284.68	284.68	tie to	U1267	A	31	H	6	48	290.28	324.41	this study
29	U527	X	33	H	1	57	285.07	285.07	tie to	U1267	A	31	H	6	83	290.63	324.76	this study
30	U527	X	33	H	1	93	285.43	285.43	tie to	U1267	A	31	H	6	128	291.08	325.21	this study
31	U527	X	33	H	2	6	286.06	286.06	tie to	U1267	A	31	H	7	34	291.64	325.77	this study
32	U527	X	33	H	2	116	287.16	287.16	tie to	U1267	B	33	H	1	126	291.86	327.26	this study
33	U527	X	34	H	1	60	294.6	294.6	tie to	U1267	B	33	H	3	18	293.78	329.18	this study
34	U527	X	34	H	1	86	294.86	294.86	tie to	U1267	B	33	H	3	42	294.02	329.42	this study
35	U527	X	34	H	1	128	295.28	295.28	tie to	U1267	B	33	H	3	80	294.4	329.8	this study
36	U527	X	34	H	2	37	295.87	295.87	tie to	U1267	B	33	H	3	122	294.82	330.22	this study
37	U527	X	34	H	2	88	296.38	296.38	tie to	U1267	B	33	H	4	8	295.18	330.58	this study
38	U527	X	34	H	2	108	296.58	296.58	tie to	U1267	B	33	H	4	39	295.49	330.89	this study
39	U527	X	34	H	2	127	296.77	296.77	tie to	U1267	B	33	H	4	70	295.8	331.2	this study
40	U527	X	34	H	3	0	297	297	tie to	U1267	B	33	H	4	101	296.11	331.51	this study
41	U527	X	34	H	3	31	297.31	297.31	tie to	U1267	B	33	H	4	143	296.53	331.93	this study
42	U527	X	34	H	3	55	297.55	297.55	tie to	U1267	B	33	H	5	18	296.78	332.18	this study
43	U527	X	34	H	3	92	297.92	297.92	tie to	U1267	B	33	H	5	48	297.08	332.48	this study
44	U527	X	34	H	3	126	298.26	298.26	tie to	U1267	B	33	H	5	87	297.47	332.87	this study
45	U527	X	34	H	4	21	298.71	298.71	tie to	U1267	B	33	H	5	147	298.07	333.47	this study
46	U527	X	34	H	4	52	299.02	299.02	tie to	U1267	B	33	H	6	30	298.4	333.8	this study
47	U527	X	34	H	4	97	299.47	299.47	tie to	U1267	B	33	H	6	74	298.84	334.24	this study
48	U527	X	34	H	4	117	299.67	299.67	tie to	U1267	B	33	H	6	96	299.06	334.46	this study
49	U527	X	34	H	4	139	299.89	299.89	tie to	U1267	B	33	H	6	119	299.29	334.69	this study
50	U527	X	34	H	5	33	300.33	300.33	tie to	U1267	B	33	H	7	27	299.87	335.27	this study
51	U527	X	34	H	5	46	300.46	300.46	tie to	U1267	B	33	H	7	43	300.03	335.43	this study
52	U527	X	34	H	5	73	300.73	300.73	tie to	U1267	B	33	H	8	15	300.21	335.61	this study
53	U527	X	34	H	5	97	300.97	300.97	tie to	U1267	B	34	H	1	8	300.28	335.88	this study
54	U527	X	34	H	6	12	301.62	301.62	tie to	U1267	B	34	H	1	53	300.73	336.33	this study
55	U527	X	34	H	6	38	301.88	301.88	tie to	U1267	B	34	H	1	88	301.08	336.68	this study
56	U527	X	34	H	6	69	302.19	302.19	tie to	U1267	B	34	H	1	129	301.49	337.09	this study
57	U527	X	35	H	1	52	304.02	304.02	tie to	U1267	B	34	H	2	127	302.97	338.57	this study
58	U527	X	35	H	1	89	304.39	304.39	tie to	U1267	B	34	H	3	8	303.28	338.88	this study
59	U527	X	35	H	1	114	304.64	304.64	tie to	U1267	B	34	H	3	49	303.69	339.29	this study
60	U527	X	35	H	2	132	306.32	306.32	tie to	U1267	B	34	H	4	75	305.45	341.05	this study
61	U527	X	35	H	3	147	307.97	307.97	tie to	U1267	A	33	H	4	18	307.16	342.96	this study
62	U527	X	35	H	4	47	308.47	308.47	tie to	U1267	A	33	H	4	73	307.71	343.51	this study
63	U527	X	35	H	4	78	308.78	308.78	tie to	U1267	A	33	H	4	109	308.07	343.87	this study
64	U527	X	35	H	4	130	309.3	309.3	tie to	U1267	A	33	H	5	5	308.53	344.33	this study
65	U527	X	35	H	5	43	309.78	309.78	tie to	U1267	A	33	H	5	53	309.01	344.81	this study
66	U527	X	37	H	4	53	327.53	327.53	tie to	U1267	B	36	H	2	60	321.5	359	this study
67	U527	X	37	H	5	83	329.33	329.33	tie to	U1267	B	36	H	3	118	323.58	361.08	this study

## Sheet: 528Star_2_1267
Tie#	Site	Hole	Core	Type	Section	Interval	msbf	mcd	tie to	Site	Hole	Core	Type	Section	Interval	msbf	rmcd	Source
1	U528	X	31	H	1	56	398.06	398.06	tie to	U1267	A	30	H	4	139	279.59	312.44	this study
2	U528	X	31	H	1	98	398.48	398.48	tie to	U1267	A	30	H	5	31	280.01	312.86	this study
3	U528	X	31	H	1	114	398.64	398.64	tie to	U1267	A	30	H	5	50	280.2	313.05	this study
4	U528	X	31	H	2	14	399.14	399.14	tie to	U1267	A	30	H	5	88	280.58	313.43	this study
5	U528	X	31	H	2	25	399.25	399.25	tie to	U1267	A	30	H	5	101	280.71	313.56	this study
6	U528	X	31	H	2	82	399.82	399.82	tie to	U1267	A	30	H	5	150	281.2	314.05	this study
7	U528	X	31	H	2	135	400.35	400.35	tie to	U1267	A	30	H	6	25	281.45	314.3	this study
8	U528	X	31	H	4	88	402.88	402.88	tie to	U1267	A	30	H	6	97	282.17	315.02	this study
9	U528	X	31	H	4	112	403.12	403.12	tie to	U1267	A	30	H	6	130	282.5	315.35	this study
10	U528	X	31	H	4	131	403.31	403.31	tie to	U1267	A	30	H	6	146	282.66	315.51	this study
11	U528	X	31	H	5	19	403.69	403.69	tie to	U1267	A	30	H	7	32	283.02	315.87	this study
12	U528	X	31	H	5	34	403.84	403.84	tie to	U1267	B	32	H	1	70	281.7	316.05	this study
13	U528	X	31	H	5	59	404.09	404.09	tie to	U1267	B	32	H	1	96	281.96	316.31	this study
14	U528	X	31	H	5	118	404.68	404.68	tie to	U1267	B	32	H	2	1	282.51	316.86	this study
15	U528	X	31	H	5	133	404.83	404.83	tie to	U1267	B	32	H	2	21	282.71	317.06	this study
16	U528	X	31	H	6	65	405.65	405.65	tie to	U1267	B	32	H	2	92	283.42	317.77	this study
17	U528	X	31	H	6	99	405.99	405.99	tie to	U1267	B	32	H	2	129	283.79	318.14	this study
18	U528	X	31	H	6	112	406.12	406.12	tie to	U1267	B	32	H	2	149	283.99	318.34	this study
19	U528	X	31	H	6	130	406.3	406.3	tie to	U1267	B	32	H	3	22	284.22	318.57	this study
20	U528	X	31	H	7	1	406.51	406.51	tie to	U1267	B	32	H	3	52	284.52	318.87	this study
21	U528	X	31	H	7	11	406.61	406.61	tie to	U1267	B	32	H	3	65	284.65	319	this study
22	U528	X	31	H	7	23	406.73	406.73	tie to	U1267	B	32	H	3	77	284.77	319.12	this study
23	U528	X	32	H	1	66	407.66	407.66	tie to	U1267	A	31	H	4	110	287.9	322.03	this study
24	U528	X	32	H	1	109	408.09	408.09	tie to	U1267	A	31	H	5	9	288.39	322.52	this study
25	U528	X	32	H	2	4	408.54	408.54	tie to	U1267	A	31	H	5	49	288.79	322.92	this study
26	U528	X	32	H	2	45	408.95	408.95	tie to	U1267	A	31	H	5	92	289.22	323.35	this study
27	U528	X	32	H	2	85	409.35	409.35	tie to	U1267	A	31	H	5	128	289.58	323.71	this study
28	U528	X	32	H	2	127	409.77	409.77	tie to	U1267	A	31	H	6	26	290.06	324.19	this study
29	U528	X	32	H	3	32	410.12	410.12	tie to	U1267	A	31	H	6	48	290.28	324.41	this study
30	U528	X	32	H	3	61	410.41	410.41	tie to	U1267	A	31	H	6	76	290.56	324.69	this study
31	U528	X	32	H	3	115	410.95	410.95	tie to	U1267	A	31	H	6	128	291.08	325.21	this study
32	U528	X	32	H	4	64	411.84	411.84	tie to	U1267	A	31	H	7	45	291.75	325.88	this study
33	U528	X	32	H	4	85	412.05	412.05	tie to	U1267	A	31	H	7	79	292.09	326.22	this study
34	U528	X	32	H	4	118	412.38	412.38	tie to	U1267	A	31	H	7	126	292.56	326.69	this study
35	U528	X	32	H	5	27	412.67	412.67	tie to	U1267	B	33	H	1	125	291.85	327.25	this study
36	U528	X	32	H	5	61	413.01	413.01	tie to	U1267	B	33	H	2	40	292.5	327.9	this study
37	U528	X	32	H	5	95	413.35	413.35	tie to	U1267	B	33	H	2	82	292.92	328.32	this study
38	U528	X	33	H	1	13	416.63	416.63	tie to	U1267	B	33	H	4	53	295.63	331.03	this study
39	U528	X	33	H	1	32	416.82	416.82	tie to	U1267	B	33	H	4	72	295.82	331.22	this study
40	U528	X	33	H	1	73	417.23	417.23	tie to	U1267	B	33	H	4	99	296.09	331.49	this study
41	U528	X	33	H	1	108	417.58	417.58	tie to	U1267	B	33	H	4	144	296.54	331.94	this study
42	U528	X	33	H	1	133	417.83	417.83	tie to	U1267	B	33	H	5	18	296.78	332.18	this study
43	U528	X	33	H	2	37	418.37	418.37	tie to	U1267	B	33	H	5	102	297.62	333.02	this study
44	U528	X	33	H	2	75	418.75	418.75	tie to	U1267	B	33	H	5	143	298.03	333.43	this study
45	U528	X	33	H	2	121	419.21	419.21	tie to	U1267	B	33	H	6	29	298.39	333.79	this study
46	U528	X	33	H	3	20	419.7	419.7	tie to	U1267	B	33	H	6	72	298.82	334.22	this study
47	U528	X	33	H	3	70	420.2	420.2	tie to	U1267	B	33	H	6	124	299.34	334.74	this study
48	U528	X	33	H	3	150	421	421	tie to	U1267	B	33	H	7	42	300.02	335.42	this study
49	U528	X	33	H	4	27	421.27	421.27	tie to	U1267	B	33	H	8	17	300.23	335.63	this study
50	U528	X	33	H	4	56	421.56	421.56	tie to	U1267	B	33	H	8	41	300.47	335.87	this study
51	U528	X	33	H	4	119	422.19	422.19	tie to	U1267	B	34	H	1	53	300.73	336.33	this study
52	U528	X	33	H	4	149	422.49	422.49	tie to	U1267	B	34	H	1	89	301.09	336.69	this study
53	U528	X	33	H	5	30	422.8	422.8	tie to	U1267	B	34	H	1	130	301.5	337.1	this study
54	U528	X	33	H	5	81	423.31	423.31	tie to	U1267	B	34	H	2	43	302.13	337.73	this study
55	U528	X	33	H	5	110	423.6	423.6	tie to	U1267	B	34	H	2	80	302.5	338.1	this study
56	U528	X	33	H	5	134	423.84	423.84	tie to	U1267	B	34	H	2	124	302.94	338.54	this study
57	U528	X	33	H	6	42	424.42	424.42	tie to	U1267	B	34	H	3	40	303.6	339.2	this study
58	U528	X	33	H	6	67	424.67	424.67	tie to	U1267	B	34	H	3	59	303.79	339.39	this study
59	U528	X	33	H	6	106	425.06	425.06	tie to	U1267	B	34	H	3	105	304.25	339.85	this study

## Sheet: 1267_2_1209
Tie#	Site	Hole	Core	Type	Section	Interval	msbf	rmcd	tie to	Site	Hole	Core	Type	Section	Interval	msbf	rmcd	Source
0	U1267	A	30	H	3	128	277.98	310.83	tie to	U1209	B	25	H	4	77	228.87	255.1	bulk isotope Dinares-Turell 2014 updated, this study
1	U1267	A	30	H	4	43	278.63	311.48	tie to	U1209	B	25	H	4	114	229.24	255.47	bulk isotope Dinares-Turell 2014 updated, this study
2	U1267	A	30	H	4	95	279.15	312	tie to	U1209	B	25	H	4	128	229.38	255.61	bulk isotope Dinares-Turell 2014 updated, this study
3	U1267	A	30	H	4	148	279.68	312.53	tie to	U1209	B	25	H	5	9	229.69	255.92	bulk isotope Dinares-Turell 2014 updated, this study
4	U1267	A	30	H	5	48	280.18	313.03	tie to	U1209	B	25	H	5	57	230.17	256.4	bulk isotope Dinares-Turell 2014 updated, this study
5	U1267	A	30	H	5	96	280.66	313.51	tie to	U1209	B	25	H	5	101	230.61	256.84	bulk isotope Dinares-Turell 2014 updated, this study
6	U1267	A	30	H	5	145	281.15	314	tie to	U1209	B	25	H	5	127	230.87	257.1	bulk isotope Dinares-Turell 2014 updated, this study
7	U1267	A	30	H	6	53	281.73	314.58	tie to	U1209	B	25	H	6	21	231.31	257.54	bulk isotope Dinares-Turell 2014 updated, this study
8	U1267	A	30	H	6	137	282.57	315.42	tie to	U1209	A	25	H	4	70	231.9	258.18	bulk isotope Dinares-Turell 2014 updated, this study
9	U1267	B	32	H	1	72	281.72	316.07	tie to	U1209	A	25	H	4	88	232.08	258.36	bulk isotope Dinares-Turell 2014 updated, this study
10	U1267	B	32	H	1	96	281.96	316.31	tie to	U1209	A	25	H	4	132	232.52	258.8	bulk isotope Dinares-Turell 2014 updated, this study
11	U1267	B	32	H	2	2	282.52	316.87	tie to	U1209	A	25	H	5	8	232.78	259.06	bulk isotope Dinares-Turell 2014 updated, this study
12	U1267	B	32	H	2	45	282.95	317.3	tie to	U1209	A	25	H	5	66	233.36	259.64	bulk isotope Dinares-Turell 2014 updated, this study
13	U1267	B	32	H	2	85	283.35	317.7	tie to	U1209	A	25	H	5	96	233.66	259.94	bulk isotope Dinares-Turell 2014 updated, this study
14	U1267	B	32	H	2	139	283.89	318.24	tie to	U1209	A	25	H	5	112	233.82	260.1	bulk isotope Dinares-Turell 2014 updated, this study
15	U1267	B	32	H	3	18	284.18	318.53	tie to	U1209	A	25	H	6	18	234.38	260.66	bulk isotope Dinares-Turell 2014 updated, this study
16	U1267	B	32	H	3	64	284.64	318.99	tie to	U1209	A	25	H	6	64	234.84	261.12	bulk isotope Dinares-Turell 2014 updated, this study
17	U1267	B	32	H	4	76	285.86	320.21	tie to	U1209	C	15	H	3	96	234.96	261.58	K/Pg boundary
18	U1267	B	32	H	5	16	286.76	321.11	tie to	U1209	C	15	H	4	22	235.22	261.84	XRF, this study
19	U1267	A	31	H	4	78	287.58	321.71	tie to	U1209	C	15	H	4	46	235.46	262.08	XRF, this study
20	U1267	A	31	H	4	130	288.1	322.23	tie to	U1209	C	15	H	4	64	235.64	262.26	XRF, this study
21	U1267	A	31	H	5	28	288.58	322.71	tie to	U1209	C	15	H	4	81	235.81	262.43	XRF, this study
22	U1267	A	31	H	5	70	289	323.13	tie to	U1209	C	15	H	4	98	235.98	262.6	XRF, this study
23	U1267	A	31	H	5	111	289.41	323.54	tie to	U1209	C	15	H	4	119	236.19	262.81	XRF, this study
24	U1267	A	31	H	5	130	289.6	323.73	tie to	U1209	C	15	H	4	127	236.27	262.89	XRF, this study
25	U1267	A	31	H	6	3	289.83	323.96	tie to	U1209	C	15	H	4	134	236.34	262.96	XRF, this study
26	U1267	A	31	H	6	26	290.06	324.19	tie to	U1209	C	15	H	4	143	236.43	263.05	XRF, this study
27	U1267	A	31	H	6	39	290.19	324.32	tie to	U1209	C	15	H	4	149	236.49	263.11	XRF, this study
28	U1267	A	31	H	6	72	290.52	324.65	tie to	U1209	C	15	H	5	11	236.61	263.23	XRF, this study
29	U1267	A	31	H	6	106	290.86	324.99	tie to	U1209	C	15	H	5	22	236.72	263.34	XRF, this study
30	U1267	A	31	H	6	138	291.18	325.31	tie to	U1209	C	15	H	5	32	236.82	263.44	XRF, this study
31	U1267	A	31	H	7	23	291.53	325.66	tie to	U1209	C	15	H	5	49	236.99	263.61	XRF, this study
32	U1267	A	31	H	7	64	291.94	326.07	tie to	U1209	C	15	H	5	67	237.17	263.79	XRF, this study
33	U1267	A	31	H	7	111	292.41	326.54	tie to	U1209	C	15	H	5	80	237.3	263.92	XRF, this study
34	U1267	B	33	H	1	98	291.58	326.98	tie to	U1209	C	15	H	5	95	237.45	264.07	XRF, this study
35	U1267	B	33	H	2	10	292.2	327.6	tie to	U1209	C	15	H	5	111	237.61	264.23	XRF, this study
36	U1267	B	33	H	2	67	292.77	328.17	tie to	U1209	C	15	H	5	130	237.8	264.42	XRF, this study
37	U1267	B	33	H	2	114	293.24	328.64	tie to	U1209	C	15	H	5	149	237.99	264.61	XRF, this study
38	U1267	B	33	H	2	146	293.56	328.96	tie to	U1209	C	15	H	6	14	238.14	264.76	XRF, this study
39	U1267	B	33	H	3	43	294.03	329.43	tie to	U1209	C	15	H	6	36	238.36	264.98	XRF, this study
40	U1267	B	33	H	3	79	294.39	329.79	tie to	U1209	A	26	H	1	92	237.12	265.16	XRF, this study
41	U1267	B	33	H	3	115	294.75	330.15	tie to	U1209	A	26	H	1	111	237.31	265.35	XRF, this study
42	U1267	B	33	H	4	9	295.19	330.59	tie to	U1209	A	26	H	1	136	237.56	265.6	XRF, this study
43	U1267	B	33	H	4	52	295.62	331.02	tie to	U1209	A	26	H	2	14	237.84	265.88	XRF, this study
44	U1267	B	33	H	4	86	295.96	331.36	tie to	U1209	A	26	H	2	35	238.05	266.09	XRF, this study
45	U1267	B	33	H	4	114	296.24	331.64	tie to	U1209	A	26	H	2	62	238.32	266.36	XRF, this study
46	U1267	B	33	H	5	6	296.66	332.06	tie to	U1209	A	26	H	2	86	238.56	266.6	XRF, this study
47	U1267	B	33	H	5	50	297.1	332.5	tie to	U1209	A	26	H	2	116	238.86	266.9	XRF, this study
48	U1267	B	33	H	5	88	297.48	332.88	tie to	U1209	A	26	H	2	136	239.06	267.1	XRF, this study
49	U1267	B	33	H	5	126	297.86	333.26	tie to	U1209	A	26	H	3	3	239.23	267.27	XRF, this study
50	U1267	B	33	H	6	5	298.15	333.55	tie to	U1209	A	26	H	3	18	239.38	267.42	XRF, this study
51	U1267	B	33	H	6	28	298.38	333.78	tie to	U1209	A	26	H	3	34	239.54	267.58	XRF, this study
52	U1267	B	33	H	6	56	298.66	334.06	tie to	U1209	A	26	H	3	50	239.7	267.74	XRF, this study
53	U1267	B	33	H	6	85	298.95	334.35	tie to	U1209	A	26	H	3	72	239.92	267.96	XRF, this study
54	U1267	B	33	H	6	111	299.21	334.61	tie to	U1209	A	26	H	3	92	240.12	268.16	XRF, this study
55	U1267	B	33	H	6	136	299.46	334.86	tie to	U1209	A	26	H	3	107	240.27	268.31	XRF, this study
56	U1267	B	33	H	7	8	299.68	335.08	tie to	U1209	A	26	H	3	124	240.44	268.48	XRF, this study
57	U1267	B	33	H	7	30	299.9	335.3	tie to	U1209	A	26	H	3	148	240.68	268.72	XRF, this study
58	U1267	B	33	H	8	7	300.13	335.53	tie to	U1209	A	26	H	4	20	240.9	268.94	XRF, this study
59	U1267	B	33	H	8	32	300.38	335.78	tie to	U1209	A	26	H	4	42	241.12	269.16	XRF, this study
60	U1267	B	34	H	1	18	300.38	335.98	tie to	U1209	A	26	H	4	62	241.32	269.36	XRF, this study
61	U1267	B	34	H	1	38	300.58	336.18	tie to	U1209	C	16	H	1	124	241.74	269.62	XRF, this study
62	U1267	B	34	H	1	72	300.92	336.52	tie to	U1209	C	16	H	1	148	241.98	269.86	XRF, this study
63	U1267	B	34	H	1	113	301.33	336.93	tie to	U1209	C	16	H	2	24	242.24	270.12	XRF, this study
64	U1267	B	34	H	2	4	301.74	337.34	tie to	U1209	C	16	H	2	50	242.5	270.38	XRF, this study
65	U1267	B	34	H	2	52	302.22	337.82	tie to	U1209	C	16	H	2	78	242.78	270.66	XRF, this study
66	U1267	B	34	H	2	98	302.68	338.28	tie to	U1209	C	16	H	2	102	243.02	270.9	XRF, this study
67	U1267	B	34	H	2	136	303.06	338.66	tie to	U1209	C	16	H	2	125	243.25	271.13	XRF, this study
68	U1267	B	34	H	3	28	303.48	339.08	tie to	U1209	C	16	H	2	146	243.46	271.34	XRF, this study
69	U1267	B	34	H	3	73	303.93	339.53	tie to	U1209	C	16	H	3	20	243.7	271.58	XRF, this study
70	U1267	B	34	H	3	113	304.33	339.93	tie to	U1209	C	16	H	3	46	243.96	271.84	XRF, this study
71	U1267	B	34	H	3	145	304.65	340.25	tie to	U1209	C	16	H	3	66	244.16	272.04	XRF, this study
72	U1267	B	34	H	4	39	305.09	340.69	tie to	U1209	C	16	H	3	86	244.36	272.24	XRF, this study
73	U1267	B	34	H	4	88	305.58	341.18	tie to	U1209	C	16	H	3	108	244.58	272.46	XRF, this study
74	U1267	B	34	H	4	118	305.88	341.48	tie to	U1209	C	16	H	3	142	244.92	272.8	XRF, this study
75	U1267	B	34	H	5	2	306.22	341.82	tie to	U1209	C	16	H	4	8	245.08	272.96	XRF, this study
76	U1267	B	34	H	5	24	306.44	342.04	tie to	U1209	B	27	H	2	74	244.84	273.19	XRF, this study
77	U1267	A	33	H	3	109	306.57	342.37	tie to	U1209	B	27	H	2	96	245.06	273.41	XRF, this study
78	U1267	A	33	H	3	144	306.92	342.72	tie to	U1209	B	27	H	2	128	245.38	273.73	XRF, this study
79	U1267	A	33	H	4	36	307.34	343.14	tie to	U1209	B	27	H	3	10	245.7	274.05	XRF, this study
80	U1267	A	33	H	4	88	307.86	343.66	tie to	U1209	B	27	H	3	36	245.96	274.31	XRF, this study
81	U1267	A	33	H	4	132	308.3	344.1	tie to	U1209	B	27	H	3	64	246.24	274.59	XRF, this study
82	U1267	A	33	H	5	27	308.75	344.55	tie to	U1209	B	27	H	3	90	246.5	274.85	XRF, this study
83	U1267	A	33	H	5	75	309.23	345.03	tie to	U1209	B	27	H	3	116	246.76	275.11	XRF, this study
84	U1267	A	33	H	5	117	309.65	345.45	tie to	U1209	B	27	H	4	2	247.12	275.47	XRF, this study
85	U1267	A	33	H	6	8	310.06	345.86	tie to	U1209	B	27	H	4	27	247.37	275.72	XRF, this study
86	U1267	A	33	H	6	46	310.44	346.24	tie to	U1209	B	27	H	4	54	247.64	275.99	XRF, this study
87	U1267	B	35	H	1	65	310.45	346.6	tie to	U1209	B	27	H	4	88	247.98	276.33	XRF, this study
88	U1267	B	35	H	1	100	310.8	346.95	tie to	U1209	B	27	H	4	114	248.24	276.59	XRF, this study
89	U1267	B	35	H	1	131	311.11	347.26	tie to	U1209	B	27	H	4	148	248.58	276.93	XRF, this study
90	U1267	B	35	H	2	13	311.43	347.58	tie to	U1209	B	27	H	5	36	248.96	277.31	XRF, this study
91	U1267	B	35	H	2	55	311.85	348	tie to	U1209	B	27	H	5	68	249.28	277.63	XRF, this study
92	U1267	B	35	H	2	100	312.3	348.45	tie to	U1209	B	27	H	5	104	249.64	277.99	XRF, this study
93	U1267	B	35	H	2	137	312.67	348.82	tie to	U1209	B	27	H	5	144	250.04	278.39	XRF, this study
94	U1267	B	35	H	3	26	313.06	349.21	tie to	U1209	B	27	H	6	30	250.4	278.75	XRF, this study
95	U1267	B	35	H	3	67	313.47	349.62	tie to	U1209	B	27	H	6	66	250.76	279.11	XRF, this study
96	U1267	B	35	H	3	106	313.86	350.01	tie to	U1209	B	27	H	6	106	251.16	279.51	XRF, this study
97	U1267	B	35	H	3	144	314.24	350.39	tie to	U1209	B	27	H	7	8	251.68	280.03	XRF, this study
98	U1267	B	35	H	4	36	314.66	350.81	tie to	U1209	B	27	H	CC	4	252.12	280.47	XRF, this study
99	U1267	B	35	H	4	86	315.16	351.31	tie to	U1210	B	25	H	5	118	234.88	280.79	XRF, this study
100	U1267	B	35	H	4	112	315.42	351.57	tie to	U1210	B	25	H	5	132	235.02	280.94	XRF, this study
101	U1267	B	35	H	4	138	315.68	351.83	tie to	U1210	B	25	H	6	4	235.24	281.17	XRF, this study
102	U1267	B	35	H	5	28	316.08	352.23	tie to	U1210	B	25	H	6	19	235.39	281.32	XRF, this study
103	U1267	B	35	H	5	74	316.54	352.69	tie to	U1210	B	25	H	6	36	235.56	281.5	XRF, this study
104	U1267	B	35	H	5	98	316.78	352.93	tie to	U1210	B	25	H	6	53	235.73	281.64	XRF, this study
105	U1267	B	35	H	5	119	316.99	353.14	tie to	U1210	B	25	H	6	73	235.93	281.81	XRF, this study
106	U1267	B	35	H	6	12	317.42	353.57	tie to	U1210	B	25	H	6	112	236.32	282.13	XRF, this study
107	U1267	B	35	H	6	58	317.88	354.03	tie to	U1210	B	25	H	6	148	236.68	282.43	XRF, this study
108	U1267	B	35	H	6	92	318.22	354.37	tie to	U1210	A	27	H	2	16	237.56	282.76	XRF, this study
109	U1267	B	35	H	6	130	318.6	354.75	tie to	U1210	A	27	H	2	52	237.92	283.04	XRF, this study
110	U1267	B	35	H	7	28	319.08	355.23	tie to	U1210	A	27	H	2	84	238.24	283.32	XRF, this study
111	U1267	B	35	H	CC	20	319.49	355.64	tie to	U1210	A	27	H	2	107	238.47	283.55	XRF, this study
